# Supplementary material for: Combining Precursor and Fragment Information for Improved Detection of Differential Abundance in Data Independent Acquisition
Source: Mol Cell Proteomics. 2019 Dec 30;19(2):421–30. doi: 10.1074/mcp.RA119.001705 (PMC7000113; doi:10.1074/mcp.RA119.001705)
Supplement: MS Methods summary [file 154840_1_supp_443460_q2gpnd.xlsx]

## Sheet: Gradient HF-X
Column
Reprosli PUR 1.9um
50°C temperature
75um*50cm
Picofrit column (New objective) 10um pulled tip, uncoated
Sample pickup:
Volume [µl] : 2.00
Flow [µl / min] : 10.00
Sample loading:
Volume [µl] : 6.00
Flow [µl / min] : (unspecified)
Max. pressure [Bar] : 800.00
Gradient:
Time [mm:ss] Duration [mm:ss] Flow [nl/min] Mixture [%B]
00:00 00:00 250 1
03:00 03:00 250 4
06:00 03:00 250 6
10:00 04:00 250 8
15:00 05:00 250 10
23:00 08:00 250 12
42:00 19:00 250 17
83:00 41:00 250 26
92:00 09:00 250 28
98:00 06:00 250 30
103:00 05:00 250 32
107:00 04:00 250 34
111:00 04:00 250 36
114:00 03:00 250 38
117:00 03:00 250 41
120:00 03:00 250 52
120:10 00:10 250 90
130:10 10:00 250 90
130:20 00:10 250 1
135:20 05:00 250 1
Pre-column equilibration:
Volume [µl] : 0.00
Flow [µl / min] : (unspecified)
Max. pressure [Bar] : 0.00
Analytical column equilibration:
Volume [µl] : 1.00
Flow [µl / min] : (unspecified)
Max. pressure [Bar] : 800.00
Autosampler wash:
Flush volume [µl] : 40.00

## Sheet: DIA segments HF-X
Method of Q Exactive HF-X
OVERALL METHOD SETTINGS
Global Settings
Use lock masses best
Lock mass injection ―
Chrom. peak width (FWHM) 15 s
Time
Method duration 135.00 min
Customized Tolerances (+/-)
Lock Masses ―
Inclusion ―
Exclusion ―
Neutral Loss ―
Mass Tags ―
Dynamic Exclusion ―
Experiments
FULL MS — SIM
General
Runtime 0 to 135 min
Polarity positive
In-source CID 0.0 eV
Full MS — SIM
Microscans 1
Resolution 120,000
AGC target 3e6
Maximum IT 60 ms
Number of scan ranges 1
Scan range 350 to 1650 m/z
Spectrum data type Profile
DIA
General
Runtime 0 to 135 min
Polarity positive
In-source CID 0.0 eV
Default charge state 3
DIA
Microscans 1
Resolution 30,000
AGC target 3e6
Maximum IT auto
Loop count 1
MSX count 1
MSX isochronous ITs on
Isolation window 19.8 m/z
Isolation offset 0.0 m/z
Fixed first mass 200.0 m/z
(N)CE / stepped (N)CE nce: 25.5, 27, 30
Spectrum data type Profile
DIA
General
Runtime 0 to 135 min
Polarity positive
In-source CID 0.0 eV
Default charge state 3
DIA
Microscans 1
Resolution 30,000
AGC target 3e6
Maximum IT auto
Loop count 1
MSX count 1
MSX isochronous ITs on
Isolation window 16.5 m/z
Isolation offset 0.0 m/z
Fixed first mass 200.0 m/z
(N)CE / stepped (N)CE nce: 25.5, 27, 30
Spectrum data type Profile
DIA
General
Runtime 0 to 135 min
Polarity positive
In-source CID 0.0 eV
Default charge state 3
DIA
Microscans 1
Resolution 30,000
AGC target 3e6
Maximum IT auto
Loop count 1
MSX count 1
MSX isochronous ITs on
Isolation window 14.5 m/z
Isolation offset 0.0 m/z
Fixed first mass 200.0 m/z
(N)CE / stepped (N)CE nce: 25.5, 27, 30
Spectrum data type Profile
DIA
General
Runtime 0 to 135 min
Polarity positive
In-source CID 0.0 eV
Default charge state 3
DIA
Microscans 1
Resolution 30,000
AGC target 3e6
Maximum IT auto
Loop count 1
MSX count 1
MSX isochronous ITs on
Isolation window 14.5 m/z
Isolation offset 0.0 m/z
Fixed first mass 200.0 m/z
(N)CE / stepped (N)CE nce: 25.5, 27, 30
Spectrum data type Profile
DIA
General
Runtime 0 to 135 min
Polarity positive
In-source CID 0.0 eV
Default charge state 3
DIA
Microscans 1
Resolution 30,000
AGC target 3e6
Maximum IT auto
Loop count 1
MSX count 1
MSX isochronous ITs on
Isolation window 13.5 m/z
Isolation offset 0.0 m/z
Fixed first mass 200.0 m/z
(N)CE / stepped (N)CE nce: 25.5, 27, 30
Spectrum data type Profile
DIA
General
Runtime 0 to 135 min
Polarity positive
In-source CID 0.0 eV
Default charge state 3
DIA
Microscans 1
Resolution 30,000
AGC target 3e6
Maximum IT auto
Loop count 1
MSX count 1
MSX isochronous ITs on
Isolation window 13.5 m/z
Isolation offset 0.0 m/z
Fixed first mass 200.0 m/z
(N)CE / stepped (N)CE nce: 25.5, 27, 30
Spectrum data type Profile
DIA
General
Runtime 0 to 135 min
Polarity positive
In-source CID 0.0 eV
Default charge state 3
DIA
Microscans 1
Resolution 30,000
AGC target 3e6
Maximum IT auto
Loop count 1
MSX count 1
MSX isochronous ITs on
Isolation window 12.5 m/z
Isolation offset 0.0 m/z
Fixed first mass 200.0 m/z
(N)CE / stepped (N)CE nce: 25.5, 27, 30
Spectrum data type Profile
DIA
General
Runtime 0 to 135 min
Polarity positive
In-source CID 0.0 eV
Default charge state 3
DIA
Microscans 1
Resolution 30,000
AGC target 3e6
Maximum IT auto
Loop count 1
MSX count 1
MSX isochronous ITs on
Isolation window 12.5 m/z
Isolation offset 0.0 m/z
Fixed first mass 200.0 m/z
(N)CE / stepped (N)CE nce: 25.5, 27, 30
Spectrum data type Profile
DIA
General
Runtime 0 to 135 min
Polarity positive
In-source CID 0.0 eV
Default charge state 3
DIA
Microscans 1
Resolution 30,000
AGC target 3e6
Maximum IT auto
Loop count 1
MSX count 1
MSX isochronous ITs on
Isolation window 12.5 m/z
Isolation offset 0.0 m/z
Fixed first mass 200.0 m/z
(N)CE / stepped (N)CE nce: 25.5, 27, 30
Spectrum data type Profile
DIA
General
Runtime 0 to 135 min
Polarity positive
In-source CID 0.0 eV
Default charge state 3
DIA
Microscans 1
Resolution 30,000
AGC target 3e6
Maximum IT auto
Loop count 1
MSX count 1
MSX isochronous ITs on
Isolation window 12.5 m/z
Isolation offset 0.0 m/z
Fixed first mass 200.0 m/z
(N)CE / stepped (N)CE nce: 25.5, 27, 30
Spectrum data type Profile
DIA
General
Runtime 0 to 135 min
Polarity positive
In-source CID 0.0 eV
Default charge state 3
DIA
Microscans 1
Resolution 30,000
AGC target 3e6
Maximum IT auto
Loop count 1
MSX count 1
MSX isochronous ITs on
Isolation window 11.5 m/z
Isolation offset 0.0 m/z
Fixed first mass 200.0 m/z
(N)CE / stepped (N)CE nce: 25.5, 27, 30
Spectrum data type Profile
DIA
General
Runtime 0 to 135 min
Polarity positive
In-source CID 0.0 eV
Default charge state 3
DIA
Microscans 1
Resolution 30,000
AGC target 3e6
Maximum IT auto
Loop count 1
MSX count 1
MSX isochronous ITs on
Isolation window 12.5 m/z
Isolation offset 0.0 m/z
Fixed first mass 200.0 m/z
(N)CE / stepped (N)CE nce: 25.5, 27, 30
Spectrum data type Profile
DIA
General
Runtime 0 to 135 min
Polarity positive
In-source CID 0.0 eV
Default charge state 3
DIA
Microscans 1
Resolution 30,000
AGC target 3e6
Maximum IT auto
Loop count 1
MSX count 1
MSX isochronous ITs on
Isolation window 11.5 m/z
Isolation offset 0.0 m/z
Fixed first mass 200.0 m/z
(N)CE / stepped (N)CE nce: 25.5, 27, 30
Spectrum data type Profile
DIA
General
Runtime 0 to 135 min
Polarity positive
In-source CID 0.0 eV
Default charge state 3
DIA
Microscans 1
Resolution 30,000
AGC target 3e6
Maximum IT auto
Loop count 1
MSX count 1
MSX isochronous ITs on
Isolation window 12.5 m/z
Isolation offset 0.0 m/z
Fixed first mass 200.0 m/z
(N)CE / stepped (N)CE nce: 25.5, 27, 30
Spectrum data type Profile
DIA
General
Runtime 0 to 135 min
Polarity positive
In-source CID 0.0 eV
Default charge state 3
DIA
Microscans 1
Resolution 30,000
AGC target 3e6
Maximum IT auto
Loop count 1
MSX count 1
MSX isochronous ITs on
Isolation window 11.5 m/z
Isolation offset 0.0 m/z
Fixed first mass 200.0 m/z
(N)CE / stepped (N)CE nce: 25.5, 27, 30
Spectrum data type Profile
DIA
General
Runtime 0 to 135 min
Polarity positive
In-source CID 0.0 eV
Default charge state 3
DIA
Microscans 1
Resolution 30,000
AGC target 3e6
Maximum IT auto
Loop count 1
MSX count 1
MSX isochronous ITs on
Isolation window 12.5 m/z
Isolation offset 0.0 m/z
Fixed first mass 200.0 m/z
(N)CE / stepped (N)CE nce: 25.5, 27, 30
Spectrum data type Profile
DIA
General
Runtime 0 to 135 min
Polarity positive
In-source CID 0.0 eV
Default charge state 3
DIA
Microscans 1
Resolution 30,000
AGC target 3e6
Maximum IT auto
Loop count 1
MSX count 1
MSX isochronous ITs on
Isolation window 12.5 m/z
Isolation offset 0.0 m/z
Fixed first mass 200.0 m/z
(N)CE / stepped (N)CE nce: 25.5, 27, 30
Spectrum data type Profile
DIA
General
Runtime 0 to 135 min
Polarity positive
In-source CID 0.0 eV
Default charge state 3
DIA
Microscans 1
Resolution 30,000
AGC target 3e6
Maximum IT auto
Loop count 1
MSX count 1
MSX isochronous ITs on
Isolation window 11.5 m/z
Isolation offset 0.0 m/z
Fixed first mass 200.0 m/z
(N)CE / stepped (N)CE nce: 25.5, 27, 30
Spectrum data type Profile
DIA
General
Runtime 0 to 135 min
Polarity positive
In-source CID 0.0 eV
Default charge state 3
DIA
Microscans 1
Resolution 30,000
AGC target 3e6
Maximum IT auto
Loop count 1
MSX count 1
MSX isochronous ITs on
Isolation window 12.5 m/z
Isolation offset 0.0 m/z
Fixed first mass 200.0 m/z
(N)CE / stepped (N)CE nce: 25.5, 27, 30
Spectrum data type Profile
DIA
General
Runtime 0 to 135 min
Polarity positive
In-source CID 0.0 eV
Default charge state 3
DIA
Microscans 1
Resolution 30,000
AGC target 3e6
Maximum IT auto
Loop count 1
MSX count 1
MSX isochronous ITs on
Isolation window 12.5 m/z
Isolation offset 0.0 m/z
Fixed first mass 200.0 m/z
(N)CE / stepped (N)CE nce: 25.5, 27, 30
Spectrum data type Profile
DIA
General
Runtime 0 to 135 min
Polarity positive
In-source CID 0.0 eV
Default charge state 3
DIA
Microscans 1
Resolution 30,000
AGC target 3e6
Maximum IT auto
Loop count 1
MSX count 1
MSX isochronous ITs on
Isolation window 12.5 m/z
Isolation offset 0.0 m/z
Fixed first mass 200.0 m/z
(N)CE / stepped (N)CE nce: 25.5, 27, 30
Spectrum data type Profile
DIA
General
Runtime 0 to 135 min
Polarity positive
In-source CID 0.0 eV
Default charge state 3
DIA
Microscans 1
Resolution 30,000
AGC target 3e6
Maximum IT auto
Loop count 1
MSX count 1
MSX isochronous ITs on
Isolation window 13.5 m/z
Isolation offset 0.0 m/z
Fixed first mass 200.0 m/z
(N)CE / stepped (N)CE nce: 25.5, 27, 30
Spectrum data type Profile
DIA
General
Runtime 0 to 135 min
Polarity positive
In-source CID 0.0 eV
Default charge state 3
DIA
Microscans 1
Resolution 30,000
AGC target 3e6
Maximum IT auto
Loop count 1
MSX count 1
MSX isochronous ITs on
Isolation window 12.5 m/z
Isolation offset 0.0 m/z
Fixed first mass 200.0 m/z
(N)CE / stepped (N)CE nce: 25.5, 27, 30
Spectrum data type Profile
DIA
General
Runtime 0 to 135 min
Polarity positive
In-source CID 0.0 eV
Default charge state 3
DIA
Microscans 1
Resolution 30,000
AGC target 3e6
Maximum IT auto
Loop count 1
MSX count 1
MSX isochronous ITs on
Isolation window 14.5 m/z
Isolation offset 0.0 m/z
Fixed first mass 200.0 m/z
(N)CE / stepped (N)CE nce: 25.5, 27, 30
Spectrum data type Profile
DIA
General
Runtime 0 to 135 min
Polarity positive
In-source CID 0.0 eV
Default charge state 3
DIA
Microscans 1
Resolution 30,000
AGC target 3e6
Maximum IT auto
Loop count 1
MSX count 1
MSX isochronous ITs on
Isolation window 13.5 m/z
Isolation offset 0.0 m/z
Fixed first mass 200.0 m/z
(N)CE / stepped (N)CE nce: 25.5, 27, 30
Spectrum data type Profile
DIA
General
Runtime 0 to 135 min
Polarity positive
In-source CID 0.0 eV
Default charge state 3
DIA
Microscans 1
Resolution 30,000
AGC target 3e6
Maximum IT auto
Loop count 1
MSX count 1
MSX isochronous ITs on
Isolation window 14.5 m/z
Isolation offset 0.0 m/z
Fixed first mass 200.0 m/z
(N)CE / stepped (N)CE nce: 25.5, 27, 30
Spectrum data type Profile
DIA
General
Runtime 0 to 135 min
Polarity positive
In-source CID 0.0 eV
Default charge state 3
DIA
Microscans 1
Resolution 30,000
AGC target 3e6
Maximum IT auto
Loop count 1
MSX count 1
MSX isochronous ITs on
Isolation window 15.5 m/z
Isolation offset 0.0 m/z
Fixed first mass 200.0 m/z
(N)CE / stepped (N)CE nce: 25.5, 27, 30
Spectrum data type Profile
DIA
General
Runtime 0 to 135 min
Polarity positive
In-source CID 0.0 eV
Default charge state 3
DIA
Microscans 1
Resolution 30,000
AGC target 3e6
Maximum IT auto
Loop count 1
MSX count 1
MSX isochronous ITs on
Isolation window 15.5 m/z
Isolation offset 0.0 m/z
Fixed first mass 200.0 m/z
(N)CE / stepped (N)CE nce: 25.5, 27, 30
Spectrum data type Profile
DIA
General
Runtime 0 to 135 min
Polarity positive
In-source CID 0.0 eV
Default charge state 3
DIA
Microscans 1
Resolution 30,000
AGC target 3e6
Maximum IT auto
Loop count 1
MSX count 1
MSX isochronous ITs on
Isolation window 16.5 m/z
Isolation offset 0.0 m/z
Fixed first mass 200.0 m/z
(N)CE / stepped (N)CE nce: 25.5, 27, 30
Spectrum data type Profile
DIA
General
Runtime 0 to 135 min
Polarity positive
In-source CID 0.0 eV
Default charge state 3
DIA
Microscans 1
Resolution 30,000
AGC target 3e6
Maximum IT auto
Loop count 1
MSX count 1
MSX isochronous ITs on
Isolation window 17.5 m/z
Isolation offset 0.0 m/z
Fixed first mass 200.0 m/z
(N)CE / stepped (N)CE nce: 25.5, 27, 30
Spectrum data type Profile
DIA
General
Runtime 0 to 135 min
Polarity positive
In-source CID 0.0 eV
Default charge state 3
DIA
Microscans 1
Resolution 30,000
AGC target 3e6
Maximum IT auto
Loop count 1
MSX count 1
MSX isochronous ITs on
Isolation window 18.5 m/z
Isolation offset 0.0 m/z
Fixed first mass 200.0 m/z
(N)CE / stepped (N)CE nce: 25.5, 27, 30
Spectrum data type Profile
DIA
General
Runtime 0 to 135 min
Polarity positive
In-source CID 0.0 eV
Default charge state 3
DIA
Microscans 1
Resolution 30,000
AGC target 3e6
Maximum IT auto
Loop count 1
MSX count 1
MSX isochronous ITs on
Isolation window 19.5 m/z
Isolation offset 0.0 m/z
Fixed first mass 200.0 m/z
(N)CE / stepped (N)CE nce: 25.5, 27, 30
Spectrum data type Profile
DIA
General
Runtime 0 to 135 min
Polarity positive
In-source CID 0.0 eV
Default charge state 3
DIA
Microscans 1
Resolution 30,000
AGC target 3e6
Maximum IT auto
Loop count 1
MSX count 1
MSX isochronous ITs on
Isolation window 21.5 m/z
Isolation offset 0.0 m/z
Fixed first mass 200.0 m/z
(N)CE / stepped (N)CE nce: 25.5, 27, 30
Spectrum data type Profile
DIA
General
Runtime 0 to 135 min
Polarity positive
In-source CID 0.0 eV
Default charge state 3
DIA
Microscans 1
Resolution 30,000
AGC target 3e6
Maximum IT auto
Loop count 1
MSX count 1
MSX isochronous ITs on
Isolation window 22.5 m/z
Isolation offset 0.0 m/z
Fixed first mass 200.0 m/z
(N)CE / stepped (N)CE nce: 25.5, 27, 30
Spectrum data type Profile
DIA
General
Runtime 0 to 135 min
Polarity positive
In-source CID 0.0 eV
Default charge state 3
DIA
Microscans 1
Resolution 30,000
AGC target 3e6
Maximum IT auto
Loop count 1
MSX count 1
MSX isochronous ITs on
Isolation window 25.5 m/z
Isolation offset 0.0 m/z
Fixed first mass 200.0 m/z
(N)CE / stepped (N)CE nce: 25.5, 27, 30
Spectrum data type Profile
DIA
General
Runtime 0 to 135 min
Polarity positive
In-source CID 0.0 eV
Default charge state 3
DIA
Microscans 1
Resolution 30,000
AGC target 3e6
Maximum IT auto
Loop count 1
MSX count 1
MSX isochronous ITs on
Isolation window 27.5 m/z
Isolation offset 0.0 m/z
Fixed first mass 200.0 m/z
(N)CE / stepped (N)CE nce: 25.5, 27, 30
Spectrum data type Profile
DIA
General
Runtime 0 to 135 min
Polarity positive
In-source CID 0.0 eV
Default charge state 3
DIA
Microscans 1
Resolution 30,000
AGC target 3e6
Maximum IT auto
Loop count 1
MSX count 1
MSX isochronous ITs on
Isolation window 32.5 m/z
Isolation offset 0.0 m/z
Fixed first mass 200.0 m/z
(N)CE / stepped (N)CE nce: 25.5, 27, 30
Spectrum data type Profile
DIA
General
Runtime 0 to 135 min
Polarity positive
In-source CID 0.0 eV
Default charge state 3
DIA
Microscans 1
Resolution 30,000
AGC target 3e6
Maximum IT auto
Loop count 1
MSX count 1
MSX isochronous ITs on
Isolation window 39.5 m/z
Isolation offset 0.0 m/z
Fixed first mass 200.0 m/z
(N)CE / stepped (N)CE nce: 25.5, 27, 30
Spectrum data type Profile
DIA
General
Runtime 0 to 135 min
Polarity positive
In-source CID 0.0 eV
Default charge state 3
DIA
Microscans 1
Resolution 30,000
AGC target 3e6
Maximum IT auto
Loop count 1
MSX count 1
MSX isochronous ITs on
Isolation window 49.5 m/z
Isolation offset 0.0 m/z
Fixed first mass 200.0 m/z
(N)CE / stepped (N)CE nce: 25.5, 27, 30
Spectrum data type Profile
DIA
General
Runtime 0 to 135 min
Polarity positive
In-source CID 0.0 eV
Default charge state 3
DIA
Microscans 1
Resolution 30,000
AGC target 3e6
Maximum IT auto
Loop count 1
MSX count 1
MSX isochronous ITs on
Isolation window 66.5 m/z
Isolation offset 0.0 m/z
Fixed first mass 200.0 m/z
(N)CE / stepped (N)CE nce: 25.5, 27, 30
Spectrum data type Profile
DIA
General
Runtime 0 to 135 min
Polarity positive
In-source CID 0.0 eV
Default charge state 3
DIA
Microscans 1
Resolution 30,000
AGC target 3e6
Maximum IT auto
Loop count 1
MSX count 1
MSX isochronous ITs on
Isolation window 109.5 m/z
Isolation offset 0.0 m/z
Fixed first mass 200.0 m/z
(N)CE / stepped (N)CE nce: 25.5, 27, 30
Spectrum data type Profile
DIA
General
Runtime 0 to 135 min
Polarity positive
In-source CID 0.0 eV
Default charge state 3
DIA
Microscans 1
Resolution 30,000
AGC target 3e6
Maximum IT auto
Loop count 1
MSX count 1
MSX isochronous ITs on
Isolation window 478.8 m/z
Isolation offset 0.0 m/z
Fixed first mass 200.0 m/z
(N)CE / stepped (N)CE nce: 25.5, 27, 30
Spectrum data type Profile
Setup
TUNEFILES
General
Switch Count 0
Base Tunefile C:\Xcalibur\Data\YX\Roland\current.mstune
CONTACT CLOSURE
General
Used False
Start in Closed True
Switch Count 0
SYRINGE
General
Used False
Start in OFF True
Stop at end of run False
Switch Count 0
Pump setup
Syringe type Hamilton
Flow rate 3.000 µL/min
Inner diameter 2.303 mm
Volume 250 µL
DIVERT VALVE A
General
Used False
Start in 1-2 True
Switch Count 0
DIVERT VALVE B
General
Used False
Start in 1-2 True
Switch Count 0
LOCK MASSES
1 entry
Mass Polarity Start End Comment
[m/z] [min] [min]
445.12003 Positive
INCLUSION LIST
42 entries
Mass Formula Species CS Polarity Start End (N)CE MSX ID Comment
[m/z] [M] [z] [min] [min]
359.87500 Positive
377.50000 Positive
392.50000 Positive
406.50000 Positive
420.00000 Positive
433.00000 Positive
445.50000 Positive
457.50000 Positive
469.50000 Positive
481.50000 Positive
493.00000 Positive
504.50000 Positive
516.00000 Positive
527.50000 Positive
539.00000 Positive
550.50000 Positive
562.50000 Positive
574.00000 Positive
585.50000 Positive
597.50000 Positive
609.50000 Positive
622.00000 Positive
634.50000 Positive
647.50000 Positive
661.00000 Positive
674.50000 Positive
689.00000 Positive
704.00000 Positive
719.50000 Positive
736.00000 Positive
753.50000 Positive
772.00000 Positive
792.00000 Positive
813.50000 Positive
837.00000 Positive
863.00000 Positive
892.50000 Positive
928.00000 Positive
972.00000 Positive
1029.50000 Positive
1117.00000 Positive
1410.62500 Positive
EXCLUSION LIST
(no entries)
NEUTRAL LOSSES
(no entries)
MASS TAGS
(no entries)

## Sheet: Gradient HF
Sample pickup:
Volume [µl] : 2.00
Flow [µl / min] : 10.00
Sample loading:
Volume [µl] : 5.00
Flow [µl / min] : (unspecified)
Max. pressure [Bar] : 900.00
Gradient:
Time [mm:ss] Duration [mm:ss] Flow [nl/min] Mixture [%B]
00:00 00:00 250 1
03:00 03:00 250 4
06:00 03:00 250 5
10:00 04:00 250 7
15:00 05:00 250 9
23:00 08:00 250 11
42:00 19:00 250 16
83:00 41:00 250 26
92:00 09:00 250 29
98:00 06:00 250 31
103:00 05:00 250 33
107:00 04:00 250 35
111:00 04:00 250 38
114:00 03:00 250 40
117:00 03:00 250 44
120:00 03:00 250 55
120:10 00:10 250 90
130:10 10:00 250 90
130:20 00:10 250 1
135:20 05:00 250 1
Pre-column equilibration:
Volume [µl] : 0.00
Flow [µl / min] : (unspecified)
Max. pressure [Bar] : 0.00
Analytical column equilibration:
Volume [µl] : 1.00
Flow [µl / min] : (unspecified)
Max. pressure [Bar] : 900.00
Autosampler wash:
Step Bottle Volume [µl] Cycles
1 -1 0.00 0
2 -1 0.00 0
3 2 22.00 3
4 3 24.00 3

## Sheet: DIA segments HF
Method of Q Exactive HF
OVERALL METHOD SETTINGS
Global Settings
Use lock masses best
Lock mass injection ―
Chrom. peak width (FWHM) 15 s
Time
Method duration 135.00 min
Customized Tolerances (+/-)
Lock Masses ―
Inclusion ―
Exclusion ―
Neutral Loss ―
Mass Tags ―
Dynamic Exclusion ―
Experiments
FULL MS — SIM
General
Runtime 0 to 135 min
Polarity Positive
In-source CID 0.0 eV
Full MS — SIM
Microscans 1
Resolution 120,000
AGC target 3e6
Maximum IT 60 ms
Number of scan ranges 1
Scan range 350 to 1650 m/z
Spectrum data type Profile
DIA
General
Runtime 0 to 135 min
Polarity Positive
In-source CID 0.0 eV
Default charge state 3
DIA
Microscans 1
Resolution 30,000
AGC target 3e6
Maximum IT auto
Loop count 1
MSX count 1
MSX isochronous ITs on
Isolation window 18.8 m/z
Isolation offset 0.0 m/z
Fixed first mass 200.0 m/z
(N)CE / stepped (N)CE nce: 25.5, 27, 30
Spectrum data type Profile
DIA
General
Runtime 0 to 135 min
Polarity Positive
In-source CID 0.0 eV
Default charge state 3
DIA
Microscans 1
Resolution 30,000
AGC target 3e6
Maximum IT auto
Loop count 1
MSX count 1
MSX isochronous ITs on
Isolation window 15.5 m/z
Isolation offset 0.0 m/z
Fixed first mass 200.0 m/z
(N)CE / stepped (N)CE nce: 25.5, 27, 30
Spectrum data type Profile
DIA
General
Runtime 0 to 135 min
Polarity Positive
In-source CID 0.0 eV
Default charge state 3
DIA
Microscans 1
Resolution 30,000
AGC target 3e6
Maximum IT auto
Loop count 1
MSX count 1
MSX isochronous ITs on
Isolation window 14.5 m/z
Isolation offset 0.0 m/z
Fixed first mass 200.0 m/z
(N)CE / stepped (N)CE nce: 25.5, 27, 30
Spectrum data type Profile
DIA
General
Runtime 0 to 135 min
Polarity Positive
In-source CID 0.0 eV
Default charge state 3
DIA
Microscans 1
Resolution 30,000
AGC target 3e6
Maximum IT auto
Loop count 1
MSX count 1
MSX isochronous ITs on
Isolation window 13.5 m/z
Isolation offset 0.0 m/z
Fixed first mass 200.0 m/z
(N)CE / stepped (N)CE nce: 25.5, 27, 30
Spectrum data type Profile
DIA
General
Runtime 0 to 135 min
Polarity Positive
In-source CID 0.0 eV
Default charge state 3
DIA
Microscans 1
Resolution 30,000
AGC target 3e6
Maximum IT auto
Loop count 1
MSX count 1
MSX isochronous ITs on
Isolation window 13.5 m/z
Isolation offset 0.0 m/z
Fixed first mass 200.0 m/z
(N)CE / stepped (N)CE nce: 25.5, 27, 30
Spectrum data type Profile
DIA
General
Runtime 0 to 135 min
Polarity Positive
In-source CID 0.0 eV
Default charge state 3
DIA
Microscans 1
Resolution 30,000
AGC target 3e6
Maximum IT auto
Loop count 1
MSX count 1
MSX isochronous ITs on
Isolation window 12.5 m/z
Isolation offset 0.0 m/z
Fixed first mass 200.0 m/z
(N)CE / stepped (N)CE nce: 25.5, 27, 30
Spectrum data type Profile
DIA
General
Runtime 0 to 135 min
Polarity Positive
In-source CID 0.0 eV
Default charge state 3
DIA
Microscans 1
Resolution 30,000
AGC target 3e6
Maximum IT auto
Loop count 1
MSX count 1
MSX isochronous ITs on
Isolation window 12.5 m/z
Isolation offset 0.0 m/z
Fixed first mass 200.0 m/z
(N)CE / stepped (N)CE nce: 25.5, 27, 30
Spectrum data type Profile
DIA
General
Runtime 0 to 135 min
Polarity Positive
In-source CID 0.0 eV
Default charge state 3
DIA
Microscans 1
Resolution 30,000
AGC target 3e6
Maximum IT auto
Loop count 1
MSX count 1
MSX isochronous ITs on
Isolation window 12.5 m/z
Isolation offset 0.0 m/z
Fixed first mass 200.0 m/z
(N)CE / stepped (N)CE nce: 25.5, 27, 30
Spectrum data type Profile
DIA
General
Runtime 0 to 135 min
Polarity Positive
In-source CID 0.0 eV
Default charge state 3
DIA
Microscans 1
Resolution 30,000
AGC target 3e6
Maximum IT auto
Loop count 1
MSX count 1
MSX isochronous ITs on
Isolation window 11.5 m/z
Isolation offset 0.0 m/z
Fixed first mass 200.0 m/z
(N)CE / stepped (N)CE nce: 25.5, 27, 30
Spectrum data type Profile
DIA
General
Runtime 0 to 135 min
Polarity Positive
In-source CID 0.0 eV
Default charge state 3
DIA
Microscans 1
Resolution 30,000
AGC target 3e6
Maximum IT auto
Loop count 1
MSX count 1
MSX isochronous ITs on
Isolation window 11.5 m/z
Isolation offset 0.0 m/z
Fixed first mass 200.0 m/z
(N)CE / stepped (N)CE nce: 25.5, 27, 30
Spectrum data type Profile
DIA
General
Runtime 0 to 135 min
Polarity Positive
In-source CID 0.0 eV
Default charge state 3
DIA
Microscans 1
Resolution 30,000
AGC target 3e6
Maximum IT auto
Loop count 1
MSX count 1
MSX isochronous ITs on
Isolation window 11.5 m/z
Isolation offset 0.0 m/z
Fixed first mass 200.0 m/z
(N)CE / stepped (N)CE nce: 25.5, 27, 30
Spectrum data type Profile
DIA
General
Runtime 0 to 135 min
Polarity Positive
In-source CID 0.0 eV
Default charge state 3
DIA
Microscans 1
Resolution 30,000
AGC target 3e6
Maximum IT auto
Loop count 1
MSX count 1
MSX isochronous ITs on
Isolation window 11.5 m/z
Isolation offset 0.0 m/z
Fixed first mass 200.0 m/z
(N)CE / stepped (N)CE nce: 25.5, 27, 30
Spectrum data type Profile
DIA
General
Runtime 0 to 135 min
Polarity Positive
In-source CID 0.0 eV
Default charge state 3
DIA
Microscans 1
Resolution 30,000
AGC target 3e6
Maximum IT auto
Loop count 1
MSX count 1
MSX isochronous ITs on
Isolation window 12.5 m/z
Isolation offset 0.0 m/z
Fixed first mass 200.0 m/z
(N)CE / stepped (N)CE nce: 25.5, 27, 30
Spectrum data type Profile
DIA
General
Runtime 0 to 135 min
Polarity Positive
In-source CID 0.0 eV
Default charge state 3
DIA
Microscans 1
Resolution 30,000
AGC target 3e6
Maximum IT auto
Loop count 1
MSX count 1
MSX isochronous ITs on
Isolation window 11.5 m/z
Isolation offset 0.0 m/z
Fixed first mass 200.0 m/z
(N)CE / stepped (N)CE nce: 25.5, 27, 30
Spectrum data type Profile
DIA
General
Runtime 0 to 135 min
Polarity Positive
In-source CID 0.0 eV
Default charge state 3
DIA
Microscans 1
Resolution 30,000
AGC target 3e6
Maximum IT auto
Loop count 1
MSX count 1
MSX isochronous ITs on
Isolation window 10.5 m/z
Isolation offset 0.0 m/z
Fixed first mass 200.0 m/z
(N)CE / stepped (N)CE nce: 25.5, 27, 30
Spectrum data type Profile
DIA
General
Runtime 0 to 135 min
Polarity Positive
In-source CID 0.0 eV
Default charge state 3
DIA
Microscans 1
Resolution 30,000
AGC target 3e6
Maximum IT auto
Loop count 1
MSX count 1
MSX isochronous ITs on
Isolation window 11.5 m/z
Isolation offset 0.0 m/z
Fixed first mass 200.0 m/z
(N)CE / stepped (N)CE nce: 25.5, 27, 30
Spectrum data type Profile
DIA
General
Runtime 0 to 135 min
Polarity Positive
In-source CID 0.0 eV
Default charge state 3
DIA
Microscans 1
Resolution 30,000
AGC target 3e6
Maximum IT auto
Loop count 1
MSX count 1
MSX isochronous ITs on
Isolation window 12.5 m/z
Isolation offset 0.0 m/z
Fixed first mass 200.0 m/z
(N)CE / stepped (N)CE nce: 25.5, 27, 30
Spectrum data type Profile
DIA
General
Runtime 0 to 135 min
Polarity Positive
In-source CID 0.0 eV
Default charge state 3
DIA
Microscans 1
Resolution 30,000
AGC target 3e6
Maximum IT auto
Loop count 1
MSX count 1
MSX isochronous ITs on
Isolation window 11.5 m/z
Isolation offset 0.0 m/z
Fixed first mass 200.0 m/z
(N)CE / stepped (N)CE nce: 25.5, 27, 30
Spectrum data type Profile
DIA
General
Runtime 0 to 135 min
Polarity Positive
In-source CID 0.0 eV
Default charge state 3
DIA
Microscans 1
Resolution 30,000
AGC target 3e6
Maximum IT auto
Loop count 1
MSX count 1
MSX isochronous ITs on
Isolation window 11.5 m/z
Isolation offset 0.0 m/z
Fixed first mass 200.0 m/z
(N)CE / stepped (N)CE nce: 25.5, 27, 30
Spectrum data type Profile
DIA
General
Runtime 0 to 135 min
Polarity Positive
In-source CID 0.0 eV
Default charge state 3
DIA
Microscans 1
Resolution 30,000
AGC target 3e6
Maximum IT auto
Loop count 1
MSX count 1
MSX isochronous ITs on
Isolation window 11.5 m/z
Isolation offset 0.0 m/z
Fixed first mass 200.0 m/z
(N)CE / stepped (N)CE nce: 25.5, 27, 30
Spectrum data type Profile
DIA
General
Runtime 0 to 135 min
Polarity Positive
In-source CID 0.0 eV
Default charge state 3
DIA
Microscans 1
Resolution 30,000
AGC target 3e6
Maximum IT auto
Loop count 1
MSX count 1
MSX isochronous ITs on
Isolation window 12.5 m/z
Isolation offset 0.0 m/z
Fixed first mass 200.0 m/z
(N)CE / stepped (N)CE nce: 25.5, 27, 30
Spectrum data type Profile
DIA
General
Runtime 0 to 135 min
Polarity Positive
In-source CID 0.0 eV
Default charge state 3
DIA
Microscans 1
Resolution 30,000
AGC target 3e6
Maximum IT auto
Loop count 1
MSX count 1
MSX isochronous ITs on
Isolation window 11.5 m/z
Isolation offset 0.0 m/z
Fixed first mass 200.0 m/z
(N)CE / stepped (N)CE nce: 25.5, 27, 30
Spectrum data type Profile
FULL MS — SIM
General
Runtime 0 to 135 min
Polarity Positive
In-source CID 0.0 eV
Full MS — SIM
Microscans 1
Resolution 120,000
AGC target 3e6
Maximum IT 60 ms
Number of scan ranges 1
Scan range 350 to 1650 m/z
Spectrum data type Profile
DIA
General
Runtime 0 to 135 min
Polarity Positive
In-source CID 0.0 eV
Default charge state 3
DIA
Microscans 1
Resolution 30,000
AGC target 3e6
Maximum IT auto
Loop count 1
MSX count 1
MSX isochronous ITs on
Isolation window 12.5 m/z
Isolation offset 0.0 m/z
Fixed first mass 200.0 m/z
(N)CE / stepped (N)CE nce: 25.5, 27, 30
Spectrum data type Profile
DIA
General
Runtime 0 to 135 min
Polarity Positive
In-source CID 0.0 eV
Default charge state 3
DIA
Microscans 1
Resolution 30,000
AGC target 3e6
Maximum IT auto
Loop count 1
MSX count 1
MSX isochronous ITs on
Isolation window 12.5 m/z
Isolation offset 0.0 m/z
Fixed first mass 200.0 m/z
(N)CE / stepped (N)CE nce: 25.5, 27, 30
Spectrum data type Profile
DIA
General
Runtime 0 to 135 min
Polarity Positive
In-source CID 0.0 eV
Default charge state 3
DIA
Microscans 1
Resolution 30,000
AGC target 3e6
Maximum IT auto
Loop count 1
MSX count 1
MSX isochronous ITs on
Isolation window 13.5 m/z
Isolation offset 0.0 m/z
Fixed first mass 200.0 m/z
(N)CE / stepped (N)CE nce: 25.5, 27, 30
Spectrum data type Profile
DIA
General
Runtime 0 to 135 min
Polarity Positive
In-source CID 0.0 eV
Default charge state 3
DIA
Microscans 1
Resolution 30,000
AGC target 3e6
Maximum IT auto
Loop count 1
MSX count 1
MSX isochronous ITs on
Isolation window 13.5 m/z
Isolation offset 0.0 m/z
Fixed first mass 200.0 m/z
(N)CE / stepped (N)CE nce: 25.5, 27, 30
Spectrum data type Profile
DIA
General
Runtime 0 to 135 min
Polarity Positive
In-source CID 0.0 eV
Default charge state 3
DIA
Microscans 1
Resolution 30,000
AGC target 3e6
Maximum IT auto
Loop count 1
MSX count 1
MSX isochronous ITs on
Isolation window 13.5 m/z
Isolation offset 0.0 m/z
Fixed first mass 200.0 m/z
(N)CE / stepped (N)CE nce: 25.5, 27, 30
Spectrum data type Profile
DIA
General
Runtime 0 to 135 min
Polarity Positive
In-source CID 0.0 eV
Default charge state 3
DIA
Microscans 1
Resolution 30,000
AGC target 3e6
Maximum IT auto
Loop count 1
MSX count 1
MSX isochronous ITs on
Isolation window 14.5 m/z
Isolation offset 0.0 m/z
Fixed first mass 200.0 m/z
(N)CE / stepped (N)CE nce: 25.5, 27, 30
Spectrum data type Profile
DIA
General
Runtime 0 to 135 min
Polarity Positive
In-source CID 0.0 eV
Default charge state 3
DIA
Microscans 1
Resolution 30,000
AGC target 3e6
Maximum IT auto
Loop count 1
MSX count 1
MSX isochronous ITs on
Isolation window 14.5 m/z
Isolation offset 0.0 m/z
Fixed first mass 200.0 m/z
(N)CE / stepped (N)CE nce: 25.5, 27, 30
Spectrum data type Profile
DIA
General
Runtime 0 to 135 min
Polarity Positive
In-source CID 0.0 eV
Default charge state 3
DIA
Microscans 1
Resolution 30,000
AGC target 3e6
Maximum IT auto
Loop count 1
MSX count 1
MSX isochronous ITs on
Isolation window 16.5 m/z
Isolation offset 0.0 m/z
Fixed first mass 200.0 m/z
(N)CE / stepped (N)CE nce: 25.5, 27, 30
Spectrum data type Profile
DIA
General
Runtime 0 to 135 min
Polarity Positive
In-source CID 0.0 eV
Default charge state 3
DIA
Microscans 1
Resolution 30,000
AGC target 3e6
Maximum IT auto
Loop count 1
MSX count 1
MSX isochronous ITs on
Isolation window 15.5 m/z
Isolation offset 0.0 m/z
Fixed first mass 200.0 m/z
(N)CE / stepped (N)CE nce: 25.5, 27, 30
Spectrum data type Profile
DIA
General
Runtime 0 to 135 min
Polarity Positive
In-source CID 0.0 eV
Default charge state 3
DIA
Microscans 1
Resolution 30,000
AGC target 3e6
Maximum IT auto
Loop count 1
MSX count 1
MSX isochronous ITs on
Isolation window 17.5 m/z
Isolation offset 0.0 m/z
Fixed first mass 200.0 m/z
(N)CE / stepped (N)CE nce: 25.5, 27, 30
Spectrum data type Profile
DIA
General
Runtime 0 to 135 min
Polarity Positive
In-source CID 0.0 eV
Default charge state 3
DIA
Microscans 1
Resolution 30,000
AGC target 3e6
Maximum IT auto
Loop count 1
MSX count 1
MSX isochronous ITs on
Isolation window 18.5 m/z
Isolation offset 0.0 m/z
Fixed first mass 200.0 m/z
(N)CE / stepped (N)CE nce: 25.5, 27, 30
Spectrum data type Profile
DIA
General
Runtime 0 to 135 min
Polarity Positive
In-source CID 0.0 eV
Default charge state 3
DIA
Microscans 1
Resolution 30,000
AGC target 3e6
Maximum IT auto
Loop count 1
MSX count 1
MSX isochronous ITs on
Isolation window 18.5 m/z
Isolation offset 0.0 m/z
Fixed first mass 200.0 m/z
(N)CE / stepped (N)CE nce: 25.5, 27, 30
Spectrum data type Profile
DIA
General
Runtime 0 to 135 min
Polarity Positive
In-source CID 0.0 eV
Default charge state 3
DIA
Microscans 1
Resolution 30,000
AGC target 3e6
Maximum IT auto
Loop count 1
MSX count 1
MSX isochronous ITs on
Isolation window 21.5 m/z
Isolation offset 0.0 m/z
Fixed first mass 200.0 m/z
(N)CE / stepped (N)CE nce: 25.5, 27, 30
Spectrum data type Profile
DIA
General
Runtime 0 to 135 min
Polarity Positive
In-source CID 0.0 eV
Default charge state 3
DIA
Microscans 1
Resolution 30,000
AGC target 3e6
Maximum IT auto
Loop count 1
MSX count 1
MSX isochronous ITs on
Isolation window 22.5 m/z
Isolation offset 0.0 m/z
Fixed first mass 200.0 m/z
(N)CE / stepped (N)CE nce: 25.5, 27, 30
Spectrum data type Profile
DIA
General
Runtime 0 to 135 min
Polarity Positive
In-source CID 0.0 eV
Default charge state 3
DIA
Microscans 1
Resolution 30,000
AGC target 3e6
Maximum IT auto
Loop count 1
MSX count 1
MSX isochronous ITs on
Isolation window 24.5 m/z
Isolation offset 0.0 m/z
Fixed first mass 200.0 m/z
(N)CE / stepped (N)CE nce: 25.5, 27, 30
Spectrum data type Profile
DIA
General
Runtime 0 to 135 min
Polarity Positive
In-source CID 0.0 eV
Default charge state 3
DIA
Microscans 1
Resolution 30,000
AGC target 3e6
Maximum IT auto
Loop count 1
MSX count 1
MSX isochronous ITs on
Isolation window 27.5 m/z
Isolation offset 0.0 m/z
Fixed first mass 200.0 m/z
(N)CE / stepped (N)CE nce: 25.5, 27, 30
Spectrum data type Profile
DIA
General
Runtime 0 to 135 min
Polarity Positive
In-source CID 0.0 eV
Default charge state 3
DIA
Microscans 1
Resolution 30,000
AGC target 3e6
Maximum IT auto
Loop count 1
MSX count 1
MSX isochronous ITs on
Isolation window 32.5 m/z
Isolation offset 0.0 m/z
Fixed first mass 200.0 m/z
(N)CE / stepped (N)CE nce: 25.5, 27, 30
Spectrum data type Profile
DIA
General
Runtime 0 to 135 min
Polarity Positive
In-source CID 0.0 eV
Default charge state 3
DIA
Microscans 1
Resolution 30,000
AGC target 3e6
Maximum IT auto
Loop count 1
MSX count 1
MSX isochronous ITs on
Isolation window 39.5 m/z
Isolation offset 0.0 m/z
Fixed first mass 200.0 m/z
(N)CE / stepped (N)CE nce: 25.5, 27, 30
Spectrum data type Profile
DIA
General
Runtime 0 to 135 min
Polarity Positive
In-source CID 0.0 eV
Default charge state 3
DIA
Microscans 1
Resolution 30,000
AGC target 3e6
Maximum IT auto
Loop count 1
MSX count 1
MSX isochronous ITs on
Isolation window 49.5 m/z
Isolation offset 0.0 m/z
Fixed first mass 200.0 m/z
(N)CE / stepped (N)CE nce: 25.5, 27, 30
Spectrum data type Profile
DIA
General
Runtime 0 to 135 min
Polarity Positive
In-source CID 0.0 eV
Default charge state 3
DIA
Microscans 1
Resolution 30,000
AGC target 3e6
Maximum IT auto
Loop count 1
MSX count 1
MSX isochronous ITs on
Isolation window 66.5 m/z
Isolation offset 0.0 m/z
Fixed first mass 200.0 m/z
(N)CE / stepped (N)CE nce: 25.5, 27, 30
Spectrum data type Profile
DIA
General
Runtime 0 to 135 min
Polarity Positive
In-source CID 0.0 eV
Default charge state 3
DIA
Microscans 1
Resolution 30,000
AGC target 3e6
Maximum IT auto
Loop count 1
MSX count 1
MSX isochronous ITs on
Isolation window 108.5 m/z
Isolation offset 0.0 m/z
Fixed first mass 200.0 m/z
(N)CE / stepped (N)CE nce: 25.5, 27, 30
Spectrum data type Profile
DIA
General
Runtime 0 to 135 min
Polarity Positive
In-source CID 0.0 eV
Default charge state 3
DIA
Microscans 1
Resolution 30,000
AGC target 3e6
Maximum IT auto
Loop count 1
MSX count 1
MSX isochronous ITs on
Isolation window 471.8 m/z
Isolation offset 0.0 m/z
Fixed first mass 200.0 m/z
(N)CE / stepped (N)CE nce: 25.5, 27, 30
Spectrum data type Profile
Setup
TUNEFILES
General
Switch Count 0
Base Tunefile C:\Xcalibur\methods\current.mstune
CONTACT CLOSURE
General
Used False
Start in Closed True
Switch Count 0
SYRINGE
General
Used False
Start in OFF True
Stop at end of run False
Switch Count 0
Pump setup
Syringe type Hamilton
Flow rate 3.000 µL/min
Inner diameter 2.303 mm
Volume 250 µL
DIVERT VALVE A
General
Used False
Start in 1-2 True
Switch Count 0
DIVERT VALVE B
General
Used False
Start in 1-2 True
Switch Count 0
LOCK MASSES
1 entry
Mass Polarity Start End Comment
[m/z] [min] [min]
445.12003 Positive
INCLUSION LIST
44 entries
Mass Formula Species CS Polarity Start End (N)CE MSX ID Comment
[m/z] [M] [z] [min] [min]
359.37500 Positive
376.00000 Positive
390.50000 Positive
404.00000 Positive
417.00000 Positive
429.50000 Positive
441.50000 Positive
453.50000 Positive
465.00000 Positive
476.00000 Positive
487.00000 Positive
498.00000 Positive
509.50000 Positive
521.00000 Positive
531.50000 Positive
542.00000 Positive
553.50000 Positive
565.00000 Positive
576.00000 Positive
587.00000 Positive
598.50000 Positive
610.00000 Positive
621.50000 Positive
633.50000 Positive
646.00000 Positive
659.00000 Positive
672.00000 Positive
685.50000 Positive
699.50000 Positive
714.50000 Positive
730.00000 Positive
746.00000 Positive
763.50000 Positive
781.50000 Positive
801.00000 Positive
822.50000 Positive
845.50000 Positive
871.00000 Positive
900.50000 Positive
936.00000 Positive
980.00000 Positive
1037.50000 Positive
1124.50000 Positive
1414.12500 Positive
EXCLUSION LIST
(no entries)
NEUTRAL LOSSES
(no entries)
MASS TAGS
(no entries)

## Sheet: Varying MS1 Resolutions HF
		30k MS1										60k MS1							120k MS1								240k MS1
Method of Q Exactive HF										Method of Q Exactive HF							Method of Q Exactive HF								Method of Q Exactive HF
OVERALL METHOD SETTINGS										OVERALL METHOD SETTINGS							OVERALL METHOD SETTINGS								OVERALL METHOD SETTINGS
Global Settings										Global Settings							Global Settings								Global Settings
Use lock masses best										Use lock masses best							Use lock masses best								Use lock masses best
Lock mass injection ―										Lock mass injection ―							Lock mass injection ―								Lock mass injection ―
Chrom. peak width (FWHM) 15 s										Chrom. peak width (FWHM) 15 s							Chrom. peak width (FWHM) 15 s								Chrom. peak width (FWHM) 15 s
Time										Time							Time								Time
Method duration 135.00 min										Method duration 135.00 min							Method duration 135.00 min								Method duration 135.00 min
Customized Tolerances (+/-)										Customized Tolerances (+/-)							Customized Tolerances (+/-)								Customized Tolerances (+/-)
Lock Masses ―										Lock Masses ―							Lock Masses ―								Lock Masses ―
Inclusion ―										Inclusion ―							Inclusion ―								Inclusion ―
Exclusion ―										Exclusion ―							Exclusion ―								Exclusion ―
Neutral Loss ―										Neutral Loss ―							Neutral Loss ―								Neutral Loss ―
Mass Tags ―										Mass Tags ―							Mass Tags ―								Mass Tags ―
Dynamic Exclusion ―										Dynamic Exclusion ―							Dynamic Exclusion ―								Dynamic Exclusion ―
Experiments										Experiments							Experiments								Experiments
FULL MS — SIM										FULL MS — SIM							FULL MS — SIM								FULL MS — SIM
General										General							General								General
Runtime 0 to 135 min										Runtime 0 to 135 min							Runtime 0 to 135 min								Runtime 0 to 135 min
Polarity Positive										Polarity Positive							Polarity Positive								Polarity Positive
In-source CID 0.0 eV										In-source CID 0.0 eV							In-source CID 0.0 eV								In-source CID 0.0 eV
Full MS — SIM										Full MS — SIM							Full MS — SIM								Full MS — SIM
Microscans 1										Microscans 1							Microscans 1								Microscans 1
Resolution 30,000										Resolution 60,000							Resolution 120,000								Resolution 240,000
AGC target 3e6										AGC target 3e6							AGC target 3e6								AGC target 3e6
Maximum IT 60 ms										Maximum IT 60 ms							Maximum IT 60 ms								Maximum IT 60 ms
Number of scan ranges 1										Number of scan ranges 1							Number of scan ranges 1								Number of scan ranges 1
Scan range 350 to 1650 m/z										Scan range 350 to 1650 m/z							Scan range 350 to 1650 m/z								Scan range 350 to 1650 m/z
Spectrum data type Profile										Spectrum data type Profile							Spectrum data type Profile								Spectrum data type Profile
DIA										DIA							DIA								DIA
General										General							General								General
Runtime 0 to 135 min										Runtime 0 to 135 min							Runtime 0 to 135 min								Runtime 0 to 135 min
Polarity Positive										Polarity Positive							Polarity Positive								Polarity Positive
In-source CID 0.0 eV										In-source CID 0.0 eV							In-source CID 0.0 eV								In-source CID 0.0 eV
Default charge state 3										Default charge state 3							Default charge state 3								Default charge state 3
DIA										DIA							DIA								DIA
Microscans 1										Microscans 1							Microscans 1								Microscans 1
Resolution 30,000										Resolution 30,000							Resolution 30,000								Resolution 30,000
AGC target 3e6										AGC target 3e6							AGC target 3e6								AGC target 3e6
Maximum IT auto										Maximum IT auto							Maximum IT auto								Maximum IT auto
Loop count 25										Loop count 24							Loop count 22								Loop count 18
MSX count 1										MSX count 1							MSX count 1								MSX count 1
MSX isochronous ITs on										MSX isochronous ITs on							MSX isochronous ITs on								MSX isochronous ITs on
Isolation window 34.5 m/z										Isolation window 35.9 m/z							Isolation window 39.1 m/z								Isolation window 47.7 m/z
Isolation offset 0.0 m/z										Isolation offset 0.0 m/z							Isolation offset 0.0 m/z								Isolation offset 0.0 m/z
Fixed first mass 200.0 m/z										Fixed first mass 200.0 m/z							Fixed first mass 200.0 m/z								Fixed first mass 200.0 m/z
(N)CE / stepped (N)CE nce: 25.5, 27, 30										(N)CE / stepped (N)CE nce: 25.5, 27, 30							(N)CE / stepped (N)CE nce: 25.5, 27, 30								(N)CE / stepped (N)CE nce: 25.5, 27, 30
Spectrum data type Profile										Spectrum data type Profile							Spectrum data type Profile								Spectrum data type Profile
Setup										Setup							Setup								Setup
TUNEFILES										TUNEFILES							TUNEFILES								TUNEFILES
General										General							General								General
Switch Count 0										Switch Count 0							Switch Count 0								Switch Count 0
Base Tunefile C:\Xcalibur\methods\current.mstune										Base Tunefile C:\Xcalibur\methods\current.mstune							Base Tunefile C:\Xcalibur\methods\current.mstune								Base Tunefile C:\Xcalibur\methods\current.mstune
CONTACT CLOSURE										CONTACT CLOSURE							CONTACT CLOSURE								CONTACT CLOSURE
General										General							General								General
Used False										Used False							Used False								Used False
Start in Closed True										Start in Closed True							Start in Closed True								Start in Closed True
Switch Count 0										Switch Count 0							Switch Count 0								Switch Count 0
SYRINGE										SYRINGE							SYRINGE								SYRINGE
General										General							General								General
Used False										Used False							Used False								Used False
Start in OFF True										Start in OFF True							Start in OFF True								Start in OFF True
Stop at end of run False										Stop at end of run False							Stop at end of run False								Stop at end of run False
Switch Count 0										Switch Count 0							Switch Count 0								Switch Count 0
Pump setup										Pump setup							Pump setup								Pump setup
Syringe type Hamilton										Syringe type Hamilton							Syringe type Hamilton								Syringe type Hamilton
Flow rate 3.000 µL/min										Flow rate 3.000 µL/min							Flow rate 3.000 µL/min								Flow rate 3.000 µL/min
Inner diameter 2.303 mm										Inner diameter 2.303 mm							Inner diameter 2.303 mm								Inner diameter 2.303 mm
Volume 250 µL										Volume 250 µL							Volume 250 µL								Volume 250 µL
DIVERT VALVE A										DIVERT VALVE A							DIVERT VALVE A								DIVERT VALVE A
General										General							General								General
Used False										Used False							Used False								Used False
Start in 1-2 True										Start in 1-2 True							Start in 1-2 True								Start in 1-2 True
Switch Count 0										Switch Count 0							Switch Count 0								Switch Count 0
DIVERT VALVE B										DIVERT VALVE B							DIVERT VALVE B								DIVERT VALVE B
General										General							General								General
Used False										Used False							Used False								Used False
Start in 1-2 True										Start in 1-2 True							Start in 1-2 True								Start in 1-2 True
Switch Count 0										Switch Count 0							Switch Count 0								Switch Count 0
LOCK MASSES										LOCK MASSES							LOCK MASSES								LOCK MASSES
1 entry										1 entry							1 entry								1 entry
Mass Polarity Start End Comment										Mass Polarity Start End Comment							Mass Polarity Start End Comment								Mass Polarity Start End Comment
[m/z] [min] [min]										[m/z] [min] [min]							[m/z] [min] [min]								[m/z] [min] [min]
445.12003 Positive										445.12003 Positive							445.12003 Positive								445.12003 Positive
INCLUSION LIST										INCLUSION LIST							INCLUSION LIST								INCLUSION LIST
25 entries										24 entries							22 entries								18 entries
Mass Formula Species CS Polarity Start End (N)CE MSX ID Comment										Mass Formula Species CS Polarity Start End (N)CE MSX ID Comment							Mass Formula Species CS Polarity Start End (N)CE MSX ID Comment								Mass Formula Species CS Polarity Start End (N)CE MSX ID Comment
[m/z] [M] [z] [min] [min]										[m/z] [M] [z] [min] [min]							[m/z] [M] [z] [min] [min]								[m/z] [M] [z] [min] [min]
367.20000 Positive										368.00000 Positive							369.60000 Positive								373.90000 Positive
401.20000 Positive										403.40000 Positive							408.20000 Positive								421.10000 Positive
435.20000 Positive										438.80000 Positive							446.80000 Positive								468.30000 Positive
469.20000 Positive										474.20000 Positive							485.50000 Positive								515.50000 Positive
503.20000 Positive										509.60000 Positive							524.10000 Positive								562.80000 Positive
537.20000 Positive										545.00000 Positive							562.80000 Positive								610.00000 Positive
571.20000 Positive										580.50000 Positive							601.40000 Positive								657.20000 Positive
605.20000 Positive										615.90000 Positive							640.00000 Positive								704.40000 Positive
639.20000 Positive										651.30000 Positive							678.70000 Positive								751.60000 Positive
673.20000 Positive										686.70000 Positive							717.30000 Positive								798.90000 Positive
707.20000 Positive										722.10000 Positive							755.90000 Positive								846.10000 Positive
741.20000 Positive										757.50000 Positive							794.60000 Positive								893.30000 Positive
775.20000 Positive										793.00000 Positive							833.20000 Positive								940.50000 Positive
809.20000 Positive										828.40000 Positive							871.80000 Positive								987.80000 Positive
843.20000 Positive										863.80000 Positive							910.50000 Positive								1035.00000 Positive
877.20000 Positive										899.20000 Positive							949.10000 Positive								1082.20000 Positive
911.20000 Positive										934.60000 Positive							987.80000 Positive								1129.40000 Positive
945.20000 Positive										970.00000 Positive							1026.40000 Positive								1176.60000 Positive
979.20000 Positive										1005.50000 Positive							1065.00000 Positive
1013.20000 Positive										1040.90000 Positive							1103.70000 Positive								EXCLUSION LIST
1047.20000 Positive										1076.30000 Positive							1142.30000 Positive								(no entries)
1081.20000 Positive										1111.70000 Positive							1180.90000 Positive
1115.20000 Positive										1147.10000 Positive															NEUTRAL LOSSES
1149.20000 Positive										1182.50000 Positive							EXCLUSION LIST								(no entries)
1183.20000 Positive																	(no entries)
										EXCLUSION LIST															MASS TAGS
EXCLUSION LIST										(no entries)							NEUTRAL LOSSES								(no entries)
(no entries)																	(no entries)
										NEUTRAL LOSSES
NEUTRAL LOSSES										(no entries)							MASS TAGS
(no entries)																	(no entries)
										MASS TAGS
MASS TAGS										(no entries)
(no entries)
