# Supplementary material for: Combining Precursor and Fragment Information for Improved Detection of Differential Abundance in Data Independent Acquisition
Source: Mol Cell Proteomics. 2019 Dec 30;19(2):421–30. doi: 10.1074/mcp.RA119.001705 (PMC7000113; doi:10.1074/mcp.RA119.001705)
Supplement: BiolDS-OTstatistical results [file 154840_1_supp_443471_q2hq36.xlsx]

## Sheet: MS1
	Protein	Compare	log2FC	pvalue	adjusted.pvalue	nPrecursors	Method
1	A0AV96	healthy-disease	-0.438098	0.19703	0.275806	4	protein.linear.MS1
2	A0AVT1	healthy-disease	-0.538781	4.46324e-05	0.000264185	23	protein.linear.MS1
3	A0FGR8	healthy-disease	0.17727	0.177007	0.252571	19	protein.linear.MS1
4	A0M8Q6	healthy-disease	-0.79961	0.161361	0.23374	2	protein.linear.MS1
5	A0MZ66	healthy-disease	-0.152627	0.601861	0.683231	4	protein.linear.MS1
6	A1L0T0	healthy-disease	-0.0504553	0.818765	0.867064	11	protein.linear.MS1
7	A1X283	healthy-disease	-1.26424	2.01052e-05	0.00013994	2	protein.linear.MS1
8	A2RRP1	healthy-disease	-0.0823256	0.684482	0.759152	2	protein.linear.MS1
9	A2RTX5	healthy-disease	-0.704709	0.0993234	0.156973	1	protein.linear.MS1
10	A2RUS2	healthy-disease	1.06377	0.0392215	0.0722571	1	protein.linear.MS1
11	A3KMH1	healthy-disease	-0.211082	0.634486	0.712155	1	protein.linear.MS1
12	A4D1P6	healthy-disease	0.185202	0.1646	0.237787	6	protein.linear.MS1
13	A4UGR9	healthy-disease	0.549918	0.26295	0.349751	1	protein.linear.MS1
14	A5D8V6	healthy-disease	-0.0954783	0.723618	0.792749	2	protein.linear.MS1
15	A5PLN9	healthy-disease	0.0377255	0.858915	0.897325	1	protein.linear.MS1
16	A5YKK6	healthy-disease	-0.553135	0.00100703	0.0032933	15	protein.linear.MS1
17	A6NCE7;Q9GZQ8	healthy-disease	-1.11991	0.00124373	0.00392701	1	protein.linear.MS1
18	A6NDG6	healthy-disease	-0.284864	0.0770859	0.12666	7	protein.linear.MS1
19	A6NDU8	healthy-disease	-0.518595	0.0105711	0.0234486	2	protein.linear.MS1
20	A6NHL2	healthy-disease	-0.345055	0.132543	0.199086	1	protein.linear.MS1
21	A6NHR9	healthy-disease	-0.970729	5.38517e-06	5.53327e-05	5	protein.linear.MS1
22	A6NI72;P14598	healthy-disease	0.0581598	0.870311	0.906643	7	protein.linear.MS1
23	A6NKT7	healthy-disease	-0.223338	0.140929	0.209888	1	protein.linear.MS1
24	A6NMZ7	healthy-disease	2.66576	0.000296588	0.00119287	3	protein.linear.MS1
25	A8MUH7;Q5T2W1	healthy-disease	-1.05407	0.00505307	0.0125669	1	protein.linear.MS1
26	A8MWD9;P62308	healthy-disease	-0.540157	0.000430488	0.00161875	4	protein.linear.MS1
27	A8MXV4	healthy-disease	-0.0442914	0.849019	0.890653	4	protein.linear.MS1
28	A9UHW6	healthy-disease	1.50853	0.00920467	0.0208817	1	protein.linear.MS1
29	B0I1T2	healthy-disease	0.0421177	0.855766	0.895251	23	protein.linear.MS1
30	B7ZAQ6;P0CG08	healthy-disease	-1.09628	0.000350367	0.00136905	1	protein.linear.MS1
31	B9A064	healthy-disease	-0.432702	0.265432	0.352518	5	protein.linear.MS1
32	C4AMC7;Q6VEQ5	healthy-disease	-0.104809	0.337774	0.429254	4	protein.linear.MS1
33	C9JLW8	healthy-disease	0.626093	0.0327118	0.0618735	1	protein.linear.MS1
34	E9PAV3;Q13765	healthy-disease	-0.958885	5.39195e-05	0.000305962	4	protein.linear.MS1
35	O00115	healthy-disease	0.00680676	0.982143	0.987451	3	protein.linear.MS1
36	O00116	healthy-disease	-0.224596	0.184818	0.262184	10	protein.linear.MS1
37	O00139	healthy-disease	-0.971294	9.24534e-05	0.000464398	1	protein.linear.MS1
38	O00142	healthy-disease	0.607193	0.0402293	0.073681	3	protein.linear.MS1
39	O00148	healthy-disease	-1.35574	1.35107e-05	0.000103559	4	protein.linear.MS1
40	O00151	healthy-disease	0.551256	0.00249626	0.00695659	24	protein.linear.MS1
41	O00154	healthy-disease	-1.35304	0.000231178	0.00096883	7	protein.linear.MS1
42	O00159	healthy-disease	2.38351	2.6347e-10	8.74982e-08	48	protein.linear.MS1
43	O00160	healthy-disease	-0.334537	0.036394	0.0675867	13	protein.linear.MS1
44	O00161	healthy-disease	-0.0354535	0.740851	0.806799	9	protein.linear.MS1
45	O00170	healthy-disease	-0.341381	0.00197074	0.00573972	15	protein.linear.MS1
46	O00178	healthy-disease	-0.177704	0.211552	0.292967	5	protein.linear.MS1
47	O00182	healthy-disease	-0.380092	0.142315	0.211379	6	protein.linear.MS1
48	O00186	healthy-disease	0.548426	4.49301e-05	0.000264877	10	protein.linear.MS1
49	O00193	healthy-disease	-0.556611	0.0028281	0.00774376	2	protein.linear.MS1
50	O00203	healthy-disease	-0.430751	0.000490036	0.00179503	23	protein.linear.MS1
51	O00214	healthy-disease	-0.778414	0.00290551	0.00794089	4	protein.linear.MS1
52	O00217	healthy-disease	-0.424127	0.00293761	0.00799875	5	protein.linear.MS1
53	O00231	healthy-disease	-0.578766	6.26269e-06	6.05854e-05	22	protein.linear.MS1
54	O00232	healthy-disease	-0.607393	2.61504e-06	3.22329e-05	17	protein.linear.MS1
55	O00233	healthy-disease	0.0744361	0.533308	0.619161	11	protein.linear.MS1
56	O00244	healthy-disease	-0.220958	0.107603	0.167765	6	protein.linear.MS1
57	O00255	healthy-disease	0.0704929	0.815722	0.86433	1	protein.linear.MS1
58	O00264	healthy-disease	-0.0234652	0.870954	0.906976	8	protein.linear.MS1
59	O00267	healthy-disease	-0.803353	0.000223741	0.000946696	9	protein.linear.MS1
60	O00273	healthy-disease	-0.338298	0.20627	0.286508	4	protein.linear.MS1
61	O00291	healthy-disease	0.791595	0.00185805	0.00551016	7	protein.linear.MS1
62	O00299	healthy-disease	-0.0993937	0.268007	0.355078	22	protein.linear.MS1
63	O00303	healthy-disease	-0.569926	4.40308e-05	0.000260976	11	protein.linear.MS1
64	O00330	healthy-disease	-0.41777	0.0368861	0.0684138	5	protein.linear.MS1
65	O00391	healthy-disease	-0.318073	0.358084	0.450245	8	protein.linear.MS1
66	O00399	healthy-disease	0.209883	0.0651362	0.109984	5	protein.linear.MS1
67	O00400	healthy-disease	-1.16894	1.73529e-05	0.00012492	2	protein.linear.MS1
68	O00401	healthy-disease	-0.248228	0.442996	0.534869	1	protein.linear.MS1
69	O00410	healthy-disease	-0.540043	0.000917077	0.00305368	25	protein.linear.MS1
70	O00422	healthy-disease	-0.553485	9.16467e-05	0.000461068	6	protein.linear.MS1
71	O00423	healthy-disease	2.47077	1.43817e-08	8.95862e-07	2	protein.linear.MS1
72	O00425	healthy-disease	-0.865255	0.0823921	0.134074	1	protein.linear.MS1
73	O00429	healthy-disease	-0.263392	0.0296679	0.0567762	22	protein.linear.MS1
74	O00442	healthy-disease	-0.446257	0.0136607	0.0292057	9	protein.linear.MS1
75	O00461	healthy-disease	-0.684572	0.0111707	0.0245678	2	protein.linear.MS1
76	O00462	healthy-disease	-0.207797	0.523483	0.610986	4	protein.linear.MS1
77	O00468	healthy-disease	1.39509	9.05257e-08	3.05078e-06	50	protein.linear.MS1
78	O00471	healthy-disease	0.144227	0.161277	0.23374	5	protein.linear.MS1
79	O00478	healthy-disease	0.540626	0.0589219	0.100891	3	protein.linear.MS1
80	O00479	healthy-disease	1.11214	7.62926e-07	1.24564e-05	4	protein.linear.MS1
81	O00483	healthy-disease	0.363839	0.0956357	0.151855	3	protein.linear.MS1
82	O00487	healthy-disease	-0.654802	5.53805e-06	5.60441e-05	8	protein.linear.MS1
83	O00499	healthy-disease	0.391568	0.00880676	0.020135	6	protein.linear.MS1
84	O00505	healthy-disease	-0.0803515	0.448118	0.539807	8	protein.linear.MS1
85	O00534	healthy-disease	0.664303	0.0200633	0.0404931	12	protein.linear.MS1
86	O00560	healthy-disease	0.0135662	0.950739	0.965468	4	protein.linear.MS1
87	O00562	healthy-disease	0.564798	0.356045	0.448297	1	protein.linear.MS1
88	O00567	healthy-disease	-0.905383	7.69808e-07	1.2476e-05	23	protein.linear.MS1
89	O00571	healthy-disease	-0.807981	0.000175678	0.000783328	30	protein.linear.MS1
90	O00584	healthy-disease	-0.24134	0.374503	0.467145	7	protein.linear.MS1
91	O00592	healthy-disease	2.75026	1.22581e-06	1.77097e-05	2	protein.linear.MS1
92	O00602	healthy-disease	0.497088	0.280163	0.367434	2	protein.linear.MS1
93	O00625	healthy-disease	-0.0592453	0.876137	0.910688	2	protein.linear.MS1
94	O00629	healthy-disease	-0.235853	0.244616	0.329355	7	protein.linear.MS1
95	O00635	healthy-disease	0.540824	0.0955015	0.151697	1	protein.linear.MS1
96	O00743	healthy-disease	-0.546175	8.97704e-05	0.000453707	5	protein.linear.MS1
97	O00754	healthy-disease	-0.654022	0.00245451	0.00685763	7	protein.linear.MS1
98	O00757	healthy-disease	2.22241	0.000147898	0.000680176	1	protein.linear.MS1
99	O00764	healthy-disease	-0.0342068	0.839406	0.883882	19	protein.linear.MS1
100	O14497	healthy-disease	-0.730702	0.0367065	0.0681382	3	protein.linear.MS1
101	O14498	healthy-disease	-0.467486	0.116265	0.179296	4	protein.linear.MS1
102	O14519	healthy-disease	0.161154	0.775512	0.832368	1	protein.linear.MS1
103	O14545	healthy-disease	-0.381308	0.0890042	0.143084	3	protein.linear.MS1
104	O14548	healthy-disease	-0.270297	0.321221	0.411793	2	protein.linear.MS1
105	O14558	healthy-disease	3.27158	1.3323e-06	1.87322e-05	1	protein.linear.MS1
106	O14561	healthy-disease	-0.37903	0.00873763	0.0200034	5	protein.linear.MS1
107	O14576	healthy-disease	0.378976	0.00754378	0.0176517	1	protein.linear.MS1
108	O14579	healthy-disease	-0.785692	6.02611e-06	5.9471e-05	9	protein.linear.MS1
109	O14617	healthy-disease	-0.340363	0.00533743	0.0131919	18	protein.linear.MS1
110	O14618	healthy-disease	1.02566	0.0016404	0.00495164	2	protein.linear.MS1
111	O14639	healthy-disease	2.26073	4.13657e-07	8.22459e-06	3	protein.linear.MS1
112	O14653	healthy-disease	-0.830117	0.0180427	0.0370816	1	protein.linear.MS1
113	O14656	healthy-disease	-0.677426	0.105928	0.165742	1	protein.linear.MS1
114	O14657	healthy-disease	0.924193	0.0566954	0.097573	2	protein.linear.MS1
115	O14672	healthy-disease	0.736819	0.000177841	0.000791364	7	protein.linear.MS1
116	O14683	healthy-disease	0.276086	0.393747	0.48536	1	protein.linear.MS1
117	O14727	healthy-disease	-0.228456	0.320361	0.41117	2	protein.linear.MS1
118	O14732	healthy-disease	-0.629998	0.089751	0.143969	2	protein.linear.MS1
119	O14734	healthy-disease	-0.571902	0.043654	0.0789853	1	protein.linear.MS1
120	O14735	healthy-disease	0.194568	0.292646	0.380943	3	protein.linear.MS1
121	O14737	healthy-disease	-0.492657	0.00333927	0.00890471	8	protein.linear.MS1
122	O14744	healthy-disease	-0.749949	2.75853e-07	6.62047e-06	11	protein.linear.MS1
123	O14745	healthy-disease	-0.433055	0.0125581	0.0271165	12	protein.linear.MS1
124	O14773	healthy-disease	1.24377	0.00193934	0.00569358	15	protein.linear.MS1
125	O14776	healthy-disease	-0.843532	4.46349e-06	4.86443e-05	9	protein.linear.MS1
126	O14786	healthy-disease	0.307345	0.145343	0.214917	12	protein.linear.MS1
127	O14787	healthy-disease	-0.395464	0.113542	0.175603	4	protein.linear.MS1
128	O14791	healthy-disease	0.00735965	0.981413	0.987031	6	protein.linear.MS1
129	O14818	healthy-disease	-0.540205	0.0039593	0.010241	21	protein.linear.MS1
130	O14828	healthy-disease	-0.490145	0.00795509	0.0184759	7	protein.linear.MS1
131	O14841	healthy-disease	-0.78	0.0120044	0.0260877	4	protein.linear.MS1
132	O14874	healthy-disease	-0.230984	0.367461	0.459797	3	protein.linear.MS1
133	O14879	healthy-disease	0.27253	0.284543	0.372049	9	protein.linear.MS1
134	O14880	healthy-disease	0.118206	0.658205	0.734647	9	protein.linear.MS1
135	O14907	healthy-disease	-0.0519679	0.747726	0.811449	2	protein.linear.MS1
136	O14908	healthy-disease	-0.270239	0.0742972	0.122813	5	protein.linear.MS1
137	O14910	healthy-disease	-0.103798	0.680519	0.755903	2	protein.linear.MS1
138	O14920	healthy-disease	-0.275127	0.269864	0.356786	2	protein.linear.MS1
139	O14929	healthy-disease	-1.05961	8.26717e-05	0.000431228	2	protein.linear.MS1
140	O14933	healthy-disease	-0.30035	0.22187	0.304326	3	protein.linear.MS1
141	O14936	healthy-disease	-0.00904498	0.950674	0.965468	4	protein.linear.MS1
142	O14949	healthy-disease	-0.4759	0.0482725	0.0856271	4	protein.linear.MS1
143	O14950;P19105	healthy-disease	0.723803	1.71652e-05	0.000123793	19	protein.linear.MS1
144	O14957	healthy-disease	-0.518741	0.017028	0.0352603	1	protein.linear.MS1
145	O14964	healthy-disease	-0.0887865	0.175135	0.250307	8	protein.linear.MS1
146	O14966	healthy-disease	0.30092	0.370672	0.463287	1	protein.linear.MS1
147	O14972	healthy-disease	0.466881	0.000672236	0.00235443	4	protein.linear.MS1
148	O14974	healthy-disease	0.589022	2.02272e-07	5.20049e-06	31	protein.linear.MS1
149	O14976	healthy-disease	-0.357166	0.0480918	0.0853755	4	protein.linear.MS1
150	O14979	healthy-disease	-0.601956	0.00204332	0.00591579	12	protein.linear.MS1
151	O14980	healthy-disease	-0.481746	3.21319e-05	0.000203055	30	protein.linear.MS1
152	O15027	healthy-disease	-0.697656	0.000186896	0.000824146	8	protein.linear.MS1
153	O15031	healthy-disease	-0.0762466	0.5286	0.615159	15	protein.linear.MS1
154	O15042	healthy-disease	-0.730996	0.000103344	0.000505443	6	protein.linear.MS1
155	O15061	healthy-disease	0.782896	0.116592	0.179674	2	protein.linear.MS1
156	O15066	healthy-disease	-0.0319206	0.91304	0.936713	1	protein.linear.MS1
157	O15067	healthy-disease	-0.425596	0.00868346	0.0199153	12	protein.linear.MS1
158	O15075	healthy-disease	-1.23469	0.0171057	0.0353878	2	protein.linear.MS1
159	O15117	healthy-disease	-0.745092	0.00581022	0.0142073	3	protein.linear.MS1
160	O15118	healthy-disease	-0.385206	0.285167	0.372532	3	protein.linear.MS1
161	O15121	healthy-disease	-0.89096	0.00415953	0.0106585	1	protein.linear.MS1
162	O15126	healthy-disease	-1.19233	5.87841e-06	5.82799e-05	5	protein.linear.MS1
163	O15127	healthy-disease	-0.264263	0.125157	0.190336	4	protein.linear.MS1
164	O15143	healthy-disease	-0.301017	0.00179378	0.00534028	27	protein.linear.MS1
165	O15144	healthy-disease	-0.352113	0.00154785	0.00470134	28	protein.linear.MS1
166	O15145	healthy-disease	-0.115365	0.147836	0.217593	10	protein.linear.MS1
167	O15155	healthy-disease	-0.970561	0.00104243	0.00338384	1	protein.linear.MS1
168	O15173	healthy-disease	-0.199241	0.182663	0.25971	7	protein.linear.MS1
169	O15212	healthy-disease	-0.528722	0.000135205	0.000629782	3	protein.linear.MS1
170	O15226	healthy-disease	-0.162618	0.214646	0.296175	1	protein.linear.MS1
171	O15228	healthy-disease	-0.00514912	0.987192	0.991028	1	protein.linear.MS1
172	O15230	healthy-disease	1.33209	2.38243e-06	3.03278e-05	58	protein.linear.MS1
173	O15231	healthy-disease	0.156345	0.547915	0.632442	5	protein.linear.MS1
174	O15239	healthy-disease	-0.617018	0.0290452	0.0556572	1	protein.linear.MS1
175	O15247	healthy-disease	2.02215	1.91467e-05	0.000135291	8	protein.linear.MS1
176	O15254	healthy-disease	-0.469543	0.166	0.239353	2	protein.linear.MS1
177	O15258	healthy-disease	-0.753904	2.32097e-06	2.99815e-05	2	protein.linear.MS1
178	O15260	healthy-disease	-0.929087	4.80961e-06	5.12714e-05	3	protein.linear.MS1
179	O15264	healthy-disease	0.0385636	0.870182	0.906643	4	protein.linear.MS1
180	O15269	healthy-disease	-0.832449	7.5434e-05	0.000397727	9	protein.linear.MS1
181	O15270	healthy-disease	-0.738622	0.00467927	0.0117908	3	protein.linear.MS1
182	O15294	healthy-disease	-0.752163	0.00015015	0.000688371	4	protein.linear.MS1
183	O15305	healthy-disease	-1.70505	7.24366e-09	6.11811e-07	3	protein.linear.MS1
184	O15320	healthy-disease	-0.63041	0.0015378	0.00468053	5	protein.linear.MS1
185	O15321	healthy-disease	-1.07578	7.45027e-05	0.000394236	2	protein.linear.MS1
186	O15347	healthy-disease	-1.22199	0.00696595	0.0165108	3	protein.linear.MS1
187	O15355	healthy-disease	-0.812487	8.64982e-06	7.54457e-05	6	protein.linear.MS1
188	O15357	healthy-disease	-0.337635	0.155118	0.226414	2	protein.linear.MS1
189	O15371	healthy-disease	-0.63394	4.11056e-05	0.00024686	12	protein.linear.MS1
190	O15372	healthy-disease	-0.577517	5.35303e-05	0.00030454	12	protein.linear.MS1
191	O15382	healthy-disease	0.327925	0.204568	0.284594	12	protein.linear.MS1
192	O15397	healthy-disease	-0.447683	0.0111772	0.0245697	1	protein.linear.MS1
193	O15400	healthy-disease	0.557187	0.00117433	0.00373705	10	protein.linear.MS1
194	O15427	healthy-disease	-1.83131	2.62933e-06	3.22329e-05	3	protein.linear.MS1
195	O15438	healthy-disease	-1.3986	0.000287107	0.00116326	1	protein.linear.MS1
196	O15439	healthy-disease	0.294035	0.364656	0.456911	1	protein.linear.MS1
197	O15460	healthy-disease	-0.909167	0.0488688	0.0864753	1	protein.linear.MS1
198	O15498	healthy-disease	-0.618761	1.34142e-05	0.000103179	7	protein.linear.MS1
199	O15511	healthy-disease	-0.0877594	0.364738	0.456911	7	protein.linear.MS1
200	O15514	healthy-disease	-0.606774	0.0177364	0.0365549	1	protein.linear.MS1
201	O15533	healthy-disease	-0.550446	0.119578	0.183398	6	protein.linear.MS1
202	O43143	healthy-disease	-0.697773	7.10014e-06	6.57887e-05	33	protein.linear.MS1
203	O43148	healthy-disease	-1.40732	0.000845368	0.00284292	1	protein.linear.MS1
204	O43150	healthy-disease	0.105815	0.825423	0.872715	1	protein.linear.MS1
205	O43169	healthy-disease	-0.47143	0.00559884	0.0137877	4	protein.linear.MS1
206	O43172	healthy-disease	-0.730544	2.47134e-05	0.000165712	5	protein.linear.MS1
207	O43175	healthy-disease	-0.220997	0.494449	0.58424	9	protein.linear.MS1
208	O43181	healthy-disease	-0.434241	0.0065741	0.0157092	3	protein.linear.MS1
209	O43236	healthy-disease	0.306896	0.494059	0.583994	1	protein.linear.MS1
210	O43237	healthy-disease	0.179079	0.153445	0.224643	19	protein.linear.MS1
211	O43242	healthy-disease	-0.662758	8.38721e-08	2.90052e-06	25	protein.linear.MS1
212	O43251	healthy-disease	-0.398855	0.0983661	0.155797	2	protein.linear.MS1
213	O43252	healthy-disease	0.00140382	0.990694	0.993862	10	protein.linear.MS1
214	O43264	healthy-disease	-0.598562	0.000627767	0.00222172	1	protein.linear.MS1
215	O43278	healthy-disease	-1.26033	0.00352643	0.00930216	5	protein.linear.MS1
216	O43290	healthy-disease	-0.635738	0.00316538	0.00848221	6	protein.linear.MS1
217	O43291	healthy-disease	-0.382729	0.214438	0.295981	1	protein.linear.MS1
218	O43292	healthy-disease	-0.680938	0.00168719	0.00507195	2	protein.linear.MS1
219	O43294	healthy-disease	1.61596	2.16012e-05	0.000147547	9	protein.linear.MS1
220	O43301	healthy-disease	1.15034	1.4155e-05	0.000107187	1	protein.linear.MS1
221	O43324	healthy-disease	-0.953144	7.4513e-06	6.78965e-05	7	protein.linear.MS1
222	O43390	healthy-disease	-0.499113	0.000362429	0.00140866	23	protein.linear.MS1
223	O43395	healthy-disease	-0.534706	0.00978686	0.0219979	3	protein.linear.MS1
224	O43396	healthy-disease	-0.199235	0.142817	0.211981	13	protein.linear.MS1
225	O43399	healthy-disease	-0.580654	0.000146139	0.000672791	15	protein.linear.MS1
226	O43402	healthy-disease	-0.440474	0.000472707	0.00174464	1	protein.linear.MS1
227	O43414	healthy-disease	-0.174842	0.532798	0.618993	1	protein.linear.MS1
228	O43424	healthy-disease	0.436684	0.0145393	0.0307892	1	protein.linear.MS1
229	O43427	healthy-disease	0.269416	0.142556	0.211665	1	protein.linear.MS1
230	O43432	healthy-disease	-1.11138	4.14835e-07	8.22459e-06	4	protein.linear.MS1
231	O43447	healthy-disease	-0.609672	0.000726887	0.00251179	3	protein.linear.MS1
232	O43464	healthy-disease	-0.402778	0.0349658	0.0653489	3	protein.linear.MS1
233	O43488	healthy-disease	0.501274	0.00116982	0.00372579	14	protein.linear.MS1
234	O43491	healthy-disease	1.55975	3.64821e-07	7.77813e-06	25	protein.linear.MS1
235	O43493	healthy-disease	-0.961079	0.0108985	0.0240534	5	protein.linear.MS1
236	O43504	healthy-disease	0.377433	0.0516765	0.09056	6	protein.linear.MS1
237	O43511	healthy-disease	0.127325	0.566629	0.649096	1	protein.linear.MS1
238	O43516	healthy-disease	-0.415857	0.0239395	0.0473188	5	protein.linear.MS1
239	O43583	healthy-disease	-0.65122	0.00230146	0.00650452	5	protein.linear.MS1
240	O43592	healthy-disease	-0.749375	0.00126545	0.00397842	9	protein.linear.MS1
241	O43598	healthy-disease	-0.336282	0.0427659	0.0777112	8	protein.linear.MS1
242	O43615	healthy-disease	-0.507357	0.0213167	0.0427112	5	protein.linear.MS1
243	O43617	healthy-disease	-0.1445	0.260522	0.347152	4	protein.linear.MS1
244	O43633	healthy-disease	0.0147688	0.947273	0.963205	5	protein.linear.MS1
245	O43639	healthy-disease	0.74022	0.00214102	0.0061574	2	protein.linear.MS1
246	O43660	healthy-disease	-0.460057	0.00405418	0.0104189	2	protein.linear.MS1
247	O43665	healthy-disease	-0.475895	0.0549657	0.0951555	4	protein.linear.MS1
248	O43670	healthy-disease	-0.739259	0.000222716	0.000946005	5	protein.linear.MS1
249	O43674	healthy-disease	-0.434478	0.00739874	0.0173771	3	protein.linear.MS1
250	O43676	healthy-disease	-0.457394	0.0146486	0.0310056	1	protein.linear.MS1
251	O43678	healthy-disease	-0.373919	0.0393831	0.0725243	5	protein.linear.MS1
252	O43681	healthy-disease	-0.00910745	0.935986	0.953794	7	protein.linear.MS1
253	O43684	healthy-disease	-0.487008	0.000162215	0.000733672	13	protein.linear.MS1
254	O43707	healthy-disease	0.244181	0.0333249	0.062736	75	protein.linear.MS1
255	O43708	healthy-disease	-0.562798	0.0506528	0.0890938	1	protein.linear.MS1
256	O43719	healthy-disease	-0.52144	0.0013612	0.00424601	6	protein.linear.MS1
257	O43747	healthy-disease	-0.337663	0.000603429	0.00215118	21	protein.linear.MS1
258	O43752	healthy-disease	-0.441468	0.00569062	0.0139471	1	protein.linear.MS1
259	O43760	healthy-disease	-0.281151	0.134328	0.201354	4	protein.linear.MS1
260	O43765	healthy-disease	-0.680995	6.95462e-06	6.49887e-05	8	protein.linear.MS1
261	O43768	healthy-disease	0.224065	0.193485	0.271844	3	protein.linear.MS1
262	O43772	healthy-disease	0.417924	0.00671622	0.0160313	9	protein.linear.MS1
263	O43776	healthy-disease	-0.548327	0.000204173	0.000885558	23	protein.linear.MS1
264	O43795	healthy-disease	0.956677	1.01233e-05	8.53387e-05	36	protein.linear.MS1
265	O43809	healthy-disease	-0.650552	0.000612173	0.00217353	10	protein.linear.MS1
266	O43813	healthy-disease	0.46309	0.0721431	0.119851	10	protein.linear.MS1
267	O43815	healthy-disease	-0.294537	0.0325786	0.0616747	8	protein.linear.MS1
268	O43819	healthy-disease	-0.551565	0.276515	0.364373	1	protein.linear.MS1
269	O43823	healthy-disease	-0.931311	0.000164784	0.000741529	1	protein.linear.MS1
270	O43837	healthy-disease	-0.154959	0.418029	0.509147	15	protein.linear.MS1
271	O43847	healthy-disease	-0.878276	0.000288263	0.00116579	2	protein.linear.MS1
272	O43852	healthy-disease	-1.29029	2.87499e-07	6.78869e-06	26	protein.linear.MS1
273	O43865	healthy-disease	-0.187497	0.251287	0.336787	7	protein.linear.MS1
274	O43866	healthy-disease	0.379072	0.39798	0.489615	6	protein.linear.MS1
275	O43920	healthy-disease	-0.424376	0.0173927	0.0359307	8	protein.linear.MS1
276	O43924	healthy-disease	-0.0497621	0.694621	0.76749	4	protein.linear.MS1
277	O60216	healthy-disease	-0.0715755	0.59463	0.676059	7	protein.linear.MS1
278	O60218	healthy-disease	-1.66039	0.0187017	0.0382927	1	protein.linear.MS1
279	O60220	healthy-disease	-0.723886	0.000934849	0.0031011	2	protein.linear.MS1
280	O60232	healthy-disease	-0.133259	0.678478	0.754399	1	protein.linear.MS1
281	O60234	healthy-disease	0.045058	0.751484	0.813136	5	protein.linear.MS1
282	O60256	healthy-disease	-0.188323	0.116578	0.179674	10	protein.linear.MS1
283	O60262	healthy-disease	-0.0818991	0.744315	0.809567	2	protein.linear.MS1
284	O60264	healthy-disease	-0.519844	0.00478184	0.0120217	7	protein.linear.MS1
285	O60271	healthy-disease	0.0157815	0.912126	0.936213	21	protein.linear.MS1
286	O60282	healthy-disease	1.47205	0.0241032	0.0475995	1	protein.linear.MS1
287	O60306	healthy-disease	-0.789183	0.0397055	0.0728432	1	protein.linear.MS1
288	O60313	healthy-disease	-0.384441	0.0559037	0.0964372	28	protein.linear.MS1
289	O60333	healthy-disease	0.333189	0.150364	0.220796	1	protein.linear.MS1
290	O60341	healthy-disease	-0.858417	0.000523683	0.00189458	5	protein.linear.MS1
291	O60437	healthy-disease	1.30611	0.0020352	0.00589617	44	protein.linear.MS1
292	O60443	healthy-disease	-1.18191	0.00186519	0.00552761	2	protein.linear.MS1
293	O60488	healthy-disease	-0.0126829	0.970524	0.979591	15	protein.linear.MS1
294	O60493	healthy-disease	0.506086	0.000256301	0.00105598	10	protein.linear.MS1
295	O60496	healthy-disease	0.739503	1.79851e-05	0.000127816	3	protein.linear.MS1
296	O60499	healthy-disease	0.692827	0.25507	0.341164	1	protein.linear.MS1
297	O60502	healthy-disease	-0.583729	0.00196172	0.00572103	2	protein.linear.MS1
298	O60504	healthy-disease	2.05391	3.19178e-07	7.1205e-06	9	protein.linear.MS1
299	O60506	healthy-disease	-0.581385	3.15706e-05	0.000200853	31	protein.linear.MS1
300	O60508	healthy-disease	-0.0414382	0.904697	0.930981	1	protein.linear.MS1
301	O60524	healthy-disease	-0.612872	0.025635	0.0501063	2	protein.linear.MS1
302	O60547	healthy-disease	-0.897685	0.000945065	0.0031279	10	protein.linear.MS1
303	O60568	healthy-disease	-0.584328	0.0267997	0.0518698	16	protein.linear.MS1
304	O60610	healthy-disease	0.0825541	0.593925	0.675432	34	protein.linear.MS1
305	O60613	healthy-disease	-0.660451	2.95371e-06	3.56179e-05	2	protein.linear.MS1
306	O60645	healthy-disease	0.0978681	0.336531	0.427922	5	protein.linear.MS1
307	O60664	healthy-disease	-0.720642	3.75433e-05	0.00022838	22	protein.linear.MS1
308	O60678	healthy-disease	-0.420429	0.00180918	0.00537625	1	protein.linear.MS1
309	O60684	healthy-disease	-0.242226	0.0323065	0.0612124	9	protein.linear.MS1
310	O60701	healthy-disease	-1.66372	0.000149205	0.000685469	25	protein.linear.MS1
311	O60711	healthy-disease	-0.535608	0.0842986	0.136569	5	protein.linear.MS1
312	O60716	healthy-disease	0.220488	0.127787	0.193524	40	protein.linear.MS1
313	O60739	healthy-disease	-0.372978	0.176298	0.251642	3	protein.linear.MS1
314	O60749	healthy-disease	0.247771	0.0356331	0.0663701	18	protein.linear.MS1
315	O60762	healthy-disease	-0.341144	0.0522997	0.0913685	7	protein.linear.MS1
316	O60763	healthy-disease	-0.600846	3.16005e-05	0.000200853	29	protein.linear.MS1
317	O60783	healthy-disease	-1.39809	1.32929e-06	1.87322e-05	1	protein.linear.MS1
318	O60784	healthy-disease	-0.351873	0.0425269	0.0773408	9	protein.linear.MS1
319	O60825	healthy-disease	-0.249691	0.302156	0.391235	3	protein.linear.MS1
320	O60826	healthy-disease	0.521366	0.000589249	0.00211092	9	protein.linear.MS1
321	O60828	healthy-disease	-0.559932	0.00888802	0.020268	2	protein.linear.MS1
322	O60830	healthy-disease	-0.647267	0.0907921	0.145252	1	protein.linear.MS1
323	O60831	healthy-disease	-0.165114	0.722185	0.791637	1	protein.linear.MS1
324	O60832	healthy-disease	-1.17667	1.12802e-09	2.44979e-07	13	protein.linear.MS1
325	O60841	healthy-disease	-1.14109	8.19432e-08	2.87916e-06	13	protein.linear.MS1
326	O60869	healthy-disease	-0.60942	0.00152087	0.00463542	7	protein.linear.MS1
327	O60879	healthy-disease	0.900185	0.00226896	0.00642506	3	protein.linear.MS1
328	O60884	healthy-disease	-0.495349	7.65632e-06	6.93331e-05	10	protein.linear.MS1
329	O60885	healthy-disease	-0.70288	0.000804713	0.00272288	3	protein.linear.MS1
330	O60888	healthy-disease	-0.0385786	0.882776	0.915286	3	protein.linear.MS1
331	O60907	healthy-disease	-0.500714	0.0251645	0.0493184	5	protein.linear.MS1
332	O60925	healthy-disease	-0.193196	0.132174	0.198668	8	protein.linear.MS1
333	O60927	healthy-disease	-0.478901	0.00673029	0.0160562	3	protein.linear.MS1
334	O60936	healthy-disease	0.334019	0.419646	0.510691	1	protein.linear.MS1
335	O75027	healthy-disease	-0.426381	0.137104	0.204847	3	protein.linear.MS1
336	O75083	healthy-disease	-0.07579	0.453055	0.545006	45	protein.linear.MS1
337	O75116	healthy-disease	0.700505	1.64633e-05	0.000120311	16	protein.linear.MS1
338	O75122	healthy-disease	0.862894	1.50899e-06	2.07109e-05	1	protein.linear.MS1
339	O75131	healthy-disease	-0.174836	0.250636	0.336222	18	protein.linear.MS1
340	O75150	healthy-disease	-0.835484	0.0451261	0.0811022	1	protein.linear.MS1
341	O75152	healthy-disease	-0.372393	0.189108	0.26699	2	protein.linear.MS1
342	O75165	healthy-disease	-0.32116	0.0269758	0.0521043	15	protein.linear.MS1
343	O75170	healthy-disease	-1.09144	0.0185271	0.0379707	1	protein.linear.MS1
344	O75175	healthy-disease	-1.21564	7.38868e-05	0.000391921	2	protein.linear.MS1
345	O75190	healthy-disease	-0.34843	0.2755	0.363581	3	protein.linear.MS1
346	O75208	healthy-disease	0.275958	0.0923751	0.147317	8	protein.linear.MS1
347	O75223	healthy-disease	-0.740788	3.66594e-05	0.000223934	10	protein.linear.MS1
348	O75251	healthy-disease	-0.605883	0.0089435	0.0203734	3	protein.linear.MS1
349	O75306	healthy-disease	-0.574629	0.00252916	0.00703934	13	protein.linear.MS1
350	O75312	healthy-disease	-0.364204	0.493208	0.583402	2	protein.linear.MS1
351	O75317;P62068	healthy-disease	0.42389	0.00269002	0.0074168	1	protein.linear.MS1
352	O75323	healthy-disease	0.0668307	0.689827	0.76332	10	protein.linear.MS1
353	O75340	healthy-disease	-0.454919	0.00603539	0.0146693	6	protein.linear.MS1
354	O75347	healthy-disease	0.0127049	0.921625	0.942658	11	protein.linear.MS1
355	O75348	healthy-disease	0.246516	0.221527	0.303951	8	protein.linear.MS1
356	O75351	healthy-disease	-0.0648265	0.438909	0.530605	11	protein.linear.MS1
357	O75352	healthy-disease	-0.52381	0.0753912	0.124247	3	protein.linear.MS1
358	O75367	healthy-disease	0.603614	0.000428524	0.00161275	18	protein.linear.MS1
359	O75368	healthy-disease	0.564632	0.000799311	0.00271087	11	protein.linear.MS1
360	O75369	healthy-disease	-0.28324	0.0477853	0.0849344	161	protein.linear.MS1
361	O75376	healthy-disease	-0.669898	0.00243752	0.00681884	1	protein.linear.MS1
362	O75380	healthy-disease	-0.4886	0.00371853	0.0097096	5	protein.linear.MS1
363	O75381	healthy-disease	0.751159	0.00290904	0.00794311	2	protein.linear.MS1
364	O75390	healthy-disease	-0.0771491	0.619938	0.698863	23	protein.linear.MS1
365	O75396	healthy-disease	-0.405985	0.00674165	0.0160746	14	protein.linear.MS1
366	O75400	healthy-disease	-1.00034	8.62721e-06	7.54457e-05	2	protein.linear.MS1
367	O75410	healthy-disease	0.387495	0.0978282	0.155112	5	protein.linear.MS1
368	O75427	healthy-disease	-0.313841	0.332331	0.42344	1	protein.linear.MS1
369	O75431	healthy-disease	-0.14611	0.356608	0.448646	6	protein.linear.MS1
370	O75436	healthy-disease	0.256515	0.0336555	0.0632498	12	protein.linear.MS1
371	O75438	healthy-disease	-1.09988	0.00170087	0.0051061	1	protein.linear.MS1
372	O75439	healthy-disease	-0.746857	0.0016506	0.00497901	6	protein.linear.MS1
373	O75475	healthy-disease	0.526032	0.00886838	0.0202337	9	protein.linear.MS1
374	O75477	healthy-disease	-0.503363	0.0306977	0.0584922	3	protein.linear.MS1
375	O75487	healthy-disease	0.449839	0.0872251	0.140636	1	protein.linear.MS1
376	O75489	healthy-disease	-0.516966	0.007258	0.0171107	13	protein.linear.MS1
377	O75494	healthy-disease	-0.622823	0.00113926	0.00365713	7	protein.linear.MS1
378	O75503	healthy-disease	0.559653	0.170455	0.244733	2	protein.linear.MS1
379	O75506	healthy-disease	-0.104493	0.596183	0.677474	3	protein.linear.MS1
380	O75521	healthy-disease	-0.00552797	0.98228	0.987451	6	protein.linear.MS1
381	O75531	healthy-disease	0.277406	0.0683439	0.114419	7	protein.linear.MS1
382	O75533	healthy-disease	-0.791777	5.64307e-07	1.0284e-05	38	protein.linear.MS1
383	O75534	healthy-disease	-0.485281	0.000339595	0.00133647	19	protein.linear.MS1
384	O75558	healthy-disease	1.86061	5.69766e-08	2.31705e-06	2	protein.linear.MS1
385	O75563	healthy-disease	0.122279	0.637321	0.714972	5	protein.linear.MS1
386	O75569	healthy-disease	-0.0682389	0.381799	0.474702	9	protein.linear.MS1
387	O75608	healthy-disease	-0.623325	0.00649751	0.01556	8	protein.linear.MS1
388	O75629	healthy-disease	1.01262	0.0832593	0.135135	1	protein.linear.MS1
389	O75635	healthy-disease	-2.97608	3.8892e-07	7.98142e-06	1	protein.linear.MS1
390	O75643	healthy-disease	-0.617246	8.79585e-05	0.000448769	46	protein.linear.MS1
391	O75663	healthy-disease	-0.861341	6.3225e-07	1.1334e-05	7	protein.linear.MS1
392	O75688	healthy-disease	-0.273544	0.0408911	0.0747372	3	protein.linear.MS1
393	O75694	healthy-disease	-0.741589	1.91786e-06	2.53712e-05	10	protein.linear.MS1
394	O75695	healthy-disease	-0.193434	0.204287	0.284369	7	protein.linear.MS1
395	O75718	healthy-disease	-2.16392	3.10843e-07	7.01738e-06	1	protein.linear.MS1
396	O75746	healthy-disease	-0.449154	0.0137294	0.0293144	12	protein.linear.MS1
397	O75781	healthy-disease	2.11199	2.47637e-06	3.10323e-05	1	protein.linear.MS1
398	O75792	healthy-disease	1.00927	0.318313	0.40914	1	protein.linear.MS1
399	O75821	healthy-disease	-0.778914	0.000279481	0.00113866	10	protein.linear.MS1
400	O75822	healthy-disease	-1.02293	5.809e-06	5.7722e-05	9	protein.linear.MS1
401	O75828	healthy-disease	-0.0299477	0.900442	0.927737	11	protein.linear.MS1
402	O75832	healthy-disease	-0.0476293	0.675133	0.75106	12	protein.linear.MS1
403	O75843	healthy-disease	1.30273	0.156679	0.228282	1	protein.linear.MS1
404	O75844	healthy-disease	-0.405729	0.0210789	0.042312	7	protein.linear.MS1
405	O75874	healthy-disease	-0.356536	0.120659	0.184688	27	protein.linear.MS1
406	O75880	healthy-disease	-0.121687	0.543803	0.629019	4	protein.linear.MS1
407	O75882	healthy-disease	-0.0158301	0.957952	0.971221	2	protein.linear.MS1
408	O75884	healthy-disease	0.162139	0.212263	0.293532	10	protein.linear.MS1
409	O75886	healthy-disease	0.0520385	0.605516	0.686093	1	protein.linear.MS1
410	O75915	healthy-disease	0.639009	0.00418275	0.0107055	6	protein.linear.MS1
411	O75923	healthy-disease	0.434799	0.0680461	0.114063	14	protein.linear.MS1
412	O75934	healthy-disease	-0.677325	0.000410328	0.00155493	4	protein.linear.MS1
413	O75935	healthy-disease	0.561579	7.36359e-08	2.6728e-06	5	protein.linear.MS1
414	O75937	healthy-disease	0.00366189	0.976193	0.983357	6	protein.linear.MS1
415	O75947	healthy-disease	-0.0483828	0.818894	0.867064	14	protein.linear.MS1
416	O75954	healthy-disease	1.59296	0.000220399	0.000937068	1	protein.linear.MS1
417	O75955	healthy-disease	0.149195	0.284708	0.372155	23	protein.linear.MS1
418	O75962	healthy-disease	-0.253829	0.572033	0.653975	1	protein.linear.MS1
419	O75964	healthy-disease	0.0470169	0.791822	0.845386	7	protein.linear.MS1
420	O75995	healthy-disease	-0.322345	0.128025	0.193557	2	protein.linear.MS1
421	O76003	healthy-disease	-0.942162	2.23891e-05	0.000151983	11	protein.linear.MS1
422	O76021	healthy-disease	-1.2429	7.44079e-05	0.000394209	9	protein.linear.MS1
423	O76024	healthy-disease	1.48999	2.49332e-08	1.31936e-06	8	protein.linear.MS1
424	O76031	healthy-disease	-1.75475	1.69712e-06	2.27944e-05	1	protein.linear.MS1
425	O76071	healthy-disease	-0.465432	0.0297743	0.0569551	4	protein.linear.MS1
426	O76094	healthy-disease	-0.721579	5.16593e-06	5.41497e-05	14	protein.linear.MS1
427	O76095	healthy-disease	-1.30277	5.27532e-05	0.000300546	1	protein.linear.MS1
428	O94760	healthy-disease	0.994577	0.0577909	0.0993027	6	protein.linear.MS1
429	O94776	healthy-disease	-0.588451	0.00194769	0.00570022	5	protein.linear.MS1
430	O94804	healthy-disease	0.35866	0.00739316	0.0173733	5	protein.linear.MS1
431	O94811	healthy-disease	3.44315	9.09954e-08	3.05078e-06	1	protein.linear.MS1
432	O94819	healthy-disease	1.33452	0.000506881	0.00184596	1	protein.linear.MS1
433	O94826	healthy-disease	-0.407692	0.0120884	0.0262444	18	protein.linear.MS1
434	O94832	healthy-disease	0.350391	0.00683649	0.0162482	40	protein.linear.MS1
435	O94842	healthy-disease	-0.608984	0.187697	0.265496	1	protein.linear.MS1
436	O94855	healthy-disease	-1.66289	1.84309e-08	1.06756e-06	8	protein.linear.MS1
437	O94874	healthy-disease	-0.159381	0.137125	0.204847	13	protein.linear.MS1
438	O94886	healthy-disease	0.79862	0.0285713	0.054845	4	protein.linear.MS1
439	O94888	healthy-disease	-0.624754	0.000915921	0.00305214	1	protein.linear.MS1
440	O94901	healthy-disease	-0.190259	0.238793	0.323056	8	protein.linear.MS1
441	O94903	healthy-disease	-0.249642	0.094195	0.149893	8	protein.linear.MS1
442	O94905	healthy-disease	-0.159459	0.413851	0.505601	15	protein.linear.MS1
443	O94906	healthy-disease	-0.773509	0.000205523	0.000889319	10	protein.linear.MS1
444	O94915	healthy-disease	0.145725	0.631136	0.708927	1	protein.linear.MS1
445	O94919	healthy-disease	0.142641	0.627343	0.706122	4	protein.linear.MS1
446	O94925	healthy-disease	0.0407123	0.9059	0.932001	16	protein.linear.MS1
447	O94973	healthy-disease	0.270304	0.0279574	0.0537841	25	protein.linear.MS1
448	O94979	healthy-disease	-0.752818	6.28532e-08	2.40044e-06	28	protein.linear.MS1
449	O94992	healthy-disease	0.926216	0.0851103	0.13758	1	protein.linear.MS1
450	O95070	healthy-disease	-0.922239	1.31967e-05	0.00010219	3	protein.linear.MS1
451	O95139	healthy-disease	-0.635738	0.0878833	0.141438	1	protein.linear.MS1
452	O95140	healthy-disease	-0.389078	0.073117	0.121242	3	protein.linear.MS1
453	O95154	healthy-disease	0.531788	0.0254464	0.0497598	1	protein.linear.MS1
454	O95159	healthy-disease	-1.04062	1.35776e-12	4.54177e-09	2	protein.linear.MS1
455	O95163	healthy-disease	-0.92885	0.000484591	0.00177954	3	protein.linear.MS1
456	O95166	healthy-disease	-0.431064	0.00188402	0.00556464	1	protein.linear.MS1
457	O95167	healthy-disease	-0.57118	0.00782688	0.0182558	1	protein.linear.MS1
458	O95168	healthy-disease	-0.911724	2.81626e-05	0.000183245	6	protein.linear.MS1
459	O95169	healthy-disease	-0.648063	0.00172651	0.00517954	3	protein.linear.MS1
460	O95171	healthy-disease	2.92868	3.82327e-06	4.27029e-05	1	protein.linear.MS1
461	O95182	healthy-disease	-0.427657	0.0118644	0.0258474	6	protein.linear.MS1
462	O95183	healthy-disease	0.646629	0.164643	0.237787	1	protein.linear.MS1
463	O95197	healthy-disease	0.352567	0.0328978	0.0620915	3	protein.linear.MS1
464	O95202	healthy-disease	-0.466084	0.0129232	0.0278229	9	protein.linear.MS1
465	O95208	healthy-disease	1.09296	0.0010634	0.0034392	2	protein.linear.MS1
466	O95210	healthy-disease	0.163628	0.537688	0.623259	1	protein.linear.MS1
467	O95218	healthy-disease	-0.156093	0.326803	0.417366	6	protein.linear.MS1
468	O95219	healthy-disease	0.345473	0.309115	0.399069	4	protein.linear.MS1
469	O95232	healthy-disease	-0.655298	4.50774e-05	0.000265045	5	protein.linear.MS1
470	O95249	healthy-disease	-1.11607	7.86935e-06	7.03914e-05	4	protein.linear.MS1
471	O95251	healthy-disease	-0.165801	0.50922	0.597194	1	protein.linear.MS1
472	O95292	healthy-disease	0.129565	0.361866	0.4542	9	protein.linear.MS1
473	O95295	healthy-disease	-0.419757	0.118545	0.182236	2	protein.linear.MS1
474	O95297	healthy-disease	-0.459998	0.040528	0.0741662	3	protein.linear.MS1
475	O95298	healthy-disease	-0.0198337	0.900255	0.927737	3	protein.linear.MS1
476	O95299	healthy-disease	-0.620818	0.00040794	0.00154989	12	protein.linear.MS1
477	O95302	healthy-disease	-1.07973	0.00157251	0.00476876	7	protein.linear.MS1
478	O95319	healthy-disease	0.0257088	0.880282	0.913563	5	protein.linear.MS1
479	O95336	healthy-disease	0.0128404	0.858119	0.896782	12	protein.linear.MS1
480	O95340	healthy-disease	0.858167	0.0111026	0.0244588	18	protein.linear.MS1
481	O95352	healthy-disease	0.0949645	0.448569	0.540202	8	protein.linear.MS1
482	O95359	healthy-disease	-0.333388	0.172832	0.247741	2	protein.linear.MS1
483	O95372	healthy-disease	-0.34506	0.110994	0.172257	7	protein.linear.MS1
484	O95373	healthy-disease	-0.624775	0.00747357	0.0175338	16	protein.linear.MS1
485	O95376	healthy-disease	0.192042	0.607312	0.687453	1	protein.linear.MS1
486	O95379	healthy-disease	-0.529833	0.00139408	0.00431485	3	protein.linear.MS1
487	O95394	healthy-disease	-0.724196	7.11964e-06	6.58304e-05	9	protein.linear.MS1
488	O95396	healthy-disease	-0.415786	0.183524	0.260684	1	protein.linear.MS1
489	O95400	healthy-disease	-0.524006	0.00639906	0.0153661	1	protein.linear.MS1
490	O95425	healthy-disease	0.437062	0.00565881	0.0138924	13	protein.linear.MS1
491	O95433	healthy-disease	-0.864036	5.4973e-07	1.01446e-05	10	protein.linear.MS1
492	O95445	healthy-disease	0.931509	0.145886	0.2153	1	protein.linear.MS1
493	O95466	healthy-disease	-0.0259819	0.864967	0.90236	13	protein.linear.MS1
494	O95470	healthy-disease	-1.77138	1.08401e-07	3.42517e-06	4	protein.linear.MS1
495	O95479	healthy-disease	-0.127054	0.509478	0.597336	20	protein.linear.MS1
496	O95486	healthy-disease	-2.07177	4.72283e-06	5.05919e-05	1	protein.linear.MS1
497	O95487	healthy-disease	-0.0663447	0.832446	0.878026	2	protein.linear.MS1
498	O95563	healthy-disease	0.21906	0.357371	0.449477	4	protein.linear.MS1
499	O95571	healthy-disease	0.0638801	0.629387	0.70806	11	protein.linear.MS1
500	O95573	healthy-disease	-0.479006	0.00621772	0.0150045	16	protein.linear.MS1
501	O95630	healthy-disease	-0.494856	0.00245372	0.00685763	5	protein.linear.MS1
502	O95639	healthy-disease	-0.230362	0.383728	0.476745	1	protein.linear.MS1
503	O95671	healthy-disease	-0.0386669	0.846023	0.889095	6	protein.linear.MS1
504	O95674	healthy-disease	0.310412	0.090276	0.144652	5	protein.linear.MS1
505	O95678	healthy-disease	-0.230068	0.613855	0.693786	1	protein.linear.MS1
506	O95716	healthy-disease	-0.788927	0.00654396	0.0156457	4	protein.linear.MS1
507	O95721	healthy-disease	-0.659971	5.57158e-05	0.000312388	6	protein.linear.MS1
508	O95747	healthy-disease	0.0940589	0.169127	0.243088	9	protein.linear.MS1
509	O95749	healthy-disease	-0.704943	0.00115466	0.00368818	1	protein.linear.MS1
510	O95758	healthy-disease	-0.787742	8.45148e-07	1.34207e-05	6	protein.linear.MS1
511	O95777	healthy-disease	-0.194213	0.118529	0.182236	4	protein.linear.MS1
512	O95782	healthy-disease	-0.110028	0.147522	0.217349	30	protein.linear.MS1
513	O95786	healthy-disease	-0.419715	0.166652	0.240136	9	protein.linear.MS1
514	O95793	healthy-disease	-1.13512	1.67462e-05	0.00012177	4	protein.linear.MS1
515	O95810	healthy-disease	3.85968	6.50012e-08	2.45405e-06	6	protein.linear.MS1
516	O95816	healthy-disease	-0.00165981	0.993811	0.995624	3	protein.linear.MS1
517	O95817	healthy-disease	0.0506106	0.768569	0.826937	18	protein.linear.MS1
518	O95819	healthy-disease	-0.0828935	0.576318	0.657964	2	protein.linear.MS1
519	O95822	healthy-disease	1.52211	1.20089e-05	9.62464e-05	3	protein.linear.MS1
520	O95825	healthy-disease	0.403571	0.0421371	0.0767909	5	protein.linear.MS1
521	O95831	healthy-disease	-0.284355	0.154517	0.225761	22	protein.linear.MS1
522	O95833	healthy-disease	2.59918	0.000144114	0.000664863	3	protein.linear.MS1
523	O95834	healthy-disease	-0.282766	0.126754	0.192365	17	protein.linear.MS1
524	O95837	healthy-disease	1.51312	4.03472e-07	8.12866e-06	2	protein.linear.MS1
525	O95857	healthy-disease	-0.264152	0.378838	0.471615	2	protein.linear.MS1
526	O95861	healthy-disease	-0.175748	0.45416	0.545928	16	protein.linear.MS1
527	O95865	healthy-disease	1.30466	9.41301e-08	3.09822e-06	12	protein.linear.MS1
528	O95870	healthy-disease	-0.211926	0.23317	0.317545	4	protein.linear.MS1
529	O95881	healthy-disease	-0.556597	0.00221457	0.00631585	7	protein.linear.MS1
530	O95905	healthy-disease	-1.54393	0.000203565	0.000884331	1	protein.linear.MS1
531	O95967	healthy-disease	0.34874	0.113413	0.175515	10	protein.linear.MS1
532	O95989	healthy-disease	0.342867	0.21971	0.301835	3	protein.linear.MS1
533	O95994	healthy-disease	-0.814114	0.212081	0.293374	6	protein.linear.MS1
534	O96000	healthy-disease	-0.60962	0.0127476	0.0274988	9	protein.linear.MS1
535	O96005	healthy-disease	-0.816196	0.000999466	0.00327342	1	protein.linear.MS1
536	O96007	healthy-disease	-0.0258601	0.939601	0.957034	1	protein.linear.MS1
537	O96008	healthy-disease	-0.853474	0.00230788	0.00651459	4	protein.linear.MS1
538	O96009	healthy-disease	3.44798	0.0022735	0.00643377	3	protein.linear.MS1
539	O96011	healthy-disease	-0.0148932	0.945798	0.962453	6	protein.linear.MS1
540	O96019	healthy-disease	-0.88709	1.31939e-05	0.00010219	9	protein.linear.MS1
541	P00167	healthy-disease	1.66805	0.00529411	0.0131069	7	protein.linear.MS1
542	P00325	healthy-disease	4.23934	6.16521e-06	5.99169e-05	20	protein.linear.MS1
543	P00326	healthy-disease	3.09363	0.000302921	0.001215	2	protein.linear.MS1
544	P00338	healthy-disease	-1.67809	1.26944e-07	3.76714e-06	35	protein.linear.MS1
545	P00352	healthy-disease	1.78447	0.000631003	0.00222761	22	protein.linear.MS1
546	P00367	healthy-disease	0.429452	0.00457843	0.0115632	36	protein.linear.MS1
547	P00387	healthy-disease	0.831469	5.87531e-08	2.36278e-06	24	protein.linear.MS1
548	P00390	healthy-disease	-0.0662711	0.845866	0.889095	22	protein.linear.MS1
549	P00403	healthy-disease	-0.286036	0.211685	0.29301	7	protein.linear.MS1
550	P00414	healthy-disease	-0.433524	0.0247444	0.0486471	1	protein.linear.MS1
551	P00441	healthy-disease	0.845085	0.000230693	0.000967721	11	protein.linear.MS1
552	P00450	healthy-disease	0.00589912	0.986211	0.990269	59	protein.linear.MS1
553	P00488	healthy-disease	0.0849459	0.736305	0.802575	35	protein.linear.MS1
554	P00491	healthy-disease	-0.0214518	0.871044	0.906976	20	protein.linear.MS1
555	P00492	healthy-disease	-0.477688	0.00568589	0.0139433	16	protein.linear.MS1
556	P00505	healthy-disease	-0.657598	0.000311682	0.00124446	24	protein.linear.MS1
557	P00533	healthy-disease	-0.261331	0.3894	0.480947	6	protein.linear.MS1
558	P00558	healthy-disease	-0.461138	0.0103299	0.0229949	59	protein.linear.MS1
559	P00568	healthy-disease	1.95142	3.7937e-05	0.000230455	14	protein.linear.MS1
560	P00734	healthy-disease	0.497954	0.144228	0.213643	28	protein.linear.MS1
561	P00736	healthy-disease	-0.631951	0.058854	0.100853	14	protein.linear.MS1
562	P00738	healthy-disease	0.0849347	0.899943	0.927737	30	protein.linear.MS1
563	P00739	healthy-disease	0.635633	0.128942	0.194609	4	protein.linear.MS1
564	P00740	healthy-disease	1.57234	8.6047e-05	0.00044201	6	protein.linear.MS1
565	P00746	healthy-disease	0.436333	0.264729	0.351691	10	protein.linear.MS1
566	P00747	healthy-disease	0.295504	0.464362	0.555414	43	protein.linear.MS1
567	P00748	healthy-disease	0.557121	0.136939	0.20471	12	protein.linear.MS1
568	P00751	healthy-disease	0.525589	0.0936474	0.149184	34	protein.linear.MS1
569	P00813	healthy-disease	-1.27426	4.02596e-05	0.00024338	4	protein.linear.MS1
570	P00846	healthy-disease	-0.0636729	0.750949	0.813136	1	protein.linear.MS1
571	P00915	healthy-disease	2.72301	1.07389e-06	1.63201e-05	28	protein.linear.MS1
572	P00918	healthy-disease	2.32396	2.10768e-06	2.74687e-05	19	protein.linear.MS1
573	P00966	healthy-disease	-0.117015	0.799936	0.85254	15	protein.linear.MS1
574	P01008	healthy-disease	1.54691	1.29601e-05	0.000101103	29	protein.linear.MS1
575	P01009	healthy-disease	0.766247	0.0112422	0.0246755	56	protein.linear.MS1
576	P01011	healthy-disease	0.837703	0.00195932	0.00571784	21	protein.linear.MS1
577	P01019	healthy-disease	0.50927	0.114738	0.177128	8	protein.linear.MS1
578	P01023	healthy-disease	1.16605	0.000275342	0.00112462	92	protein.linear.MS1
579	P01024	healthy-disease	0.573522	0.0560732	0.0965779	142	protein.linear.MS1
580	P01031	healthy-disease	0.0836597	0.828271	0.874463	37	protein.linear.MS1
581	P01033	healthy-disease	-2.57483	1.08672e-05	8.99578e-05	2	protein.linear.MS1
582	P01034	healthy-disease	-0.0977064	0.767303	0.826177	4	protein.linear.MS1
583	P01042	healthy-disease	0.364266	0.271805	0.359028	27	protein.linear.MS1
584	P01112	healthy-disease	0.414099	0.0681866	0.114216	5	protein.linear.MS1
585	P01116	healthy-disease	0.548247	0.00262262	0.00725806	4	protein.linear.MS1
586	P01137	healthy-disease	0.262923	0.529546	0.615934	1	protein.linear.MS1
587	P01591	healthy-disease	0.00671391	0.989692	0.993083	8	protein.linear.MS1
588	P01594	healthy-disease	-1.15153	0.00503482	0.0125286	3	protein.linear.MS1
589	P01596	healthy-disease	-1.78707	0.0103437	0.023014	1	protein.linear.MS1
590	P01597	healthy-disease	-0.381762	0.334884	0.426322	2	protein.linear.MS1
591	P01602	healthy-disease	-0.866016	0.0515265	0.090341	2	protein.linear.MS1
592	P01604	healthy-disease	-0.933783	0.145382	0.214917	1	protein.linear.MS1
593	P01605	healthy-disease	-0.663044	0.0683598	0.114419	2	protein.linear.MS1
594	P01608	healthy-disease	-0.843151	0.0942953	0.149998	1	protein.linear.MS1
595	P01609	healthy-disease	-0.653123	0.182825	0.259775	1	protein.linear.MS1
596	P01610	healthy-disease	-0.613203	0.209589	0.290658	1	protein.linear.MS1
597	P01611	healthy-disease	-0.612507	0.210327	0.291406	2	protein.linear.MS1
598	P01612	healthy-disease	-0.50685	0.381389	0.474387	2	protein.linear.MS1
599	P01613	healthy-disease	-0.433447	0.277576	0.365222	3	protein.linear.MS1
600	P01617	healthy-disease	-0.698225	0.0715222	0.118987	4	protein.linear.MS1
601	P01619	healthy-disease	-0.129747	0.78405	0.838867	1	protein.linear.MS1
602	P01620	healthy-disease	-0.57809	0.630367	0.708619	1	protein.linear.MS1
603	P01621	healthy-disease	-1.10941	0.0126998	0.027409	1	protein.linear.MS1
604	P01624	healthy-disease	-0.78841	0.139879	0.208466	1	protein.linear.MS1
605	P01625	healthy-disease	-0.761345	0.110009	0.171091	6	protein.linear.MS1
606	P01699	healthy-disease	-0.661469	0.23404	0.318434	2	protein.linear.MS1
607	P01702;P06316	healthy-disease	-0.749311	0.116689	0.179761	4	protein.linear.MS1
608	P01703	healthy-disease	-0.695574	0.0841548	0.136387	1	protein.linear.MS1
609	P01708	healthy-disease	-0.511419	0.271238	0.358386	2	protein.linear.MS1
610	P01714	healthy-disease	-0.943502	0.0171667	0.0354962	5	protein.linear.MS1
611	P01717	healthy-disease	-0.715143	0.071343	0.118779	1	protein.linear.MS1
612	P01719	healthy-disease	-0.166693	0.754859	0.815782	1	protein.linear.MS1
613	P01742	healthy-disease	-0.357055	0.388902	0.480774	1	protein.linear.MS1
614	P01743	healthy-disease	-0.783845	0.054347	0.0943819	1	protein.linear.MS1
615	P01763	healthy-disease	-0.874114	0.0304435	0.0580834	1	protein.linear.MS1
616	P01764	healthy-disease	-0.967335	0.0101341	0.0226971	2	protein.linear.MS1
617	P01766	healthy-disease	-0.544345	0.141509	0.210467	3	protein.linear.MS1
618	P01771	healthy-disease	-0.324594	0.337246	0.428707	1	protein.linear.MS1
619	P01772	healthy-disease	-0.928639	0.0329353	0.0621356	3	protein.linear.MS1
620	P01779	healthy-disease	-0.362455	0.387423	0.479448	3	protein.linear.MS1
621	P01781	healthy-disease	-0.365361	0.414439	0.505897	3	protein.linear.MS1
622	P01824	healthy-disease	-0.846104	0.0649799	0.109766	2	protein.linear.MS1
623	P01833	healthy-disease	1.637	0.0757363	0.124675	3	protein.linear.MS1
624	P01834	healthy-disease	-0.610637	0.072151	0.119851	14	protein.linear.MS1
625	P01857	healthy-disease	-0.317108	0.280271	0.367448	32	protein.linear.MS1
626	P01859	healthy-disease	-0.339515	0.260265	0.347068	16	protein.linear.MS1
627	P01860	healthy-disease	-0.173647	0.731039	0.798092	13	protein.linear.MS1
628	P01861	healthy-disease	-0.666264	0.266575	0.353822	12	protein.linear.MS1
629	P01871	healthy-disease	-0.897795	0.0777549	0.127711	22	protein.linear.MS1
630	P01876	healthy-disease	-0.479197	0.328987	0.420033	7	protein.linear.MS1
631	P01877	healthy-disease	-0.36259	0.412312	0.504281	23	protein.linear.MS1
632	P01892	healthy-disease	-0.0647926	0.847655	0.890221	1	protein.linear.MS1
633	P01903	healthy-disease	1.34576	8.87532e-05	0.000451162	11	protein.linear.MS1
634	P01906	healthy-disease	1.07492	0.000801569	0.00271643	3	protein.linear.MS1
635	P01920	healthy-disease	0.160886	0.653885	0.730754	2	protein.linear.MS1
636	P02042	healthy-disease	2.63481	1.70562e-05	0.000123412	15	protein.linear.MS1
637	P02452	healthy-disease	-0.529783	0.0790806	0.129439	13	protein.linear.MS1
638	P02462	healthy-disease	1.265	5.10441e-07	9.62171e-06	8	protein.linear.MS1
639	P02511	healthy-disease	1.9206	0.000311459	0.00124446	4	protein.linear.MS1
640	P02533	healthy-disease	-1.50006	0.000433374	0.00162682	11	protein.linear.MS1
641	P02538	healthy-disease	-2.68982	0.00402668	0.0103702	17	protein.linear.MS1
642	P02545	healthy-disease	0.334678	0.00434003	0.0110437	75	protein.linear.MS1
643	P02549	healthy-disease	3.11158	8.013e-06	7.12345e-05	5	protein.linear.MS1
644	P02647	healthy-disease	0.657348	0.0457983	0.0821075	39	protein.linear.MS1
645	P02649	healthy-disease	-0.253775	0.529189	0.615681	20	protein.linear.MS1
646	P02652	healthy-disease	0.90306	0.0191583	0.039053	6	protein.linear.MS1
647	P02654	healthy-disease	1.29294	0.000406195	0.00154464	6	protein.linear.MS1
648	P02656	healthy-disease	1.41938	0.000111135	0.000531915	4	protein.linear.MS1
649	P02671	healthy-disease	0.614514	0.136475	0.204155	49	protein.linear.MS1
650	P02675	healthy-disease	0.255811	0.540021	0.625167	44	protein.linear.MS1
651	P02679	healthy-disease	0.139447	0.748128	0.811449	32	protein.linear.MS1
652	P02686	healthy-disease	0.732385	0.00510812	0.0126966	1	protein.linear.MS1
653	P02730	healthy-disease	2.72191	5.39089e-06	5.53327e-05	15	protein.linear.MS1
654	P02743	healthy-disease	2.3322	3.71078e-05	0.000226044	7	protein.linear.MS1
655	P02745	healthy-disease	-0.384833	0.12476	0.189797	2	protein.linear.MS1
656	P02746	healthy-disease	-0.560162	0.0238381	0.0471608	7	protein.linear.MS1
657	P02747	healthy-disease	-0.499703	0.0500711	0.0881412	5	protein.linear.MS1
658	P02748	healthy-disease	0.386969	0.291599	0.379692	18	protein.linear.MS1
659	P02749	healthy-disease	0.0457222	0.86868	0.905374	23	protein.linear.MS1
660	P02750	healthy-disease	0.351377	0.376026	0.468645	9	protein.linear.MS1
661	P02751	healthy-disease	-0.289423	0.541088	0.626043	123	protein.linear.MS1
662	P02753	healthy-disease	0.762394	0.0459661	0.0823005	6	protein.linear.MS1
663	P02760	healthy-disease	0.815454	0.0162582	0.0338595	13	protein.linear.MS1
664	P02763	healthy-disease	0.347664	0.417403	0.508808	22	protein.linear.MS1
665	P02765	healthy-disease	0.590477	0.0684196	0.114476	14	protein.linear.MS1
666	P02766	healthy-disease	-0.00116198	0.997474	0.998383	14	protein.linear.MS1
667	P02768	healthy-disease	0.54134	0.043136	0.0782219	145	protein.linear.MS1
668	P02774	healthy-disease	0.302584	0.345864	0.437568	40	protein.linear.MS1
669	P02775	healthy-disease	2.09023	3.50936e-05	0.000216781	1	protein.linear.MS1
670	P02786	healthy-disease	-1.08095	0.0101617	0.0227125	17	protein.linear.MS1
671	P02787	healthy-disease	0.422683	0.145697	0.215093	85	protein.linear.MS1
672	P02788	healthy-disease	-0.109765	0.886356	0.917698	21	protein.linear.MS1
673	P02790	healthy-disease	0.477151	0.0770752	0.12666	35	protein.linear.MS1
674	P02792	healthy-disease	1.02135	0.0642615	0.108804	3	protein.linear.MS1
675	P02794	healthy-disease	0.47453	0.161212	0.23374	3	protein.linear.MS1
676	P02795	healthy-disease	-0.96993	0.0476832	0.0847874	4	protein.linear.MS1
677	P03886	healthy-disease	-0.813714	0.00114497	0.00366256	1	protein.linear.MS1
678	P03891	healthy-disease	-1.28679	9.91272e-06	8.45372e-05	1	protein.linear.MS1
679	P03897	healthy-disease	-0.643793	0.00282153	0.00773059	1	protein.linear.MS1
680	P03905	healthy-disease	-0.40748	0.0797339	0.130328	2	protein.linear.MS1
681	P03915	healthy-disease	-0.949066	5.18692e-06	5.42404e-05	1	protein.linear.MS1
682	P03950	healthy-disease	0.962031	0.012146	0.0263304	4	protein.linear.MS1
683	P03952	healthy-disease	0.298783	0.39915	0.490918	6	protein.linear.MS1
684	P03973	healthy-disease	1.58822	0.000819966	0.00276809	1	protein.linear.MS1
685	P04003	healthy-disease	0.124309	0.77163	0.829237	21	protein.linear.MS1
686	P04004	healthy-disease	0.0779021	0.860163	0.898201	11	protein.linear.MS1
687	P04040	healthy-disease	1.98698	5.41111e-08	2.24204e-06	43	protein.linear.MS1
688	P04049	healthy-disease	-0.490593	7.37124e-07	1.21709e-05	1	protein.linear.MS1
689	P04062	healthy-disease	-1.55513	2.65545e-07	6.40809e-06	4	protein.linear.MS1
690	P04066	healthy-disease	-0.539166	0.241248	0.325419	4	protein.linear.MS1
691	P04075	healthy-disease	-1.05438	1.69969e-08	1.00879e-06	50	protein.linear.MS1
692	P04080	healthy-disease	-0.264632	0.33034	0.421514	13	protein.linear.MS1
693	P04083	healthy-disease	0.296229	0.324585	0.415377	40	protein.linear.MS1
694	P04114	healthy-disease	0.714688	0.0454393	0.0815902	101	protein.linear.MS1
695	P04150	healthy-disease	0.223302	0.47767	0.567981	1	protein.linear.MS1
696	P04156	healthy-disease	0.390537	0.0645107	0.109141	1	protein.linear.MS1
697	P04179	healthy-disease	-0.83481	0.0122774	0.026602	16	protein.linear.MS1
698	P04181	healthy-disease	-1.86913	3.01296e-10	8.82194e-08	6	protein.linear.MS1
699	P04196	healthy-disease	0.208756	0.458202	0.549392	17	protein.linear.MS1
700	P04206	healthy-disease	-0.561506	0.151312	0.221817	2	protein.linear.MS1
701	P04207	healthy-disease	-0.737076	0.202487	0.282145	1	protein.linear.MS1
702	P04208	healthy-disease	-0.598507	0.108861	0.169526	5	protein.linear.MS1
703	P04209	healthy-disease	-0.148817	0.726764	0.795098	1	protein.linear.MS1
704	P04216	healthy-disease	-2.19135	4.58797e-05	0.000268314	5	protein.linear.MS1
705	P04217	healthy-disease	0.396463	0.201553	0.281023	20	protein.linear.MS1
706	P04220	healthy-disease	-0.105022	0.840645	0.88455	2	protein.linear.MS1
707	P04233	healthy-disease	0.35723	0.25859	0.345311	7	protein.linear.MS1
708	P04259	healthy-disease	-1.7492	0.00695131	0.016485	1	protein.linear.MS1
709	P04264	healthy-disease	-0.832663	0.215781	0.297318	3	protein.linear.MS1
710	P04271	healthy-disease	-0.953872	0.0647049	0.109428	1	protein.linear.MS1
711	P04275	healthy-disease	1.97827	1.95979e-06	2.56938e-05	46	protein.linear.MS1
712	P04406	healthy-disease	-0.742545	0.000193534	0.000845772	50	protein.linear.MS1
713	P04424	healthy-disease	0.585474	0.0269398	0.0520773	14	protein.linear.MS1
714	P04430	healthy-disease	-0.317511	0.376317	0.468875	2	protein.linear.MS1
715	P04433	healthy-disease	-0.876453	0.0557996	0.0962954	3	protein.linear.MS1
716	P04440	healthy-disease	0.70962	0.0545046	0.0945808	7	protein.linear.MS1
717	P04632	healthy-disease	0.56674	0.00273957	0.0075321	13	protein.linear.MS1
718	P04792	healthy-disease	-0.399742	0.14133	0.210271	19	protein.linear.MS1
719	P04839	healthy-disease	-0.0767977	0.751461	0.813136	10	protein.linear.MS1
720	P04843	healthy-disease	-0.764545	3.31345e-06	3.86254e-05	34	protein.linear.MS1
721	P04844	healthy-disease	-0.815318	3.24525e-06	3.82122e-05	23	protein.linear.MS1
722	P04899	healthy-disease	0.44247	0.00147292	0.00450492	24	protein.linear.MS1
723	P04908;P20671;Q7L7L0	healthy-disease	-1.07117	0.00428248	0.0109353	5	protein.linear.MS1
724	P04920	healthy-disease	0.636349	0.00433323	0.0110387	1	protein.linear.MS1
725	P04921	healthy-disease	2.08805	0.000181262	0.000800908	1	protein.linear.MS1
726	P05023	healthy-disease	0.0241047	0.876528	0.910743	48	protein.linear.MS1
727	P05026	healthy-disease	-0.211132	0.497293	0.586615	8	protein.linear.MS1
728	P05067	healthy-disease	-0.730321	0.0119391	0.0259715	3	protein.linear.MS1
729	P05089	healthy-disease	-0.183322	0.0547502	0.0948572	1	protein.linear.MS1
730	P05090	healthy-disease	0.578603	0.181361	0.25828	7	protein.linear.MS1
731	P05091	healthy-disease	1.34845	0.000519519	0.00188213	28	protein.linear.MS1
732	P05107	healthy-disease	-0.354166	0.173773	0.248765	30	protein.linear.MS1
733	P05109	healthy-disease	-0.410562	0.53652	0.622069	6	protein.linear.MS1
734	P05114	healthy-disease	-0.165928	0.387954	0.47997	6	protein.linear.MS1
735	P05141	healthy-disease	-0.510551	0.00623431	0.0150363	15	protein.linear.MS1
736	P05155	healthy-disease	0.749989	0.00489362	0.0122396	15	protein.linear.MS1
737	P05156	healthy-disease	0.0305438	0.924801	0.945027	13	protein.linear.MS1
738	P05161	healthy-disease	-1.58826	1.17259e-05	9.48436e-05	6	protein.linear.MS1
739	P05164	healthy-disease	-0.0915824	0.890159	0.920924	20	protein.linear.MS1
740	P05165	healthy-disease	0.423611	0.0753109	0.124208	9	protein.linear.MS1
741	P05166	healthy-disease	0.248218	0.390438	0.481686	10	protein.linear.MS1
742	P05198	healthy-disease	-0.811018	1.2298e-05	9.732e-05	21	protein.linear.MS1
743	P05204	healthy-disease	0.462676	0.0060769	0.0147376	7	protein.linear.MS1
744	P05362	healthy-disease	0.248061	0.325009	0.415678	19	protein.linear.MS1
745	P05386	healthy-disease	-0.883747	1.30145e-05	0.000101179	3	protein.linear.MS1
746	P05387	healthy-disease	-1.15773	4.62756e-09	5.07298e-07	13	protein.linear.MS1
747	P05388	healthy-disease	-1.06236	3.73715e-08	1.74612e-06	13	protein.linear.MS1
748	P05413	healthy-disease	1.32074	0.0070482	0.0166877	7	protein.linear.MS1
749	P05452	healthy-disease	1.21967	5.04482e-05	0.000289632	6	protein.linear.MS1
750	P05455	healthy-disease	-0.490196	0.0130284	0.0280218	31	protein.linear.MS1
751	P05543	healthy-disease	0.497953	0.142043	0.211118	2	protein.linear.MS1
752	P05546	healthy-disease	0.793967	0.0244429	0.048162	10	protein.linear.MS1
753	P05556	healthy-disease	0.749484	2.40787e-05	0.000161951	25	protein.linear.MS1
754	P05771	healthy-disease	0.0151518	0.946831	0.963205	2	protein.linear.MS1
755	P05783	healthy-disease	-0.375706	0.51099	0.598471	29	protein.linear.MS1
756	P05787	healthy-disease	-0.440453	0.297203	0.38596	42	protein.linear.MS1
757	P06132	healthy-disease	-0.44716	0.0266416	0.0516533	4	protein.linear.MS1
758	P06280	healthy-disease	0.0648982	0.891649	0.921441	5	protein.linear.MS1
759	P06310	healthy-disease	-0.386933	0.278024	0.365693	1	protein.linear.MS1
760	P06312;P06313	healthy-disease	-1.03054	0.0248642	0.0488569	1	protein.linear.MS1
761	P06318;P06319	healthy-disease	-0.735451	0.193283	0.271648	1	protein.linear.MS1
762	P06331	healthy-disease	-0.57845	0.201699	0.281137	3	protein.linear.MS1
763	P06396	healthy-disease	0.546278	0.00266932	0.00736873	59	protein.linear.MS1
764	P06454	healthy-disease	-0.514498	0.00618812	0.0149577	10	protein.linear.MS1
765	P06576	healthy-disease	-0.252563	0.222434	0.305005	39	protein.linear.MS1
766	P06681	healthy-disease	0.0162434	0.953561	0.967975	16	protein.linear.MS1
767	P06702	healthy-disease	-0.491516	0.47208	0.562487	11	protein.linear.MS1
768	P06703	healthy-disease	1.34776	7.64525e-05	0.00040117	3	protein.linear.MS1
769	P06727	healthy-disease	0.140418	0.721634	0.791365	30	protein.linear.MS1
770	P06730	healthy-disease	-0.242575	0.167904	0.241623	6	protein.linear.MS1
771	P06731	healthy-disease	-1.97063	5.27597e-05	0.000300546	1	protein.linear.MS1
772	P06733	healthy-disease	-0.881922	1.28747e-05	0.00010089	42	protein.linear.MS1
773	P06737	healthy-disease	-0.413225	0.187427	0.265286	25	protein.linear.MS1
774	P06744	healthy-disease	-1.06439	7.22963e-09	6.11811e-07	35	protein.linear.MS1
775	P06748	healthy-disease	-0.564618	0.0191354	0.039053	22	protein.linear.MS1
776	P06753	healthy-disease	0.0328522	0.811612	0.861495	15	protein.linear.MS1
777	P06756	healthy-disease	-0.650757	0.00341738	0.00905255	16	protein.linear.MS1
778	P06865	healthy-disease	-0.39633	0.158279	0.230033	13	protein.linear.MS1
779	P07099	healthy-disease	0.548287	0.236914	0.321188	29	protein.linear.MS1
780	P07108	healthy-disease	0.626772	0.000218822	0.000933074	11	protein.linear.MS1
781	P07195	healthy-disease	-0.297915	0.223556	0.306161	27	protein.linear.MS1
782	P07203	healthy-disease	-0.178471	0.278262	0.365726	14	protein.linear.MS1
783	P07204	healthy-disease	2.33337	5.12409e-06	5.39929e-05	2	protein.linear.MS1
784	P07225	healthy-disease	0.423328	0.36346	0.45596	6	protein.linear.MS1
785	P07237	healthy-disease	-1.0643	7.41187e-07	1.21921e-05	54	protein.linear.MS1
786	P07305	healthy-disease	1.13993	0.000144781	0.000667241	9	protein.linear.MS1
787	P07311	healthy-disease	0.649365	0.000102673	0.000502719	3	protein.linear.MS1
788	P07339	healthy-disease	1.48454	0.00499134	0.0124345	32	protein.linear.MS1
789	P07355	healthy-disease	1.04072	5.19773e-09	5.07298e-07	51	protein.linear.MS1
790	P07357	healthy-disease	0.163836	0.680233	0.755844	9	protein.linear.MS1
791	P07358	healthy-disease	0.254167	0.464576	0.555518	11	protein.linear.MS1
792	P07360	healthy-disease	0.173851	0.668333	0.744061	8	protein.linear.MS1
793	P07384	healthy-disease	0.366348	0.00433034	0.0110382	35	protein.linear.MS1
794	P07437	healthy-disease	-0.134735	0.488044	0.577916	9	protein.linear.MS1
795	P07451	healthy-disease	2.83734	0.000468431	0.00173734	1	protein.linear.MS1
796	P07478	healthy-disease	0.256687	0.0836586	0.135683	2	protein.linear.MS1
797	P07585	healthy-disease	1.44788	0.000227926	0.0009607	18	protein.linear.MS1
798	P07602	healthy-disease	-0.128752	0.624342	0.703286	17	protein.linear.MS1
799	P07686	healthy-disease	-0.111762	0.684142	0.758967	19	protein.linear.MS1
800	P07711	healthy-disease	0.323923	0.486936	0.577071	5	protein.linear.MS1
801	P07737	healthy-disease	-0.0648297	0.569562	0.651946	16	protein.linear.MS1
802	P07738	healthy-disease	1.97076	1.06957e-06	1.6311e-05	10	protein.linear.MS1
803	P07741	healthy-disease	-0.422297	0.000286961	0.00116326	12	protein.linear.MS1
804	P07814	healthy-disease	-0.74852	1.42841e-05	0.000107794	51	protein.linear.MS1
805	P07858	healthy-disease	-0.937322	0.00309276	0.00834292	21	protein.linear.MS1
806	P07900	healthy-disease	-0.609722	6.20229e-05	0.000340081	40	protein.linear.MS1
807	P07902	healthy-disease	0.510433	0.0350912	0.0655274	4	protein.linear.MS1
808	P07910	healthy-disease	-0.574172	0.00195667	0.0057139	25	protein.linear.MS1
809	P07919	healthy-disease	-0.393648	0.0455702	0.0817918	6	protein.linear.MS1
810	P07942	healthy-disease	0.35827	0.165131	0.238335	37	protein.linear.MS1
811	P07948	healthy-disease	-0.915397	4.41977e-07	8.55139e-06	5	protein.linear.MS1
812	P07951	healthy-disease	1.72938	5.70213e-05	0.000317814	6	protein.linear.MS1
813	P07954	healthy-disease	-0.29847	0.0753691	0.124247	13	protein.linear.MS1
814	P07988	healthy-disease	2.80327	0.00384163	0.0099778	4	protein.linear.MS1
815	P07996	healthy-disease	-1.51689	0.0112683	0.0247204	17	protein.linear.MS1
816	P07998	healthy-disease	-0.023869	0.947415	0.963205	1	protein.linear.MS1
817	P08047	healthy-disease	-0.159316	0.313511	0.403558	1	protein.linear.MS1
818	P08123	healthy-disease	-0.530665	0.0951085	0.151237	10	protein.linear.MS1
819	P08133	healthy-disease	0.190148	0.123923	0.188655	69	protein.linear.MS1
820	P08134	healthy-disease	-0.0403557	0.749695	0.812602	14	protein.linear.MS1
821	P08174	healthy-disease	1.47613	0.000870035	0.00291472	5	protein.linear.MS1
822	P08185	healthy-disease	0.619473	0.068941	0.11526	6	protein.linear.MS1
823	P08195	healthy-disease	-1.81894	1.61576e-05	0.000118625	7	protein.linear.MS1
824	P08237	healthy-disease	0.105134	0.593542	0.675171	15	protein.linear.MS1
825	P08238	healthy-disease	-0.922612	4.36629e-07	8.48528e-06	67	protein.linear.MS1
826	P08240	healthy-disease	-1.04823	2.4931e-05	0.000165717	6	protein.linear.MS1
827	P08246	healthy-disease	0.0291243	0.970665	0.979591	7	protein.linear.MS1
828	P08253	healthy-disease	0.0224598	0.95835	0.971399	4	protein.linear.MS1
829	P08294	healthy-disease	2.4667	5.52028e-06	5.59933e-05	8	protein.linear.MS1
830	P08311	healthy-disease	0.391226	0.552596	0.636173	9	protein.linear.MS1
831	P08397	healthy-disease	0.298172	0.242144	0.326426	4	protein.linear.MS1
832	P08493	healthy-disease	1.80223	0.000110849	0.000531494	1	protein.linear.MS1
833	P08559	healthy-disease	-0.107012	0.369891	0.462442	18	protein.linear.MS1
834	P08567	healthy-disease	-0.420639	0.0440827	0.0795445	4	protein.linear.MS1
835	P08571	healthy-disease	-0.0624819	0.792206	0.845386	12	protein.linear.MS1
836	P08572	healthy-disease	1.3362	3.0336e-07	6.97569e-06	13	protein.linear.MS1
837	P08574	healthy-disease	-0.413908	0.076594	0.125946	11	protein.linear.MS1
838	P08575	healthy-disease	-0.629824	0.00287921	0.00787881	28	protein.linear.MS1
839	P08579	healthy-disease	-0.653853	7.16626e-05	0.000381968	5	protein.linear.MS1
840	P08590	healthy-disease	0.438998	6.68506e-05	0.000362032	3	protein.linear.MS1
841	P08603	healthy-disease	-0.105926	0.708439	0.779317	66	protein.linear.MS1
842	P08621	healthy-disease	-0.626836	0.000368219	0.00142486	15	protein.linear.MS1
843	P08631	healthy-disease	-0.182831	0.475083	0.565465	4	protein.linear.MS1
844	P08637	healthy-disease	-0.829351	0.00015089	0.000690321	5	protein.linear.MS1
845	P08648	healthy-disease	0.564865	0.0330497	0.062298	7	protein.linear.MS1
846	P08651	healthy-disease	0.359759	0.0163283	0.0339767	2	protein.linear.MS1
847	P08670	healthy-disease	0.778437	1.30657e-06	1.85111e-05	89	protein.linear.MS1
848	P08697	healthy-disease	0.595408	0.174553	0.249556	4	protein.linear.MS1
849	P08708;P0CW22	healthy-disease	-0.915811	8.4472e-05	0.000437146	14	protein.linear.MS1
850	P08727	healthy-disease	-0.876062	0.00160744	0.00486554	47	protein.linear.MS1
851	P08729	healthy-disease	0.53427	0.429636	0.520397	26	protein.linear.MS1
852	P08754	healthy-disease	-0.19586	0.0934231	0.14888	6	protein.linear.MS1
853	P08758	healthy-disease	0.322107	0.0151192	0.031894	36	protein.linear.MS1
854	P08865	healthy-disease	-0.936091	5.79646e-06	5.7722e-05	19	protein.linear.MS1
855	P08962	healthy-disease	-0.287803	0.46643	0.557029	3	protein.linear.MS1
856	P09012	healthy-disease	-0.832218	3.50364e-05	0.000216781	8	protein.linear.MS1
857	P09104	healthy-disease	-0.164254	0.495057	0.584644	16	protein.linear.MS1
858	P09110	healthy-disease	0.572679	0.03451	0.064607	16	protein.linear.MS1
859	P09210	healthy-disease	1.17381	0.234516	0.318863	2	protein.linear.MS1
860	P09211	healthy-disease	0.367588	0.0465136	0.0831451	24	protein.linear.MS1
861	P09234	healthy-disease	-0.949642	5.55346e-05	0.000312302	4	protein.linear.MS1
862	P09238	healthy-disease	0.399225	0.196487	0.275182	1	protein.linear.MS1
863	P09382	healthy-disease	0.0584812	0.758323	0.818519	16	protein.linear.MS1
864	P09417	healthy-disease	0.87766	8.62802e-05	0.00044269	8	protein.linear.MS1
865	P09429	healthy-disease	0.251304	0.0742188	0.122775	27	protein.linear.MS1
866	P09455	healthy-disease	0.179717	0.560447	0.643021	8	protein.linear.MS1
867	P09467	healthy-disease	2.04596	0.000105357	0.000512137	21	protein.linear.MS1
868	P09486	healthy-disease	-0.628992	0.0344329	0.06449	4	protein.linear.MS1
869	P09488	healthy-disease	1.35856	0.0306732	0.0584708	6	protein.linear.MS1
870	P09493	healthy-disease	1.42636	3.39054e-05	0.000211824	25	protein.linear.MS1
871	P09496	healthy-disease	-0.0341598	0.792774	0.845728	9	protein.linear.MS1
872	P09497	healthy-disease	-0.0719083	0.560032	0.642712	10	protein.linear.MS1
873	P09525	healthy-disease	0.676048	0.0616369	0.105048	26	protein.linear.MS1
874	P09543	healthy-disease	-0.233826	0.113219	0.175275	19	protein.linear.MS1
875	P09601	healthy-disease	0.380039	0.27624	0.364228	6	protein.linear.MS1
876	P09619	healthy-disease	0.380454	0.0731253	0.121242	7	protein.linear.MS1
877	P09622	healthy-disease	-0.254676	0.264096	0.350956	16	protein.linear.MS1
878	P09651	healthy-disease	-0.740314	1.80863e-05	0.000128328	30	protein.linear.MS1
879	P09661	healthy-disease	-0.699253	2.48909e-05	0.000165717	8	protein.linear.MS1
880	P09668	healthy-disease	1.73996	0.000846466	0.00284444	11	protein.linear.MS1
881	P09669	healthy-disease	-0.207587	0.21999	0.302125	6	protein.linear.MS1
882	P09758	healthy-disease	0.0192186	0.956723	0.970422	10	protein.linear.MS1
883	P09871	healthy-disease	-0.443125	0.151462	0.221963	14	protein.linear.MS1
884	P09874	healthy-disease	-1.1535	3.10605e-07	7.01738e-06	44	protein.linear.MS1
885	P09913	healthy-disease	0.333456	0.534275	0.62012	1	protein.linear.MS1
886	P09914	healthy-disease	0.901261	0.0107062	0.0237244	7	protein.linear.MS1
887	P09917	healthy-disease	1.15828	0.000469403	0.0017383	16	protein.linear.MS1
888	P09936	healthy-disease	-1.71245	0.0129973	0.0279688	4	protein.linear.MS1
889	P09960	healthy-disease	0.878796	0.00441199	0.0112073	40	protein.linear.MS1
890	P09972	healthy-disease	-0.366138	0.239673	0.323791	13	protein.linear.MS1
891	P0C0L4	healthy-disease	0.453204	0.031781	0.0603468	82	protein.linear.MS1
892	P0C0L5	healthy-disease	0.1948	0.535314	0.621162	2	protein.linear.MS1
893	P0C0S5;Q71UI9	healthy-disease	0.171429	0.254514	0.340697	3	protein.linear.MS1
894	P0CG05	healthy-disease	-0.510685	0.126277	0.191906	10	protein.linear.MS1
895	P0CG12	healthy-disease	-0.365047	0.19744	0.275989	1	protein.linear.MS1
896	P0DI81;P0DI82	healthy-disease	-0.0856669	0.752412	0.813939	1	protein.linear.MS1
897	P0DMV8;P0DMV9	healthy-disease	0.0349635	0.79574	0.848686	57	protein.linear.MS1
898	P10109	healthy-disease	0.754446	0.050093	0.0881443	2	protein.linear.MS1
899	P10114	healthy-disease	-0.26627	0.181769	0.258758	3	protein.linear.MS1
900	P10155	healthy-disease	-0.0765425	0.498471	0.587569	21	protein.linear.MS1
901	P10253	healthy-disease	0.288702	0.410625	0.502778	23	protein.linear.MS1
902	P10301	healthy-disease	1.85803	1.91498e-07	5.01279e-06	7	protein.linear.MS1
903	P10398	healthy-disease	-0.408524	0.0199856	0.040376	1	protein.linear.MS1
904	P10412	healthy-disease	0.146962	0.283319	0.371001	3	protein.linear.MS1
905	P10515	healthy-disease	0.0526973	0.763339	0.822721	13	protein.linear.MS1
906	P10586	healthy-disease	-0.332162	0.421552	0.512444	2	protein.linear.MS1
907	P10599	healthy-disease	-0.205315	0.378498	0.471325	17	protein.linear.MS1
908	P10606	healthy-disease	-0.224305	0.161952	0.234518	7	protein.linear.MS1
909	P10619	healthy-disease	-0.398523	0.197757	0.276344	6	protein.linear.MS1
910	P10620	healthy-disease	0.290466	0.607684	0.687584	5	protein.linear.MS1
911	P10643	healthy-disease	0.322303	0.4164	0.507725	15	protein.linear.MS1
912	P10644	healthy-disease	-0.104529	0.47298	0.563114	13	protein.linear.MS1
913	P10646	healthy-disease	1.81832	0.00103387	0.00336351	1	protein.linear.MS1
914	P10746	healthy-disease	1.04407	0.00605787	0.0147158	1	protein.linear.MS1
915	P10768	healthy-disease	0.88718	9.89324e-07	1.52997e-05	15	protein.linear.MS1
916	P10809	healthy-disease	-1.17176	1.087e-05	8.99578e-05	39	protein.linear.MS1
917	P10909	healthy-disease	0.30394	0.414224	0.505897	18	protein.linear.MS1
918	P11021	healthy-disease	-1.156	2.64091e-07	6.40809e-06	56	protein.linear.MS1
919	P11047	healthy-disease	1.06266	2.49406e-05	0.000165717	54	protein.linear.MS1
920	P11117	healthy-disease	-0.789229	0.000190449	0.000833952	4	protein.linear.MS1
921	P11142	healthy-disease	-0.613051	1.11509e-05	9.12006e-05	46	protein.linear.MS1
922	P11166	healthy-disease	-0.712167	0.131766	0.198123	5	protein.linear.MS1
923	P11169	healthy-disease	-1.37264	0.0179915	0.0370266	1	protein.linear.MS1
924	P11171	healthy-disease	1.49781	2.70966e-05	0.000177624	9	protein.linear.MS1
925	P11172	healthy-disease	-0.713824	0.00374563	0.0097631	7	protein.linear.MS1
926	P11177	healthy-disease	-0.211062	0.295534	0.384019	13	protein.linear.MS1
927	P11182	healthy-disease	-0.0830002	0.639822	0.717452	9	protein.linear.MS1
928	P11215	healthy-disease	-0.654991	0.158187	0.230033	21	protein.linear.MS1
929	P11216	healthy-disease	0.403368	0.0629132	0.106933	42	protein.linear.MS1
930	P11217	healthy-disease	0.20031	0.334713	0.426228	10	protein.linear.MS1
931	P11233	healthy-disease	1.11351	2.57588e-06	3.20489e-05	4	protein.linear.MS1
932	P11234	healthy-disease	0.447484	0.00353694	0.00931868	8	protein.linear.MS1
933	P11274	healthy-disease	-0.169407	0.233977	0.318434	1	protein.linear.MS1
934	P11277	healthy-disease	1.86903	6.7532e-05	0.000364374	5	protein.linear.MS1
935	P11279	healthy-disease	0.325397	0.268332	0.355402	8	protein.linear.MS1
936	P11310	healthy-disease	-0.38468	0.117303	0.180579	12	protein.linear.MS1
937	P11387	healthy-disease	-1.02957	2.17181e-05	0.000148115	18	protein.linear.MS1
938	P11413	healthy-disease	-0.670022	0.0395603	0.0726983	43	protein.linear.MS1
939	P11441	healthy-disease	-0.339953	0.0339625	0.0637451	1	protein.linear.MS1
940	P11498	healthy-disease	-1.83755	0.000278127	0.0011342	4	protein.linear.MS1
941	P11532	healthy-disease	-0.443618	0.0434254	0.0786168	1	protein.linear.MS1
942	P11586	healthy-disease	-0.482913	0.000294857	0.00118699	43	protein.linear.MS1
943	P11678	healthy-disease	-0.300693	0.616723	0.695952	4	protein.linear.MS1
944	P11717	healthy-disease	-0.588106	0.00153703	0.00468053	19	protein.linear.MS1
945	P11766	healthy-disease	0.57493	0.00969887	0.0218448	17	protein.linear.MS1
946	P11802	healthy-disease	-0.143251	0.525823	0.613227	1	protein.linear.MS1
947	P11908	healthy-disease	-0.850329	0.000206829	0.000893208	7	protein.linear.MS1
948	P11940	healthy-disease	-1.01631	1.79493e-07	4.86624e-06	33	protein.linear.MS1
949	P12004	healthy-disease	-1.17251	5.34594e-06	5.53327e-05	7	protein.linear.MS1
950	P12074	healthy-disease	-0.0900492	0.699618	0.77146	5	protein.linear.MS1
951	P12081	healthy-disease	-0.735319	7.69123e-06	6.9506e-05	17	protein.linear.MS1
952	P12107	healthy-disease	-1.30775	0.00182702	0.00542182	1	protein.linear.MS1
953	P12109	healthy-disease	1.10264	0.00636661	0.0152966	34	protein.linear.MS1
954	P12110	healthy-disease	1.0665	0.0108125	0.0239237	32	protein.linear.MS1
955	P12111	healthy-disease	0.769893	0.026034	0.0506609	140	protein.linear.MS1
956	P12235	healthy-disease	-0.246491	0.381145	0.474218	11	protein.linear.MS1
957	P12236	healthy-disease	-0.435014	0.106306	0.166155	4	protein.linear.MS1
958	P12268	healthy-disease	-1.14526	1.66127e-07	4.62241e-06	21	protein.linear.MS1
959	P12270	healthy-disease	-0.706809	6.0505e-06	5.9471e-05	44	protein.linear.MS1
960	P12277	healthy-disease	2.22034	0.000181188	0.000800908	7	protein.linear.MS1
961	P12314	healthy-disease	-0.545245	0.0788061	0.129148	1	protein.linear.MS1
962	P12429	healthy-disease	1.71813	0.000280738	0.00114167	23	protein.linear.MS1
963	P12532	healthy-disease	-2.18736	1.4614e-05	0.000109905	1	protein.linear.MS1
964	P12694	healthy-disease	0.637749	0.0201109	0.0405468	6	protein.linear.MS1
965	P12724	healthy-disease	-1.2776	0.0810095	0.13202	2	protein.linear.MS1
966	P12814	healthy-disease	0.127878	0.526078	0.613362	92	protein.linear.MS1
967	P12821	healthy-disease	2.2829	2.96289e-07	6.8852e-06	9	protein.linear.MS1
968	P12830	healthy-disease	-0.243384	0.391349	0.48254	10	protein.linear.MS1
969	P12838	healthy-disease	0.294002	0.660113	0.736029	1	protein.linear.MS1
970	P12931	healthy-disease	-0.161014	0.167789	0.241537	8	protein.linear.MS1
971	P12955	healthy-disease	-0.138341	0.189221	0.26699	17	protein.linear.MS1
972	P12956	healthy-disease	-0.525167	0.00254815	0.00707426	42	protein.linear.MS1
973	P13010	healthy-disease	-0.501714	0.000370966	0.00143423	48	protein.linear.MS1
974	P13073	healthy-disease	-0.240828	0.106542	0.166435	10	protein.linear.MS1
975	P13284	healthy-disease	0.968076	0.0486377	0.0861357	6	protein.linear.MS1
976	P13473	healthy-disease	-0.256263	0.326239	0.417008	2	protein.linear.MS1
977	P13489	healthy-disease	0.624712	5.19455e-05	0.000297063	33	protein.linear.MS1
978	P13498	healthy-disease	-0.286608	0.258006	0.344635	2	protein.linear.MS1
979	P13611	healthy-disease	-1.79835	9.5472e-05	0.000475951	12	protein.linear.MS1
980	P13639	healthy-disease	-1.11688	2.84058e-09	3.78055e-07	64	protein.linear.MS1
981	P13645	healthy-disease	-0.231501	0.809745	0.860072	1	protein.linear.MS1
982	P13646	healthy-disease	-0.720403	0.0367616	0.0682116	3	protein.linear.MS1
983	P13647	healthy-disease	-2.4241	0.0982831	0.155721	2	protein.linear.MS1
984	P13667	healthy-disease	-1.68782	1.58442e-11	2.31959e-08	53	protein.linear.MS1
985	P13671	healthy-disease	0.0724635	0.861656	0.899547	12	protein.linear.MS1
986	P13674	healthy-disease	-2.00835	6.65768e-09	5.96746e-07	8	protein.linear.MS1
987	P13686	healthy-disease	2.81525	1.63324e-05	0.000119553	3	protein.linear.MS1
988	P13693	healthy-disease	-0.69676	5.25903e-06	5.48638e-05	12	protein.linear.MS1
989	P13716	healthy-disease	1.11815	7.8572e-05	0.000410819	12	protein.linear.MS1
990	P13727	healthy-disease	-0.457597	0.383637	0.476745	6	protein.linear.MS1
991	P13747	healthy-disease	0.920566	0.00759516	0.017753	4	protein.linear.MS1
992	P13761	healthy-disease	1.51283	0.00300165	0.00813146	2	protein.linear.MS1
993	P13796	healthy-disease	0.137135	0.314588	0.404825	62	protein.linear.MS1
994	P13797	healthy-disease	0.0211435	0.871694	0.907428	38	protein.linear.MS1
995	P13798	healthy-disease	0.214508	0.135468	0.202856	18	protein.linear.MS1
996	P13804	healthy-disease	-0.360567	0.0264052	0.0512921	14	protein.linear.MS1
997	P13807	healthy-disease	-0.866034	9.73326e-05	0.000481945	5	protein.linear.MS1
998	P13861	healthy-disease	0.800536	1.1253e-05	9.15449e-05	14	protein.linear.MS1
999	P13984	healthy-disease	-0.53322	0.131698	0.198089	1	protein.linear.MS1
1000	P13987	healthy-disease	0.945403	2.1587e-05	0.000147547	6	protein.linear.MS1
1001	P14174	healthy-disease	-0.760277	2.48935e-05	0.000165717	5	protein.linear.MS1
1002	P14207	healthy-disease	0.0268068	0.927457	0.94642	5	protein.linear.MS1
1003	P14209	healthy-disease	0.848523	0.010384	0.023092	3	protein.linear.MS1
1004	P14314	healthy-disease	-0.532019	4.31759e-05	0.000256255	28	protein.linear.MS1
1005	P14317	healthy-disease	-0.191333	0.293113	0.381324	13	protein.linear.MS1
1006	P14324	healthy-disease	0.226406	0.26965	0.356679	10	protein.linear.MS1
1007	P14384	healthy-disease	0.487535	0.38716	0.479257	1	protein.linear.MS1
1008	P14406	healthy-disease	-0.193791	0.260301	0.347068	2	protein.linear.MS1
1009	P14543	healthy-disease	1.84904	6.11738e-08	2.37168e-06	35	protein.linear.MS1
1010	P14550	healthy-disease	-0.0295733	0.90416	0.930647	21	protein.linear.MS1
1011	P14555	healthy-disease	0.0315738	0.95907	0.971452	1	protein.linear.MS1
1012	P14618	healthy-disease	-0.989272	1.72493e-07	4.73492e-06	77	protein.linear.MS1
1013	P14625	healthy-disease	-1.0782	3.11564e-07	7.01738e-06	62	protein.linear.MS1
1014	P14649	healthy-disease	0.557681	0.000107159	0.000518901	3	protein.linear.MS1
1015	P14678;P63162	healthy-disease	-0.310752	0.0123509	0.0267217	10	protein.linear.MS1
1016	P14735	healthy-disease	-1.22872	7.19102e-07	1.20087e-05	9	protein.linear.MS1
1017	P14780	healthy-disease	0.455066	0.390261	0.481686	3	protein.linear.MS1
1018	P14854	healthy-disease	-0.0698727	0.603134	0.684133	8	protein.linear.MS1
1019	P14866	healthy-disease	-0.582796	0.000395056	0.00151008	27	protein.linear.MS1
1020	P14868	healthy-disease	-0.60796	3.34033e-06	3.87005e-05	24	protein.linear.MS1
1021	P14923	healthy-disease	-1.36426	0.00291015	0.00794311	21	protein.linear.MS1
1022	P14927	healthy-disease	-0.0558233	0.782635	0.838169	7	protein.linear.MS1
1023	P15090	healthy-disease	2.64833	0.000413298	0.00156349	3	protein.linear.MS1
1024	P15104	healthy-disease	-0.977806	0.000106011	0.000514474	5	protein.linear.MS1
1025	P15121	healthy-disease	0.208717	0.368375	0.46081	25	protein.linear.MS1
1026	P15144	healthy-disease	-0.847037	0.0329548	0.0621457	8	protein.linear.MS1
1027	P15151	healthy-disease	-0.876106	0.00547984	0.0135286	2	protein.linear.MS1
1028	P15153	healthy-disease	-0.446477	0.0269142	0.0520508	6	protein.linear.MS1
1029	P15170	healthy-disease	-0.649099	5.44216e-05	0.000308412	16	protein.linear.MS1
1030	P15289	healthy-disease	-0.613158	0.0728846	0.120979	4	protein.linear.MS1
1031	P15311	healthy-disease	0.249164	0.194037	0.272271	37	protein.linear.MS1
1032	P15374	healthy-disease	-0.238687	0.0469702	0.0837569	9	protein.linear.MS1
1033	P15498	healthy-disease	-0.506477	0.0197506	0.0400257	5	protein.linear.MS1
1034	P15529	healthy-disease	0.0793307	0.803349	0.854726	5	protein.linear.MS1
1035	P15531	healthy-disease	-1.43754	3.28191e-07	7.2433e-06	6	protein.linear.MS1
1036	P15559	healthy-disease	-1.16287	0.128021	0.193557	2	protein.linear.MS1
1037	P15586	healthy-disease	-0.321235	0.225426	0.308424	9	protein.linear.MS1
1038	P15848	healthy-disease	0.32294	0.386437	0.478768	2	protein.linear.MS1
1039	P15880	healthy-disease	-0.661922	7.11125e-05	0.000379959	12	protein.linear.MS1
1040	P15924	healthy-disease	-2.41491	6.83946e-06	6.41858e-05	33	protein.linear.MS1
1041	P15927	healthy-disease	-0.468324	1.48168e-05	0.00011105	3	protein.linear.MS1
1042	P15941	healthy-disease	0.867825	0.347838	0.439375	1	protein.linear.MS1
1043	P15954	healthy-disease	0.0777851	0.681683	0.756812	2	protein.linear.MS1
1044	P16035	healthy-disease	0.161287	0.505844	0.594188	2	protein.linear.MS1
1045	P16070	healthy-disease	0.509486	7.22254e-05	0.000384502	11	protein.linear.MS1
1046	P16104	healthy-disease	-0.16206	0.359095	0.451128	2	protein.linear.MS1
1047	P16144	healthy-disease	-1.08372	0.0188955	0.0386355	7	protein.linear.MS1
1048	P16152	healthy-disease	-0.400617	0.236687	0.321139	18	protein.linear.MS1
1049	P16157	healthy-disease	2.93245	3.32431e-06	3.86254e-05	6	protein.linear.MS1
1050	P16219	healthy-disease	0.714305	0.0828036	0.134644	9	protein.linear.MS1
1051	P16278	healthy-disease	-0.660731	0.0142072	0.0302315	6	protein.linear.MS1
1052	P16284	healthy-disease	2.02126	1.17458e-08	8.18849e-07	15	protein.linear.MS1
1053	P16333	healthy-disease	0.269641	0.0328367	0.0620296	4	protein.linear.MS1
1054	P16401	healthy-disease	-0.705378	0.006321	0.0151953	11	protein.linear.MS1
1055	P16402	healthy-disease	0.0592826	0.849849	0.891245	2	protein.linear.MS1
1056	P16403	healthy-disease	0.978904	0.000722853	0.00249982	14	protein.linear.MS1
1057	P16422	healthy-disease	0.471651	0.35216	0.444067	1	protein.linear.MS1
1058	P16435	healthy-disease	0.600735	0.00859341	0.019729	29	protein.linear.MS1
1059	P16455	healthy-disease	-0.031608	0.883101	0.915407	4	protein.linear.MS1
1060	P16520	healthy-disease	0.565977	0.00143048	0.00440889	1	protein.linear.MS1
1061	P16615	healthy-disease	-0.792597	0.000223447	0.000946696	38	protein.linear.MS1
1062	P16671	healthy-disease	2.80582	4.06155e-05	0.000244696	2	protein.linear.MS1
1063	P16885	healthy-disease	-0.489617	0.0362858	0.0674142	12	protein.linear.MS1
1064	P16930	healthy-disease	-0.00281132	0.991435	0.994379	11	protein.linear.MS1
1065	P16949	healthy-disease	-1.00591	5.33388e-07	9.92643e-06	10	protein.linear.MS1
1066	P16989	healthy-disease	-0.607575	0.219253	0.301302	2	protein.linear.MS1
1067	P17026	healthy-disease	0.904975	0.0215037	0.0430215	1	protein.linear.MS1
1068	P17050	healthy-disease	0.0621636	0.827293	0.87397	5	protein.linear.MS1
1069	P17096	healthy-disease	-0.876796	0.00126445	0.00397842	3	protein.linear.MS1
1070	P17152	healthy-disease	0.265412	0.48157	0.571636	2	protein.linear.MS1
1071	P17174	healthy-disease	-0.444065	0.0153365	0.0322596	18	protein.linear.MS1
1072	P17213	healthy-disease	-0.135447	0.86279	0.900517	1	protein.linear.MS1
1073	P17252	healthy-disease	0.379288	0.0805892	0.131481	5	protein.linear.MS1
1074	P17301	healthy-disease	-0.294443	0.0482462	0.0856151	9	protein.linear.MS1
1075	P17480	healthy-disease	-0.27996	0.0669545	0.112496	4	protein.linear.MS1
1076	P17568	healthy-disease	-0.323775	0.0733278	0.121439	3	protein.linear.MS1
1077	P17612	healthy-disease	0.232604	0.0940066	0.149647	4	protein.linear.MS1
1078	P17655	healthy-disease	0.970334	7.46783e-06	6.79062e-05	28	protein.linear.MS1
1079	P17661	healthy-disease	1.47144	0.000109701	0.000527716	3	protein.linear.MS1
1080	P17693	healthy-disease	0.000510059	0.998917	0.999045	1	protein.linear.MS1
1081	P17706	healthy-disease	-0.156684	0.610494	0.690342	1	protein.linear.MS1
1082	P17812	healthy-disease	-0.899706	0.00085209	0.00285896	7	protein.linear.MS1
1083	P17813	healthy-disease	0.928094	0.000631416	0.00222761	3	protein.linear.MS1
1084	P17844	healthy-disease	-0.884182	1.69208e-05	0.000122781	16	protein.linear.MS1
1085	P17858	healthy-disease	-0.152256	0.255096	0.341164	31	protein.linear.MS1
1086	P17900	healthy-disease	0.363764	0.245818	0.330745	5	protein.linear.MS1
1087	P17931	healthy-disease	0.885121	0.0050214	0.0125023	17	protein.linear.MS1
1088	P17980	healthy-disease	-0.694529	3.27407e-06	3.84484e-05	23	protein.linear.MS1
1089	P17987	healthy-disease	-0.609188	0.000505328	0.00184183	28	protein.linear.MS1
1090	P18031	healthy-disease	-0.422394	0.0761026	0.125185	15	protein.linear.MS1
1091	P18077	healthy-disease	-0.671752	1.91601e-05	0.000135291	6	protein.linear.MS1
1092	P18084	healthy-disease	-0.273114	0.44443	0.536247	5	protein.linear.MS1
1093	P18085	healthy-disease	-0.756367	6.41892e-07	1.13804e-05	7	protein.linear.MS1
1094	P18124	healthy-disease	-0.486762	0.00294542	0.00800513	20	protein.linear.MS1
1095	P18135	healthy-disease	-0.338957	0.429399	0.520253	5	protein.linear.MS1
1096	P18206	healthy-disease	1.19617	8.91892e-10	2.06168e-07	87	protein.linear.MS1
1097	P18428	healthy-disease	-0.0544988	0.90986	0.93498	6	protein.linear.MS1
1098	P18433	healthy-disease	0.413086	0.00882014	0.0201446	3	protein.linear.MS1
1099	P18440	healthy-disease	-0.515843	0.0731264	0.121242	1	protein.linear.MS1
1100	P18564	healthy-disease	0.827906	1.6941e-05	0.000122781	1	protein.linear.MS1
1101	P18583	healthy-disease	-0.725898	5.87001e-05	0.00032593	4	protein.linear.MS1
1102	P18615	healthy-disease	-0.997715	0.00118833	0.00377107	1	protein.linear.MS1
1103	P18621	healthy-disease	-0.9379	7.58121e-05	0.000398762	11	protein.linear.MS1
1104	P18669	healthy-disease	-0.709769	6.90811e-07	1.16932e-05	32	protein.linear.MS1
1105	P18754	healthy-disease	-0.732326	0.000170358	0.000763482	12	protein.linear.MS1
1106	P18859	healthy-disease	-0.0495777	0.80186	0.853807	6	protein.linear.MS1
1107	P18887	healthy-disease	-1.10821	0.000386187	0.00148134	2	protein.linear.MS1
1108	P19013	healthy-disease	0.637561	0.340573	0.432061	1	protein.linear.MS1
1109	P19174	healthy-disease	-0.484058	0.222685	0.305254	1	protein.linear.MS1
1110	P19256	healthy-disease	0.339418	0.0715793	0.119037	2	protein.linear.MS1
1111	P19338	healthy-disease	-0.80845	2.05083e-05	0.000141179	44	protein.linear.MS1
1112	P19367	healthy-disease	-0.0639605	0.597323	0.678594	42	protein.linear.MS1
1113	P19387	healthy-disease	-0.473389	0.0104322	0.0231874	2	protein.linear.MS1
1114	P19388	healthy-disease	-0.689605	0.00254447	0.0070685	3	protein.linear.MS1
1115	P19397	healthy-disease	-0.239188	0.203303	0.283104	1	protein.linear.MS1
1116	P19404	healthy-disease	-0.712519	0.000594723	0.00212879	8	protein.linear.MS1
1117	P19474	healthy-disease	0.237473	0.0662233	0.111481	10	protein.linear.MS1
1118	P19525	healthy-disease	-0.659316	0.00401887	0.0103702	14	protein.linear.MS1
1119	P19623	healthy-disease	-1.29648	6.74275e-07	1.1568e-05	8	protein.linear.MS1
1120	P19652	healthy-disease	0.554387	0.017999	0.0370266	13	protein.linear.MS1
1121	P19784	healthy-disease	-0.1748	0.15477	0.225996	5	protein.linear.MS1
1122	P19823	healthy-disease	0.265237	0.471133	0.561524	35	protein.linear.MS1
1123	P19827	healthy-disease	0.0756462	0.802413	0.853937	22	protein.linear.MS1
1124	P19838	healthy-disease	0.0618985	0.502381	0.590752	18	protein.linear.MS1
1125	P19878	healthy-disease	0.129419	0.60521	0.686093	13	protein.linear.MS1
1126	P19971	healthy-disease	-1.00697	0.00069996	0.00243986	21	protein.linear.MS1
1127	P20020	healthy-disease	0.445064	0.00881237	0.0201373	15	protein.linear.MS1
1128	P20036	healthy-disease	0.882144	0.0152505	0.0321248	3	protein.linear.MS1
1129	P20042	healthy-disease	-0.938266	6.4944e-07	1.14094e-05	13	protein.linear.MS1
1130	P20073	healthy-disease	-0.133793	0.130462	0.196432	23	protein.linear.MS1
1131	P20231;Q15661	healthy-disease	2.01266	0.00136095	0.00424601	14	protein.linear.MS1
1132	P20290	healthy-disease	-0.427484	0.148526	0.218315	5	protein.linear.MS1
1133	P20292	healthy-disease	1.35058	0.00174266	0.00521373	2	protein.linear.MS1
1134	P20336	healthy-disease	-0.951766	0.000985147	0.00323376	1	protein.linear.MS1
1135	P20338	healthy-disease	-0.18379	0.478205	0.568256	2	protein.linear.MS1
1136	P20339	healthy-disease	0.209117	0.0732819	0.121439	10	protein.linear.MS1
1137	P20340	healthy-disease	-0.407856	9.30396e-05	0.00046541	10	protein.linear.MS1
1138	P20591	healthy-disease	-0.804788	0.12816	0.193695	17	protein.linear.MS1
1139	P20592	healthy-disease	-2.52392	1.39207e-06	1.9348e-05	1	protein.linear.MS1
1140	P20618	healthy-disease	-0.436427	0.00044436	0.00166238	14	protein.linear.MS1
1141	P20645	healthy-disease	0.190606	0.426298	0.517213	5	protein.linear.MS1
1142	P20674	healthy-disease	-0.0999085	0.526784	0.614022	7	protein.linear.MS1
1143	P20700	healthy-disease	-0.48091	4.15707e-05	0.000248406	36	protein.linear.MS1
1144	P20701	healthy-disease	0.256885	0.353749	0.445814	4	protein.linear.MS1
1145	P20702	healthy-disease	-0.0295812	0.931134	0.949674	6	protein.linear.MS1
1146	P20774	healthy-disease	2.43099	4.05617e-05	0.000244696	8	protein.linear.MS1
1147	P20810	healthy-disease	0.26011	0.0152345	0.0321065	28	protein.linear.MS1
1148	P20839	healthy-disease	-0.836419	0.00294451	0.00800513	2	protein.linear.MS1
1149	P20851	healthy-disease	0.460784	0.35045	0.442292	2	protein.linear.MS1
1150	P20936	healthy-disease	-0.335922	0.0836587	0.135683	3	protein.linear.MS1
1151	P20962	healthy-disease	0.725376	4.11433e-05	0.00024686	4	protein.linear.MS1
1152	P21127	healthy-disease	-0.822579	4.10004e-05	0.000246677	5	protein.linear.MS1
1153	P21266	healthy-disease	0.837821	0.000761588	0.00260709	11	protein.linear.MS1
1154	P21281	healthy-disease	-0.0542168	0.763102	0.822667	25	protein.linear.MS1
1155	P21283	healthy-disease	-0.0623825	0.727552	0.795274	14	protein.linear.MS1
1156	P21291	healthy-disease	1.58421	7.9654e-09	6.52563e-07	20	protein.linear.MS1
1157	P21333	healthy-disease	1.05104	5.95505e-05	0.000328163	205	protein.linear.MS1
1158	P21359	healthy-disease	0.173221	0.636622	0.71437	1	protein.linear.MS1
1159	P21397	healthy-disease	1.32265	0.000536999	0.00193956	16	protein.linear.MS1
1160	P21399	healthy-disease	-0.829801	0.00437279	0.0111142	32	protein.linear.MS1
1161	P21589	healthy-disease	0.561308	0.105658	0.165415	4	protein.linear.MS1
1162	P21730	healthy-disease	0.457249	0.339101	0.430816	1	protein.linear.MS1
1163	P21757	healthy-disease	0.89462	0.00876861	0.0200582	3	protein.linear.MS1
1164	P21796	healthy-disease	-0.556516	0.0246373	0.0485016	21	protein.linear.MS1
1165	P21810	healthy-disease	1.5865	3.4404e-05	0.00021433	23	protein.linear.MS1
1166	P21912	healthy-disease	-0.499985	0.00560652	0.0137949	14	protein.linear.MS1
1167	P21926	healthy-disease	0.957097	0.00101331	0.00330889	4	protein.linear.MS1
1168	P21953	healthy-disease	0.591511	0.0288133	0.055261	1	protein.linear.MS1
1169	P21964	healthy-disease	0.135265	0.555852	0.639085	22	protein.linear.MS1
1170	P21980	healthy-disease	1.49634	4.13221e-05	0.000247594	48	protein.linear.MS1
1171	P22033	healthy-disease	-0.144596	0.418816	0.509916	12	protein.linear.MS1
1172	P22059	healthy-disease	-0.64657	8.26495e-07	1.32352e-05	16	protein.linear.MS1
1173	P22061	healthy-disease	0.706531	3.48369e-05	0.000216719	14	protein.linear.MS1
1174	P22087	healthy-disease	-1.09001	2.35533e-09	3.53139e-07	14	protein.linear.MS1
1175	P22102	healthy-disease	-1.0771	3.03661e-06	3.63169e-05	24	protein.linear.MS1
1176	P22105	healthy-disease	2.71021	6.56416e-07	1.14238e-05	4	protein.linear.MS1
1177	P22234	healthy-disease	-1.55673	1.17277e-08	8.18849e-07	18	protein.linear.MS1
1178	P22307	healthy-disease	0.862523	0.00155147	0.00470908	21	protein.linear.MS1
1179	P22314	healthy-disease	-0.0920907	0.344442	0.435999	52	protein.linear.MS1
1180	P22352	healthy-disease	0.775968	0.0133479	0.028611	6	protein.linear.MS1
1181	P22392	healthy-disease	-0.888437	2.63867e-06	3.22329e-05	19	protein.linear.MS1
1182	P22570	healthy-disease	-0.68799	0.0718519	0.119445	8	protein.linear.MS1
1183	P22612	healthy-disease	0.440436	0.0223739	0.0445045	1	protein.linear.MS1
1184	P22626	healthy-disease	-0.438181	0.000966022	0.00318287	39	protein.linear.MS1
1185	P22670	healthy-disease	-0.180648	0.459666	0.550396	1	protein.linear.MS1
1186	P22681	healthy-disease	-0.141354	0.456044	0.547552	4	protein.linear.MS1
1187	P22692	healthy-disease	-0.154544	0.547381	0.632158	2	protein.linear.MS1
1188	P22694	healthy-disease	0.29914	0.00918179	0.0208405	12	protein.linear.MS1
1189	P22695	healthy-disease	-0.205341	0.212663	0.293907	29	protein.linear.MS1
1190	P22792	healthy-disease	0.547718	0.118989	0.18279	4	protein.linear.MS1
1191	P22830	healthy-disease	-0.208507	0.411279	0.503158	8	protein.linear.MS1
1192	P22897	healthy-disease	1.36112	0.00013898	0.000644561	36	protein.linear.MS1
1193	P23083	healthy-disease	-1.38283	0.0212929	0.042683	1	protein.linear.MS1
1194	P23141	healthy-disease	2.18911	0.000632475	0.00222761	31	protein.linear.MS1
1195	P23142	healthy-disease	0.390482	0.310117	0.399892	31	protein.linear.MS1
1196	P23193	healthy-disease	-0.734092	0.00403606	0.0103845	10	protein.linear.MS1
1197	P23219	healthy-disease	0.214618	0.300389	0.389406	4	protein.linear.MS1
1198	P23229	healthy-disease	0.113635	0.786624	0.841318	10	protein.linear.MS1
1199	P23246	healthy-disease	-0.691062	2.66502e-05	0.000175249	35	protein.linear.MS1
1200	P23258	healthy-disease	-0.221288	0.155653	0.226968	6	protein.linear.MS1
1201	P23284	healthy-disease	-1.07812	1.82238e-10	6.92389e-08	21	protein.linear.MS1
1202	P23368	healthy-disease	-0.420698	0.047313	0.0842655	14	protein.linear.MS1
1203	P23381	healthy-disease	0.748246	0.0220312	0.0439225	36	protein.linear.MS1
1204	P23396	healthy-disease	-0.955123	4.72491e-10	1.29699e-07	20	protein.linear.MS1
1205	P23443	healthy-disease	-0.678462	0.0647539	0.109468	1	protein.linear.MS1
1206	P23458	healthy-disease	1.1154	8.93867e-06	7.77399e-05	1	protein.linear.MS1
1207	P23469	healthy-disease	-0.364004	0.126618	0.192224	3	protein.linear.MS1
1208	P23497	healthy-disease	-0.2613	0.0554997	0.0959665	7	protein.linear.MS1
1209	P23526	healthy-disease	-0.781211	8.42555e-05	0.000436895	24	protein.linear.MS1
1210	P23528	healthy-disease	-0.34783	0.00103288	0.00336351	33	protein.linear.MS1
1211	P23588	healthy-disease	-0.58753	0.000367014	0.00142145	16	protein.linear.MS1
1212	P23610	healthy-disease	-0.255405	0.508565	0.596586	1	protein.linear.MS1
1213	P23634	healthy-disease	0.542894	0.00248523	0.00693025	14	protein.linear.MS1
1214	P23743	healthy-disease	-1.21078	6.68224e-06	6.33875e-05	2	protein.linear.MS1
1215	P23786	healthy-disease	0.140363	0.477844	0.567981	17	protein.linear.MS1
1216	P23919	healthy-disease	-0.714995	0.00107665	0.0034744	12	protein.linear.MS1
1217	P24043	healthy-disease	0.600697	0.095309	0.151446	1	protein.linear.MS1
1218	P24158	healthy-disease	0.274748	0.691652	0.764594	7	protein.linear.MS1
1219	P24386	healthy-disease	-0.641421	0.0485991	0.0861022	1	protein.linear.MS1
1220	P24534	healthy-disease	-0.830152	0.000461834	0.00172042	4	protein.linear.MS1
1221	P24539	healthy-disease	-0.134258	0.459075	0.549988	14	protein.linear.MS1
1222	P24557	healthy-disease	0.155428	0.494047	0.583994	14	protein.linear.MS1
1223	P24593	healthy-disease	-0.261625	0.462094	0.553002	1	protein.linear.MS1
1224	P24666	healthy-disease	-0.218662	0.0871684	0.140596	6	protein.linear.MS1
1225	P24723	healthy-disease	0.571725	0.0021832	0.00624916	1	protein.linear.MS1
1226	P24752	healthy-disease	0.549762	0.0261702	0.0509032	22	protein.linear.MS1
1227	P24821	healthy-disease	-2.17023	0.000758545	0.00259977	43	protein.linear.MS1
1228	P24844	healthy-disease	1.46209	2.02478e-07	5.20049e-06	4	protein.linear.MS1
1229	P24928	healthy-disease	-0.253708	0.0475859	0.0846486	7	protein.linear.MS1
1230	P24941	healthy-disease	-1.35448	0.00046875	0.00173734	3	protein.linear.MS1
1231	P25098	healthy-disease	-0.218898	0.0443441	0.0799176	4	protein.linear.MS1
1232	P25205	healthy-disease	-3.29211	1.02295e-06	1.5709e-05	1	protein.linear.MS1
1233	P25311	healthy-disease	0.317547	0.385241	0.477752	15	protein.linear.MS1
1234	P25325	healthy-disease	0.115786	0.53288	0.618993	14	protein.linear.MS1
1235	P25398	healthy-disease	-0.893866	4.10345e-07	8.22459e-06	12	protein.linear.MS1
1236	P25445	healthy-disease	0.345965	0.0424045	0.0771821	4	protein.linear.MS1
1237	P25490	healthy-disease	-0.20417	0.276145	0.364213	2	protein.linear.MS1
1238	P25685	healthy-disease	-0.425275	0.0135488	0.0289991	10	protein.linear.MS1
1239	P25686	healthy-disease	0.705412	0.00370577	0.00968218	3	protein.linear.MS1
1240	P25705	healthy-disease	0.183294	0.297156	0.38596	37	protein.linear.MS1
1241	P25774	healthy-disease	0.168854	0.657534	0.734085	7	protein.linear.MS1
1242	P25786	healthy-disease	-0.215813	0.0679739	0.113991	22	protein.linear.MS1
1243	P25787	healthy-disease	-0.183226	0.293102	0.381324	17	protein.linear.MS1
1244	P25788	healthy-disease	-0.204469	0.119192	0.182975	17	protein.linear.MS1
1245	P25789	healthy-disease	-0.332862	0.011516	0.0252009	14	protein.linear.MS1
1246	P25815	healthy-disease	-1.74275	0.0520398	0.0909507	2	protein.linear.MS1
1247	P25942	healthy-disease	-0.261968	0.565334	0.647781	2	protein.linear.MS1
1248	P26006	healthy-disease	1.52577	1.05279e-06	1.6111e-05	9	protein.linear.MS1
1249	P26038	healthy-disease	0.56333	3.20996e-05	0.000203055	53	protein.linear.MS1
1250	P26196	healthy-disease	-0.718509	0.000111993	0.000533732	11	protein.linear.MS1
1251	P26368	healthy-disease	-0.58008	5.79423e-06	5.7722e-05	14	protein.linear.MS1
1252	P26373	healthy-disease	-0.326193	0.0466836	0.0833811	14	protein.linear.MS1
1253	P26440	healthy-disease	0.150863	0.618025	0.697064	10	protein.linear.MS1
1254	P26447	healthy-disease	1.71289	2.45311e-09	3.53139e-07	9	protein.linear.MS1
1255	P26572	healthy-disease	-0.707162	0.00248306	0.0069286	4	protein.linear.MS1
1256	P26583	healthy-disease	-0.37802	0.0073258	0.0172242	14	protein.linear.MS1
1257	P26599	healthy-disease	-0.730015	0.00222652	0.00633348	23	protein.linear.MS1
1258	P26639	healthy-disease	-1.05033	2.44734e-08	1.31082e-06	23	protein.linear.MS1
1259	P26640	healthy-disease	-0.750605	4.02862e-05	0.00024338	35	protein.linear.MS1
1260	P26641	healthy-disease	-1.02165	6.16148e-09	5.63775e-07	32	protein.linear.MS1
1261	P26885	healthy-disease	-0.786868	0.000399484	0.00152568	10	protein.linear.MS1
1262	P27105	healthy-disease	0.722102	0.00971855	0.0218555	12	protein.linear.MS1
1263	P27144	healthy-disease	-1.67523	0.000120713	0.000568245	2	protein.linear.MS1
1264	P27169	healthy-disease	0.287058	0.578275	0.659684	8	protein.linear.MS1
1265	P27338	healthy-disease	1.59983	3.65966e-05	0.000223861	7	protein.linear.MS1
1266	P27348	healthy-disease	-0.0964177	0.390215	0.481686	17	protein.linear.MS1
1267	P27361	healthy-disease	0.92211	2.63599e-06	3.22329e-05	11	protein.linear.MS1
1268	P27448	healthy-disease	0.0691411	0.714747	0.785185	2	protein.linear.MS1
1269	P27482	healthy-disease	0.440516	0.0111144	0.0244684	3	protein.linear.MS1
1270	P27635	healthy-disease	-0.548371	0.001088	0.00350587	12	protein.linear.MS1
1271	P27694	healthy-disease	-0.40993	0.00235308	0.00662483	17	protein.linear.MS1
1272	P27695	healthy-disease	-0.479617	0.000205158	0.000888614	20	protein.linear.MS1
1273	P27701	healthy-disease	1.29178	5.46319e-05	0.000309205	3	protein.linear.MS1
1274	P27707	healthy-disease	0.361699	0.641003	0.718552	1	protein.linear.MS1
1275	P27708	healthy-disease	-1.36257	5.25254e-07	9.81666e-06	15	protein.linear.MS1
1276	P27797	healthy-disease	-0.832684	2.06464e-07	5.2606e-06	37	protein.linear.MS1
1277	P27816	healthy-disease	0.479312	7.07658e-06	6.57887e-05	43	protein.linear.MS1
1278	P27824	healthy-disease	-0.454452	0.00299348	0.00811567	41	protein.linear.MS1
1279	P27986	healthy-disease	-0.248838	0.0809422	0.131959	2	protein.linear.MS1
1280	P28062	healthy-disease	-0.501499	0.00381973	0.00993265	14	protein.linear.MS1
1281	P28065	healthy-disease	-0.223772	0.309287	0.399174	7	protein.linear.MS1
1282	P28066	healthy-disease	-0.344908	0.0152929	0.0321988	13	protein.linear.MS1
1283	P28068	healthy-disease	0.701852	0.0319996	0.0607093	4	protein.linear.MS1
1284	P28070	healthy-disease	-0.366429	0.0187388	0.0383509	6	protein.linear.MS1
1285	P28072	healthy-disease	0.17457	0.429292	0.520253	4	protein.linear.MS1
1286	P28074	healthy-disease	-0.0198604	0.919977	0.941412	12	protein.linear.MS1
1287	P28161	healthy-disease	1.18083	0.000568315	0.00204259	8	protein.linear.MS1
1288	P28288	healthy-disease	-0.107203	0.726811	0.795098	10	protein.linear.MS1
1289	P28290	healthy-disease	0.176642	0.513476	0.600903	1	protein.linear.MS1
1290	P28331	healthy-disease	-0.525455	0.0027711	0.00760667	29	protein.linear.MS1
1291	P28370	healthy-disease	-0.449593	0.0197577	0.0400257	5	protein.linear.MS1
1292	P28482	healthy-disease	0.437541	8.89329e-05	0.000451553	23	protein.linear.MS1
1293	P28676	healthy-disease	-0.405786	0.308149	0.397938	6	protein.linear.MS1
1294	P28799	healthy-disease	1.41557	8.53908e-05	0.000439667	7	protein.linear.MS1
1295	P28838	healthy-disease	0.182565	0.28762	0.37529	38	protein.linear.MS1
1296	P29144	healthy-disease	-0.246167	0.0416904	0.0760401	34	protein.linear.MS1
1297	P29218	healthy-disease	0.0736837	0.551481	0.635389	11	protein.linear.MS1
1298	P29350	healthy-disease	0.248942	0.193672	0.271846	31	protein.linear.MS1
1299	P29353	healthy-disease	0.481164	0.349098	0.440839	2	protein.linear.MS1
1300	P29372	healthy-disease	-0.995986	0.00414855	0.0106366	1	protein.linear.MS1
1301	P29401	healthy-disease	-0.410354	0.051865	0.0907896	55	protein.linear.MS1
1302	P29466	healthy-disease	0.0523985	0.709283	0.779963	14	protein.linear.MS1
1303	P29536	healthy-disease	1.99895	2.76478e-05	0.000180698	1	protein.linear.MS1
1304	P29558	healthy-disease	-0.992785	0.000233913	0.00097843	3	protein.linear.MS1
1305	P29590	healthy-disease	-0.598758	0.000755426	0.00259205	26	protein.linear.MS1
1306	P29622	healthy-disease	-0.0740569	0.831109	0.876827	5	protein.linear.MS1
1307	P29692	healthy-disease	-0.766695	3.06627e-05	0.000197175	13	protein.linear.MS1
1308	P29728	healthy-disease	0.000501368	0.998804	0.999045	6	protein.linear.MS1
1309	P29966	healthy-disease	-0.0746143	0.680104	0.755844	13	protein.linear.MS1
1310	P29992	healthy-disease	1.2848	2.33549e-07	5.79519e-06	8	protein.linear.MS1
1311	P30038	healthy-disease	0.0795368	0.698897	0.771023	10	protein.linear.MS1
1312	P30040	healthy-disease	-0.221452	0.288818	0.37663	9	protein.linear.MS1
1313	P30041	healthy-disease	0.53064	2.26647e-05	0.000153144	28	protein.linear.MS1
1314	P30042	healthy-disease	0.163986	0.434356	0.525535	14	protein.linear.MS1
1315	P30043	healthy-disease	1.59354	0.000123322	0.000578663	15	protein.linear.MS1
1316	P30044	healthy-disease	0.01679	0.897497	0.926176	15	protein.linear.MS1
1317	P30046	healthy-disease	0.37812	0.046377	0.0829686	11	protein.linear.MS1
1318	P30047	healthy-disease	1.9856	0.00217237	0.00622785	3	protein.linear.MS1
1319	P30048	healthy-disease	-0.321049	0.0495896	0.0874689	14	protein.linear.MS1
1320	P30049	healthy-disease	-0.0819065	0.753832	0.815152	2	protein.linear.MS1
1321	P30050	healthy-disease	-0.82486	1.1171e-07	3.47966e-06	7	protein.linear.MS1
1322	P30084	healthy-disease	-0.285714	0.141201	0.210221	18	protein.linear.MS1
1323	P30085	healthy-disease	-0.417862	0.00917634	0.0208389	8	protein.linear.MS1
1324	P30086	healthy-disease	0.66434	0.00464147	0.0117023	19	protein.linear.MS1
1325	P30101	healthy-disease	-0.69639	1.46519e-05	0.000110002	55	protein.linear.MS1
1326	P30153	healthy-disease	0.00343065	0.971366	0.979844	35	protein.linear.MS1
1327	P30273	healthy-disease	-0.757276	0.0011974	0.00379711	3	protein.linear.MS1
1328	P30405	healthy-disease	-1.74483	2.20713e-06	2.8595e-05	4	protein.linear.MS1
1329	P30419	healthy-disease	-0.604175	0.00117506	0.00373705	12	protein.linear.MS1
1330	P30443;P30455	healthy-disease	0.581579	0.457466	0.54866	1	protein.linear.MS1
1331	P30450	healthy-disease	0.00255767	0.992116	0.994834	7	protein.linear.MS1
1332	P30483	healthy-disease	0.0463633	0.8741	0.909296	3	protein.linear.MS1
1333	P30486	healthy-disease	0.356046	0.630776	0.708731	1	protein.linear.MS1
1334	P30501	healthy-disease	-0.485479	0.255006	0.341164	1	protein.linear.MS1
1335	P30508	healthy-disease	-0.138607	0.625153	0.704019	9	protein.linear.MS1
1336	P30511	healthy-disease	0.634103	0.0779006	0.127855	1	protein.linear.MS1
1337	P30519	healthy-disease	-0.541829	0.00198506	0.00576093	8	protein.linear.MS1
1338	P30520	healthy-disease	-0.778663	9.44812e-07	1.482e-05	10	protein.linear.MS1
1339	P30533	healthy-disease	-0.441405	0.00514767	0.0127804	13	protein.linear.MS1
1340	P30536	healthy-disease	1.0671	0.00147047	0.00450055	3	protein.linear.MS1
1341	P30566	healthy-disease	-0.202241	0.110195	0.171259	11	protein.linear.MS1
1342	P30613	healthy-disease	-0.59192	0.0347481	0.0650251	1	protein.linear.MS1
1343	P30622	healthy-disease	-0.450582	0.0236701	0.0468917	7	protein.linear.MS1
1344	P30626	healthy-disease	0.0360496	0.844446	0.888337	11	protein.linear.MS1
1345	P30740	healthy-disease	0.257076	0.339966	0.431666	27	protein.linear.MS1
1346	P30837	healthy-disease	-0.577577	0.040441	0.074038	8	protein.linear.MS1
1347	P30876	healthy-disease	-0.61313	0.000282509	0.00114688	8	protein.linear.MS1
1348	P31040	healthy-disease	-0.376219	0.0103145	0.0229864	31	protein.linear.MS1
1349	P31146	healthy-disease	-0.492406	0.016259	0.0338595	25	protein.linear.MS1
1350	P31150	healthy-disease	0.283653	0.00970607	0.0218499	21	protein.linear.MS1
1351	P31153	healthy-disease	-0.303207	0.0331731	0.062477	18	protein.linear.MS1
1352	P31323	healthy-disease	0.437935	0.00443616	0.0112557	3	protein.linear.MS1
1353	P31327	healthy-disease	-2.11675	0.00025549	0.00105363	1	protein.linear.MS1
1354	P31431	healthy-disease	0.628952	0.0987893	0.156333	1	protein.linear.MS1
1355	P31483	healthy-disease	-0.517116	0.0458022	0.0821075	2	protein.linear.MS1
1356	P31689	healthy-disease	-0.586196	0.00214219	0.0061574	12	protein.linear.MS1
1357	P31749	healthy-disease	0.0297603	0.853538	0.893408	4	protein.linear.MS1
1358	P31751	healthy-disease	0.157559	0.722243	0.791637	1	protein.linear.MS1
1359	P31930	healthy-disease	-0.236859	0.145657	0.215093	27	protein.linear.MS1
1360	P31937	healthy-disease	-0.220779	0.439478	0.531146	11	protein.linear.MS1
1361	P31939	healthy-disease	-0.694342	0.00404617	0.0104044	36	protein.linear.MS1
1362	P31942	healthy-disease	-0.236771	0.0248734	0.0488569	12	protein.linear.MS1
1363	P31943	healthy-disease	-0.539849	0.000227744	0.0009607	23	protein.linear.MS1
1364	P31946	healthy-disease	-0.15219	0.0750976	0.123903	19	protein.linear.MS1
1365	P31947	healthy-disease	-2.95196	4.95595e-06	5.25762e-05	13	protein.linear.MS1
1366	P31948	healthy-disease	-0.453754	0.000632406	0.00222761	53	protein.linear.MS1
1367	P31949	healthy-disease	-0.990149	0.00136523	0.00425555	8	protein.linear.MS1
1368	P31994	healthy-disease	-1.04785	0.000744745	0.00256193	1	protein.linear.MS1
1369	P32119	healthy-disease	1.37434	2.48004e-06	3.10323e-05	18	protein.linear.MS1
1370	P32121	healthy-disease	0.488805	0.021564	0.0430692	4	protein.linear.MS1
1371	P32189	healthy-disease	-0.348484	0.238468	0.322759	2	protein.linear.MS1
1372	P32320	healthy-disease	-1.27255	0.0510728	0.0896889	1	protein.linear.MS1
1373	P32321	healthy-disease	-0.501766	0.00271155	0.00747123	3	protein.linear.MS1
1374	P32455	healthy-disease	-0.626321	0.0395491	0.0726983	22	protein.linear.MS1
1375	P32456	healthy-disease	-0.697809	0.00522851	0.0129665	7	protein.linear.MS1
1376	P32942	healthy-disease	-0.968844	7.12052e-05	0.000379992	5	protein.linear.MS1
1377	P32969	healthy-disease	-0.545506	0.0197526	0.0400257	11	protein.linear.MS1
1378	P33121	healthy-disease	0.549733	0.01048	0.0232817	19	protein.linear.MS1
1379	P33151	healthy-disease	2.50167	4.61505e-07	8.85122e-06	1	protein.linear.MS1
1380	P33176	healthy-disease	-0.00650805	0.922279	0.943108	52	protein.linear.MS1
1381	P33240	healthy-disease	-1.06311	1.42313e-08	8.95862e-07	3	protein.linear.MS1
1382	P33241	healthy-disease	0.0149316	0.915892	0.938981	15	protein.linear.MS1
1383	P33316	healthy-disease	-0.418271	0.0429525	0.0779534	8	protein.linear.MS1
1384	P33897	healthy-disease	-0.71251	0.0485312	0.0860166	1	protein.linear.MS1
1385	P34096	healthy-disease	1.4744	0.00187197	0.00554397	2	protein.linear.MS1
1386	P34810	healthy-disease	0.888348	0.0124829	0.0269807	1	protein.linear.MS1
1387	P34896	healthy-disease	0.0747798	0.730686	0.797905	6	protein.linear.MS1
1388	P34897	healthy-disease	-1.9947	1.48233e-08	9.04224e-07	17	protein.linear.MS1
1389	P34910	healthy-disease	-0.284995	0.205242	0.28517	2	protein.linear.MS1
1390	P34913	healthy-disease	0.752195	0.110311	0.171378	2	protein.linear.MS1
1391	P34932	healthy-disease	-0.467532	0.000685132	0.00239197	43	protein.linear.MS1
1392	P34949	healthy-disease	-0.645227	5.54861e-05	0.000312302	12	protein.linear.MS1
1393	P35080	healthy-disease	-1.08851	0.0320491	0.0607771	3	protein.linear.MS1
1394	P35221	healthy-disease	0.502729	0.017768	0.0365857	40	protein.linear.MS1
1395	P35222	healthy-disease	0.442831	0.0324633	0.0614829	33	protein.linear.MS1
1396	P35232	healthy-disease	-0.251218	0.204342	0.284369	22	protein.linear.MS1
1397	P35236	healthy-disease	-0.890872	0.0439313	0.0794017	1	protein.linear.MS1
1398	P35237	healthy-disease	1.48848	4.22045e-08	1.85362e-06	22	protein.linear.MS1
1399	P35240	healthy-disease	0.427806	0.139415	0.207915	1	protein.linear.MS1
1400	P35241	healthy-disease	1.27306	3.34841e-06	3.87005e-05	50	protein.linear.MS1
1401	P35244	healthy-disease	-0.504899	1.39899e-05	0.000106488	7	protein.linear.MS1
1402	P35249	healthy-disease	-1.21303	0.000291726	0.00117655	1	protein.linear.MS1
1403	P35250	healthy-disease	-1.71635	0.0194719	0.039538	1	protein.linear.MS1
1404	P35251	healthy-disease	-0.608572	0.11355	0.175603	1	protein.linear.MS1
1405	P35268	healthy-disease	-0.935789	0.00560045	0.0137877	3	protein.linear.MS1
1406	P35269	healthy-disease	-1.35395	0.000187913	0.000827799	1	protein.linear.MS1
1407	P35270	healthy-disease	-0.0945232	0.668076	0.743963	9	protein.linear.MS1
1408	P35442	healthy-disease	-2.10874	0.000749109	0.00257239	1	protein.linear.MS1
1409	P35475	healthy-disease	-0.277523	0.565247	0.647781	2	protein.linear.MS1
1410	P35542	healthy-disease	0.680851	0.102425	0.161237	2	protein.linear.MS1
1411	P35555	healthy-disease	-0.342529	0.501538	0.590076	42	protein.linear.MS1
1412	P35556	healthy-disease	-0.273403	0.577441	0.659075	3	protein.linear.MS1
1413	P35573	healthy-disease	-0.35314	0.103497	0.162691	22	protein.linear.MS1
1414	P35579	healthy-disease	-0.075581	0.557837	0.640696	209	protein.linear.MS1
1415	P35580	healthy-disease	1.56286	5.51756e-09	5.26807e-07	136	protein.linear.MS1
1416	P35606	healthy-disease	-0.673027	1.24126e-06	1.78157e-05	39	protein.linear.MS1
1417	P35610	healthy-disease	-1.03484	0.000117384	0.000554355	1	protein.linear.MS1
1418	P35611	healthy-disease	1.17666	3.19385e-07	7.1205e-06	16	protein.linear.MS1
1419	P35613	healthy-disease	-1.32994	6.81035e-06	6.41858e-05	8	protein.linear.MS1
1420	P35625	healthy-disease	1.54353	0.00215299	0.00618035	3	protein.linear.MS1
1421	P35637	healthy-disease	-0.419253	0.0341468	0.0640635	9	protein.linear.MS1
1422	P35658	healthy-disease	-0.884801	6.23626e-05	0.000341092	6	protein.linear.MS1
1423	P35659	healthy-disease	-0.279978	0.226935	0.310224	7	protein.linear.MS1
1424	P35749	healthy-disease	2.25038	3.16693e-05	0.000200999	99	protein.linear.MS1
1425	P35754	healthy-disease	0.112143	0.539896	0.625167	9	protein.linear.MS1
1426	P35813	healthy-disease	-0.176859	0.128628	0.194269	10	protein.linear.MS1
1427	P35858	healthy-disease	-0.189888	0.695184	0.76792	7	protein.linear.MS1
1428	P35914	healthy-disease	0.476258	0.00626489	0.0151018	12	protein.linear.MS1
1429	P35998	healthy-disease	-0.551554	7.55888e-05	0.000398065	30	protein.linear.MS1
1430	P36269	healthy-disease	-1.35056	0.000423779	0.00159752	5	protein.linear.MS1
1431	P36404	healthy-disease	-0.376933	0.0258634	0.0504406	1	protein.linear.MS1
1432	P36405	healthy-disease	-0.109946	0.459424	0.550256	5	protein.linear.MS1
1433	P36406	healthy-disease	0.36347	0.0193777	0.0394513	1	protein.linear.MS1
1434	P36507	healthy-disease	-0.562788	0.000132969	0.000620617	8	protein.linear.MS1
1435	P36542	healthy-disease	-0.162485	0.384404	0.477057	14	protein.linear.MS1
1436	P36543	healthy-disease	0.1523	0.414428	0.505897	9	protein.linear.MS1
1437	P36551	healthy-disease	-0.514126	0.00794905	0.0184721	6	protein.linear.MS1
1438	P36578	healthy-disease	-0.61086	0.000786267	0.00267904	19	protein.linear.MS1
1439	P36639	healthy-disease	-1.70815	1.42273e-05	0.00010755	1	protein.linear.MS1
1440	P36776	healthy-disease	-0.545856	0.0384878	0.0710842	15	protein.linear.MS1
1441	P36871	healthy-disease	0.404357	0.039436	0.0725914	30	protein.linear.MS1
1442	P36873	healthy-disease	-0.246784	0.00220038	0.00628353	21	protein.linear.MS1
1443	P36915	healthy-disease	0.0487441	0.791747	0.845386	3	protein.linear.MS1
1444	P36954	healthy-disease	-0.106841	0.601872	0.683231	2	protein.linear.MS1
1445	P36955	healthy-disease	-0.391835	0.237813	0.322071	15	protein.linear.MS1
1446	P36957	healthy-disease	-0.0109381	0.923941	0.944568	11	protein.linear.MS1
1447	P36959	healthy-disease	0.9706	0.0395989	0.0727129	1	protein.linear.MS1
1448	P36969	healthy-disease	0.315074	0.127826	0.193524	8	protein.linear.MS1
1449	P36980	healthy-disease	0.0498439	0.914033	0.937294	1	protein.linear.MS1
1450	P37108	healthy-disease	-0.26241	0.283866	0.371491	6	protein.linear.MS1
1451	P37198	healthy-disease	-0.787002	3.98923e-05	0.000241665	3	protein.linear.MS1
1452	P37235	healthy-disease	1.37476	3.13532e-08	1.54723e-06	14	protein.linear.MS1
1453	P37802	healthy-disease	-0.30516	0.0441147	0.0795695	24	protein.linear.MS1
1454	P37837	healthy-disease	-0.0655295	0.678246	0.754332	24	protein.linear.MS1
1455	P37840	healthy-disease	2.31234	1.98435e-05	0.000138338	5	protein.linear.MS1
1456	P38117	healthy-disease	-0.464844	0.0424994	0.0773229	19	protein.linear.MS1
1457	P38159	healthy-disease	-0.470041	0.00312906	0.0084054	23	protein.linear.MS1
1458	P38571	healthy-disease	1.55877	0.00218407	0.00624916	5	protein.linear.MS1
1459	P38606	healthy-disease	0.0514163	0.759302	0.819174	34	protein.linear.MS1
1460	P38646	healthy-disease	-0.724973	0.00235732	0.0066325	47	protein.linear.MS1
1461	P38919	healthy-disease	-0.64399	0.000179628	0.000797699	20	protein.linear.MS1
1462	P39019	healthy-disease	-0.759842	1.10549e-05	9.06669e-05	18	protein.linear.MS1
1463	P39023	healthy-disease	-0.238464	0.310079	0.399892	28	protein.linear.MS1
1464	P39059	healthy-disease	0.615393	0.0626132	0.106498	7	protein.linear.MS1
1465	P39060	healthy-disease	1.28122	7.25719e-08	2.65613e-06	21	protein.linear.MS1
1466	P39210	healthy-disease	0.514273	0.0816476	0.132961	1	protein.linear.MS1
1467	P39656	healthy-disease	-0.893475	4.59745e-07	8.85122e-06	16	protein.linear.MS1
1468	P39687	healthy-disease	-0.546374	9.94401e-05	0.00048962	11	protein.linear.MS1
1469	P39748	healthy-disease	-1.74936	3.91009e-08	1.78887e-06	4	protein.linear.MS1
1470	P39880	healthy-disease	0.586645	0.487346	0.577325	1	protein.linear.MS1
1471	P40121	healthy-disease	0.231485	0.401492	0.493522	23	protein.linear.MS1
1472	P40123	healthy-disease	0.736441	0.0381373	0.0704665	1	protein.linear.MS1
1473	P40222	healthy-disease	-0.658122	0.00611477	0.0147997	8	protein.linear.MS1
1474	P40227	healthy-disease	-0.797126	1.13381e-05	9.18896e-05	25	protein.linear.MS1
1475	P40261	healthy-disease	-2.34573	1.75733e-07	4.7939e-06	9	protein.linear.MS1
1476	P40306	healthy-disease	-0.137598	0.488643	0.57847	8	protein.linear.MS1
1477	P40429	healthy-disease	-0.583344	0.00423399	0.0108177	9	protein.linear.MS1
1478	P40616	healthy-disease	-1.15504	9.89832e-06	8.45372e-05	3	protein.linear.MS1
1479	P40763	healthy-disease	-0.250221	0.165938	0.239343	31	protein.linear.MS1
1480	P40818	healthy-disease	-0.50526	0.0062699	0.0151055	2	protein.linear.MS1
1481	P40855	healthy-disease	-0.795638	0.00015295	0.000697568	3	protein.linear.MS1
1482	P40925	healthy-disease	0.356731	0.01704	0.0352684	21	protein.linear.MS1
1483	P40926	healthy-disease	-0.623024	0.0033952	0.00902101	26	protein.linear.MS1
1484	P40939	healthy-disease	0.0704263	0.656356	0.733031	39	protein.linear.MS1
1485	P41091	healthy-disease	-0.920162	2.92018e-07	6.82203e-06	25	protein.linear.MS1
1486	P41208	healthy-disease	0.600501	0.00596901	0.014524	3	protein.linear.MS1
1487	P41218	healthy-disease	-0.179581	0.582254	0.663706	14	protein.linear.MS1
1488	P41222	healthy-disease	1.31928	0.00238393	0.00667932	1	protein.linear.MS1
1489	P41223	healthy-disease	-0.484982	0.00399307	0.0103223	4	protein.linear.MS1
1490	P41226	healthy-disease	0.0338534	0.846179	0.889095	11	protein.linear.MS1
1491	P41227	healthy-disease	-0.548636	0.000310773	0.00124309	4	protein.linear.MS1
1492	P41236	healthy-disease	-0.341271	0.00833491	0.0192263	8	protein.linear.MS1
1493	P41240	healthy-disease	-0.374702	0.00489294	0.0122396	18	protein.linear.MS1
1494	P41250	healthy-disease	-1.37506	7.2336e-09	6.11811e-07	17	protein.linear.MS1
1495	P41252	healthy-disease	-0.877572	7.24827e-05	0.000385405	20	protein.linear.MS1
1496	P41567	healthy-disease	-0.220843	0.509612	0.597336	1	protein.linear.MS1
1497	P41743	healthy-disease	-0.618366	0.00149299	0.00455677	1	protein.linear.MS1
1498	P42025	healthy-disease	0.228119	0.0779778	0.127934	17	protein.linear.MS1
1499	P42126	healthy-disease	0.193706	0.263913	0.350819	8	protein.linear.MS1
1500	P42166	healthy-disease	-0.223423	0.239091	0.323204	11	protein.linear.MS1
1501	P42167	healthy-disease	-0.444078	0.0356212	0.0663701	8	protein.linear.MS1
1502	P42224	healthy-disease	-1.31563	0.000465261	0.00172879	34	protein.linear.MS1
1503	P42226	healthy-disease	0.301649	0.0153141	0.0322279	10	protein.linear.MS1
1504	P42229	healthy-disease	0.333863	0.00846794	0.0195025	8	protein.linear.MS1
1505	P42285	healthy-disease	-0.742947	5.02916e-05	0.000289111	12	protein.linear.MS1
1506	P42330	healthy-disease	-0.557472	0.320819	0.411453	5	protein.linear.MS1
1507	P42331	healthy-disease	0.0549883	0.77306	0.830206	6	protein.linear.MS1
1508	P42345	healthy-disease	0.0644701	0.791919	0.845386	7	protein.linear.MS1
1509	P42356	healthy-disease	1.11981	3.64827e-06	4.1297e-05	3	protein.linear.MS1
1510	P42566	healthy-disease	0.130316	0.280177	0.367434	12	protein.linear.MS1
1511	P42574	healthy-disease	-1.06451	2.35657e-06	3.0175e-05	3	protein.linear.MS1
1512	P42677	healthy-disease	-1.23811	5.47372e-06	5.57786e-05	3	protein.linear.MS1
1513	P42704	healthy-disease	-0.979509	7.72165e-05	0.000404696	49	protein.linear.MS1
1514	P42765	healthy-disease	0.77448	0.00359269	0.00943162	25	protein.linear.MS1
1515	P42766	healthy-disease	-0.514959	0.00593352	0.0144457	6	protein.linear.MS1
1516	P42768	healthy-disease	-0.512126	0.00484271	0.0121608	5	protein.linear.MS1
1517	P42785	healthy-disease	0.222588	0.319643	0.410537	10	protein.linear.MS1
1518	P42858	healthy-disease	-0.0808565	0.651534	0.728497	4	protein.linear.MS1
1519	P43034	healthy-disease	0.206071	0.0110506	0.0243645	31	protein.linear.MS1
1520	P43121	healthy-disease	1.56772	7.16222e-07	1.20063e-05	7	protein.linear.MS1
1521	P43155	healthy-disease	-0.174754	0.533032	0.619005	2	protein.linear.MS1
1522	P43243	healthy-disease	-0.4267	0.00339884	0.00902115	30	protein.linear.MS1
1523	P43246	healthy-disease	-1.27702	8.97305e-06	7.7848e-05	3	protein.linear.MS1
1524	P43251	healthy-disease	0.221844	0.494108	0.583994	3	protein.linear.MS1
1525	P43304	healthy-disease	0.110406	0.477784	0.567981	29	protein.linear.MS1
1526	P43307	healthy-disease	-1.67531	9.03835e-08	3.05078e-06	3	protein.linear.MS1
1527	P43353	healthy-disease	1.14462	0.00989468	0.0221948	2	protein.linear.MS1
1528	P43378	healthy-disease	0.371005	0.0078408	0.0182763	5	protein.linear.MS1
1529	P43405	healthy-disease	-0.438897	0.0131549	0.0282525	10	protein.linear.MS1
1530	P43487	healthy-disease	-0.904765	0.000410842	0.00155553	8	protein.linear.MS1
1531	P43490	healthy-disease	-1.65573	8.61551e-08	2.9562e-06	27	protein.linear.MS1
1532	P43652	healthy-disease	0.465122	0.265956	0.353108	16	protein.linear.MS1
1533	P43686	healthy-disease	-0.597394	1.29099e-05	0.00010089	23	protein.linear.MS1
1534	P43897	healthy-disease	-1.03807	8.95993e-05	0.000453364	5	protein.linear.MS1
1535	P45880	healthy-disease	-0.432257	0.0337077	0.0632938	20	protein.linear.MS1
1536	P45954	healthy-disease	0.385685	0.316531	0.407206	6	protein.linear.MS1
1537	P45973	healthy-disease	-0.466743	0.00197514	0.00574598	10	protein.linear.MS1
1538	P45974	healthy-disease	-0.171182	0.215281	0.296865	31	protein.linear.MS1
1539	P45984	healthy-disease	0.136285	0.546194	0.631452	1	protein.linear.MS1
1540	P45985	healthy-disease	0.00926534	0.956147	0.970062	4	protein.linear.MS1
1541	P46020	healthy-disease	-0.342754	0.030214	0.0577399	1	protein.linear.MS1
1542	P46060	healthy-disease	-1.0368	3.62399e-07	7.76419e-06	15	protein.linear.MS1
1543	P46063	healthy-disease	-0.418786	0.0143482	0.0304676	22	protein.linear.MS1
1544	P46087	healthy-disease	-2.09341	2.35094e-08	1.27473e-06	3	protein.linear.MS1
1545	P46100	healthy-disease	-0.106483	0.709832	0.780371	1	protein.linear.MS1
1546	P46108	healthy-disease	0.306696	0.0638123	0.108168	8	protein.linear.MS1
1547	P46109	healthy-disease	-0.280435	0.184459	0.261844	16	protein.linear.MS1
1548	P46199	healthy-disease	3.67732	0.000219395	0.000933823	1	protein.linear.MS1
1549	P46379	healthy-disease	-0.393493	0.00796229	0.0184759	12	protein.linear.MS1
1550	P46459	healthy-disease	-0.435024	0.00127937	0.00401643	38	protein.linear.MS1
1551	P46527	healthy-disease	0.763243	0.00187591	0.00555189	2	protein.linear.MS1
1552	P46734	healthy-disease	-0.26911	0.0804843	0.131359	4	protein.linear.MS1
1553	P46736	healthy-disease	-0.115486	0.29494	0.38336	3	protein.linear.MS1
1554	P46776	healthy-disease	-0.54932	0.0103156	0.0229864	6	protein.linear.MS1
1555	P46777	healthy-disease	-0.595536	2.454e-06	3.08824e-05	22	protein.linear.MS1
1556	P46778	healthy-disease	-0.27871	0.404973	0.496972	6	protein.linear.MS1
1557	P46779	healthy-disease	-0.752441	0.000189906	0.000832404	7	protein.linear.MS1
1558	P46781	healthy-disease	-0.495207	0.00930171	0.0210692	14	protein.linear.MS1
1559	P46782	healthy-disease	-1.09771	1.31697e-08	8.89866e-07	14	protein.linear.MS1
1560	P46783	healthy-disease	-0.962111	3.38969e-06	3.88708e-05	14	protein.linear.MS1
1561	P46821	healthy-disease	0.0274546	0.963503	0.974632	3	protein.linear.MS1
1562	P46926	healthy-disease	-0.17872	0.186604	0.264291	19	protein.linear.MS1
1563	P46934	healthy-disease	-0.37369	0.251599	0.337103	1	protein.linear.MS1
1564	P46937	healthy-disease	0.323155	0.0305178	0.0581998	7	protein.linear.MS1
1565	P46939	healthy-disease	1.45644	2.25097e-07	5.61719e-06	50	protein.linear.MS1
1566	P46940	healthy-disease	0.164926	0.208512	0.289439	95	protein.linear.MS1
1567	P46976	healthy-disease	0.134526	0.170266	0.244622	6	protein.linear.MS1
1568	P46977	healthy-disease	-0.860326	1.89459e-07	5.01268e-06	12	protein.linear.MS1
1569	P47224	healthy-disease	-0.63111	0.0850053	0.137461	1	protein.linear.MS1
1570	P47712	healthy-disease	-1.81803	0.00372069	0.0097096	1	protein.linear.MS1
1571	P47755	healthy-disease	0.15491	0.0471533	0.0840492	19	protein.linear.MS1
1572	P47756	healthy-disease	-0.216076	0.0201165	0.0405468	21	protein.linear.MS1
1573	P47813	healthy-disease	-0.177999	0.060261	0.102903	4	protein.linear.MS1
1574	P47895	healthy-disease	-0.0848734	0.875823	0.910657	1	protein.linear.MS1
1575	P47897	healthy-disease	-0.517457	0.000419072	0.00158396	28	protein.linear.MS1
1576	P47914	healthy-disease	-0.205231	0.245875	0.330745	2	protein.linear.MS1
1577	P47985	healthy-disease	-0.149288	0.343669	0.435486	9	protein.linear.MS1
1578	P48047	healthy-disease	0.246962	0.311718	0.401721	14	protein.linear.MS1
1579	P48059	healthy-disease	1.15813	5.49149e-06	5.58301e-05	13	protein.linear.MS1
1580	P48147	healthy-disease	-0.219062	0.0655742	0.110473	24	protein.linear.MS1
1581	P48163	healthy-disease	-0.422301	0.0524411	0.0915427	11	protein.linear.MS1
1582	P48426	healthy-disease	0.26272	0.0375828	0.0695883	10	protein.linear.MS1
1583	P48444	healthy-disease	-0.850325	1.44079e-07	4.19068e-06	31	protein.linear.MS1
1584	P48449	healthy-disease	0.990751	0.0103221	0.0229891	4	protein.linear.MS1
1585	P48506	healthy-disease	-0.26571	0.554355	0.637864	6	protein.linear.MS1
1586	P48507	healthy-disease	-0.80781	0.0142451	0.030283	5	protein.linear.MS1
1587	P48509	healthy-disease	1.5421	1.33497e-06	1.87322e-05	4	protein.linear.MS1
1588	P48556	healthy-disease	-0.507375	0.00191221	0.00561837	9	protein.linear.MS1
1589	P48634	healthy-disease	-0.956231	9.27948e-05	0.000465001	1	protein.linear.MS1
1590	P48637	healthy-disease	-0.68124	6.42611e-07	1.13804e-05	19	protein.linear.MS1
1591	P48643	healthy-disease	-0.393024	0.00363203	0.00951782	39	protein.linear.MS1
1592	P48651	healthy-disease	-1.26	0.00177516	0.00530251	1	protein.linear.MS1
1593	P48681	healthy-disease	1.54022	1.17941e-05	9.50452e-05	19	protein.linear.MS1
1594	P48729	healthy-disease	-0.78969	0.00103083	0.00336112	7	protein.linear.MS1
1595	P48730	healthy-disease	-0.579729	0.00460491	0.0116167	2	protein.linear.MS1
1596	P48735	healthy-disease	-0.744114	0.00033272	0.00131059	33	protein.linear.MS1
1597	P48739	healthy-disease	-0.275693	0.0217609	0.0434427	18	protein.linear.MS1
1598	P48960	healthy-disease	-0.757131	8.79759e-05	0.000448769	6	protein.linear.MS1
1599	P49006	healthy-disease	-0.719713	0.00310228	0.00834879	2	protein.linear.MS1
1600	P49023	healthy-disease	0.928413	2.45068e-06	3.08824e-05	16	protein.linear.MS1
1601	P49189	healthy-disease	0.523974	0.0075111	0.0176034	26	protein.linear.MS1
1602	P49207	healthy-disease	-0.452725	0.032835	0.0620296	5	protein.linear.MS1
1603	P49247	healthy-disease	0.722396	0.000449687	0.00167659	9	protein.linear.MS1
1604	P49257	healthy-disease	-1.18833	4.66189e-08	2.00202e-06	24	protein.linear.MS1
1605	P49321	healthy-disease	-1.11431	7.17079e-06	6.61641e-05	12	protein.linear.MS1
1606	P49327	healthy-disease	0.190998	0.608441	0.688198	83	protein.linear.MS1
1607	P49354	healthy-disease	-0.152464	0.147891	0.2176	10	protein.linear.MS1
1608	P49356	healthy-disease	-0.456851	0.0150011	0.0316742	1	protein.linear.MS1
1609	P49368	healthy-disease	-0.692645	3.24469e-05	0.000204458	36	protein.linear.MS1
1610	P49406	healthy-disease	-1.37635	5.12638e-06	5.39929e-05	3	protein.linear.MS1
1611	P49407	healthy-disease	1.85953	4.58792e-05	0.000268314	5	protein.linear.MS1
1612	P49411	healthy-disease	-0.42045	0.0390816	0.0720295	44	protein.linear.MS1
1613	P49419	healthy-disease	0.113841	0.618742	0.697693	20	protein.linear.MS1
1614	P49441	healthy-disease	0.0249092	0.917841	0.94039	2	protein.linear.MS1
1615	P49458	healthy-disease	-0.252066	0.039618	0.0727129	7	protein.linear.MS1
1616	P49459	healthy-disease	-0.715602	0.0428791	0.0778525	1	protein.linear.MS1
1617	P49585	healthy-disease	-0.331796	0.114421	0.176763	8	protein.linear.MS1
1618	P49588	healthy-disease	-0.946857	5.91771e-08	2.36278e-06	31	protein.linear.MS1
1619	P49589	healthy-disease	-0.40635	0.00265619	0.00733784	13	protein.linear.MS1
1620	P49591	healthy-disease	-0.0859556	0.251011	0.336616	23	protein.linear.MS1
1621	P49593	healthy-disease	0.959382	3.53686e-07	7.65217e-06	12	protein.linear.MS1
1622	P49662	healthy-disease	-0.56919	0.00681769	0.0162206	2	protein.linear.MS1
1623	P49711	healthy-disease	-0.117134	0.500335	0.588976	1	protein.linear.MS1
1624	P49720	healthy-disease	-0.288071	0.0200714	0.0404931	11	protein.linear.MS1
1625	P49721	healthy-disease	-0.282182	0.00253154	0.00704149	10	protein.linear.MS1
1626	P49748	healthy-disease	0.0205216	0.898001	0.926185	35	protein.linear.MS1
1627	P49750	healthy-disease	-1.00999	3.37748e-07	7.38004e-06	5	protein.linear.MS1
1628	P49754	healthy-disease	0.0786103	0.804219	0.855238	2	protein.linear.MS1
1629	P49755	healthy-disease	-0.647376	1.22571e-05	9.732e-05	13	protein.linear.MS1
1630	P49756	healthy-disease	-0.789616	2.3822e-06	3.03278e-05	12	protein.linear.MS1
1631	P49757	healthy-disease	0.45129	0.00295609	0.0080242	8	protein.linear.MS1
1632	P49768	healthy-disease	-0.215575	0.294274	0.382722	1	protein.linear.MS1
1633	P49770	healthy-disease	-0.774771	0.000269366	0.00110566	1	protein.linear.MS1
1634	P49773	healthy-disease	0.171607	0.278478	0.365752	16	protein.linear.MS1
1635	P49790	healthy-disease	-0.988319	6.32412e-05	0.000345467	5	protein.linear.MS1
1636	P49792	healthy-disease	-0.856043	1.52791e-05	0.000113569	26	protein.linear.MS1
1637	P49821	healthy-disease	-0.517944	0.0022496	0.00638672	20	protein.linear.MS1
1638	P49840	healthy-disease	0.330891	0.504319	0.592872	1	protein.linear.MS1
1639	P49841	healthy-disease	0.0216324	0.92827	0.94703	3	protein.linear.MS1
1640	P49863	healthy-disease	-0.576651	0.207571	0.288223	1	protein.linear.MS1
1641	P49902	healthy-disease	-1.12885	0.000275522	0.00112462	9	protein.linear.MS1
1642	P49903	healthy-disease	-0.606703	0.000343212	0.00134588	9	protein.linear.MS1
1643	P49913	healthy-disease	0.355408	0.63079	0.708731	5	protein.linear.MS1
1644	P49915	healthy-disease	-1.14474	0.000104836	0.000510989	13	protein.linear.MS1
1645	P49916	healthy-disease	-1.0835	0.00962637	0.0216927	1	protein.linear.MS1
1646	P49959	healthy-disease	-0.730646	0.00111665	0.00359292	9	protein.linear.MS1
1647	P49961	healthy-disease	1.19355	4.87663e-07	9.27192e-06	9	protein.linear.MS1
1648	P50135	healthy-disease	0.349593	0.204862	0.284822	7	protein.linear.MS1
1649	P50148	healthy-disease	1.70948	1.85171e-09	3.53139e-07	5	protein.linear.MS1
1650	P50151	healthy-disease	-0.0216491	0.883747	0.915645	6	protein.linear.MS1
1651	P50213	healthy-disease	0.0282586	0.838406	0.883041	15	protein.linear.MS1
1652	P50225	healthy-disease	2.47674	2.01644e-05	0.00014013	8	protein.linear.MS1
1653	P50238	healthy-disease	1.93421	8.07778e-06	7.15275e-05	7	protein.linear.MS1
1654	P50336	healthy-disease	-0.312259	0.235789	0.320218	3	protein.linear.MS1
1655	P50395	healthy-disease	-0.333136	0.000105412	0.000512137	46	protein.linear.MS1
1656	P50402	healthy-disease	0.0516736	0.647785	0.72513	11	protein.linear.MS1
1657	P50416	healthy-disease	0.0948665	0.685836	0.760463	9	protein.linear.MS1
1658	P50452	healthy-disease	0.283639	0.0897349	0.143969	6	protein.linear.MS1
1659	P50453	healthy-disease	0.0497559	0.800433	0.852812	20	protein.linear.MS1
1660	P50454	healthy-disease	-1.79743	8.28704e-07	1.32352e-05	28	protein.linear.MS1
1661	P50479	healthy-disease	-1.16896	0.050729	0.0891513	1	protein.linear.MS1
1662	P50502	healthy-disease	0.0731638	0.706101	0.777048	12	protein.linear.MS1
1663	P50552	healthy-disease	-0.0219831	0.882513	0.915286	21	protein.linear.MS1
1664	P50570	healthy-disease	-0.135735	0.166284	0.239685	39	protein.linear.MS1
1665	P50579	healthy-disease	-0.653544	0.000135678	0.00063058	6	protein.linear.MS1
1666	P50583	healthy-disease	-0.19402	0.591112	0.67293	3	protein.linear.MS1
1667	P50749	healthy-disease	-0.212024	0.409085	0.501032	3	protein.linear.MS1
1668	P50750	healthy-disease	-1.53693	0.000729533	0.00251896	1	protein.linear.MS1
1669	P50851	healthy-disease	-0.437004	0.114591	0.176963	16	protein.linear.MS1
1670	P50895	healthy-disease	2.08586	1.64843e-08	9.9177e-07	28	protein.linear.MS1
1671	P50897	healthy-disease	1.3943	0.00144386	0.00443843	10	protein.linear.MS1
1672	P50914	healthy-disease	-0.765941	8.57323e-07	1.34959e-05	2	protein.linear.MS1
1673	P50990	healthy-disease	-0.63582	6.58457e-05	0.000358357	37	protein.linear.MS1
1674	P50991	healthy-disease	-0.4681	0.00080414	0.00272288	34	protein.linear.MS1
1675	P50995	healthy-disease	0.131301	0.324531	0.415377	23	protein.linear.MS1
1676	P51003	healthy-disease	-1.26057	2.03008e-05	0.000140633	2	protein.linear.MS1
1677	P51114	healthy-disease	-0.953943	0.00097482	0.00320478	6	protein.linear.MS1
1678	P51116	healthy-disease	-0.664022	0.00207617	0.00600299	5	protein.linear.MS1
1679	P51148	healthy-disease	0.291613	0.0243818	0.0480633	7	protein.linear.MS1
1680	P51149	healthy-disease	0.204878	0.117757	0.181215	16	protein.linear.MS1
1681	P51151	healthy-disease	-0.218479	0.388719	0.480774	3	protein.linear.MS1
1682	P51153	healthy-disease	-0.425421	0.000684384	0.00239126	5	protein.linear.MS1
1683	P51159	healthy-disease	-0.281257	0.301113	0.390115	7	protein.linear.MS1
1684	P51178	healthy-disease	1.95157	9.02695e-05	0.00045504	3	protein.linear.MS1
1685	P51397	healthy-disease	-1.4592	1.27725e-06	1.82725e-05	1	protein.linear.MS1
1686	P51452	healthy-disease	-0.0153139	0.89164	0.921441	9	protein.linear.MS1
1687	P51531	healthy-disease	-0.176662	0.238835	0.323056	3	protein.linear.MS1
1688	P51553	healthy-disease	-0.137473	0.455341	0.546931	12	protein.linear.MS1
1689	P51570	healthy-disease	0.164212	0.105682	0.165415	14	protein.linear.MS1
1690	P51571	healthy-disease	-1.21362	2.71253e-08	1.36936e-06	6	protein.linear.MS1
1691	P51572	healthy-disease	-0.0587194	0.68317	0.758272	20	protein.linear.MS1
1692	P51580	healthy-disease	-0.293832	0.173413	0.24833	6	protein.linear.MS1
1693	P51606	healthy-disease	0.69527	0.0136995	0.0292647	3	protein.linear.MS1
1694	P51608	healthy-disease	0.9576	6.12295e-05	0.000336992	9	protein.linear.MS1
1695	P51610	healthy-disease	-0.428145	0.00309652	0.00834292	14	protein.linear.MS1
1696	P51636	healthy-disease	2.85732	5.05203e-11	5.54713e-08	3	protein.linear.MS1
1697	P51648	healthy-disease	0.932479	0.00631168	0.0151895	10	protein.linear.MS1
1698	P51649	healthy-disease	0.181504	0.515868	0.603541	7	protein.linear.MS1
1699	P51659	healthy-disease	1.1019	0.000389567	0.001493	45	protein.linear.MS1
1700	P51665	healthy-disease	-0.600989	6.98699e-06	6.51526e-05	14	protein.linear.MS1
1701	P51692	healthy-disease	-0.221799	0.223284	0.305884	4	protein.linear.MS1
1702	P51798	healthy-disease	-0.0960734	0.751402	0.813136	3	protein.linear.MS1
1703	P51808	healthy-disease	0.801345	0.0113126	0.0247929	2	protein.linear.MS1
1704	P51809	healthy-disease	-0.14769	0.281286	0.368559	2	protein.linear.MS1
1705	P51812	healthy-disease	0.175515	0.259569	0.346408	24	protein.linear.MS1
1706	P51857	healthy-disease	-0.864069	0.198517	0.277142	1	protein.linear.MS1
1707	P51858	healthy-disease	-0.639641	0.00334575	0.0089166	17	protein.linear.MS1
1708	P51884	healthy-disease	1.0559	0.00904708	0.0205773	19	protein.linear.MS1
1709	P51888	healthy-disease	1.95206	3.50451e-05	0.000216781	21	protein.linear.MS1
1710	P51911	healthy-disease	2.28963	1.17802e-05	9.50452e-05	9	protein.linear.MS1
1711	P51970	healthy-disease	-0.549882	0.00210083	0.00606232	9	protein.linear.MS1
1712	P51991	healthy-disease	-0.318862	0.0275069	0.0529871	31	protein.linear.MS1
1713	P52209	healthy-disease	-0.523807	0.0589194	0.100891	26	protein.linear.MS1
1714	P52272	healthy-disease	-0.425472	0.000224029	0.000947001	63	protein.linear.MS1
1715	P52298	healthy-disease	-1.24344	0.000269978	0.00110714	1	protein.linear.MS1
1716	P52306	healthy-disease	-0.332287	0.02837	0.0545062	7	protein.linear.MS1
1717	P52434	healthy-disease	-0.859982	1.13377e-06	1.68226e-05	2	protein.linear.MS1
1718	P52564	healthy-disease	-0.217241	0.378041	0.470889	1	protein.linear.MS1
1719	P52565	healthy-disease	0.364689	0.00115367	0.0036877	19	protein.linear.MS1
1720	P52566	healthy-disease	0.120063	0.431775	0.5227	17	protein.linear.MS1
1721	P52594	healthy-disease	-0.186966	0.275768	0.363825	8	protein.linear.MS1
1722	P52597	healthy-disease	-0.821419	4.08817e-06	4.48881e-05	17	protein.linear.MS1
1723	P52630	healthy-disease	-0.907649	0.000825418	0.00278009	5	protein.linear.MS1
1724	P52657	healthy-disease	-0.632791	0.000271838	0.00111372	1	protein.linear.MS1
1725	P52732	healthy-disease	-0.722661	0.283422	0.371026	1	protein.linear.MS1
1726	P52735	healthy-disease	-0.381663	0.319681	0.410537	1	protein.linear.MS1
1727	P52758	healthy-disease	-0.334726	0.0995124	0.157159	1	protein.linear.MS1
1728	P52788	healthy-disease	-0.0121558	0.943994	0.960839	4	protein.linear.MS1
1729	P52789	healthy-disease	-0.339386	0.407599	0.499351	5	protein.linear.MS1
1730	P52790	healthy-disease	0.364961	0.24859	0.333988	20	protein.linear.MS1
1731	P52815	healthy-disease	-1.29893	6.30262e-06	6.08376e-05	4	protein.linear.MS1
1732	P52888	healthy-disease	-0.942796	3.13496e-05	0.000200683	9	protein.linear.MS1
1733	P52895	healthy-disease	-1.64127	0.0506732	0.0890939	4	protein.linear.MS1
1734	P52907	healthy-disease	-0.152478	0.0760354	0.125121	16	protein.linear.MS1
1735	P52943	healthy-disease	1.65117	1.97745e-05	0.000138076	13	protein.linear.MS1
1736	P52948	healthy-disease	-0.749001	4.15588e-05	0.000248406	10	protein.linear.MS1
1737	P53004	healthy-disease	0.0131482	0.919692	0.941339	16	protein.linear.MS1
1738	P53007	healthy-disease	-0.142638	0.501886	0.590328	10	protein.linear.MS1
1739	P53041	healthy-disease	-0.131275	0.190107	0.267956	15	protein.linear.MS1
1740	P53355	healthy-disease	1.0486	0.000172532	0.000772438	2	protein.linear.MS1
1741	P53365	healthy-disease	-0.783162	0.00380831	0.00990958	2	protein.linear.MS1
1742	P53367	healthy-disease	-0.601163	0.000929043	0.00308609	8	protein.linear.MS1
1743	P53384	healthy-disease	-0.586125	0.0974744	0.154607	2	protein.linear.MS1
1744	P53396	healthy-disease	-0.2496	0.078913	0.129227	50	protein.linear.MS1
1745	P53582	healthy-disease	-1.01285	2.07214e-07	5.2606e-06	8	protein.linear.MS1
1746	P53597	healthy-disease	0.0841455	0.563025	0.645534	8	protein.linear.MS1
1747	P53602	healthy-disease	0.0952214	0.804889	0.855742	2	protein.linear.MS1
1748	P53609	healthy-disease	0.371783	0.00212755	0.00612734	2	protein.linear.MS1
1749	P53611	healthy-disease	-0.383929	0.0829695	0.134764	4	protein.linear.MS1
1750	P53618	healthy-disease	-0.770568	9.59998e-07	1.49851e-05	42	protein.linear.MS1
1751	P53621	healthy-disease	-0.818449	2.59538e-07	6.36809e-06	67	protein.linear.MS1
1752	P53634	healthy-disease	-0.0993022	0.754442	0.815533	14	protein.linear.MS1
1753	P53680	healthy-disease	0.312208	0.00686933	0.016317	5	protein.linear.MS1
1754	P53701	healthy-disease	-1.10191	5.88063e-05	0.000326107	1	protein.linear.MS1
1755	P53814	healthy-disease	2.15914	7.53933e-05	0.000397727	1	protein.linear.MS1
1756	P53985	healthy-disease	-2.21751	0.000356158	0.00138674	1	protein.linear.MS1
1757	P53990	healthy-disease	-0.130748	0.190794	0.26858	6	protein.linear.MS1
1758	P53992	healthy-disease	-0.659339	5.04721e-06	5.34153e-05	17	protein.linear.MS1
1759	P53999	healthy-disease	-1.05878	3.07938e-06	3.65531e-05	11	protein.linear.MS1
1760	P54105	healthy-disease	-0.682438	0.00621423	0.0150043	2	protein.linear.MS1
1761	P54136	healthy-disease	-0.727356	5.46784e-07	1.01328e-05	32	protein.linear.MS1
1762	P54252	healthy-disease	0.172788	0.157509	0.229218	2	protein.linear.MS1
1763	P54289	healthy-disease	0.382271	0.217307	0.299189	2	protein.linear.MS1
1764	P54577	healthy-disease	-0.502485	0.00210361	0.00606635	24	protein.linear.MS1
1765	P54578	healthy-disease	-0.267567	0.0885326	0.142431	21	protein.linear.MS1
1766	P54619	healthy-disease	0.171953	0.0848032	0.137235	10	protein.linear.MS1
1767	P54652	healthy-disease	-0.659024	1.6137e-05	0.000118625	25	protein.linear.MS1
1768	P54687	healthy-disease	-1.5389	0.00015249	0.00069619	1	protein.linear.MS1
1769	P54709	healthy-disease	-0.247542	0.255759	0.341843	9	protein.linear.MS1
1770	P54725	healthy-disease	0.610447	0.00037136	0.00143449	7	protein.linear.MS1
1771	P54727	healthy-disease	-0.220134	0.137569	0.205441	14	protein.linear.MS1
1772	P54802	healthy-disease	-0.472852	0.212785	0.293976	1	protein.linear.MS1
1773	P54803	healthy-disease	0.579212	0.084573	0.136913	2	protein.linear.MS1
1774	P54819	healthy-disease	-0.403441	0.0912087	0.145722	16	protein.linear.MS1
1775	P54886	healthy-disease	-1.9372	1.49625e-07	4.32339e-06	10	protein.linear.MS1
1776	P54920	healthy-disease	0.333036	0.00421333	0.0107775	23	protein.linear.MS1
1777	P54922	healthy-disease	0.228721	0.500256	0.588976	1	protein.linear.MS1
1778	P55001	healthy-disease	-0.741028	0.0331554	0.0624704	4	protein.linear.MS1
1779	P55008	healthy-disease	-0.194024	0.262709	0.349536	9	protein.linear.MS1
1780	P55010	healthy-disease	-0.55778	2.0424e-05	0.000141041	17	protein.linear.MS1
1781	P55036	healthy-disease	-0.586087	0.000229039	0.000963543	12	protein.linear.MS1
1782	P55039	healthy-disease	-0.602217	0.000823928	0.0027772	4	protein.linear.MS1
1783	P55058	healthy-disease	-2.00891	0.000124646	0.000584252	3	protein.linear.MS1
1784	P55060	healthy-disease	-0.817975	1.74991e-05	0.000125056	17	protein.linear.MS1
1785	P55072	healthy-disease	-0.281971	0.119168	0.182975	60	protein.linear.MS1
1786	P55081	healthy-disease	0.12153	0.443855	0.535699	1	protein.linear.MS1
1787	P55083	healthy-disease	2.02608	1.74777e-05	0.000125056	6	protein.linear.MS1
1788	P55084	healthy-disease	0.16781	0.302503	0.39134	32	protein.linear.MS1
1789	P55145	healthy-disease	-1.53621	5.12458e-09	5.07298e-07	12	protein.linear.MS1
1790	P55160	healthy-disease	-0.467599	0.0371747	0.0688909	9	protein.linear.MS1
1791	P55196	healthy-disease	0.889644	0.0012842	0.00402872	8	protein.linear.MS1
1792	P55209	healthy-disease	-0.625681	0.0104923	0.0232974	3	protein.linear.MS1
1793	P55210	healthy-disease	0.026564	0.887796	0.918973	3	protein.linear.MS1
1794	P55212	healthy-disease	-0.480625	0.0874641	0.140923	4	protein.linear.MS1
1795	P55263	healthy-disease	-0.0642033	0.721286	0.791181	19	protein.linear.MS1
1796	P55265	healthy-disease	-1.16877	9.62157e-07	1.49851e-05	20	protein.linear.MS1
1797	P55268	healthy-disease	2.18611	6.68176e-07	1.15084e-05	19	protein.linear.MS1
1798	P55287	healthy-disease	-0.159553	0.66764	0.743666	4	protein.linear.MS1
1799	P55290	healthy-disease	2.49859	3.74158e-07	7.90049e-06	3	protein.linear.MS1
1800	P55327	healthy-disease	-0.786292	0.00101056	0.00330235	9	protein.linear.MS1
1801	P55735	healthy-disease	-0.699737	1.09204e-05	8.99651e-05	11	protein.linear.MS1
1802	P55769	healthy-disease	-0.800932	1.15512e-06	1.70818e-05	8	protein.linear.MS1
1803	P55786	healthy-disease	-0.384428	0.0132438	0.0284156	44	protein.linear.MS1
1804	P55789	healthy-disease	0.666707	0.129356	0.194899	1	protein.linear.MS1
1805	P55795	healthy-disease	-0.675727	2.82218e-05	0.000183358	10	protein.linear.MS1
1806	P55809	healthy-disease	-0.379414	0.0514526	0.0902475	12	protein.linear.MS1
1807	P55854	healthy-disease	0.0620015	0.683362	0.758293	4	protein.linear.MS1
1808	P55884	healthy-disease	-0.795766	3.14266e-05	0.000200683	18	protein.linear.MS1
1809	P55899	healthy-disease	0.305521	0.268565	0.355604	5	protein.linear.MS1
1810	P55957	healthy-disease	-0.565962	0.00235105	0.00662335	2	protein.linear.MS1
1811	P56134	healthy-disease	-0.357643	0.102593	0.161444	4	protein.linear.MS1
1812	P56192	healthy-disease	-0.854299	0.00015898	0.000722067	13	protein.linear.MS1
1813	P56199	healthy-disease	1.55141	6.05272e-06	5.9471e-05	14	protein.linear.MS1
1814	P56211	healthy-disease	-0.827254	0.00065714	0.00231263	2	protein.linear.MS1
1815	P56377	healthy-disease	0.26063	0.161088	0.23373	3	protein.linear.MS1
1816	P56385	healthy-disease	-0.16906	0.397132	0.488983	3	protein.linear.MS1
1817	P56537	healthy-disease	-0.846592	0.000114208	0.000542271	5	protein.linear.MS1
1818	P56545	healthy-disease	0.0366024	0.850596	0.89139	5	protein.linear.MS1
1819	P56556	healthy-disease	-0.298816	0.0160918	0.0336253	4	protein.linear.MS1
1820	P56945	healthy-disease	-0.127943	0.587478	0.66914	1	protein.linear.MS1
1821	P57088	healthy-disease	-0.405472	0.0431639	0.0782401	5	protein.linear.MS1
1822	P57105	healthy-disease	-0.0933197	0.517671	0.605328	4	protein.linear.MS1
1823	P57735	healthy-disease	-0.99466	0.00953382	0.0215172	6	protein.linear.MS1
1824	P57737	healthy-disease	-0.269187	0.00788398	0.01835	11	protein.linear.MS1
1825	P57740	healthy-disease	-0.981235	1.57433e-07	4.46095e-06	4	protein.linear.MS1
1826	P57764	healthy-disease	-0.196744	0.302504	0.39134	7	protein.linear.MS1
1827	P57772	healthy-disease	-0.244281	0.0987527	0.156333	6	protein.linear.MS1
1828	P58107	healthy-disease	-0.744969	0.120132	0.184096	18	protein.linear.MS1
1829	P58546	healthy-disease	0.523265	0.000796139	0.0027022	8	protein.linear.MS1
1830	P59666	healthy-disease	0.0651547	0.936894	0.954498	4	protein.linear.MS1
1831	P59768	healthy-disease	0.51072	0.00354315	0.00932178	3	protein.linear.MS1
1832	P59998	healthy-disease	0.0612638	0.653778	0.730754	10	protein.linear.MS1
1833	P60033	healthy-disease	1.12339	8.82746e-05	0.000449249	2	protein.linear.MS1
1834	P60059	healthy-disease	-1.27037	3.89719e-06	4.33329e-05	1	protein.linear.MS1
1835	P60174	healthy-disease	-0.51255	1.55785e-05	0.00011538	32	protein.linear.MS1
1836	P60228	healthy-disease	-0.547053	0.00010036	0.000492494	13	protein.linear.MS1
1837	P60468	healthy-disease	-1.46715	2.38446e-09	3.53139e-07	3	protein.linear.MS1
1838	P60510	healthy-disease	-0.842415	1.38753e-05	0.000105983	4	protein.linear.MS1
1839	P60520	healthy-disease	-0.814906	0.00402501	0.0103702	1	protein.linear.MS1
1840	P60602	healthy-disease	-0.983275	0.00354448	0.00932178	1	protein.linear.MS1
1841	P60604	healthy-disease	-0.546481	0.00137705	0.00428558	1	protein.linear.MS1
1842	P60660	healthy-disease	0.536887	0.000204251	0.000885558	13	protein.linear.MS1
1843	P60709	healthy-disease	0.347372	0.000507666	0.00184728	67	protein.linear.MS1
1844	P60842	healthy-disease	-0.891778	8.54974e-07	1.34959e-05	34	protein.linear.MS1
1845	P60866	healthy-disease	-0.520937	0.00209359	0.0060454	8	protein.linear.MS1
1846	P60891	healthy-disease	0.147104	0.192968	0.271379	13	protein.linear.MS1
1847	P60900	healthy-disease	-0.0964337	0.388932	0.480774	17	protein.linear.MS1
1848	P60903	healthy-disease	1.73051	2.58468e-08	1.35142e-06	14	protein.linear.MS1
1849	P60953	healthy-disease	-0.101181	0.403189	0.495469	11	protein.linear.MS1
1850	P60981	healthy-disease	0.917236	4.10976e-08	1.84222e-06	18	protein.linear.MS1
1851	P60983	healthy-disease	0.39542	0.0528986	0.0921594	4	protein.linear.MS1
1852	P61006	healthy-disease	0.102824	0.171997	0.246705	8	protein.linear.MS1
1853	P61009	healthy-disease	-0.752952	0.000472459	0.00174464	4	protein.linear.MS1
1854	P61011	healthy-disease	-0.920564	3.76061e-06	4.22419e-05	15	protein.linear.MS1
1855	P61018	healthy-disease	0.539411	0.0200143	0.0404152	4	protein.linear.MS1
1856	P61019	healthy-disease	-0.485394	2.59664e-05	0.000171754	19	protein.linear.MS1
1857	P61020	healthy-disease	0.694679	2.24355e-05	0.000152063	4	protein.linear.MS1
1858	P61026	healthy-disease	-0.266916	0.043422	0.0786168	10	protein.linear.MS1
1859	P61077	healthy-disease	0.0595908	0.469198	0.559559	2	protein.linear.MS1
1860	P61081	healthy-disease	-0.698874	1.01894e-06	1.57024e-05	8	protein.linear.MS1
1861	P61086	healthy-disease	-0.570732	1.45913e-05	0.000109905	3	protein.linear.MS1
1862	P61088	healthy-disease	-0.0189608	0.748447	0.811449	13	protein.linear.MS1
1863	P61106	healthy-disease	0.17142	0.190472	0.268298	20	protein.linear.MS1
1864	P61158	healthy-disease	-0.250553	0.014331	0.0304508	36	protein.linear.MS1
1865	P61160	healthy-disease	-0.0372099	0.647018	0.724554	28	protein.linear.MS1
1866	P61163	healthy-disease	0.456787	5.63107e-05	0.000315053	9	protein.linear.MS1
1867	P61165	healthy-disease	-0.520414	0.0092399	0.02094	3	protein.linear.MS1
1868	P61201	healthy-disease	0.0492909	0.570221	0.652471	15	protein.linear.MS1
1869	P61221	healthy-disease	-0.887841	2.45442e-09	3.53139e-07	14	protein.linear.MS1
1870	P61224	healthy-disease	0.430364	0.00113994	0.00365713	14	protein.linear.MS1
1871	P61225	healthy-disease	-0.509704	0.00676139	0.0161129	3	protein.linear.MS1
1872	P61247	healthy-disease	-0.485827	0.000780679	0.00266516	25	protein.linear.MS1
1873	P61254	healthy-disease	-0.556303	0.000175107	0.000782369	1	protein.linear.MS1
1874	P61289	healthy-disease	-1.67633	5.63569e-06	5.66169e-05	4	protein.linear.MS1
1875	P61313	healthy-disease	-0.000300984	0.999045	0.999045	14	protein.linear.MS1
1876	P61353	healthy-disease	-0.168917	0.615453	0.694748	9	protein.linear.MS1
1877	P61421	healthy-disease	0.0963412	0.680294	0.755844	9	protein.linear.MS1
1878	P61457	healthy-disease	0.550131	0.112276	0.173999	4	protein.linear.MS1
1879	P61513	healthy-disease	-0.642615	0.0199728	0.040376	8	protein.linear.MS1
1880	P61586	healthy-disease	0.319863	0.00316515	0.00848221	8	protein.linear.MS1
1881	P61601	healthy-disease	1.98172	3.33343e-05	0.00020885	1	protein.linear.MS1
1882	P61604	healthy-disease	-1.0997	7.76063e-06	6.98457e-05	13	protein.linear.MS1
1883	P61619	healthy-disease	-1.02715	3.04294e-06	3.63169e-05	8	protein.linear.MS1
1884	P61626	healthy-disease	1.6524	0.0037243	0.00971326	11	protein.linear.MS1
1885	P61758	healthy-disease	-0.354565	0.00874011	0.0200034	7	protein.linear.MS1
1886	P61764	healthy-disease	1.4835	6.3069e-07	1.1334e-05	8	protein.linear.MS1
1887	P61769	healthy-disease	0.0717509	0.742216	0.807684	6	protein.linear.MS1
1888	P61803	healthy-disease	-0.612609	0.10298	0.161995	3	protein.linear.MS1
1889	P61916	healthy-disease	0.72632	0.0995975	0.157237	9	protein.linear.MS1
1890	P61923	healthy-disease	-0.690772	0.000372735	0.00143727	2	protein.linear.MS1
1891	P61956	healthy-disease	-0.780662	3.83081e-06	4.27029e-05	2	protein.linear.MS1
1892	P61960	healthy-disease	-0.290485	0.0859887	0.138949	3	protein.linear.MS1
1893	P61962	healthy-disease	-0.196345	0.426536	0.517213	2	protein.linear.MS1
1894	P61964	healthy-disease	-0.575748	0.000975724	0.00320522	6	protein.linear.MS1
1895	P61966	healthy-disease	-0.627434	0.0128822	0.0277482	2	protein.linear.MS1
1896	P61970	healthy-disease	-0.00410456	0.980468	0.986533	8	protein.linear.MS1
1897	P61978	healthy-disease	-0.249786	0.118953	0.18279	30	protein.linear.MS1
1898	P61981	healthy-disease	-0.310296	0.0136594	0.0292057	15	protein.linear.MS1
1899	P62070	healthy-disease	1.18969	1.28964e-08	8.85017e-07	5	protein.linear.MS1
1900	P62072	healthy-disease	-0.63614	0.00104729	0.00339712	1	protein.linear.MS1
1901	P62081	healthy-disease	-0.791035	1.54748e-06	2.10419e-05	10	protein.linear.MS1
1902	P62136	healthy-disease	-0.454649	0.000107869	0.000520949	6	protein.linear.MS1
1903	P62140	healthy-disease	-0.215697	0.0234721	0.0465205	7	protein.linear.MS1
1904	P62158	healthy-disease	0.437886	4.49613e-06	4.88788e-05	19	protein.linear.MS1
1905	P62191	healthy-disease	-0.662253	2.96005e-06	3.56179e-05	17	protein.linear.MS1
1906	P62195	healthy-disease	-0.739149	6.0999e-06	5.96676e-05	21	protein.linear.MS1
1907	P62241	healthy-disease	-0.437988	0.0654879	0.110454	13	protein.linear.MS1
1908	P62244	healthy-disease	-1.05164	3.68648e-08	1.74482e-06	7	protein.linear.MS1
1909	P62249	healthy-disease	-0.654716	0.000235863	0.000985643	16	protein.linear.MS1
1910	P62253	healthy-disease	-0.22406	0.215499	0.297072	2	protein.linear.MS1
1911	P62256	healthy-disease	-0.209762	0.194589	0.272872	3	protein.linear.MS1
1912	P62258	healthy-disease	0.193847	0.100875	0.159025	30	protein.linear.MS1
1913	P62263	healthy-disease	-0.73491	0.000159228	0.000722448	10	protein.linear.MS1
1914	P62266	healthy-disease	-0.973452	1.84733e-08	1.06756e-06	8	protein.linear.MS1
1915	P62269	healthy-disease	-0.858885	4.20588e-07	8.28352e-06	14	protein.linear.MS1
1916	P62273	healthy-disease	-1.44309	2.84974e-07	6.76543e-06	4	protein.linear.MS1
1917	P62277	healthy-disease	-0.748366	0.000119887	0.000564963	9	protein.linear.MS1
1918	P62280	healthy-disease	-0.870892	0.000103642	0.000506336	13	protein.linear.MS1
1919	P62304	healthy-disease	-0.820197	0.00606572	0.0147195	1	protein.linear.MS1
1920	P62306	healthy-disease	0.0356506	0.913634	0.937104	3	protein.linear.MS1
1921	P62310	healthy-disease	-0.418887	0.00190214	0.00560021	3	protein.linear.MS1
1922	P62312	healthy-disease	-0.196031	0.0348368	0.0651632	3	protein.linear.MS1
1923	P62314	healthy-disease	-0.628415	3.65008e-05	0.000223587	4	protein.linear.MS1
1924	P62316	healthy-disease	-1.17813	1.54292e-05	0.000114468	7	protein.linear.MS1
1925	P62318	healthy-disease	-0.455068	0.000218317	0.000932664	8	protein.linear.MS1
1926	P62328	healthy-disease	0.582298	0.00026113	0.00107487	14	protein.linear.MS1
1927	P62330	healthy-disease	-0.0103887	0.947137	0.963205	6	protein.linear.MS1
1928	P62333	healthy-disease	-0.559617	0.000326749	0.00128822	18	protein.linear.MS1
1929	P62341	healthy-disease	-1.21067	0.000346859	0.00135776	1	protein.linear.MS1
1930	P62424	healthy-disease	-0.495805	0.0578836	0.0993454	19	protein.linear.MS1
1931	P62495	healthy-disease	-0.665545	3.67644e-05	0.000224263	12	protein.linear.MS1
1932	P62633	healthy-disease	-1.33685	8.40565e-05	0.000436379	3	protein.linear.MS1
1933	P62699	healthy-disease	0.37334	0.572427	0.654178	1	protein.linear.MS1
1934	P62701	healthy-disease	-0.792226	2.92483e-06	3.54858e-05	23	protein.linear.MS1
1935	P62714	healthy-disease	0.231612	0.135435	0.202856	1	protein.linear.MS1
1936	P62736	healthy-disease	1.41225	6.97922e-05	0.000373814	24	protein.linear.MS1
1937	P62745	healthy-disease	0.0909156	0.76188	0.821551	2	protein.linear.MS1
1938	P62750	healthy-disease	-0.535453	8.48841e-05	0.000438086	11	protein.linear.MS1
1939	P62753	healthy-disease	-0.592454	0.000404413	0.00154183	11	protein.linear.MS1
1940	P62805	healthy-disease	0.745526	0.00272913	0.00751495	22	protein.linear.MS1
1941	P62807	healthy-disease	-0.190469	0.509875	0.597484	15	protein.linear.MS1
1942	P62820	healthy-disease	-0.436737	5.79576e-05	0.000322623	8	protein.linear.MS1
1943	P62826	healthy-disease	-0.62236	3.29405e-06	3.858e-05	18	protein.linear.MS1
1944	P62829	healthy-disease	-0.431785	0.0893646	0.143506	5	protein.linear.MS1
1945	P62834	healthy-disease	0.521758	0.00177341	0.00530212	5	protein.linear.MS1
1946	P62841	healthy-disease	-0.606067	0.00488177	0.0122327	5	protein.linear.MS1
1947	P62847	healthy-disease	-0.297925	0.182064	0.258946	6	protein.linear.MS1
1948	P62851	healthy-disease	-0.662094	0.000365908	0.00141967	4	protein.linear.MS1
1949	P62854	healthy-disease	-0.404299	0.0547463	0.0948572	6	protein.linear.MS1
1950	P62857	healthy-disease	-0.867585	5.35918e-06	5.53327e-05	3	protein.linear.MS1
1951	P62861	healthy-disease	-0.682996	0.00936991	0.0212127	3	protein.linear.MS1
1952	P62873	healthy-disease	0.677744	2.91173e-06	3.54248e-05	17	protein.linear.MS1
1953	P62875	healthy-disease	-0.409025	0.0159644	0.0334203	2	protein.linear.MS1
1954	P62877	healthy-disease	-0.67151	0.000122346	0.000575315	2	protein.linear.MS1
1955	P62879	healthy-disease	0.528135	0.000449318	0.00167659	12	protein.linear.MS1
1956	P62888	healthy-disease	-0.381777	8.94955e-05	0.000453361	11	protein.linear.MS1
1957	P62891;Q59GN2	healthy-disease	-0.378909	0.297609	0.386373	1	protein.linear.MS1
1958	P62899	healthy-disease	-0.128504	0.528216	0.614876	4	protein.linear.MS1
1959	P62906	healthy-disease	-0.652956	0.000219423	0.000933823	17	protein.linear.MS1
1960	P62910	healthy-disease	-0.46319	0.00588006	0.0143473	11	protein.linear.MS1
1961	P62913	healthy-disease	-0.760397	0.000215767	0.000924533	12	protein.linear.MS1
1962	P62917	healthy-disease	-0.180405	0.446034	0.537613	16	protein.linear.MS1
1963	P62937	healthy-disease	-0.00078735	0.993611	0.995624	23	protein.linear.MS1
1964	P62942	healthy-disease	0.256776	0.197121	0.275806	12	protein.linear.MS1
1965	P62979	healthy-disease	-0.0578798	0.716396	0.786602	14	protein.linear.MS1
1966	P62993	healthy-disease	-0.118003	0.261483	0.348327	14	protein.linear.MS1
1967	P62995	healthy-disease	-0.659493	0.000380665	0.00146528	10	protein.linear.MS1
1968	P63000	healthy-disease	0.263837	0.0343039	0.0643309	13	protein.linear.MS1
1969	P63010	healthy-disease	0.0689916	0.442816	0.534869	22	protein.linear.MS1
1970	P63027	healthy-disease	1.52154	0.000949447	0.00313532	3	protein.linear.MS1
1971	P63092	healthy-disease	0.840067	4.60677e-06	4.97124e-05	13	protein.linear.MS1
1972	P63096	healthy-disease	0.757669	0.00447354	0.0113244	3	protein.linear.MS1
1973	P63098	healthy-disease	-0.10444	0.27703	0.364832	6	protein.linear.MS1
1974	P63104	healthy-disease	-0.527648	0.000112045	0.000533732	19	protein.linear.MS1
1975	P63151	healthy-disease	-0.421678	0.0644477	0.109077	12	protein.linear.MS1
1976	P63165	healthy-disease	-0.491493	0.003109	0.00836174	7	protein.linear.MS1
1977	P63167	healthy-disease	0.173539	0.281473	0.368693	7	protein.linear.MS1
1978	P63172	healthy-disease	-0.681721	0.00198589	0.00576093	5	protein.linear.MS1
1979	P63173	healthy-disease	-0.582468	0.0118494	0.0258276	9	protein.linear.MS1
1980	P63208	healthy-disease	-0.233362	0.0556532	0.0961184	12	protein.linear.MS1
1981	P63218	healthy-disease	0.492774	0.00111516	0.00359075	5	protein.linear.MS1
1982	P63220	healthy-disease	-0.987101	2.79993e-07	6.68332e-06	9	protein.linear.MS1
1983	P63241	healthy-disease	-0.56887	0.00182528	0.00542031	17	protein.linear.MS1
1984	P63244	healthy-disease	-0.625903	3.73472e-07	7.90049e-06	23	protein.linear.MS1
1985	P63261	healthy-disease	0.440941	0.0004672	0.00173452	2	protein.linear.MS1
1986	P63279	healthy-disease	-0.623813	0.000365508	0.00141937	11	protein.linear.MS1
1987	P63302	healthy-disease	-1.12833	0.00354892	0.00932787	1	protein.linear.MS1
1988	P63313	healthy-disease	-0.474332	5.81365e-05	0.000323209	4	protein.linear.MS1
1989	P67775	healthy-disease	-0.147378	0.121367	0.185535	13	protein.linear.MS1
1990	P67809	healthy-disease	-0.913695	0.0268088	0.0518698	7	protein.linear.MS1
1991	P67812	healthy-disease	-0.464527	0.000319409	0.00126799	6	protein.linear.MS1
1992	P67870	healthy-disease	-0.21565	0.00727728	0.0171377	3	protein.linear.MS1
1993	P67936	healthy-disease	0.313076	0.061921	0.10541	32	protein.linear.MS1
1994	P68036	healthy-disease	-0.452453	0.0175447	0.0362107	13	protein.linear.MS1
1995	P68104	healthy-disease	-0.759804	0.000316968	0.00126212	35	protein.linear.MS1
1996	P68366	healthy-disease	-0.540385	0.000325822	0.00128804	8	protein.linear.MS1
1997	P68371	healthy-disease	-0.0741376	0.483774	0.573787	50	protein.linear.MS1
1998	P68400	healthy-disease	-0.605708	0.000108532	0.000523243	12	protein.linear.MS1
1999	P68402	healthy-disease	-0.0341184	0.780443	0.836842	11	protein.linear.MS1
[truncated: 2,393 more rows]

## Sheet: MS2
	Protein	Compare	log2FC	pvalue	adjusted.pvalue	nPrecursors	Method
1	A0AV96	healthy-disease	-0.311489	0.404558	0.485205	4	protein.linear.MS2
2	A0AVT1	healthy-disease	-0.491662	8.79719e-05	0.000398734	23	protein.linear.MS2
3	A0FGR8	healthy-disease	0.0969405	0.484977	0.562455	19	protein.linear.MS2
4	A0M8Q6	healthy-disease	-0.830984	0.135774	0.19568	2	protein.linear.MS2
5	A0MZ66	healthy-disease	-0.0205719	0.940497	0.952863	4	protein.linear.MS2
6	A1L0T0	healthy-disease	-0.223051	0.347017	0.427877	11	protein.linear.MS2
7	A1X283	healthy-disease	-1.20989	0.000119177	0.000513668	2	protein.linear.MS2
8	A2RRP1	healthy-disease	-0.0500985	0.676351	0.734735	2	protein.linear.MS2
9	A2RTX5	healthy-disease	-0.631351	0.139866	0.200618	1	protein.linear.MS2
10	A2RUS2	healthy-disease	1.01729	1.14815e-05	8.23401e-05	1	protein.linear.MS2
11	A3KMH1	healthy-disease	0.0516927	0.852692	0.881597	1	protein.linear.MS2
12	A4D1P6	healthy-disease	0.145495	0.231157	0.303964	6	protein.linear.MS2
13	A4UGR9	healthy-disease	0.892959	0.0549199	0.0909876	1	protein.linear.MS2
14	A5D8V6	healthy-disease	0.0735244	0.543298	0.616421	2	protein.linear.MS2
15	A5PLN9	healthy-disease	-0.0771136	0.623157	0.686285	1	protein.linear.MS2
16	A5YKK6	healthy-disease	-0.545786	1.3451e-05	9.36242e-05	15	protein.linear.MS2
17	A6NCE7;Q9GZQ8	healthy-disease	-1.05861	5.19588e-05	0.000263731	1	protein.linear.MS2
18	A6NDG6	healthy-disease	-0.261135	0.0564724	0.0931381	7	protein.linear.MS2
19	A6NDU8	healthy-disease	-0.259404	0.232023	0.304755	2	protein.linear.MS2
20	A6NHL2	healthy-disease	-0.110009	0.530787	0.605353	1	protein.linear.MS2
21	A6NHR9	healthy-disease	-0.956512	2.25136e-05	0.000137384	5	protein.linear.MS2
22	A6NI72;P14598	healthy-disease	0.0810568	0.784492	0.825267	7	protein.linear.MS2
23	A6NKT7	healthy-disease	-0.50637	0.00145908	0.00413972	1	protein.linear.MS2
24	A6NMZ7	healthy-disease	2.754	5.60964e-06	4.87872e-05	3	protein.linear.MS2
25	A8MUH7;Q5T2W1	healthy-disease	-0.779477	0.0458452	0.0779528	1	protein.linear.MS2
26	A8MWD9;P62308	healthy-disease	-0.55717	1.89913e-06	2.1699e-05	4	protein.linear.MS2
27	A8MXV4	healthy-disease	-0.111944	0.588851	0.657071	4	protein.linear.MS2
28	A9UHW6	healthy-disease	0.965367	2.55057e-06	2.6993e-05	1	protein.linear.MS2
29	B0I1T2	healthy-disease	-0.0142435	0.941287	0.953444	23	protein.linear.MS2
30	B7ZAQ6;P0CG08	healthy-disease	-0.701236	1.35232e-07	3.21049e-06	1	protein.linear.MS2
31	B9A064	healthy-disease	-0.436826	0.250146	0.324259	5	protein.linear.MS2
32	C4AMC7;Q6VEQ5	healthy-disease	0.0747734	0.583073	0.651949	4	protein.linear.MS2
33	C9JLW8	healthy-disease	0.0428306	0.72674	0.778688	1	protein.linear.MS2
34	E9PAV3;Q13765	healthy-disease	-0.613791	0.0183258	0.0356137	4	protein.linear.MS2
35	O00115	healthy-disease	0.00782221	0.979359	0.983164	3	protein.linear.MS2
36	O00116	healthy-disease	-0.121793	0.520517	0.595807	10	protein.linear.MS2
37	O00139	healthy-disease	-0.769079	2.04844e-05	0.000128343	1	protein.linear.MS2
38	O00142	healthy-disease	0.50647	0.0408425	0.070511	3	protein.linear.MS2
39	O00148	healthy-disease	-1.08929	2.71388e-05	0.000157664	4	protein.linear.MS2
40	O00151	healthy-disease	0.79307	4.07289e-05	0.000218949	24	protein.linear.MS2
41	O00154	healthy-disease	-1.10425	0.00136373	0.00389941	7	protein.linear.MS2
42	O00159	healthy-disease	2.35376	3.06915e-11	2.7827e-08	48	protein.linear.MS2
43	O00160	healthy-disease	-0.094496	0.588795	0.657071	13	protein.linear.MS2
44	O00161	healthy-disease	-0.172733	0.0967917	0.147046	9	protein.linear.MS2
45	O00170	healthy-disease	-0.280156	0.00404278	0.00980989	15	protein.linear.MS2
46	O00178	healthy-disease	0.0738279	0.527654	0.602563	5	protein.linear.MS2
47	O00182	healthy-disease	-0.234171	0.341101	0.421649	6	protein.linear.MS2
48	O00186	healthy-disease	0.380171	0.000547396	0.0018241	10	protein.linear.MS2
49	O00193	healthy-disease	-0.410816	0.0296252	0.0540116	2	protein.linear.MS2
50	O00203	healthy-disease	-0.39698	0.000167144	0.000671636	23	protein.linear.MS2
51	O00214	healthy-disease	-0.528939	0.00173956	0.00477511	4	protein.linear.MS2
52	O00217	healthy-disease	-0.651322	5.2484e-05	0.000265258	5	protein.linear.MS2
53	O00231	healthy-disease	-0.571716	6.0953e-06	5.19817e-05	22	protein.linear.MS2
54	O00232	healthy-disease	-0.671204	4.60073e-06	4.21846e-05	17	protein.linear.MS2
55	O00233	healthy-disease	0.0142266	0.865538	0.89173	11	protein.linear.MS2
56	O00244	healthy-disease	-0.200343	0.106358	0.159048	6	protein.linear.MS2
57	O00255	healthy-disease	-0.0853988	0.651075	0.711678	1	protein.linear.MS2
58	O00264	healthy-disease	0.137225	0.317754	0.396357	8	protein.linear.MS2
59	O00267	healthy-disease	-0.663349	4.20881e-05	0.000224334	9	protein.linear.MS2
60	O00273	healthy-disease	-0.206955	0.234971	0.307415	4	protein.linear.MS2
61	O00291	healthy-disease	0.841186	0.000260608	0.000978281	7	protein.linear.MS2
62	O00299	healthy-disease	-0.306605	0.00314038	0.0079131	22	protein.linear.MS2
63	O00303	healthy-disease	-0.458463	0.00106217	0.00314145	11	protein.linear.MS2
64	O00330	healthy-disease	-0.274419	0.118073	0.173205	5	protein.linear.MS2
65	O00391	healthy-disease	-0.407785	0.231706	0.304504	8	protein.linear.MS2
66	O00399	healthy-disease	0.171375	0.058428	0.0958102	5	protein.linear.MS2
67	O00400	healthy-disease	-1.23351	1.93052e-07	4.08306e-06	2	protein.linear.MS2
68	O00401	healthy-disease	-0.477052	0.0493887	0.0832368	1	protein.linear.MS2
69	O00410	healthy-disease	-0.661862	0.000808757	0.00251384	25	protein.linear.MS2
70	O00422	healthy-disease	-0.517554	0.000333926	0.00119625	6	protein.linear.MS2
71	O00423	healthy-disease	2.41662	2.38577e-08	1.10298e-06	2	protein.linear.MS2
72	O00425	healthy-disease	-0.914429	0.0654057	0.10543	1	protein.linear.MS2
73	O00429	healthy-disease	-0.19828	0.0955925	0.145677	22	protein.linear.MS2
74	O00442	healthy-disease	-0.366776	0.0112712	0.023663	9	protein.linear.MS2
75	O00461	healthy-disease	-0.676848	0.00939521	0.0203571	2	protein.linear.MS2
76	O00462	healthy-disease	-0.082299	0.772322	0.815002	4	protein.linear.MS2
77	O00468	healthy-disease	1.49175	7.0908e-09	5.84397e-07	50	protein.linear.MS2
78	O00471	healthy-disease	0.0746123	0.498959	0.576388	5	protein.linear.MS2
79	O00478	healthy-disease	0.503703	0.0320298	0.0574652	3	protein.linear.MS2
80	O00479	healthy-disease	0.954998	2.65848e-05	0.000155473	4	protein.linear.MS2
81	O00483	healthy-disease	0.327869	0.109744	0.163443	3	protein.linear.MS2
82	O00487	healthy-disease	-0.430689	0.00124081	0.00358763	8	protein.linear.MS2
83	O00499	healthy-disease	0.467839	0.000129683	0.000548188	6	protein.linear.MS2
84	O00505	healthy-disease	-0.194244	0.017311	0.0339571	8	protein.linear.MS2
85	O00534	healthy-disease	0.665303	0.0133941	0.027322	12	protein.linear.MS2
86	O00560	healthy-disease	0.0455698	0.843009	0.873025	4	protein.linear.MS2
87	O00562	healthy-disease	-0.927806	7.37638e-05	0.000347608	1	protein.linear.MS2
88	O00567	healthy-disease	-0.706729	4.50727e-05	0.000237361	23	protein.linear.MS2
89	O00571	healthy-disease	-0.650563	0.000123636	0.000527705	30	protein.linear.MS2
90	O00584	healthy-disease	-0.528639	0.0573789	0.0942674	7	protein.linear.MS2
91	O00592	healthy-disease	2.69472	1.98208e-07	4.11235e-06	2	protein.linear.MS2
92	O00602	healthy-disease	0.505217	0.233652	0.306146	2	protein.linear.MS2
93	O00625	healthy-disease	-0.315082	0.404775	0.485333	2	protein.linear.MS2
94	O00629	healthy-disease	-0.265555	0.0573932	0.0942674	7	protein.linear.MS2
95	O00635	healthy-disease	0.58215	0.0589516	0.0964663	1	protein.linear.MS2
96	O00743	healthy-disease	-0.169839	0.0596002	0.0973825	5	protein.linear.MS2
97	O00754	healthy-disease	-0.660384	0.00161612	0.00449526	7	protein.linear.MS2
98	O00757	healthy-disease	2.21019	0.000223382	0.000862122	1	protein.linear.MS2
99	O00764	healthy-disease	-0.156005	0.39046	0.471256	19	protein.linear.MS2
100	O14497	healthy-disease	-0.664284	5.61646e-05	0.000278414	3	protein.linear.MS2
101	O14498	healthy-disease	-0.622818	0.0534779	0.0890725	4	protein.linear.MS2
102	O14519	healthy-disease	-0.600998	8.62737e-06	6.74891e-05	1	protein.linear.MS2
103	O14545	healthy-disease	-0.562944	0.00219455	0.00577153	3	protein.linear.MS2
104	O14548	healthy-disease	-0.271405	0.166344	0.231417	2	protein.linear.MS2
105	O14558	healthy-disease	3.10333	1.13696e-06	1.46873e-05	1	protein.linear.MS2
106	O14561	healthy-disease	-0.426451	0.00525535	0.0122318	5	protein.linear.MS2
107	O14576	healthy-disease	0.475226	0.000746496	0.00235026	1	protein.linear.MS2
108	O14579	healthy-disease	-0.623935	5.55453e-07	8.93608e-06	9	protein.linear.MS2
109	O14617	healthy-disease	-0.298422	0.00118028	0.00343297	18	protein.linear.MS2
110	O14618	healthy-disease	0.928267	0.001786	0.00487757	2	protein.linear.MS2
111	O14639	healthy-disease	1.69853	2.21553e-07	4.52586e-06	3	protein.linear.MS2
112	O14653	healthy-disease	-0.895934	1.66797e-05	0.000108852	1	protein.linear.MS2
113	O14656	healthy-disease	0.00987935	0.945242	0.956567	1	protein.linear.MS2
114	O14657	healthy-disease	0.702452	0.0144609	0.0291475	2	protein.linear.MS2
115	O14672	healthy-disease	0.851506	1.60651e-06	1.91671e-05	7	protein.linear.MS2
116	O14683	healthy-disease	0.160402	0.49955	0.576767	1	protein.linear.MS2
117	O14727	healthy-disease	-0.285881	0.0300437	0.0546385	2	protein.linear.MS2
118	O14732	healthy-disease	-0.661786	0.032908	0.0587529	2	protein.linear.MS2
119	O14734	healthy-disease	-0.503381	0.00997114	0.0213939	1	protein.linear.MS2
120	O14735	healthy-disease	0.294333	0.115664	0.170769	3	protein.linear.MS2
121	O14737	healthy-disease	-0.554974	0.00015079	0.000618367	8	protein.linear.MS2
122	O14744	healthy-disease	-0.68605	7.72527e-07	1.12722e-05	11	protein.linear.MS2
123	O14745	healthy-disease	-0.406643	0.0232902	0.0438594	12	protein.linear.MS2
124	O14773	healthy-disease	1.12574	0.00407554	0.00986757	15	protein.linear.MS2
125	O14776	healthy-disease	-0.533757	1.10474e-05	8.01985e-05	9	protein.linear.MS2
126	O14786	healthy-disease	0.354759	0.0720971	0.114521	12	protein.linear.MS2
127	O14787	healthy-disease	-0.067065	0.684649	0.742464	4	protein.linear.MS2
128	O14791	healthy-disease	-0.022173	0.946503	0.957182	6	protein.linear.MS2
129	O14818	healthy-disease	-0.164756	0.137247	0.197118	21	protein.linear.MS2
130	O14828	healthy-disease	-0.64168	0.000707921	0.00226288	7	protein.linear.MS2
131	O14841	healthy-disease	-0.825583	0.006436	0.0146385	4	protein.linear.MS2
132	O14874	healthy-disease	0.13664	0.59033	0.658387	3	protein.linear.MS2
133	O14879	healthy-disease	0.421205	0.125832	0.182999	9	protein.linear.MS2
134	O14880	healthy-disease	0.124712	0.561194	0.632315	9	protein.linear.MS2
135	O14907	healthy-disease	0.0997511	0.469599	0.547962	2	protein.linear.MS2
136	O14908	healthy-disease	-0.26718	0.0644293	0.104149	5	protein.linear.MS2
137	O14910	healthy-disease	-0.0131569	0.924848	0.939827	2	protein.linear.MS2
138	O14920	healthy-disease	-0.878352	0.155852	0.21911	2	protein.linear.MS2
139	O14929	healthy-disease	-1.26582	3.15232e-07	5.89085e-06	2	protein.linear.MS2
140	O14933	healthy-disease	-0.157807	0.397214	0.47757	3	protein.linear.MS2
141	O14936	healthy-disease	0.0565597	0.683831	0.74176	4	protein.linear.MS2
142	O14949	healthy-disease	-0.412275	0.0477242	0.0808349	4	protein.linear.MS2
143	O14950;P19105	healthy-disease	0.759457	0.000134478	0.000564114	19	protein.linear.MS2
144	O14957	healthy-disease	-0.544487	0.0357866	0.0627284	1	protein.linear.MS2
145	O14964	healthy-disease	0.0932108	0.316464	0.395086	8	protein.linear.MS2
146	O14966	healthy-disease	-0.606977	0.0704185	0.112139	1	protein.linear.MS2
147	O14972	healthy-disease	0.454817	0.00245367	0.00637233	4	protein.linear.MS2
148	O14974	healthy-disease	0.579593	9.9376e-08	2.5751e-06	31	protein.linear.MS2
149	O14976	healthy-disease	-0.403734	0.000458438	0.00156203	4	protein.linear.MS2
150	O14979	healthy-disease	-0.496969	0.0329746	0.0588323	12	protein.linear.MS2
151	O14980	healthy-disease	-0.497242	1.00527e-05	7.50872e-05	30	protein.linear.MS2
152	O15027	healthy-disease	-0.618033	0.0018207	0.0049514	8	protein.linear.MS2
153	O15031	healthy-disease	0.0101725	0.882088	0.907078	15	protein.linear.MS2
154	O15042	healthy-disease	-0.614419	0.000296278	0.00108983	6	protein.linear.MS2
155	O15061	healthy-disease	2.16377	5.02821e-08	1.70374e-06	2	protein.linear.MS2
156	O15066	healthy-disease	-0.782786	0.00745377	0.0166685	1	protein.linear.MS2
157	O15067	healthy-disease	-0.336928	0.0242146	0.045352	12	protein.linear.MS2
158	O15075	healthy-disease	-0.999016	0.0223249	0.0422998	2	protein.linear.MS2
159	O15117	healthy-disease	-0.948233	0.00222353	0.00583379	3	protein.linear.MS2
160	O15118	healthy-disease	-0.327403	0.195143	0.263632	3	protein.linear.MS2
161	O15121	healthy-disease	-0.712999	0.00354894	0.00877642	1	protein.linear.MS2
162	O15126	healthy-disease	-0.457378	8.21399e-05	0.00037814	5	protein.linear.MS2
163	O15127	healthy-disease	-0.209501	0.209234	0.27896	4	protein.linear.MS2
164	O15143	healthy-disease	-0.327642	0.00408164	0.00987689	27	protein.linear.MS2
165	O15144	healthy-disease	-0.19929	0.0558676	0.0922792	28	protein.linear.MS2
166	O15145	healthy-disease	-0.237829	0.0197595	0.0380296	10	protein.linear.MS2
167	O15155	healthy-disease	-0.926671	1.09269e-06	1.42406e-05	1	protein.linear.MS2
168	O15173	healthy-disease	-0.128323	0.392329	0.473382	7	protein.linear.MS2
169	O15212	healthy-disease	-0.414071	2.76091e-05	0.000160184	3	protein.linear.MS2
170	O15226	healthy-disease	-0.246888	0.109464	0.163082	1	protein.linear.MS2
171	O15228	healthy-disease	-0.126836	0.608603	0.674315	1	protein.linear.MS2
172	O15230	healthy-disease	1.30865	1.02727e-06	1.3672e-05	58	protein.linear.MS2
173	O15231	healthy-disease	0.26327	0.279026	0.355832	5	protein.linear.MS2
174	O15239	healthy-disease	-0.073243	0.730986	0.782284	1	protein.linear.MS2
175	O15247	healthy-disease	1.86342	1.53694e-05	0.000102276	8	protein.linear.MS2
176	O15254	healthy-disease	-0.401488	0.0369836	0.0645082	2	protein.linear.MS2
177	O15258	healthy-disease	-0.791231	1.17938e-06	1.50576e-05	2	protein.linear.MS2
178	O15260	healthy-disease	-0.88186	9.85666e-05	0.000440839	3	protein.linear.MS2
179	O15264	healthy-disease	-0.333073	0.0855637	0.132462	4	protein.linear.MS2
180	O15269	healthy-disease	-0.547139	2.67512e-05	0.000156239	9	protein.linear.MS2
181	O15270	healthy-disease	-0.808162	0.000450542	0.00153871	3	protein.linear.MS2
182	O15294	healthy-disease	-0.555137	0.000318994	0.00115501	4	protein.linear.MS2
183	O15305	healthy-disease	-1.63624	3.82383e-07	6.6644e-06	3	protein.linear.MS2
184	O15320	healthy-disease	-0.566764	0.00116695	0.00340096	5	protein.linear.MS2
185	O15321	healthy-disease	-1.23629	1.10531e-08	7.5852e-07	2	protein.linear.MS2
186	O15347	healthy-disease	-1.9718	6.59516e-08	2.01153e-06	3	protein.linear.MS2
187	O15355	healthy-disease	-0.797637	1.06483e-06	1.40218e-05	6	protein.linear.MS2
188	O15357	healthy-disease	-0.500014	0.00416666	0.0100549	2	protein.linear.MS2
189	O15371	healthy-disease	-0.422069	0.00019208	0.000757285	12	protein.linear.MS2
190	O15372	healthy-disease	-0.34715	0.000499104	0.0016888	12	protein.linear.MS2
191	O15382	healthy-disease	0.367182	0.0979339	0.14837	12	protein.linear.MS2
192	O15397	healthy-disease	-0.503511	0.0062015	0.0141564	1	protein.linear.MS2
193	O15400	healthy-disease	0.630783	0.000132109	0.000555239	10	protein.linear.MS2
194	O15427	healthy-disease	-1.78568	8.04875e-07	1.15563e-05	3	protein.linear.MS2
195	O15438	healthy-disease	-1.39719	1.37214e-05	9.46066e-05	1	protein.linear.MS2
196	O15439	healthy-disease	0.509296	0.0252027	0.0469424	1	protein.linear.MS2
197	O15460	healthy-disease	-1.92019	0.000109371	0.000480839	1	protein.linear.MS2
198	O15498	healthy-disease	-0.421374	0.000373255	0.00131779	7	protein.linear.MS2
199	O15511	healthy-disease	-0.0791357	0.568711	0.638492	7	protein.linear.MS2
200	O15514	healthy-disease	-0.539236	0.000582443	0.00191761	1	protein.linear.MS2
201	O15533	healthy-disease	-0.537154	0.127322	0.184798	6	protein.linear.MS2
202	O43143	healthy-disease	-0.64524	7.54122e-06	6.11089e-05	33	protein.linear.MS2
203	O43148	healthy-disease	-0.993837	0.000606243	0.00198703	1	protein.linear.MS2
204	O43150	healthy-disease	-0.0724601	0.825987	0.85945	1	protein.linear.MS2
205	O43169	healthy-disease	-0.0956034	0.510684	0.586862	4	protein.linear.MS2
206	O43172	healthy-disease	-0.886238	3.81417e-05	0.000207324	5	protein.linear.MS2
207	O43175	healthy-disease	0.0418364	0.896258	0.918853	9	protein.linear.MS2
208	O43181	healthy-disease	-0.660819	0.000303074	0.00110648	3	protein.linear.MS2
209	O43236	healthy-disease	0.702392	2.53959e-06	2.69417e-05	1	protein.linear.MS2
210	O43237	healthy-disease	0.291498	0.00992573	0.0213173	19	protein.linear.MS2
211	O43242	healthy-disease	-0.597145	3.314e-06	3.29301e-05	25	protein.linear.MS2
212	O43251	healthy-disease	-0.494154	0.00139092	0.0039694	2	protein.linear.MS2
213	O43252	healthy-disease	0.00664037	0.955905	0.965357	10	protein.linear.MS2
214	O43264	healthy-disease	-0.565576	0.00137999	0.00394333	1	protein.linear.MS2
215	O43278	healthy-disease	-0.760957	0.0275602	0.0507588	5	protein.linear.MS2
216	O43290	healthy-disease	-0.579207	0.00677588	0.0153164	6	protein.linear.MS2
217	O43291	healthy-disease	-1.72835	1.99629e-05	0.000126154	1	protein.linear.MS2
218	O43292	healthy-disease	-0.603385	0.000750413	0.00235921	2	protein.linear.MS2
219	O43294	healthy-disease	1.28629	0.000122467	0.000523734	9	protein.linear.MS2
220	O43301	healthy-disease	1.03106	0.000444406	0.0015213	1	protein.linear.MS2
221	O43324	healthy-disease	-0.827945	2.53238e-06	2.69417e-05	7	protein.linear.MS2
222	O43390	healthy-disease	-0.456275	0.0024781	0.006406	23	protein.linear.MS2
223	O43395	healthy-disease	-0.58756	0.000325267	0.00117194	3	protein.linear.MS2
224	O43396	healthy-disease	-0.183029	0.173072	0.239319	13	protein.linear.MS2
225	O43399	healthy-disease	-0.439913	0.0040627	0.00984191	15	protein.linear.MS2
226	O43402	healthy-disease	-0.51091	0.000715969	0.002277	1	protein.linear.MS2
227	O43414	healthy-disease	-0.1458	0.445031	0.524156	1	protein.linear.MS2
228	O43424	healthy-disease	0.674189	0.000182023	0.000724134	1	protein.linear.MS2
229	O43427	healthy-disease	-0.0829825	0.538137	0.611987	1	protein.linear.MS2
230	O43432	healthy-disease	-1.18827	2.29431e-06	2.5004e-05	4	protein.linear.MS2
231	O43447	healthy-disease	-0.463336	0.00170897	0.00470287	3	protein.linear.MS2
232	O43464	healthy-disease	-0.467151	0.00258962	0.00666683	3	protein.linear.MS2
233	O43488	healthy-disease	0.243413	0.113023	0.167419	14	protein.linear.MS2
234	O43491	healthy-disease	1.45296	5.27101e-08	1.74062e-06	25	protein.linear.MS2
235	O43493	healthy-disease	-0.858713	0.00158738	0.00442933	5	protein.linear.MS2
236	O43504	healthy-disease	0.316265	0.0710002	0.113024	6	protein.linear.MS2
237	O43511	healthy-disease	0.116967	0.508357	0.584937	1	protein.linear.MS2
238	O43516	healthy-disease	-0.311781	0.0801246	0.125592	5	protein.linear.MS2
239	O43583	healthy-disease	-0.702284	8.38829e-06	6.57882e-05	5	protein.linear.MS2
240	O43592	healthy-disease	-0.77549	9.02579e-05	0.000407413	9	protein.linear.MS2
241	O43598	healthy-disease	-0.265222	0.0872971	0.134861	8	protein.linear.MS2
242	O43615	healthy-disease	-0.580338	0.0226936	0.0428874	5	protein.linear.MS2
243	O43617	healthy-disease	0.0523608	0.703598	0.759329	4	protein.linear.MS2
244	O43633	healthy-disease	-0.172376	0.264189	0.338779	5	protein.linear.MS2
245	O43639	healthy-disease	0.459821	0.00317485	0.00798623	2	protein.linear.MS2
246	O43660	healthy-disease	-0.556197	0.000146224	0.000605292	2	protein.linear.MS2
247	O43665	healthy-disease	-0.519154	0.00295225	0.00748632	4	protein.linear.MS2
248	O43670	healthy-disease	-0.625498	0.000164063	0.000661069	5	protein.linear.MS2
249	O43674	healthy-disease	-0.0167836	0.932617	0.946627	3	protein.linear.MS2
250	O43676	healthy-disease	-0.321257	0.0282831	0.0519033	1	protein.linear.MS2
251	O43678	healthy-disease	-0.433778	0.00208864	0.00552276	5	protein.linear.MS2
252	O43681	healthy-disease	-0.0449443	0.648309	0.709691	7	protein.linear.MS2
253	O43684	healthy-disease	-0.619965	1.97669e-06	2.22037e-05	13	protein.linear.MS2
254	O43707	healthy-disease	0.280247	0.0134909	0.0274952	75	protein.linear.MS2
255	O43708	healthy-disease	-0.299209	0.0927166	0.141787	1	protein.linear.MS2
256	O43719	healthy-disease	-0.644827	2.80792e-05	0.000162268	6	protein.linear.MS2
257	O43747	healthy-disease	-0.303679	0.00908839	0.0197507	21	protein.linear.MS2
258	O43752	healthy-disease	-0.584521	0.000317656	0.00115272	1	protein.linear.MS2
259	O43760	healthy-disease	-0.289123	0.104572	0.156751	4	protein.linear.MS2
260	O43765	healthy-disease	-0.401683	0.00178243	0.00487449	8	protein.linear.MS2
261	O43768	healthy-disease	0.208557	0.209265	0.27896	3	protein.linear.MS2
262	O43772	healthy-disease	0.510923	0.00237385	0.00618752	9	protein.linear.MS2
263	O43776	healthy-disease	-0.4992	0.00103982	0.00308783	23	protein.linear.MS2
264	O43795	healthy-disease	0.895261	3.62309e-07	6.41638e-06	36	protein.linear.MS2
265	O43809	healthy-disease	-0.494118	0.00301251	0.00763029	10	protein.linear.MS2
266	O43813	healthy-disease	0.574138	0.0302949	0.0549815	10	protein.linear.MS2
267	O43815	healthy-disease	0.207917	0.144031	0.205384	8	protein.linear.MS2
268	O43819	healthy-disease	-0.575951	0.0118511	0.0246449	1	protein.linear.MS2
269	O43823	healthy-disease	-0.948385	3.675e-05	0.000201758	1	protein.linear.MS2
270	O43837	healthy-disease	-0.209304	0.162444	0.226493	15	protein.linear.MS2
271	O43847	healthy-disease	-0.758125	0.000531675	0.00177846	2	protein.linear.MS2
272	O43852	healthy-disease	-1.18484	5.33467e-07	8.73364e-06	26	protein.linear.MS2
273	O43865	healthy-disease	-0.127967	0.429925	0.510332	7	protein.linear.MS2
274	O43866	healthy-disease	0.580976	0.18946	0.257459	6	protein.linear.MS2
275	O43920	healthy-disease	-0.32216	0.0694538	0.110843	8	protein.linear.MS2
276	O43924	healthy-disease	-0.0791842	0.460576	0.539595	4	protein.linear.MS2
277	O60216	healthy-disease	-0.185055	0.190799	0.258907	7	protein.linear.MS2
278	O60218	healthy-disease	-1.49615	0.0268906	0.0497278	1	protein.linear.MS2
279	O60220	healthy-disease	-0.678702	0.000160818	0.000650381	2	protein.linear.MS2
280	O60232	healthy-disease	-0.305057	0.196249	0.264801	1	protein.linear.MS2
281	O60234	healthy-disease	0.101636	0.47484	0.552392	5	protein.linear.MS2
282	O60256	healthy-disease	-0.0880352	0.413888	0.494908	10	protein.linear.MS2
283	O60262	healthy-disease	-0.0346548	0.913416	0.931324	2	protein.linear.MS2
284	O60264	healthy-disease	-0.484337	0.0109249	0.0230573	7	protein.linear.MS2
285	O60271	healthy-disease	-0.0555264	0.708908	0.763306	21	protein.linear.MS2
286	O60282	healthy-disease	0.563234	0.0508374	0.085547	1	protein.linear.MS2
287	O60306	healthy-disease	-0.0691987	0.802868	0.83997	1	protein.linear.MS2
288	O60313	healthy-disease	-0.308713	0.0974643	0.147863	28	protein.linear.MS2
289	O60333	healthy-disease	0.22033	0.0329793	0.0588323	1	protein.linear.MS2
290	O60341	healthy-disease	-0.773107	1.04539e-06	1.38294e-05	5	protein.linear.MS2
291	O60437	healthy-disease	1.26235	0.000937186	0.0028387	44	protein.linear.MS2
292	O60443	healthy-disease	-1.03778	0.0015996	0.00445212	2	protein.linear.MS2
293	O60488	healthy-disease	-0.101683	0.751643	0.798552	15	protein.linear.MS2
294	O60493	healthy-disease	0.538709	0.00730047	0.0163675	10	protein.linear.MS2
295	O60496	healthy-disease	0.508853	0.0157672	0.0313914	3	protein.linear.MS2
296	O60499	healthy-disease	-0.622414	0.130535	0.189086	1	protein.linear.MS2
297	O60502	healthy-disease	-0.591044	0.000509225	0.00171644	2	protein.linear.MS2
298	O60504	healthy-disease	1.86014	2.56042e-10	1.10699e-07	9	protein.linear.MS2
299	O60506	healthy-disease	-0.666862	3.86439e-06	3.71388e-05	31	protein.linear.MS2
300	O60508	healthy-disease	-0.350547	0.0632417	0.102645	1	protein.linear.MS2
301	O60524	healthy-disease	-0.884076	2.14808e-05	0.000132691	2	protein.linear.MS2
302	O60547	healthy-disease	-1.11535	8.92514e-06	6.9355e-05	10	protein.linear.MS2
303	O60568	healthy-disease	-0.532221	0.0337112	0.0597737	16	protein.linear.MS2
304	O60610	healthy-disease	0.056799	0.715967	0.769962	34	protein.linear.MS2
305	O60613	healthy-disease	-0.71407	2.50861e-07	4.98544e-06	2	protein.linear.MS2
306	O60645	healthy-disease	0.211918	0.05177	0.0868171	5	protein.linear.MS2
307	O60664	healthy-disease	-0.708062	8.99802e-05	0.000406851	22	protein.linear.MS2
308	O60678	healthy-disease	-0.0345065	0.750465	0.797494	1	protein.linear.MS2
309	O60684	healthy-disease	-0.226014	0.051663	0.0867369	9	protein.linear.MS2
310	O60701	healthy-disease	-1.39839	0.00177359	0.00485859	25	protein.linear.MS2
311	O60711	healthy-disease	-0.170687	0.431337	0.511732	5	protein.linear.MS2
312	O60716	healthy-disease	0.346147	0.0129799	0.0265523	40	protein.linear.MS2
313	O60739	healthy-disease	-0.105445	0.59008	0.658276	3	protein.linear.MS2
314	O60749	healthy-disease	0.325165	0.00551998	0.0127935	18	protein.linear.MS2
315	O60762	healthy-disease	-0.39328	0.00845396	0.0185649	7	protein.linear.MS2
316	O60763	healthy-disease	-0.712017	1.16294e-06	1.49346e-05	29	protein.linear.MS2
317	O60783	healthy-disease	-1.68404	1.44228e-07	3.38742e-06	1	protein.linear.MS2
318	O60784	healthy-disease	-0.182019	0.191405	0.25946	9	protein.linear.MS2
319	O60825	healthy-disease	0.319434	0.0818814	0.127752	3	protein.linear.MS2
320	O60826	healthy-disease	0.379748	0.00807126	0.0178262	9	protein.linear.MS2
321	O60828	healthy-disease	-0.862636	8.06658e-06	6.42984e-05	2	protein.linear.MS2
322	O60830	healthy-disease	-0.854442	0.000899283	0.00274472	1	protein.linear.MS2
323	O60831	healthy-disease	-0.183878	0.241715	0.314832	1	protein.linear.MS2
324	O60832	healthy-disease	-0.953543	4.94946e-08	1.69828e-06	13	protein.linear.MS2
325	O60841	healthy-disease	-0.880711	7.31605e-08	2.15547e-06	13	protein.linear.MS2
326	O60869	healthy-disease	-0.552626	0.0127938	0.0262449	7	protein.linear.MS2
327	O60879	healthy-disease	0.804834	3.44977e-05	0.000192033	3	protein.linear.MS2
328	O60884	healthy-disease	-0.311071	3.69238e-05	0.000201954	10	protein.linear.MS2
329	O60885	healthy-disease	-0.459795	0.00521832	0.0121779	3	protein.linear.MS2
330	O60888	healthy-disease	0.0952025	0.471228	0.549411	3	protein.linear.MS2
331	O60907	healthy-disease	-0.0504085	0.876776	0.90246	5	protein.linear.MS2
332	O60925	healthy-disease	-0.100655	0.216636	0.287366	8	protein.linear.MS2
333	O60927	healthy-disease	-0.207515	0.166586	0.231616	3	protein.linear.MS2
334	O60936	healthy-disease	0.371364	0.300723	0.378337	1	protein.linear.MS2
335	O75027	healthy-disease	-0.487079	0.00912873	0.0198188	3	protein.linear.MS2
336	O75083	healthy-disease	-0.0484192	0.644285	0.706669	45	protein.linear.MS2
337	O75116	healthy-disease	0.560683	6.92343e-06	5.72267e-05	16	protein.linear.MS2
338	O75122	healthy-disease	0.214376	0.0123902	0.0255842	1	protein.linear.MS2
339	O75131	healthy-disease	-0.13537	0.227764	0.300312	18	protein.linear.MS2
340	O75150	healthy-disease	-0.806741	0.0560972	0.0925889	1	protein.linear.MS2
341	O75152	healthy-disease	-0.821413	0.000130571	0.000550353	2	protein.linear.MS2
342	O75165	healthy-disease	-0.369499	0.0083278	0.0183521	15	protein.linear.MS2
343	O75170	healthy-disease	-1.21508	0.0108333	0.0228749	1	protein.linear.MS2
344	O75175	healthy-disease	-0.881792	3.2249e-06	3.23899e-05	2	protein.linear.MS2
345	O75190	healthy-disease	-0.722755	0.0170959	0.0335801	3	protein.linear.MS2
346	O75208	healthy-disease	0.295416	0.0304073	0.05514	8	protein.linear.MS2
347	O75223	healthy-disease	-0.762693	2.20904e-07	4.52586e-06	10	protein.linear.MS2
348	O75251	healthy-disease	-0.444298	0.00313609	0.00790683	3	protein.linear.MS2
349	O75306	healthy-disease	-0.299061	0.041724	0.0717791	13	protein.linear.MS2
350	O75312	healthy-disease	-0.62644	0.00168966	0.00466435	2	protein.linear.MS2
351	O75317;P62068	healthy-disease	0.34694	0.0115427	0.0241407	1	protein.linear.MS2
352	O75323	healthy-disease	-0.0174815	0.92997	0.944158	10	protein.linear.MS2
353	O75340	healthy-disease	-0.546538	0.00599226	0.0137542	6	protein.linear.MS2
354	O75347	healthy-disease	-0.205404	0.145807	0.207312	11	protein.linear.MS2
355	O75348	healthy-disease	0.0815892	0.662879	0.721706	8	protein.linear.MS2
356	O75351	healthy-disease	-0.0973063	0.160287	0.224185	11	protein.linear.MS2
357	O75352	healthy-disease	-0.402416	0.193315	0.261726	3	protein.linear.MS2
358	O75367	healthy-disease	0.599043	0.00107663	0.00317565	18	protein.linear.MS2
359	O75368	healthy-disease	0.584685	9.33591e-05	0.000419257	11	protein.linear.MS2
360	O75369	healthy-disease	-0.281654	0.0348495	0.0613557	161	protein.linear.MS2
361	O75376	healthy-disease	-0.546351	0.0210784	0.0401633	1	protein.linear.MS2
362	O75380	healthy-disease	-0.550687	0.000651991	0.0021102	5	protein.linear.MS2
363	O75381	healthy-disease	0.621498	0.0263822	0.0488905	2	protein.linear.MS2
364	O75390	healthy-disease	-0.0213403	0.905736	0.925115	23	protein.linear.MS2
365	O75396	healthy-disease	-0.588267	8.36793e-05	0.00038244	14	protein.linear.MS2
366	O75400	healthy-disease	-0.879467	9.46846e-07	1.2835e-05	2	protein.linear.MS2
367	O75410	healthy-disease	0.435831	0.0149584	0.0300073	5	protein.linear.MS2
368	O75427	healthy-disease	-0.125067	0.700701	0.757418	1	protein.linear.MS2
369	O75431	healthy-disease	-0.0636556	0.645388	0.707398	6	protein.linear.MS2
370	O75436	healthy-disease	0.134341	0.143208	0.204409	12	protein.linear.MS2
371	O75438	healthy-disease	-0.615284	0.000654194	0.00211577	1	protein.linear.MS2
372	O75439	healthy-disease	-0.671534	0.00412181	0.00995764	6	protein.linear.MS2
373	O75475	healthy-disease	0.598025	0.0012341	0.00357296	9	protein.linear.MS2
374	O75477	healthy-disease	-0.327038	0.209369	0.27896	3	protein.linear.MS2
375	O75487	healthy-disease	0.489821	0.0833396	0.129567	1	protein.linear.MS2
376	O75489	healthy-disease	-0.542349	0.00146847	0.00415509	13	protein.linear.MS2
377	O75494	healthy-disease	-0.308026	0.0286994	0.052561	7	protein.linear.MS2
378	O75503	healthy-disease	0.601793	0.033996	0.0602301	2	protein.linear.MS2
379	O75506	healthy-disease	-0.113165	0.383443	0.465087	3	protein.linear.MS2
380	O75521	healthy-disease	0.189148	0.31079	0.389329	6	protein.linear.MS2
381	O75531	healthy-disease	-0.166778	0.241466	0.314601	7	protein.linear.MS2
382	O75533	healthy-disease	-0.651831	2.42069e-05	0.000143477	38	protein.linear.MS2
383	O75534	healthy-disease	-0.584443	2.76075e-06	2.85972e-05	19	protein.linear.MS2
384	O75558	healthy-disease	1.58203	1.95437e-09	3.41806e-07	2	protein.linear.MS2
385	O75563	healthy-disease	-0.119834	0.601917	0.668762	5	protein.linear.MS2
386	O75569	healthy-disease	-0.195824	0.0195111	0.0376671	9	protein.linear.MS2
387	O75608	healthy-disease	-0.507446	0.00524324	0.0122231	8	protein.linear.MS2
388	O75629	healthy-disease	1.04985	0.0567523	0.0933886	1	protein.linear.MS2
389	O75635	healthy-disease	-2.81981	6.55025e-07	9.98914e-06	1	protein.linear.MS2
390	O75643	healthy-disease	-0.469922	0.000744915	0.00234696	46	protein.linear.MS2
391	O75663	healthy-disease	-0.669297	9.37504e-07	1.28247e-05	7	protein.linear.MS2
392	O75688	healthy-disease	-0.0877563	0.181331	0.248488	3	protein.linear.MS2
393	O75694	healthy-disease	-0.653278	4.44877e-06	4.08765e-05	10	protein.linear.MS2
394	O75695	healthy-disease	0.170174	0.17924	0.246161	7	protein.linear.MS2
395	O75718	healthy-disease	-2.31686	2.55711e-08	1.14776e-06	1	protein.linear.MS2
396	O75746	healthy-disease	-0.385	0.0574744	0.0943654	12	protein.linear.MS2
397	O75781	healthy-disease	1.51341	6.0754e-07	9.49578e-06	1	protein.linear.MS2
398	O75792	healthy-disease	1.77926	0.121829	0.177765	1	protein.linear.MS2
399	O75821	healthy-disease	-0.68043	0.00169617	0.00467521	10	protein.linear.MS2
400	O75822	healthy-disease	-0.754944	1.75979e-05	0.000113997	9	protein.linear.MS2
401	O75828	healthy-disease	-0.263856	0.118594	0.173738	11	protein.linear.MS2
402	O75832	healthy-disease	-0.090401	0.516811	0.592646	12	protein.linear.MS2
403	O75843	healthy-disease	0.22721	0.590612	0.658535	1	protein.linear.MS2
404	O75844	healthy-disease	-0.430502	0.0263382	0.048871	7	protein.linear.MS2
405	O75874	healthy-disease	-0.306114	0.252609	0.326696	27	protein.linear.MS2
406	O75880	healthy-disease	-0.18359	0.36837	0.449786	4	protein.linear.MS2
407	O75882	healthy-disease	-0.353843	0.0953558	0.145418	2	protein.linear.MS2
408	O75884	healthy-disease	0.268011	0.0459323	0.0780707	10	protein.linear.MS2
409	O75886	healthy-disease	0.109145	0.314485	0.393174	1	protein.linear.MS2
410	O75915	healthy-disease	0.377629	0.0411435	0.0709471	6	protein.linear.MS2
411	O75923	healthy-disease	0.591952	0.0208177	0.039759	14	protein.linear.MS2
412	O75934	healthy-disease	-0.774863	2.78128e-05	0.000161153	4	protein.linear.MS2
413	O75935	healthy-disease	0.448253	1.25205e-06	1.57115e-05	5	protein.linear.MS2
414	O75937	healthy-disease	-0.254633	0.0418597	0.0719843	6	protein.linear.MS2
415	O75947	healthy-disease	-0.19137	0.415768	0.49675	14	protein.linear.MS2
416	O75954	healthy-disease	1.4353	2.09046e-06	2.32664e-05	1	protein.linear.MS2
417	O75955	healthy-disease	0.0160527	0.913512	0.931324	23	protein.linear.MS2
418	O75962	healthy-disease	-0.326347	0.587235	0.655935	1	protein.linear.MS2
419	O75964	healthy-disease	-0.133002	0.415383	0.496425	7	protein.linear.MS2
420	O75995	healthy-disease	-0.277897	0.177945	0.244842	2	protein.linear.MS2
421	O76003	healthy-disease	-0.849752	0.000122441	0.000523734	11	protein.linear.MS2
422	O76021	healthy-disease	-1.06529	1.94698e-05	0.000123393	9	protein.linear.MS2
423	O76024	healthy-disease	1.64618	1.65028e-09	3.02639e-07	8	protein.linear.MS2
424	O76031	healthy-disease	-1.35459	0.000189071	0.000746761	1	protein.linear.MS2
425	O76071	healthy-disease	-0.307058	0.0593232	0.0970021	4	protein.linear.MS2
426	O76094	healthy-disease	-0.762239	1.9654e-06	2.21544e-05	14	protein.linear.MS2
427	O76095	healthy-disease	-1.13317	3.48999e-06	3.42144e-05	1	protein.linear.MS2
428	O94760	healthy-disease	1.10363	0.0159134	0.0315822	6	protein.linear.MS2
429	O94776	healthy-disease	-0.629927	0.000539802	0.00180281	5	protein.linear.MS2
430	O94804	healthy-disease	0.273568	0.0341837	0.060476	5	protein.linear.MS2
431	O94811	healthy-disease	3.09116	1.45934e-08	8.43342e-07	1	protein.linear.MS2
432	O94819	healthy-disease	1.03709	6.22088e-05	0.000303579	1	protein.linear.MS2
433	O94826	healthy-disease	-0.241846	0.106547	0.159276	18	protein.linear.MS2
434	O94832	healthy-disease	0.504007	2.32682e-05	0.000140008	40	protein.linear.MS2
435	O94842	healthy-disease	-0.924725	6.09239e-05	0.000298636	1	protein.linear.MS2
436	O94855	healthy-disease	-1.49887	7.36157e-08	2.15547e-06	8	protein.linear.MS2
437	O94874	healthy-disease	-0.349471	0.00363313	0.00894937	13	protein.linear.MS2
438	O94886	healthy-disease	0.628499	0.0682727	0.109157	4	protein.linear.MS2
439	O94888	healthy-disease	-0.522073	0.00425332	0.0102024	1	protein.linear.MS2
440	O94901	healthy-disease	-0.0470043	0.722407	0.774991	8	protein.linear.MS2
441	O94903	healthy-disease	-0.115454	0.477014	0.554449	8	protein.linear.MS2
442	O94905	healthy-disease	-0.335886	0.0480217	0.0812552	15	protein.linear.MS2
443	O94906	healthy-disease	-0.429285	0.00591084	0.013599	10	protein.linear.MS2
444	O94915	healthy-disease	0.159833	0.328077	0.407499	1	protein.linear.MS2
445	O94919	healthy-disease	0.286341	0.284425	0.361352	4	protein.linear.MS2
446	O94925	healthy-disease	-0.0454201	0.892571	0.916356	16	protein.linear.MS2
447	O94973	healthy-disease	0.144933	0.333649	0.413717	25	protein.linear.MS2
448	O94979	healthy-disease	-0.806796	3.05724e-08	1.2549e-06	28	protein.linear.MS2
449	O94992	healthy-disease	-0.629676	0.0206068	0.0394185	1	protein.linear.MS2
450	O95070	healthy-disease	-0.843623	5.2126e-05	0.000264057	3	protein.linear.MS2
451	O95139	healthy-disease	-0.16858	0.610651	0.675732	1	protein.linear.MS2
452	O95140	healthy-disease	-0.0852889	0.558351	0.62992	3	protein.linear.MS2
453	O95154	healthy-disease	0.285505	0.169622	0.235306	1	protein.linear.MS2
454	O95159	healthy-disease	-1.05051	3.42038e-09	3.52611e-07	2	protein.linear.MS2
455	O95163	healthy-disease	-1.00224	1.96693e-05	0.000124478	3	protein.linear.MS2
456	O95166	healthy-disease	-0.263383	0.0243422	0.0455522	1	protein.linear.MS2
457	O95167	healthy-disease	-0.619827	0.00236134	0.00615856	1	protein.linear.MS2
458	O95168	healthy-disease	-0.973859	1.06771e-05	7.85491e-05	6	protein.linear.MS2
459	O95169	healthy-disease	-0.600296	0.00146923	0.00415509	3	protein.linear.MS2
460	O95171	healthy-disease	2.86647	8.11629e-06	6.45775e-05	1	protein.linear.MS2
461	O95182	healthy-disease	-0.473968	0.00147855	0.0041734	6	protein.linear.MS2
462	O95183	healthy-disease	1.06672	4.27965e-06	3.96912e-05	1	protein.linear.MS2
463	O95197	healthy-disease	0.313061	0.0619185	0.100758	3	protein.linear.MS2
464	O95202	healthy-disease	-0.215386	0.218753	0.289823	9	protein.linear.MS2
465	O95208	healthy-disease	0.815618	0.00493781	0.0115973	2	protein.linear.MS2
466	O95210	healthy-disease	-0.252168	0.185826	0.253546	1	protein.linear.MS2
467	O95218	healthy-disease	-0.367523	0.0322564	0.0578246	6	protein.linear.MS2
468	O95219	healthy-disease	0.28284	0.135566	0.195536	4	protein.linear.MS2
469	O95232	healthy-disease	-0.885254	3.26698e-07	6.00359e-06	5	protein.linear.MS2
470	O95249	healthy-disease	-1.21665	3.97199e-06	3.76781e-05	4	protein.linear.MS2
471	O95251	healthy-disease	-0.252594	0.270207	0.34589	1	protein.linear.MS2
472	O95292	healthy-disease	0.0368236	0.778062	0.819681	9	protein.linear.MS2
473	O95295	healthy-disease	0.167839	0.236494	0.308673	2	protein.linear.MS2
474	O95297	healthy-disease	-0.220295	0.152896	0.215576	3	protein.linear.MS2
475	O95298	healthy-disease	-0.340126	0.0203425	0.0390149	3	protein.linear.MS2
476	O95299	healthy-disease	-0.472549	0.000565671	0.00187787	12	protein.linear.MS2
477	O95302	healthy-disease	-0.896386	0.00155688	0.00436084	7	protein.linear.MS2
478	O95319	healthy-disease	0.0326615	0.862223	0.888939	5	protein.linear.MS2
479	O95336	healthy-disease	0.0890675	0.433901	0.513664	12	protein.linear.MS2
480	O95340	healthy-disease	0.823175	0.0133997	0.027322	18	protein.linear.MS2
481	O95352	healthy-disease	0.338578	0.0627311	0.101892	8	protein.linear.MS2
482	O95359	healthy-disease	0.0580872	0.736457	0.786987	2	protein.linear.MS2
483	O95372	healthy-disease	-0.478376	0.00396343	0.00963135	7	protein.linear.MS2
484	O95373	healthy-disease	-0.605597	0.00156078	0.00436898	16	protein.linear.MS2
485	O95376	healthy-disease	-0.355544	0.0618136	0.100625	1	protein.linear.MS2
486	O95379	healthy-disease	-0.297774	0.104168	0.156359	3	protein.linear.MS2
487	O95394	healthy-disease	-0.668806	6.2317e-06	5.27353e-05	9	protein.linear.MS2
488	O95396	healthy-disease	-0.604036	0.00205187	0.00545149	1	protein.linear.MS2
489	O95400	healthy-disease	-0.751827	3.02765e-05	0.000172247	1	protein.linear.MS2
490	O95425	healthy-disease	0.356785	0.0110157	0.0232155	13	protein.linear.MS2
491	O95433	healthy-disease	-0.748571	2.73446e-08	1.18908e-06	10	protein.linear.MS2
492	O95445	healthy-disease	0.76285	0.117101	0.172067	1	protein.linear.MS2
493	O95466	healthy-disease	0.146934	0.366774	0.448087	13	protein.linear.MS2
494	O95470	healthy-disease	-1.59593	9.39995e-08	2.48702e-06	4	protein.linear.MS2
495	O95479	healthy-disease	-0.0573412	0.769035	0.812509	20	protein.linear.MS2
496	O95486	healthy-disease	-1.43929	1.19156e-06	1.51252e-05	1	protein.linear.MS2
497	O95487	healthy-disease	-0.0818149	0.38251	0.464213	2	protein.linear.MS2
498	O95563	healthy-disease	0.191893	0.363083	0.444567	4	protein.linear.MS2
499	O95571	healthy-disease	0.156733	0.303733	0.381707	11	protein.linear.MS2
500	O95573	healthy-disease	-0.319263	0.033355	0.0593497	16	protein.linear.MS2
501	O95630	healthy-disease	0.100843	0.557237	0.629309	5	protein.linear.MS2
502	O95639	healthy-disease	-0.623331	0.0641947	0.103961	1	protein.linear.MS2
503	O95671	healthy-disease	0.0188421	0.919524	0.935963	6	protein.linear.MS2
504	O95674	healthy-disease	0.245624	0.22641	0.298707	5	protein.linear.MS2
505	O95678	healthy-disease	-0.329048	0.466261	0.545212	1	protein.linear.MS2
506	O95716	healthy-disease	-0.65537	0.0224742	0.042546	4	protein.linear.MS2
507	O95721	healthy-disease	-0.479985	0.00494577	0.0116097	6	protein.linear.MS2
508	O95747	healthy-disease	0.0725609	0.435483	0.514972	9	protein.linear.MS2
509	O95749	healthy-disease	-0.478254	0.000523413	0.00175886	1	protein.linear.MS2
510	O95758	healthy-disease	-0.700565	2.70611e-05	0.000157629	6	protein.linear.MS2
511	O95777	healthy-disease	-0.430527	0.00187166	0.00505866	4	protein.linear.MS2
512	O95782	healthy-disease	0.0304583	0.793222	0.832097	30	protein.linear.MS2
513	O95786	healthy-disease	-0.366239	0.202048	0.271582	9	protein.linear.MS2
514	O95793	healthy-disease	-0.943899	2.11948e-05	0.000131294	4	protein.linear.MS2
515	O95810	healthy-disease	4.01782	4.27187e-08	1.52537e-06	6	protein.linear.MS2
516	O95816	healthy-disease	-0.0113824	0.958288	0.967096	3	protein.linear.MS2
517	O95817	healthy-disease	0.0296002	0.861913	0.888847	18	protein.linear.MS2
518	O95819	healthy-disease	0.499359	0.000127737	0.000542573	2	protein.linear.MS2
519	O95822	healthy-disease	1.46534	7.9706e-06	6.38811e-05	3	protein.linear.MS2
520	O95825	healthy-disease	0.322687	0.0536841	0.0893109	5	protein.linear.MS2
521	O95831	healthy-disease	-0.260253	0.190776	0.258907	22	protein.linear.MS2
522	O95833	healthy-disease	2.63393	2.32781e-06	2.52438e-05	3	protein.linear.MS2
523	O95834	healthy-disease	-0.2434	0.204343	0.274085	17	protein.linear.MS2
524	O95837	healthy-disease	1.32195	1.00228e-06	1.34208e-05	2	protein.linear.MS2
525	O95857	healthy-disease	0.0678737	0.795171	0.833506	2	protein.linear.MS2
526	O95861	healthy-disease	-0.151844	0.389624	0.470385	16	protein.linear.MS2
527	O95865	healthy-disease	1.47292	5.37565e-08	1.74888e-06	12	protein.linear.MS2
528	O95870	healthy-disease	-0.212755	0.260905	0.335748	4	protein.linear.MS2
529	O95881	healthy-disease	-0.529847	0.010238	0.0218809	7	protein.linear.MS2
530	O95905	healthy-disease	-1.27703	0.000561431	0.00186678	1	protein.linear.MS2
531	O95967	healthy-disease	0.42695	0.0153184	0.030595	10	protein.linear.MS2
532	O95989	healthy-disease	0.351805	0.0323689	0.0579561	3	protein.linear.MS2
533	O95994	healthy-disease	-0.859677	0.202344	0.271855	6	protein.linear.MS2
534	O96000	healthy-disease	-0.555019	0.00510194	0.0119254	9	protein.linear.MS2
535	O96005	healthy-disease	-0.745758	0.000232083	0.000893346	1	protein.linear.MS2
536	O96007	healthy-disease	-0.0119617	0.973393	0.978838	1	protein.linear.MS2
537	O96008	healthy-disease	-0.795203	0.000837003	0.00258154	4	protein.linear.MS2
538	O96009	healthy-disease	3.18688	0.00377539	0.00925823	3	protein.linear.MS2
539	O96011	healthy-disease	0.123559	0.446536	0.525788	6	protein.linear.MS2
540	O96019	healthy-disease	-0.56755	0.000546974	0.00182408	9	protein.linear.MS2
541	P00167	healthy-disease	1.35424	0.0264462	0.0489885	7	protein.linear.MS2
542	P00325	healthy-disease	3.91771	5.14473e-06	4.63026e-05	20	protein.linear.MS2
543	P00326	healthy-disease	3.09657	0.00016379	0.000660576	2	protein.linear.MS2
544	P00338	healthy-disease	-1.65736	3.00418e-08	1.2495e-06	35	protein.linear.MS2
545	P00352	healthy-disease	1.8524	0.000301167	0.00110227	22	protein.linear.MS2
546	P00367	healthy-disease	0.506797	0.00052043	0.00175152	36	protein.linear.MS2
547	P00387	healthy-disease	0.797743	4.21054e-08	1.52537e-06	24	protein.linear.MS2
548	P00390	healthy-disease	-0.152195	0.649167	0.710123	22	protein.linear.MS2
549	P00403	healthy-disease	0.147008	0.502455	0.579208	7	protein.linear.MS2
550	P00414	healthy-disease	-0.725293	0.000337488	0.00120704	1	protein.linear.MS2
551	P00441	healthy-disease	0.597424	0.00188542	0.00509271	11	protein.linear.MS2
552	P00450	healthy-disease	0.0968249	0.765859	0.809543	59	protein.linear.MS2
553	P00488	healthy-disease	0.174963	0.478038	0.555141	35	protein.linear.MS2
554	P00491	healthy-disease	-0.0519369	0.722936	0.775368	20	protein.linear.MS2
555	P00492	healthy-disease	-0.516468	0.00870678	0.019025	16	protein.linear.MS2
556	P00505	healthy-disease	-0.484636	0.00478741	0.0112802	24	protein.linear.MS2
557	P00533	healthy-disease	-0.178975	0.469163	0.547877	6	protein.linear.MS2
558	P00558	healthy-disease	-0.597233	0.000105732	0.000468594	59	protein.linear.MS2
559	P00568	healthy-disease	2.00587	2.04299e-05	0.000128343	14	protein.linear.MS2
560	P00734	healthy-disease	0.437315	0.171532	0.237656	28	protein.linear.MS2
561	P00736	healthy-disease	-0.569637	0.0517571	0.0868171	14	protein.linear.MS2
562	P00738	healthy-disease	0.340433	0.599635	0.666734	30	protein.linear.MS2
563	P00739	healthy-disease	0.637863	0.0519722	0.0870896	4	protein.linear.MS2
564	P00740	healthy-disease	1.84429	3.23557e-06	3.23899e-05	6	protein.linear.MS2
565	P00746	healthy-disease	0.493012	0.205787	0.275553	10	protein.linear.MS2
566	P00747	healthy-disease	0.395993	0.319687	0.398429	43	protein.linear.MS2
567	P00748	healthy-disease	0.337236	0.291125	0.368691	12	protein.linear.MS2
568	P00751	healthy-disease	0.403993	0.152495	0.215287	34	protein.linear.MS2
569	P00813	healthy-disease	-0.984206	0.000523171	0.00175886	4	protein.linear.MS2
570	P00846	healthy-disease	-0.0146874	0.938281	0.951223	1	protein.linear.MS2
571	P00915	healthy-disease	2.82992	1.06952e-06	1.40218e-05	28	protein.linear.MS2
572	P00918	healthy-disease	2.31051	3.88159e-06	3.72226e-05	19	protein.linear.MS2
573	P00966	healthy-disease	-0.174084	0.686941	0.744398	15	protein.linear.MS2
574	P01008	healthy-disease	1.55417	9.52081e-06	7.19714e-05	29	protein.linear.MS2
575	P01009	healthy-disease	0.739265	0.0116477	0.0243255	56	protein.linear.MS2
576	P01011	healthy-disease	0.782513	0.00846669	0.0185836	21	protein.linear.MS2
577	P01019	healthy-disease	0.421312	0.164141	0.228714	8	protein.linear.MS2
578	P01023	healthy-disease	1.15257	0.000298368	0.00109474	92	protein.linear.MS2
579	P01024	healthy-disease	0.533588	0.0773461	0.121801	142	protein.linear.MS2
580	P01031	healthy-disease	0.114387	0.756898	0.802445	37	protein.linear.MS2
581	P01033	healthy-disease	-2.2759	1.77267e-05	0.000114493	2	protein.linear.MS2
582	P01034	healthy-disease	-0.133487	0.648449	0.709691	4	protein.linear.MS2
583	P01042	healthy-disease	0.259909	0.427066	0.508175	27	protein.linear.MS2
584	P01112	healthy-disease	0.119182	0.411444	0.492656	5	protein.linear.MS2
585	P01116	healthy-disease	0.605965	0.00109097	0.00321149	4	protein.linear.MS2
586	P01137	healthy-disease	0.175871	0.501755	0.578625	1	protein.linear.MS2
587	P01591	healthy-disease	0.135669	0.793258	0.832097	8	protein.linear.MS2
588	P01594	healthy-disease	-1.10092	0.0030531	0.00771975	3	protein.linear.MS2
589	P01596	healthy-disease	-1.74517	0.0032761	0.00819865	1	protein.linear.MS2
590	P01597	healthy-disease	-0.452604	0.232105	0.304755	2	protein.linear.MS2
591	P01602	healthy-disease	-0.848587	0.0426103	0.0730177	2	protein.linear.MS2
592	P01604	healthy-disease	-0.409668	0.443458	0.523109	1	protein.linear.MS2
593	P01605	healthy-disease	-0.726103	0.0410171	0.070757	2	protein.linear.MS2
594	P01608	healthy-disease	-0.344604	0.465358	0.544302	1	protein.linear.MS2
595	P01609	healthy-disease	-0.749261	0.106788	0.159582	1	protein.linear.MS2
596	P01610	healthy-disease	-0.483382	0.275413	0.35153	1	protein.linear.MS2
597	P01611	healthy-disease	-0.635095	0.100121	0.151162	2	protein.linear.MS2
598	P01612	healthy-disease	-0.556568	0.133698	0.193159	2	protein.linear.MS2
599	P01613	healthy-disease	-0.590253	0.148421	0.210211	3	protein.linear.MS2
600	P01617	healthy-disease	-0.827681	0.0302787	0.0549747	4	protein.linear.MS2
601	P01619	healthy-disease	0.341415	0.538049	0.611987	1	protein.linear.MS2
602	P01620	healthy-disease	-0.524465	0.270605	0.346298	1	protein.linear.MS2
603	P01621	healthy-disease	-1.0843	0.0102323	0.0218809	1	protein.linear.MS2
604	P01624	healthy-disease	-0.773309	0.0591477	0.0967511	1	protein.linear.MS2
605	P01625	healthy-disease	-0.851243	0.0626534	0.101826	6	protein.linear.MS2
606	P01699	healthy-disease	0.0793766	0.831335	0.863786	2	protein.linear.MS2
607	P01702;P06316	healthy-disease	-0.702118	0.12128	0.177141	4	protein.linear.MS2
608	P01703	healthy-disease	-0.698122	0.0654136	0.10543	1	protein.linear.MS2
609	P01708	healthy-disease	-0.295294	0.462845	0.541795	2	protein.linear.MS2
610	P01714	healthy-disease	-0.799524	0.0453095	0.0771016	5	protein.linear.MS2
611	P01717	healthy-disease	-0.546058	0.156445	0.219803	1	protein.linear.MS2
612	P01719	healthy-disease	-0.736829	0.143897	0.20526	1	protein.linear.MS2
613	P01742	healthy-disease	-0.457483	0.23634	0.308642	1	protein.linear.MS2
614	P01743	healthy-disease	-0.761541	0.0541724	0.0899528	1	protein.linear.MS2
615	P01763	healthy-disease	-0.624672	0.0971874	0.147494	1	protein.linear.MS2
616	P01764	healthy-disease	-0.861619	0.0181419	0.0352876	2	protein.linear.MS2
617	P01766	healthy-disease	-0.740473	0.0509212	0.0856008	3	protein.linear.MS2
618	P01771	healthy-disease	-0.396886	0.234386	0.306924	1	protein.linear.MS2
619	P01772	healthy-disease	-0.462121	0.252043	0.32606	3	protein.linear.MS2
620	P01779	healthy-disease	-0.32263	0.39267	0.473533	3	protein.linear.MS2
621	P01781	healthy-disease	-0.142437	0.699808	0.756661	3	protein.linear.MS2
622	P01824	healthy-disease	-0.697308	0.201127	0.270519	2	protein.linear.MS2
623	P01833	healthy-disease	1.58623	0.0849112	0.131684	3	protein.linear.MS2
624	P01834	healthy-disease	-0.706852	0.0315833	0.0567801	14	protein.linear.MS2
625	P01857	healthy-disease	-0.440022	0.154748	0.217908	32	protein.linear.MS2
626	P01859	healthy-disease	-0.221373	0.474712	0.552392	16	protein.linear.MS2
627	P01860	healthy-disease	-0.4098	0.365756	0.447216	13	protein.linear.MS2
628	P01861	healthy-disease	-0.669475	0.187524	0.255699	12	protein.linear.MS2
629	P01871	healthy-disease	-0.781313	0.116545	0.171537	22	protein.linear.MS2
630	P01876	healthy-disease	-0.419665	0.359773	0.441129	7	protein.linear.MS2
631	P01877	healthy-disease	-0.161951	0.745997	0.794668	23	protein.linear.MS2
632	P01892	healthy-disease	-0.196079	0.566699	0.636656	1	protein.linear.MS2
633	P01903	healthy-disease	1.16861	0.00104205	0.00309236	11	protein.linear.MS2
634	P01906	healthy-disease	1.05856	0.00147643	0.0041701	3	protein.linear.MS2
635	P01920	healthy-disease	0.341419	0.336428	0.416576	2	protein.linear.MS2
636	P02042	healthy-disease	2.85626	5.69592e-06	4.93276e-05	15	protein.linear.MS2
637	P02452	healthy-disease	-0.280218	0.358679	0.440033	13	protein.linear.MS2
638	P02462	healthy-disease	1.24897	2.38363e-06	2.56591e-05	8	protein.linear.MS2
639	P02511	healthy-disease	2.01602	0.000233003	0.000896103	4	protein.linear.MS2
640	P02533	healthy-disease	-1.74537	0.00071673	0.00227777	11	protein.linear.MS2
641	P02538	healthy-disease	-2.76924	0.00757716	0.0168843	17	protein.linear.MS2
642	P02545	healthy-disease	0.317434	0.00599395	0.0137542	75	protein.linear.MS2
643	P02549	healthy-disease	3.08875	8.16306e-06	6.48321e-05	5	protein.linear.MS2
644	P02647	healthy-disease	0.696106	0.0467048	0.0791998	39	protein.linear.MS2
645	P02649	healthy-disease	-0.259135	0.491646	0.568989	20	protein.linear.MS2
646	P02652	healthy-disease	0.777691	0.0368053	0.0642484	6	protein.linear.MS2
647	P02654	healthy-disease	1.53392	4.26905e-05	0.000226172	6	protein.linear.MS2
648	P02656	healthy-disease	1.29821	0.000148297	0.000612142	4	protein.linear.MS2
649	P02671	healthy-disease	0.684057	0.087702	0.135439	49	protein.linear.MS2
650	P02675	healthy-disease	0.365324	0.40447	0.485205	44	protein.linear.MS2
651	P02679	healthy-disease	0.29385	0.496493	0.573993	32	protein.linear.MS2
652	P02686	healthy-disease	0.981147	0.00150104	0.004226	1	protein.linear.MS2
653	P02730	healthy-disease	2.78581	5.96018e-06	5.11272e-05	15	protein.linear.MS2
654	P02743	healthy-disease	2.47858	2.25219e-05	0.000137384	7	protein.linear.MS2
655	P02745	healthy-disease	-0.45637	0.0397965	0.0689492	2	protein.linear.MS2
656	P02746	healthy-disease	-0.258155	0.250849	0.324803	7	protein.linear.MS2
657	P02747	healthy-disease	-0.751575	0.0119973	0.0248899	5	protein.linear.MS2
658	P02748	healthy-disease	0.270075	0.479841	0.557088	18	protein.linear.MS2
659	P02749	healthy-disease	-0.0902115	0.735537	0.786387	23	protein.linear.MS2
660	P02750	healthy-disease	0.542924	0.194815	0.263351	9	protein.linear.MS2
661	P02751	healthy-disease	-0.431075	0.383818	0.465157	123	protein.linear.MS2
662	P02753	healthy-disease	0.798493	0.0239062	0.0448893	6	protein.linear.MS2
663	P02760	healthy-disease	0.740372	0.0197266	0.0379831	13	protein.linear.MS2
664	P02763	healthy-disease	0.371326	0.378137	0.45954	22	protein.linear.MS2
665	P02765	healthy-disease	0.472523	0.132621	0.191792	14	protein.linear.MS2
666	P02766	healthy-disease	-0.0374514	0.922571	0.938382	14	protein.linear.MS2
667	P02768	healthy-disease	0.482263	0.0594828	0.0972268	145	protein.linear.MS2
668	P02774	healthy-disease	0.276616	0.400591	0.480972	40	protein.linear.MS2
669	P02775	healthy-disease	2.2855	5.6636e-06	4.91591e-05	1	protein.linear.MS2
670	P02786	healthy-disease	-1.04546	0.00833274	0.0183538	17	protein.linear.MS2
671	P02787	healthy-disease	0.41404	0.146728	0.208486	85	protein.linear.MS2
672	P02788	healthy-disease	-0.0483883	0.948678	0.95894	21	protein.linear.MS2
673	P02790	healthy-disease	0.47349	0.116392	0.171369	35	protein.linear.MS2
674	P02792	healthy-disease	1.16622	0.0116142	0.0242671	3	protein.linear.MS2
675	P02794	healthy-disease	0.497234	0.254399	0.328546	3	protein.linear.MS2
676	P02795	healthy-disease	-1.0126	0.0314251	0.0565652	4	protein.linear.MS2
677	P03886	healthy-disease	-0.830738	0.000176104	0.000703137	1	protein.linear.MS2
678	P03891	healthy-disease	-1.18394	1.00552e-06	1.34233e-05	1	protein.linear.MS2
679	P03897	healthy-disease	-0.734319	0.00203211	0.00541239	1	protein.linear.MS2
680	P03905	healthy-disease	-0.757398	0.00197792	0.00529834	2	protein.linear.MS2
681	P03915	healthy-disease	-0.761662	1.17013e-05	8.35641e-05	1	protein.linear.MS2
682	P03950	healthy-disease	1.00791	0.0068888	0.0155476	4	protein.linear.MS2
683	P03952	healthy-disease	0.301428	0.284373	0.361352	6	protein.linear.MS2
684	P03973	healthy-disease	1.51379	0.000754431	0.00237014	1	protein.linear.MS2
685	P04003	healthy-disease	0.0652008	0.866536	0.892548	21	protein.linear.MS2
686	P04004	healthy-disease	0.0420236	0.923249	0.938854	11	protein.linear.MS2
687	P04040	healthy-disease	1.99959	5.50304e-08	1.7501e-06	43	protein.linear.MS2
688	P04049	healthy-disease	-0.339035	5.2565e-05	0.000265362	1	protein.linear.MS2
689	P04062	healthy-disease	-1.28542	1.35221e-06	1.67766e-05	4	protein.linear.MS2
690	P04066	healthy-disease	-0.635261	0.15506	0.218207	4	protein.linear.MS2
691	P04075	healthy-disease	-1.05947	5.04296e-08	1.70374e-06	50	protein.linear.MS2
692	P04080	healthy-disease	-0.360174	0.149902	0.212103	13	protein.linear.MS2
693	P04083	healthy-disease	0.300461	0.337713	0.418048	40	protein.linear.MS2
694	P04114	healthy-disease	0.804221	0.0232978	0.0438594	101	protein.linear.MS2
695	P04150	healthy-disease	0.558618	0.00081582	0.00253221	1	protein.linear.MS2
696	P04156	healthy-disease	0.488517	0.0297158	0.0541373	1	protein.linear.MS2
697	P04179	healthy-disease	-0.732429	0.0546171	0.0905543	16	protein.linear.MS2
698	P04181	healthy-disease	-1.73476	4.16292e-09	3.73832e-07	6	protein.linear.MS2
699	P04196	healthy-disease	0.419727	0.206365	0.276159	17	protein.linear.MS2
700	P04206	healthy-disease	-0.682393	0.0776992	0.122226	2	protein.linear.MS2
701	P04207	healthy-disease	-0.787653	0.0907726	0.139299	1	protein.linear.MS2
702	P04208	healthy-disease	-0.871376	0.0445882	0.0760806	5	protein.linear.MS2
703	P04209	healthy-disease	-0.289073	0.481437	0.558792	1	protein.linear.MS2
704	P04216	healthy-disease	-1.9623	6.97813e-05	0.000333492	5	protein.linear.MS2
705	P04217	healthy-disease	0.432845	0.158954	0.222625	20	protein.linear.MS2
706	P04220	healthy-disease	0.0680188	0.90084	0.922259	2	protein.linear.MS2
707	P04233	healthy-disease	0.162145	0.554343	0.626524	7	protein.linear.MS2
708	P04259	healthy-disease	-1.38379	0.0976823	0.148142	1	protein.linear.MS2
709	P04264	healthy-disease	-0.814802	0.160329	0.224185	3	protein.linear.MS2
710	P04271	healthy-disease	-0.588109	0.188237	0.256327	1	protein.linear.MS2
711	P04275	healthy-disease	1.84137	5.80385e-07	9.20235e-06	46	protein.linear.MS2
712	P04406	healthy-disease	-0.438393	0.0642606	0.10403	50	protein.linear.MS2
713	P04424	healthy-disease	0.643074	0.00358215	0.00884361	14	protein.linear.MS2
714	P04430	healthy-disease	-0.525628	0.119186	0.174315	2	protein.linear.MS2
715	P04433	healthy-disease	-0.834221	0.0623676	0.101414	3	protein.linear.MS2
716	P04440	healthy-disease	0.887324	0.0102494	0.0218946	7	protein.linear.MS2
717	P04632	healthy-disease	0.384964	0.0921	0.140991	13	protein.linear.MS2
718	P04792	healthy-disease	-0.280892	0.34367	0.424599	19	protein.linear.MS2
719	P04839	healthy-disease	-0.124372	0.648376	0.709691	10	protein.linear.MS2
720	P04843	healthy-disease	-0.60085	0.000161123	0.000651013	34	protein.linear.MS2
721	P04844	healthy-disease	-0.622658	0.00146862	0.00415509	23	protein.linear.MS2
722	P04899	healthy-disease	0.398169	0.00086766	0.00265558	24	protein.linear.MS2
723	P04908;P20671;Q7L7L0	healthy-disease	-0.835495	0.00620724	0.0141622	5	protein.linear.MS2
724	P04920	healthy-disease	0.17669	0.444489	0.523827	1	protein.linear.MS2
725	P04921	healthy-disease	1.82011	9.05165e-06	6.94847e-05	1	protein.linear.MS2
726	P05023	healthy-disease	-0.0685359	0.540921	0.614518	48	protein.linear.MS2
727	P05026	healthy-disease	-0.089601	0.755975	0.802445	8	protein.linear.MS2
728	P05067	healthy-disease	-0.397328	0.0414176	0.0713357	3	protein.linear.MS2
729	P05089	healthy-disease	-0.136077	0.117917	0.173035	1	protein.linear.MS2
730	P05090	healthy-disease	0.273517	0.430417	0.510779	7	protein.linear.MS2
731	P05091	healthy-disease	1.36805	0.000394729	0.0013836	28	protein.linear.MS2
732	P05107	healthy-disease	-0.295338	0.298052	0.37573	30	protein.linear.MS2
733	P05109	healthy-disease	-0.424374	0.535439	0.60971	6	protein.linear.MS2
734	P05114	healthy-disease	-0.00317733	0.988617	0.991099	6	protein.linear.MS2
735	P05141	healthy-disease	-0.434207	0.0127193	0.0261409	15	protein.linear.MS2
736	P05155	healthy-disease	0.676811	0.00831512	0.0183333	15	protein.linear.MS2
737	P05156	healthy-disease	-0.0542788	0.863045	0.889578	13	protein.linear.MS2
738	P05161	healthy-disease	-1.50087	4.56274e-05	0.00023885	6	protein.linear.MS2
739	P05164	healthy-disease	0.00801598	0.99007	0.991923	20	protein.linear.MS2
740	P05165	healthy-disease	0.197422	0.428049	0.508794	9	protein.linear.MS2
741	P05166	healthy-disease	0.380314	0.170712	0.23667	10	protein.linear.MS2
742	P05198	healthy-disease	-0.609927	1.08221e-05	7.89546e-05	21	protein.linear.MS2
743	P05204	healthy-disease	0.397748	0.0182962	0.035572	7	protein.linear.MS2
744	P05362	healthy-disease	0.38262	0.166196	0.231358	19	protein.linear.MS2
745	P05386	healthy-disease	-0.687542	0.000311049	0.0011309	3	protein.linear.MS2
746	P05387	healthy-disease	-0.671543	0.000369433	0.00130535	13	protein.linear.MS2
747	P05388	healthy-disease	-0.988519	2.58193e-06	2.71938e-05	13	protein.linear.MS2
748	P05413	healthy-disease	1.36594	0.0047333	0.0111587	7	protein.linear.MS2
749	P05452	healthy-disease	1.08842	0.000253524	0.000957396	6	protein.linear.MS2
750	P05455	healthy-disease	-0.405391	0.0065145	0.0147788	31	protein.linear.MS2
751	P05543	healthy-disease	0.872219	0.00542968	0.012598	2	protein.linear.MS2
752	P05546	healthy-disease	0.991463	0.00838355	0.0184379	10	protein.linear.MS2
753	P05556	healthy-disease	0.913496	4.85755e-05	0.000250341	25	protein.linear.MS2
754	P05771	healthy-disease	-0.100656	0.660085	0.719642	2	protein.linear.MS2
755	P05783	healthy-disease	-0.180717	0.743397	0.79284	29	protein.linear.MS2
756	P05787	healthy-disease	-0.42366	0.305372	0.383527	42	protein.linear.MS2
757	P06132	healthy-disease	-0.321282	0.0412155	0.0710434	4	protein.linear.MS2
758	P06280	healthy-disease	0.199057	0.675899	0.734426	5	protein.linear.MS2
759	P06310	healthy-disease	-0.398532	0.261222	0.33598	1	protein.linear.MS2
760	P06312;P06313	healthy-disease	-1.13764	0.0196338	0.0378375	1	protein.linear.MS2
761	P06318;P06319	healthy-disease	-0.399493	0.428594	0.509303	1	protein.linear.MS2
762	P06331	healthy-disease	-0.475224	0.312598	0.391371	3	protein.linear.MS2
763	P06396	healthy-disease	0.601795	0.000325621	0.00117224	59	protein.linear.MS2
764	P06454	healthy-disease	-0.628749	5.34321e-05	0.000268506	10	protein.linear.MS2
765	P06576	healthy-disease	0.0198245	0.925072	0.939837	39	protein.linear.MS2
766	P06681	healthy-disease	0.049659	0.84566	0.875563	16	protein.linear.MS2
767	P06702	healthy-disease	-0.665039	0.331806	0.41178	11	protein.linear.MS2
768	P06703	healthy-disease	1.82445	5.48331e-06	4.81654e-05	3	protein.linear.MS2
769	P06727	healthy-disease	0.205559	0.583394	0.651977	30	protein.linear.MS2
770	P06730	healthy-disease	-0.262137	0.0425	0.0728572	6	protein.linear.MS2
771	P06731	healthy-disease	-1.76625	0.000126354	0.000537218	1	protein.linear.MS2
772	P06733	healthy-disease	-0.869473	1.46046e-05	9.89668e-05	42	protein.linear.MS2
773	P06737	healthy-disease	-0.423059	0.176653	0.243293	25	protein.linear.MS2
774	P06744	healthy-disease	-1.10016	2.37715e-09	3.41806e-07	35	protein.linear.MS2
775	P06748	healthy-disease	-0.742262	0.00211488	0.00558206	22	protein.linear.MS2
776	P06753	healthy-disease	-0.0357951	0.838203	0.868895	15	protein.linear.MS2
777	P06756	healthy-disease	-0.44943	0.0524436	0.0877122	16	protein.linear.MS2
778	P06865	healthy-disease	-0.364399	0.172222	0.238361	13	protein.linear.MS2
779	P07099	healthy-disease	0.599124	0.210372	0.279816	29	protein.linear.MS2
780	P07108	healthy-disease	0.639948	0.00010085	0.000450133	11	protein.linear.MS2
781	P07195	healthy-disease	-0.422932	0.103993	0.156203	27	protein.linear.MS2
782	P07203	healthy-disease	-0.0642503	0.718749	0.772009	14	protein.linear.MS2
783	P07204	healthy-disease	2.45331	1.56623e-06	1.88462e-05	2	protein.linear.MS2
784	P07225	healthy-disease	0.220091	0.588607	0.657071	6	protein.linear.MS2
785	P07237	healthy-disease	-1.10891	7.06994e-08	2.14146e-06	54	protein.linear.MS2
786	P07305	healthy-disease	0.983857	0.00134733	0.00385969	9	protein.linear.MS2
787	P07311	healthy-disease	0.661741	0.000822016	0.00254246	3	protein.linear.MS2
788	P07339	healthy-disease	1.62175	0.00484736	0.0114031	32	protein.linear.MS2
789	P07355	healthy-disease	1.18961	2.56104e-08	1.14776e-06	51	protein.linear.MS2
790	P07357	healthy-disease	0.305872	0.505807	0.582614	9	protein.linear.MS2
791	P07358	healthy-disease	0.0689382	0.825864	0.85945	11	protein.linear.MS2
792	P07360	healthy-disease	0.0756822	0.853851	0.882369	8	protein.linear.MS2
793	P07384	healthy-disease	0.27979	0.0142291	0.028733	35	protein.linear.MS2
794	P07437	healthy-disease	-0.15931	0.187663	0.255729	9	protein.linear.MS2
795	P07451	healthy-disease	2.74098	0.000461996	0.00157293	1	protein.linear.MS2
796	P07478	healthy-disease	0.390535	0.0104899	0.0222987	2	protein.linear.MS2
797	P07585	healthy-disease	1.38041	0.000412861	0.00143003	18	protein.linear.MS2
798	P07602	healthy-disease	-0.0364138	0.880584	0.905898	17	protein.linear.MS2
799	P07686	healthy-disease	0.0958576	0.744638	0.793606	19	protein.linear.MS2
800	P07711	healthy-disease	0.393142	0.218708	0.289823	5	protein.linear.MS2
801	P07737	healthy-disease	-0.12212	0.44062	0.520356	16	protein.linear.MS2
802	P07738	healthy-disease	1.75705	7.48313e-06	6.07503e-05	10	protein.linear.MS2
803	P07741	healthy-disease	-0.470574	8.36805e-05	0.00038244	12	protein.linear.MS2
804	P07814	healthy-disease	-0.679124	1.075e-05	7.88016e-05	51	protein.linear.MS2
805	P07858	healthy-disease	-0.830844	0.00292129	0.00742924	21	protein.linear.MS2
806	P07900	healthy-disease	-0.523358	1.03341e-05	7.67973e-05	40	protein.linear.MS2
807	P07902	healthy-disease	0.421022	0.0346342	0.0610659	4	protein.linear.MS2
808	P07910	healthy-disease	-0.369594	0.115774	0.17086	25	protein.linear.MS2
809	P07919	healthy-disease	-0.278741	0.147881	0.209718	6	protein.linear.MS2
810	P07942	healthy-disease	0.320034	0.208356	0.278553	37	protein.linear.MS2
811	P07948	healthy-disease	-0.515606	0.000243537	0.000931722	5	protein.linear.MS2
812	P07951	healthy-disease	1.46263	0.000187144	0.000741819	6	protein.linear.MS2
813	P07954	healthy-disease	-0.267229	0.0582925	0.0956372	13	protein.linear.MS2
814	P07988	healthy-disease	2.79216	0.00324265	0.00812884	4	protein.linear.MS2
815	P07996	healthy-disease	-1.43613	0.00862554	0.018885	17	protein.linear.MS2
816	P07998	healthy-disease	-0.178483	0.596411	0.663821	1	protein.linear.MS2
817	P08047	healthy-disease	-0.258349	0.0322023	0.0577511	1	protein.linear.MS2
818	P08123	healthy-disease	-0.605851	0.0718816	0.11422	10	protein.linear.MS2
819	P08133	healthy-disease	0.352518	0.0118646	0.0246613	69	protein.linear.MS2
820	P08134	healthy-disease	-0.156246	0.152799	0.215508	14	protein.linear.MS2
821	P08174	healthy-disease	1.27814	0.0022874	0.00597992	5	protein.linear.MS2
822	P08185	healthy-disease	0.570133	0.0533004	0.0889082	6	protein.linear.MS2
823	P08195	healthy-disease	-1.75909	1.43843e-05	9.80994e-05	7	protein.linear.MS2
824	P08237	healthy-disease	0.0526046	0.724521	0.776738	15	protein.linear.MS2
825	P08238	healthy-disease	-0.865455	9.17962e-07	1.26783e-05	67	protein.linear.MS2
826	P08240	healthy-disease	-1.08441	7.916e-09	6.01082e-07	6	protein.linear.MS2
827	P08246	healthy-disease	0.0356565	0.963046	0.971228	7	protein.linear.MS2
828	P08253	healthy-disease	0.0623013	0.901325	0.92254	4	protein.linear.MS2
829	P08294	healthy-disease	2.42471	2.50835e-06	2.68046e-05	8	protein.linear.MS2
830	P08311	healthy-disease	0.570489	0.362195	0.443604	9	protein.linear.MS2
831	P08397	healthy-disease	0.263679	0.265452	0.340201	4	protein.linear.MS2
832	P08493	healthy-disease	1.65384	0.000141023	0.000586526	1	protein.linear.MS2
833	P08559	healthy-disease	0.0884695	0.53836	0.612083	18	protein.linear.MS2
834	P08567	healthy-disease	-0.383565	0.0349762	0.0615201	4	protein.linear.MS2
835	P08571	healthy-disease	0.0700234	0.758556	0.802845	12	protein.linear.MS2
836	P08572	healthy-disease	1.46029	8.8215e-08	2.4215e-06	13	protein.linear.MS2
837	P08574	healthy-disease	-0.53522	0.0264685	0.049009	11	protein.linear.MS2
838	P08575	healthy-disease	-0.587245	0.00342996	0.00853895	28	protein.linear.MS2
839	P08579	healthy-disease	-0.791414	1.54701e-07	3.53879e-06	5	protein.linear.MS2
840	P08590	healthy-disease	0.413784	0.000130873	0.000551097	3	protein.linear.MS2
841	P08603	healthy-disease	0.0337223	0.909462	0.927841	66	protein.linear.MS2
842	P08621	healthy-disease	-0.675865	5.85613e-06	5.04316e-05	15	protein.linear.MS2
843	P08631	healthy-disease	0.0799296	0.610258	0.675467	4	protein.linear.MS2
844	P08637	healthy-disease	-0.66379	0.00197964	0.00529834	5	protein.linear.MS2
845	P08648	healthy-disease	0.433208	0.0722169	0.11467	7	protein.linear.MS2
846	P08651	healthy-disease	0.166709	0.291612	0.369202	2	protein.linear.MS2
847	P08670	healthy-disease	0.757295	3.71682e-05	0.000203038	89	protein.linear.MS2
848	P08697	healthy-disease	0.632526	0.144104	0.205422	4	protein.linear.MS2
849	P08708;P0CW22	healthy-disease	-0.732434	0.0035412	0.00876718	14	protein.linear.MS2
850	P08727	healthy-disease	-0.67939	0.00610845	0.0139658	47	protein.linear.MS2
851	P08729	healthy-disease	0.571599	0.373582	0.455391	26	protein.linear.MS2
852	P08754	healthy-disease	-0.189177	0.0472094	0.0800246	6	protein.linear.MS2
853	P08758	healthy-disease	0.462314	0.00246301	0.00637685	36	protein.linear.MS2
854	P08865	healthy-disease	-0.99658	5.94754e-07	9.36258e-06	19	protein.linear.MS2
855	P08962	healthy-disease	-0.413132	0.189968	0.257989	3	protein.linear.MS2
856	P09012	healthy-disease	-0.746877	4.23681e-05	0.000225007	8	protein.linear.MS2
857	P09104	healthy-disease	-0.224974	0.376619	0.458156	16	protein.linear.MS2
858	P09110	healthy-disease	0.611062	0.0103141	0.0219687	16	protein.linear.MS2
859	P09210	healthy-disease	1.05343	0.260183	0.33511	2	protein.linear.MS2
860	P09211	healthy-disease	0.258282	0.188766	0.256596	24	protein.linear.MS2
861	P09234	healthy-disease	-0.699549	8.28946e-06	6.53667e-05	4	protein.linear.MS2
862	P09238	healthy-disease	0.556211	0.0565808	0.093236	1	protein.linear.MS2
863	P09382	healthy-disease	0.129463	0.501818	0.578625	16	protein.linear.MS2
864	P09417	healthy-disease	1.16978	1.0283e-07	2.6411e-06	8	protein.linear.MS2
865	P09429	healthy-disease	0.287678	0.0433312	0.0741085	27	protein.linear.MS2
866	P09455	healthy-disease	0.0267727	0.918919	0.935751	8	protein.linear.MS2
867	P09467	healthy-disease	2.05259	0.000201688	0.000788128	21	protein.linear.MS2
868	P09486	healthy-disease	-0.666238	0.0229483	0.0433129	4	protein.linear.MS2
869	P09488	healthy-disease	1.43147	0.00946888	0.0204763	6	protein.linear.MS2
870	P09493	healthy-disease	1.58262	6.76329e-05	0.000326066	25	protein.linear.MS2
871	P09496	healthy-disease	0.0720389	0.644401	0.706669	9	protein.linear.MS2
872	P09497	healthy-disease	0.181412	0.172861	0.23912	10	protein.linear.MS2
873	P09525	healthy-disease	0.362578	0.244052	0.317592	26	protein.linear.MS2
874	P09543	healthy-disease	-0.106172	0.5151	0.591301	19	protein.linear.MS2
875	P09601	healthy-disease	0.155623	0.627659	0.690723	6	protein.linear.MS2
876	P09619	healthy-disease	0.585687	0.0272854	0.0503519	7	protein.linear.MS2
877	P09622	healthy-disease	-0.22251	0.296983	0.374921	16	protein.linear.MS2
878	P09651	healthy-disease	-0.801999	3.48183e-05	0.000193572	30	protein.linear.MS2
879	P09661	healthy-disease	-0.533318	7.60506e-05	0.000353903	8	protein.linear.MS2
880	P09668	healthy-disease	1.89869	0.000253736	0.000957396	11	protein.linear.MS2
881	P09669	healthy-disease	-0.547255	0.000682057	0.00218976	6	protein.linear.MS2
882	P09758	healthy-disease	0.128919	0.700853	0.757418	10	protein.linear.MS2
883	P09871	healthy-disease	-0.409955	0.137208	0.197118	14	protein.linear.MS2
884	P09874	healthy-disease	-0.926882	6.94487e-06	5.72267e-05	44	protein.linear.MS2
885	P09913	healthy-disease	0.645673	0.0648236	0.104671	1	protein.linear.MS2
886	P09914	healthy-disease	0.632136	0.0368401	0.0642835	7	protein.linear.MS2
887	P09917	healthy-disease	1.15643	0.000855863	0.0026268	16	protein.linear.MS2
888	P09936	healthy-disease	-1.50434	0.0205246	0.0393219	4	protein.linear.MS2
889	P09960	healthy-disease	0.806093	0.0131802	0.0269118	40	protein.linear.MS2
890	P09972	healthy-disease	-0.519342	0.115937	0.170928	13	protein.linear.MS2
891	P0C0L4	healthy-disease	0.552058	0.0173673	0.0340524	82	protein.linear.MS2
892	P0C0L5	healthy-disease	0.333584	0.271916	0.347673	2	protein.linear.MS2
893	P0C0S5;Q71UI9	healthy-disease	0.15957	0.245574	0.31929	3	protein.linear.MS2
894	P0CG05	healthy-disease	-0.674241	0.049521	0.0834278	10	protein.linear.MS2
895	P0CG12	healthy-disease	-0.20761	0.219996	0.291206	1	protein.linear.MS2
896	P0DI81;P0DI82	healthy-disease	-0.17926	0.209537	0.27896	1	protein.linear.MS2
897	P0DMV8;P0DMV9	healthy-disease	-0.0287161	0.823539	0.857715	57	protein.linear.MS2
898	P10109	healthy-disease	0.767347	0.0141878	0.0286806	2	protein.linear.MS2
899	P10114	healthy-disease	-0.11514	0.455779	0.535379	3	protein.linear.MS2
900	P10155	healthy-disease	0.0454765	0.640605	0.703736	21	protein.linear.MS2
901	P10253	healthy-disease	0.328349	0.353139	0.434571	23	protein.linear.MS2
902	P10301	healthy-disease	2.11187	3.081e-09	3.52611e-07	7	protein.linear.MS2
903	P10398	healthy-disease	-0.315684	8.35276e-05	0.00038244	1	protein.linear.MS2
904	P10412	healthy-disease	0.194366	0.194254	0.262836	3	protein.linear.MS2
905	P10515	healthy-disease	-0.18818	0.173749	0.239895	13	protein.linear.MS2
906	P10586	healthy-disease	-0.594407	0.0628632	0.102068	2	protein.linear.MS2
907	P10599	healthy-disease	-0.3041	0.188526	0.256547	17	protein.linear.MS2
908	P10606	healthy-disease	-0.130334	0.550992	0.62354	7	protein.linear.MS2
909	P10619	healthy-disease	-0.1939	0.518319	0.593601	6	protein.linear.MS2
910	P10620	healthy-disease	0.114051	0.826922	0.860219	5	protein.linear.MS2
911	P10643	healthy-disease	0.541282	0.171928	0.238055	15	protein.linear.MS2
912	P10644	healthy-disease	-0.184702	0.144856	0.206159	13	protein.linear.MS2
913	P10646	healthy-disease	1.90743	0.00027798	0.0010329	1	protein.linear.MS2
914	P10746	healthy-disease	0.358136	0.0550713	0.0911696	1	protein.linear.MS2
915	P10768	healthy-disease	0.800348	3.42389e-06	3.37927e-05	15	protein.linear.MS2
916	P10809	healthy-disease	-1.15955	3.70832e-06	3.6033e-05	39	protein.linear.MS2
917	P10909	healthy-disease	0.500567	0.183135	0.250617	18	protein.linear.MS2
918	P11021	healthy-disease	-1.13982	1.94676e-08	9.71613e-07	56	protein.linear.MS2
919	P11047	healthy-disease	0.994761	3.56713e-05	0.000196572	54	protein.linear.MS2
920	P11117	healthy-disease	-0.546833	0.00206223	0.0054661	4	protein.linear.MS2
921	P11142	healthy-disease	-0.505915	5.30583e-05	0.000267239	46	protein.linear.MS2
922	P11166	healthy-disease	-0.840571	0.0836809	0.130052	5	protein.linear.MS2
923	P11169	healthy-disease	-0.922082	0.0486808	0.0822647	1	protein.linear.MS2
924	P11171	healthy-disease	1.27001	0.00012946	0.000547773	9	protein.linear.MS2
925	P11172	healthy-disease	-0.618178	0.00149436	0.00420988	7	protein.linear.MS2
926	P11177	healthy-disease	-0.0847643	0.655021	0.715101	13	protein.linear.MS2
927	P11182	healthy-disease	0.0645538	0.698176	0.755082	9	protein.linear.MS2
928	P11215	healthy-disease	-0.516806	0.228868	0.301415	21	protein.linear.MS2
929	P11216	healthy-disease	0.341898	0.0872154	0.134782	42	protein.linear.MS2
930	P11217	healthy-disease	0.110331	0.547204	0.619892	10	protein.linear.MS2
931	P11233	healthy-disease	1.17348	9.0862e-07	1.26571e-05	4	protein.linear.MS2
932	P11234	healthy-disease	0.411714	0.00489003	0.0114912	8	protein.linear.MS2
933	P11274	healthy-disease	-0.199153	0.102291	0.153963	1	protein.linear.MS2
934	P11277	healthy-disease	2.1946	4.34325e-05	0.000228998	5	protein.linear.MS2
935	P11279	healthy-disease	0.560555	0.0373505	0.0650449	8	protein.linear.MS2
936	P11310	healthy-disease	-0.205834	0.350309	0.431573	12	protein.linear.MS2
937	P11387	healthy-disease	-0.841461	0.00014341	0.000594411	18	protein.linear.MS2
938	P11413	healthy-disease	-0.624996	0.0536788	0.0893109	43	protein.linear.MS2
939	P11441	healthy-disease	-0.531349	0.00052898	0.00177485	1	protein.linear.MS2
940	P11498	healthy-disease	-1.49301	0.000441129	0.00151244	4	protein.linear.MS2
941	P11532	healthy-disease	-0.421564	0.0282698	0.0519033	1	protein.linear.MS2
942	P11586	healthy-disease	-0.464753	0.000429002	0.00148127	43	protein.linear.MS2
943	P11678	healthy-disease	-0.29868	0.632331	0.695342	4	protein.linear.MS2
944	P11717	healthy-disease	-0.56471	0.000820051	0.00254108	19	protein.linear.MS2
945	P11766	healthy-disease	0.965101	6.76335e-05	0.000326066	17	protein.linear.MS2
946	P11802	healthy-disease	-0.134743	0.522485	0.597748	1	protein.linear.MS2
947	P11908	healthy-disease	-0.626341	0.000152064	0.000623008	7	protein.linear.MS2
948	P11940	healthy-disease	-0.862611	1.24203e-07	2.99725e-06	33	protein.linear.MS2
949	P12004	healthy-disease	-1.02728	1.67177e-05	0.000108938	7	protein.linear.MS2
950	P12074	healthy-disease	-0.0933444	0.622179	0.685724	5	protein.linear.MS2
951	P12081	healthy-disease	-0.359271	0.00807295	0.0178262	17	protein.linear.MS2
952	P12107	healthy-disease	-0.867452	0.0335009	0.0595211	1	protein.linear.MS2
953	P12109	healthy-disease	0.964211	0.0201506	0.0387054	34	protein.linear.MS2
954	P12110	healthy-disease	1.06217	0.0112558	0.023663	32	protein.linear.MS2
955	P12111	healthy-disease	0.86515	0.0148048	0.0297179	140	protein.linear.MS2
956	P12235	healthy-disease	0.207602	0.293181	0.370974	11	protein.linear.MS2
957	P12236	healthy-disease	-0.451907	0.0898456	0.138118	4	protein.linear.MS2
958	P12268	healthy-disease	-1.2131	2.80169e-09	3.41806e-07	21	protein.linear.MS2
959	P12270	healthy-disease	-0.617311	0.000119103	0.000513668	44	protein.linear.MS2
960	P12277	healthy-disease	2.21031	0.000201305	0.000787997	7	protein.linear.MS2
961	P12314	healthy-disease	-0.440505	0.127011	0.184469	1	protein.linear.MS2
962	P12429	healthy-disease	1.84288	0.000146389	0.000605404	23	protein.linear.MS2
963	P12532	healthy-disease	-1.97832	0.000359044	0.00127522	1	protein.linear.MS2
964	P12694	healthy-disease	0.577689	0.0166573	0.0328361	6	protein.linear.MS2
965	P12724	healthy-disease	-1.40103	0.0422811	0.0725669	2	protein.linear.MS2
966	P12814	healthy-disease	0.264231	0.172258	0.238361	92	protein.linear.MS2
967	P12821	healthy-disease	2.08832	8.39766e-07	1.18976e-05	9	protein.linear.MS2
968	P12830	healthy-disease	-0.24305	0.298865	0.376432	10	protein.linear.MS2
969	P12838	healthy-disease	0.371027	0.577815	0.646729	1	protein.linear.MS2
970	P12931	healthy-disease	-0.00816994	0.935598	0.948775	8	protein.linear.MS2
971	P12955	healthy-disease	-0.0881876	0.41666	0.497681	17	protein.linear.MS2
972	P12956	healthy-disease	-0.489748	0.00771575	0.0171322	42	protein.linear.MS2
973	P13010	healthy-disease	-0.483772	0.000865021	0.00264935	48	protein.linear.MS2
974	P13073	healthy-disease	-0.314504	0.0268489	0.0496925	10	protein.linear.MS2
975	P13284	healthy-disease	0.643785	0.195836	0.264406	6	protein.linear.MS2
976	P13473	healthy-disease	-0.0499936	0.837977	0.868895	2	protein.linear.MS2
977	P13489	healthy-disease	0.579329	2.36745e-05	0.000141275	33	protein.linear.MS2
978	P13498	healthy-disease	-0.304882	0.180787	0.247898	2	protein.linear.MS2
979	P13611	healthy-disease	-1.4946	0.000265735	0.000995665	12	protein.linear.MS2
980	P13639	healthy-disease	-1.06301	5.57866e-08	1.7501e-06	64	protein.linear.MS2
981	P13645	healthy-disease	-0.305169	0.740747	0.79061	1	protein.linear.MS2
982	P13646	healthy-disease	-0.65097	0.0490639	0.0827211	3	protein.linear.MS2
983	P13647	healthy-disease	-2.2223	0.108212	0.161491	2	protein.linear.MS2
984	P13667	healthy-disease	-1.61955	2.30899e-11	2.7827e-08	53	protein.linear.MS2
985	P13671	healthy-disease	0.119469	0.752304	0.799061	12	protein.linear.MS2
986	P13674	healthy-disease	-1.83062	4.26263e-08	1.52537e-06	8	protein.linear.MS2
987	P13686	healthy-disease	3.48901	2.13239e-06	2.35906e-05	3	protein.linear.MS2
988	P13693	healthy-disease	-0.666123	1.07653e-05	7.88016e-05	12	protein.linear.MS2
989	P13716	healthy-disease	1.2759	3.275e-05	0.000183615	12	protein.linear.MS2
990	P13727	healthy-disease	-0.43484	0.396457	0.476921	6	protein.linear.MS2
991	P13747	healthy-disease	0.925497	0.000530056	0.00177635	4	protein.linear.MS2
992	P13761	healthy-disease	1.60215	0.00126939	0.00365583	2	protein.linear.MS2
993	P13796	healthy-disease	0.342008	0.0105678	0.0223788	62	protein.linear.MS2
994	P13797	healthy-disease	0.00841471	0.946326	0.957182	38	protein.linear.MS2
995	P13798	healthy-disease	0.20935	0.078255	0.122968	18	protein.linear.MS2
996	P13804	healthy-disease	-0.434963	0.00741787	0.0165967	14	protein.linear.MS2
997	P13807	healthy-disease	-0.756778	9.6248e-06	7.25079e-05	5	protein.linear.MS2
998	P13861	healthy-disease	0.805298	4.91115e-06	4.44738e-05	14	protein.linear.MS2
999	P13984	healthy-disease	-0.763045	1.20523e-05	8.57918e-05	1	protein.linear.MS2
1000	P13987	healthy-disease	0.955669	1.09283e-05	7.94655e-05	6	protein.linear.MS2
1001	P14174	healthy-disease	-0.768087	1.61821e-05	0.000106582	5	protein.linear.MS2
1002	P14207	healthy-disease	0.193626	0.473424	0.55124	5	protein.linear.MS2
1003	P14209	healthy-disease	0.517693	0.073576	0.116538	3	protein.linear.MS2
1004	P14314	healthy-disease	-0.617349	7.28447e-06	5.9247e-05	28	protein.linear.MS2
1005	P14317	healthy-disease	-0.26388	0.103044	0.15483	13	protein.linear.MS2
1006	P14324	healthy-disease	0.333735	0.0890515	0.137185	10	protein.linear.MS2
1007	P14384	healthy-disease	0.389553	0.431706	0.512032	1	protein.linear.MS2
1008	P14406	healthy-disease	-0.228904	0.176353	0.243032	2	protein.linear.MS2
1009	P14543	healthy-disease	1.75472	7.11981e-08	2.1418e-06	35	protein.linear.MS2
1010	P14550	healthy-disease	0.148207	0.544032	0.616935	21	protein.linear.MS2
1011	P14555	healthy-disease	0.164225	0.729091	0.780826	1	protein.linear.MS2
1012	P14618	healthy-disease	-0.843686	5.34915e-07	8.73364e-06	77	protein.linear.MS2
1013	P14625	healthy-disease	-1.28381	1.29929e-08	7.94603e-07	62	protein.linear.MS2
1014	P14649	healthy-disease	0.500165	0.000117706	0.000508826	3	protein.linear.MS2
1015	P14678;P63162	healthy-disease	-0.199944	0.069658	0.111089	10	protein.linear.MS2
1016	P14735	healthy-disease	-0.822636	4.12847e-05	0.000220773	9	protein.linear.MS2
1017	P14780	healthy-disease	0.464015	0.431924	0.512151	3	protein.linear.MS2
1018	P14854	healthy-disease	-0.0442159	0.724567	0.776738	8	protein.linear.MS2
1019	P14866	healthy-disease	-0.367585	0.0180705	0.0351954	27	protein.linear.MS2
1020	P14868	healthy-disease	-0.596566	1.27371e-06	1.59376e-05	24	protein.linear.MS2
1021	P14923	healthy-disease	-1.33425	0.00366591	0.00902505	21	protein.linear.MS2
1022	P14927	healthy-disease	-0.0164523	0.905354	0.925115	7	protein.linear.MS2
1023	P15090	healthy-disease	2.98366	0.000180923	0.000720413	3	protein.linear.MS2
1024	P15104	healthy-disease	-0.6692	0.00762475	0.0169645	5	protein.linear.MS2
1025	P15121	healthy-disease	0.136348	0.530244	0.604891	25	protein.linear.MS2
1026	P15144	healthy-disease	-0.69445	0.0509991	0.0856879	8	protein.linear.MS2
1027	P15151	healthy-disease	-0.462071	0.0922952	0.141241	2	protein.linear.MS2
1028	P15153	healthy-disease	-0.437353	0.0345526	0.0610193	6	protein.linear.MS2
1029	P15170	healthy-disease	-0.678611	9.93184e-07	1.33396e-05	16	protein.linear.MS2
1030	P15289	healthy-disease	-0.640023	0.0509278	0.0856008	4	protein.linear.MS2
1031	P15311	healthy-disease	0.174217	0.413422	0.494561	37	protein.linear.MS2
1032	P15374	healthy-disease	-0.0160399	0.913211	0.931324	9	protein.linear.MS2
1033	P15498	healthy-disease	-0.342713	0.096533	0.146805	5	protein.linear.MS2
1034	P15529	healthy-disease	0.116975	0.679344	0.737439	5	protein.linear.MS2
1035	P15531	healthy-disease	-1.31672	7.90123e-07	1.14908e-05	6	protein.linear.MS2
1036	P15559	healthy-disease	-1.02339	0.178087	0.24496	2	protein.linear.MS2
1037	P15586	healthy-disease	-0.258288	0.274225	0.350115	9	protein.linear.MS2
1038	P15848	healthy-disease	0.362646	0.208408	0.278553	2	protein.linear.MS2
1039	P15880	healthy-disease	-0.573349	0.000900389	0.00274619	12	protein.linear.MS2
1040	P15924	healthy-disease	-2.37707	1.44377e-05	9.83108e-05	33	protein.linear.MS2
1041	P15927	healthy-disease	-0.182551	0.376987	0.458269	3	protein.linear.MS2
1042	P15941	healthy-disease	0.746649	0.395629	0.476316	1	protein.linear.MS2
1043	P15954	healthy-disease	0.047988	0.791981	0.831353	2	protein.linear.MS2
1044	P16035	healthy-disease	0.0663164	0.78156	0.822774	2	protein.linear.MS2
1045	P16070	healthy-disease	0.394154	0.000907906	0.00276336	11	protein.linear.MS2
1046	P16104	healthy-disease	-0.203379	0.0567731	0.0933886	2	protein.linear.MS2
1047	P16144	healthy-disease	-0.840477	0.0461229	0.078334	7	protein.linear.MS2
1048	P16152	healthy-disease	-0.363534	0.290051	0.367548	18	protein.linear.MS2
1049	P16157	healthy-disease	2.82212	3.06989e-06	3.11385e-05	6	protein.linear.MS2
1050	P16219	healthy-disease	0.70933	0.0680301	0.108848	9	protein.linear.MS2
1051	P16278	healthy-disease	-0.645554	0.0100737	0.0216033	6	protein.linear.MS2
1052	P16284	healthy-disease	1.85035	4.87967e-08	1.69828e-06	15	protein.linear.MS2
1053	P16333	healthy-disease	0.075329	0.404246	0.485189	4	protein.linear.MS2
1054	P16401	healthy-disease	-0.781869	0.00162092	0.0044972	11	protein.linear.MS2
1055	P16402	healthy-disease	0.0270201	0.9332	0.947	2	protein.linear.MS2
1056	P16403	healthy-disease	1.09846	0.00013713	0.000570875	14	protein.linear.MS2
1057	P16422	healthy-disease	0.308014	0.528083	0.602739	1	protein.linear.MS2
1058	P16435	healthy-disease	0.687941	0.00056442	0.00187514	29	protein.linear.MS2
1059	P16455	healthy-disease	0.229974	0.293984	0.371797	4	protein.linear.MS2
1060	P16520	healthy-disease	0.509368	0.00245764	0.00637563	1	protein.linear.MS2
1061	P16615	healthy-disease	-0.814603	0.000116569	0.000504904	38	protein.linear.MS2
1062	P16671	healthy-disease	2.44597	1.42558e-05	9.73742e-05	2	protein.linear.MS2
1063	P16885	healthy-disease	-0.367893	0.0896479	0.13791	12	protein.linear.MS2
1064	P16930	healthy-disease	-0.118512	0.609015	0.674431	11	protein.linear.MS2
1065	P16949	healthy-disease	-1.01744	1.37658e-07	3.2505e-06	10	protein.linear.MS2
1066	P16989	healthy-disease	-0.682379	0.0763033	0.120375	2	protein.linear.MS2
1067	P17026	healthy-disease	0.625306	0.0242726	0.0454412	1	protein.linear.MS2
1068	P17050	healthy-disease	-0.222253	0.300518	0.378188	5	protein.linear.MS2
1069	P17096	healthy-disease	-0.975144	9.26466e-05	0.00041691	3	protein.linear.MS2
1070	P17152	healthy-disease	0.455635	0.0177784	0.0347074	2	protein.linear.MS2
1071	P17174	healthy-disease	-0.352077	0.0181284	0.0352768	18	protein.linear.MS2
1072	P17213	healthy-disease	0.234851	0.743558	0.79284	1	protein.linear.MS2
1073	P17252	healthy-disease	0.384885	0.0696295	0.111083	5	protein.linear.MS2
1074	P17301	healthy-disease	-0.286659	0.0341468	0.0604729	9	protein.linear.MS2
1075	P17480	healthy-disease	-0.505386	0.00140223	0.00399132	4	protein.linear.MS2
1076	P17568	healthy-disease	-0.394215	0.0089293	0.0194435	3	protein.linear.MS2
1077	P17612	healthy-disease	0.132376	0.315233	0.393997	4	protein.linear.MS2
1078	P17655	healthy-disease	0.995109	1.83076e-05	0.000117383	28	protein.linear.MS2
1079	P17661	healthy-disease	1.98357	3.74096e-06	3.61901e-05	3	protein.linear.MS2
1080	P17693	healthy-disease	0.0492292	0.903286	0.924117	1	protein.linear.MS2
1081	P17706	healthy-disease	-1.08399	1.54153e-06	1.86512e-05	1	protein.linear.MS2
1082	P17812	healthy-disease	-1.00436	7.9379e-05	0.000367257	7	protein.linear.MS2
1083	P17813	healthy-disease	0.515114	0.0104025	0.0221356	3	protein.linear.MS2
1084	P17844	healthy-disease	-1.04431	9.34105e-06	7.07459e-05	16	protein.linear.MS2
1085	P17858	healthy-disease	-0.230884	0.0687268	0.109843	31	protein.linear.MS2
1086	P17900	healthy-disease	0.360707	0.244402	0.317954	5	protein.linear.MS2
1087	P17931	healthy-disease	0.759757	0.0160303	0.0317712	17	protein.linear.MS2
1088	P17980	healthy-disease	-0.468991	0.000747238	0.00235091	23	protein.linear.MS2
1089	P17987	healthy-disease	-0.514834	0.00190118	0.00512584	28	protein.linear.MS2
1090	P18031	healthy-disease	-0.434391	0.0398768	0.069061	15	protein.linear.MS2
1091	P18077	healthy-disease	-0.736324	7.24658e-06	5.91974e-05	6	protein.linear.MS2
1092	P18084	healthy-disease	-0.441313	0.0666855	0.106938	5	protein.linear.MS2
1093	P18085	healthy-disease	-0.733111	6.66232e-07	1.01249e-05	7	protein.linear.MS2
1094	P18124	healthy-disease	-0.524288	0.00839951	0.0184545	20	protein.linear.MS2
1095	P18135	healthy-disease	-0.24224	0.569871	0.639498	5	protein.linear.MS2
1096	P18206	healthy-disease	1.35251	5.01233e-09	4.3165e-07	87	protein.linear.MS2
1097	P18428	healthy-disease	0.379671	0.31678	0.395256	6	protein.linear.MS2
1098	P18433	healthy-disease	0.545035	5.49715e-05	0.000274046	3	protein.linear.MS2
1099	P18440	healthy-disease	-0.606684	0.0584416	0.0958102	1	protein.linear.MS2
1100	P18564	healthy-disease	0.782941	1.76807e-05	0.000114365	1	protein.linear.MS2
1101	P18583	healthy-disease	-0.823423	4.01433e-06	3.77835e-05	4	protein.linear.MS2
1102	P18615	healthy-disease	-0.651098	0.000852019	0.00261866	1	protein.linear.MS2
1103	P18621	healthy-disease	-0.813312	2.5538e-05	0.000150151	11	protein.linear.MS2
1104	P18669	healthy-disease	-0.621891	1.71008e-06	1.99065e-05	32	protein.linear.MS2
1105	P18754	healthy-disease	-0.740508	8.61557e-05	0.00039212	12	protein.linear.MS2
1106	P18859	healthy-disease	-0.0783589	0.660163	0.719642	6	protein.linear.MS2
1107	P18887	healthy-disease	-0.860256	0.000184581	0.000732985	2	protein.linear.MS2
1108	P19013	healthy-disease	0.660602	0.323986	0.402872	1	protein.linear.MS2
1109	P19174	healthy-disease	-0.169933	0.386015	0.467175	1	protein.linear.MS2
1110	P19256	healthy-disease	0.487556	0.0310972	0.056113	2	protein.linear.MS2
1111	P19338	healthy-disease	-0.853798	2.0925e-06	2.32664e-05	44	protein.linear.MS2
1112	P19367	healthy-disease	-0.00425317	0.971065	0.977071	42	protein.linear.MS2
1113	P19387	healthy-disease	-0.483612	2.95921e-06	3.02957e-05	2	protein.linear.MS2
1114	P19388	healthy-disease	-0.752051	1.15989e-05	8.29677e-05	3	protein.linear.MS2
1115	P19397	healthy-disease	-0.290094	0.116664	0.171596	1	protein.linear.MS2
1116	P19404	healthy-disease	-0.614482	0.000293928	0.00108209	8	protein.linear.MS2
1117	P19474	healthy-disease	0.121466	0.353013	0.434538	10	protein.linear.MS2
1118	P19525	healthy-disease	-0.508129	0.0168333	0.0331533	14	protein.linear.MS2
1119	P19623	healthy-disease	-1.21919	2.90064e-07	5.51499e-06	8	protein.linear.MS2
1120	P19652	healthy-disease	0.399504	0.15896	0.222625	13	protein.linear.MS2
1121	P19784	healthy-disease	-0.314423	0.033364	0.0593497	5	protein.linear.MS2
1122	P19823	healthy-disease	0.164098	0.66157	0.720639	35	protein.linear.MS2
1123	P19827	healthy-disease	0.139922	0.643368	0.706065	22	protein.linear.MS2
1124	P19838	healthy-disease	-0.00659659	0.950106	0.959942	18	protein.linear.MS2
1125	P19878	healthy-disease	0.124946	0.560795	0.632028	13	protein.linear.MS2
1126	P19971	healthy-disease	-1.0127	0.0007879	0.00246296	21	protein.linear.MS2
1127	P20020	healthy-disease	0.239881	0.201165	0.270519	15	protein.linear.MS2
1128	P20036	healthy-disease	0.944943	0.0144561	0.0291475	3	protein.linear.MS2
1129	P20042	healthy-disease	-0.980464	7.65807e-06	6.18277e-05	13	protein.linear.MS2
1130	P20073	healthy-disease	-0.0144258	0.864302	0.890665	23	protein.linear.MS2
1131	P20231;Q15661	healthy-disease	2.20405	0.000953538	0.00287633	14	protein.linear.MS2
1132	P20290	healthy-disease	-0.520015	0.0355102	0.0623843	5	protein.linear.MS2
1133	P20292	healthy-disease	1.67495	5.49063e-05	0.000274032	2	protein.linear.MS2
1134	P20336	healthy-disease	-0.81813	0.00406057	0.00984191	1	protein.linear.MS2
1135	P20338	healthy-disease	-0.302286	0.111371	0.165404	2	protein.linear.MS2
1136	P20339	healthy-disease	0.402788	0.000402064	0.00140259	10	protein.linear.MS2
1137	P20340	healthy-disease	-0.444036	2.82319e-05	0.000162936	10	protein.linear.MS2
1138	P20591	healthy-disease	-0.831103	0.0926298	0.141703	17	protein.linear.MS2
1139	P20592	healthy-disease	-1.57393	2.71196e-07	5.24711e-06	1	protein.linear.MS2
1140	P20618	healthy-disease	-0.348414	0.000626557	0.0020397	14	protein.linear.MS2
1141	P20645	healthy-disease	-0.129116	0.338724	0.419063	5	protein.linear.MS2
1142	P20674	healthy-disease	-0.0901852	0.601206	0.668142	7	protein.linear.MS2
1143	P20700	healthy-disease	-0.268127	0.0195764	0.0377539	36	protein.linear.MS2
1144	P20701	healthy-disease	0.158811	0.510959	0.587008	4	protein.linear.MS2
1145	P20702	healthy-disease	-0.0410306	0.896929	0.919326	6	protein.linear.MS2
1146	P20774	healthy-disease	2.45695	0.0001017	0.000453006	8	protein.linear.MS2
1147	P20810	healthy-disease	0.327697	0.0145786	0.0293577	28	protein.linear.MS2
1148	P20839	healthy-disease	-0.532305	0.0287219	0.052561	2	protein.linear.MS2
1149	P20851	healthy-disease	0.279253	0.543252	0.616421	2	protein.linear.MS2
1150	P20936	healthy-disease	-0.13933	0.46961	0.547962	3	protein.linear.MS2
1151	P20962	healthy-disease	0.788106	5.74795e-06	4.95972e-05	4	protein.linear.MS2
1152	P21127	healthy-disease	-0.922586	3.07819e-09	3.52611e-07	5	protein.linear.MS2
1153	P21266	healthy-disease	0.703634	0.00169135	0.00466609	11	protein.linear.MS2
1154	P21281	healthy-disease	0.1684	0.271519	0.347337	25	protein.linear.MS2
1155	P21283	healthy-disease	-0.0421818	0.74781	0.79602	14	protein.linear.MS2
1156	P21291	healthy-disease	1.66904	1.48342e-08	8.46127e-07	20	protein.linear.MS2
1157	P21333	healthy-disease	1.04167	6.97354e-05	0.000333492	205	protein.linear.MS2
1158	P21359	healthy-disease	-0.0803564	0.793934	0.832408	1	protein.linear.MS2
1159	P21397	healthy-disease	1.42372	7.6492e-05	0.00035513	16	protein.linear.MS2
1160	P21399	healthy-disease	-0.646335	0.0347463	0.0612137	32	protein.linear.MS2
1161	P21589	healthy-disease	0.645831	0.0794763	0.124753	4	protein.linear.MS2
1162	P21730	healthy-disease	-0.107775	0.703659	0.759329	1	protein.linear.MS2
1163	P21757	healthy-disease	0.731201	0.00953761	0.0206046	3	protein.linear.MS2
1164	P21796	healthy-disease	-0.376985	0.082627	0.128596	21	protein.linear.MS2
1165	P21810	healthy-disease	1.54257	2.11671e-05	0.000131294	23	protein.linear.MS2
1166	P21912	healthy-disease	-0.364963	0.0228016	0.0430544	14	protein.linear.MS2
1167	P21926	healthy-disease	0.936485	0.0017744	0.00485859	4	protein.linear.MS2
1168	P21953	healthy-disease	0.375579	0.117383	0.172308	1	protein.linear.MS2
1169	P21964	healthy-disease	0.117921	0.559988	0.63128	22	protein.linear.MS2
1170	P21980	healthy-disease	1.44325	2.98882e-05	0.000170923	48	protein.linear.MS2
1171	P22033	healthy-disease	0.0114392	0.94492	0.956567	12	protein.linear.MS2
1172	P22059	healthy-disease	-0.347268	0.0034494	0.00857372	16	protein.linear.MS2
1173	P22061	healthy-disease	0.67318	3.59021e-05	0.000197597	14	protein.linear.MS2
1174	P22087	healthy-disease	-0.917657	9.2961e-07	1.27909e-05	14	protein.linear.MS2
1175	P22102	healthy-disease	-1.20653	3.01565e-08	1.2495e-06	24	protein.linear.MS2
1176	P22105	healthy-disease	3.14042	7.93788e-08	2.24924e-06	4	protein.linear.MS2
1177	P22234	healthy-disease	-1.23416	2.85819e-07	5.45791e-06	18	protein.linear.MS2
1178	P22307	healthy-disease	0.669777	0.00338133	0.00842833	21	protein.linear.MS2
1179	P22314	healthy-disease	-0.0647639	0.517394	0.59316	52	protein.linear.MS2
1180	P22352	healthy-disease	1.10954	0.000698342	0.00223388	6	protein.linear.MS2
1181	P22392	healthy-disease	-1.0025	2.9975e-07	5.67459e-06	19	protein.linear.MS2
1182	P22570	healthy-disease	-0.657933	0.0410113	0.070757	8	protein.linear.MS2
1183	P22612	healthy-disease	0.247245	0.131938	0.190992	1	protein.linear.MS2
1184	P22626	healthy-disease	-0.400165	0.00221795	0.00582382	39	protein.linear.MS2
1185	P22670	healthy-disease	-0.251863	0.179942	0.246893	1	protein.linear.MS2
1186	P22681	healthy-disease	0.300764	0.076431	0.120533	4	protein.linear.MS2
1187	P22692	healthy-disease	-0.595717	0.0319754	0.057391	2	protein.linear.MS2
1188	P22694	healthy-disease	0.556243	0.00325574	0.00815698	12	protein.linear.MS2
1189	P22695	healthy-disease	-0.240909	0.149361	0.211406	29	protein.linear.MS2
1190	P22792	healthy-disease	0.531939	0.18862	0.256556	4	protein.linear.MS2
1191	P22830	healthy-disease	0.0423525	0.860828	0.888336	8	protein.linear.MS2
1192	P22897	healthy-disease	1.37998	3.74071e-05	0.00020409	36	protein.linear.MS2
1193	P23083	healthy-disease	-1.15566	0.096915	0.147182	1	protein.linear.MS2
1194	P23141	healthy-disease	2.32385	0.0004126	0.00143003	31	protein.linear.MS2
1195	P23142	healthy-disease	0.47172	0.22027	0.291481	31	protein.linear.MS2
1196	P23193	healthy-disease	-0.596358	0.00291248	0.00741745	10	protein.linear.MS2
1197	P23219	healthy-disease	0.209076	0.298233	0.375851	4	protein.linear.MS2
1198	P23229	healthy-disease	0.0152998	0.969341	0.976231	10	protein.linear.MS2
1199	P23246	healthy-disease	-0.555293	0.0018348	0.0049805	35	protein.linear.MS2
1200	P23258	healthy-disease	-0.222309	0.035908	0.0628569	6	protein.linear.MS2
1201	P23284	healthy-disease	-1.00425	3.95049e-08	1.47345e-06	21	protein.linear.MS2
1202	P23368	healthy-disease	-0.401287	0.0487991	0.0823695	14	protein.linear.MS2
1203	P23381	healthy-disease	0.833019	0.013557	0.0275786	36	protein.linear.MS2
1204	P23396	healthy-disease	-0.969872	6.89623e-10	1.96138e-07	20	protein.linear.MS2
1205	P23443	healthy-disease	-0.00162518	0.994394	0.995074	1	protein.linear.MS2
1206	P23458	healthy-disease	0.689256	0.00469901	0.0110957	1	protein.linear.MS2
1207	P23469	healthy-disease	-0.514473	0.00682294	0.0154069	3	protein.linear.MS2
1208	P23497	healthy-disease	-0.252785	0.0733675	0.116287	7	protein.linear.MS2
1209	P23526	healthy-disease	-0.619727	0.001543	0.00432749	24	protein.linear.MS2
1210	P23528	healthy-disease	-0.513726	1.92719e-05	0.000122492	33	protein.linear.MS2
1211	P23588	healthy-disease	-0.75446	0.00016004	0.00064783	16	protein.linear.MS2
1212	P23610	healthy-disease	-0.20164	0.494736	0.572112	1	protein.linear.MS2
1213	P23634	healthy-disease	0.513363	8.72585e-05	0.000395909	14	protein.linear.MS2
1214	P23743	healthy-disease	-1.15624	1.22039e-06	1.54022e-05	2	protein.linear.MS2
1215	P23786	healthy-disease	0.144194	0.399924	0.480434	17	protein.linear.MS2
1216	P23919	healthy-disease	-0.739439	0.000269863	0.00100871	12	protein.linear.MS2
1217	P24043	healthy-disease	0.414428	0.114795	0.169643	1	protein.linear.MS2
1218	P24158	healthy-disease	0.46551	0.51777	0.593435	7	protein.linear.MS2
1219	P24386	healthy-disease	-0.260624	0.0964301	0.146699	1	protein.linear.MS2
1220	P24534	healthy-disease	-0.668532	0.0157873	0.031403	4	protein.linear.MS2
1221	P24539	healthy-disease	-0.0697613	0.68116	0.739045	14	protein.linear.MS2
1222	P24557	healthy-disease	0.114493	0.57349	0.642423	14	protein.linear.MS2
1223	P24593	healthy-disease	-0.37118	0.264176	0.338779	1	protein.linear.MS2
1224	P24666	healthy-disease	-0.173563	0.205182	0.274827	6	protein.linear.MS2
1225	P24723	healthy-disease	0.529958	0.0037516	0.0092102	1	protein.linear.MS2
1226	P24752	healthy-disease	0.458311	0.0314553	0.0565963	22	protein.linear.MS2
1227	P24821	healthy-disease	-2.07692	0.000948447	0.00286454	43	protein.linear.MS2
1228	P24844	healthy-disease	1.53477	9.68716e-07	1.30911e-05	4	protein.linear.MS2
1229	P24928	healthy-disease	-0.416489	0.0120808	0.0250396	7	protein.linear.MS2
1230	P24941	healthy-disease	-1.33022	1.82628e-05	0.000117267	3	protein.linear.MS2
1231	P25098	healthy-disease	-0.203834	0.0313149	0.0564594	4	protein.linear.MS2
1232	P25205	healthy-disease	-1.96705	1.36681e-06	1.68954e-05	1	protein.linear.MS2
1233	P25311	healthy-disease	0.340591	0.36063	0.441933	15	protein.linear.MS2
1234	P25325	healthy-disease	0.056314	0.749448	0.796991	14	protein.linear.MS2
1235	P25398	healthy-disease	-0.772258	5.1694e-06	4.64294e-05	12	protein.linear.MS2
1236	P25445	healthy-disease	0.407837	0.0475043	0.0804935	4	protein.linear.MS2
1237	P25490	healthy-disease	-0.155252	0.209492	0.27896	2	protein.linear.MS2
1238	P25685	healthy-disease	-0.424711	0.00776168	0.0172255	10	protein.linear.MS2
1239	P25686	healthy-disease	0.198993	0.123754	0.180156	3	protein.linear.MS2
1240	P25705	healthy-disease	0.22373	0.169722	0.235371	37	protein.linear.MS2
1241	P25774	healthy-disease	0.637833	0.117383	0.172308	7	protein.linear.MS2
1242	P25786	healthy-disease	-0.226607	0.111028	0.165021	22	protein.linear.MS2
1243	P25787	healthy-disease	-0.556938	0.000470617	0.00159981	17	protein.linear.MS2
1244	P25788	healthy-disease	-0.35567	0.00114312	0.00334707	17	protein.linear.MS2
1245	P25789	healthy-disease	-0.377152	0.011263	0.023663	14	protein.linear.MS2
1246	P25815	healthy-disease	-1.74601	0.0490051	0.0826852	2	protein.linear.MS2
1247	P25942	healthy-disease	-0.329202	0.176465	0.24311	2	protein.linear.MS2
1248	P26006	healthy-disease	1.63323	9.86976e-08	2.5751e-06	9	protein.linear.MS2
1249	P26038	healthy-disease	0.566441	4.98972e-06	4.50923e-05	53	protein.linear.MS2
1250	P26196	healthy-disease	-0.610971	7.59822e-05	0.000353903	11	protein.linear.MS2
1251	P26368	healthy-disease	-0.650673	2.8985e-06	2.98131e-05	14	protein.linear.MS2
1252	P26373	healthy-disease	-0.496916	0.00145601	0.00413369	14	protein.linear.MS2
1253	P26440	healthy-disease	0.249566	0.344674	0.425585	10	protein.linear.MS2
1254	P26447	healthy-disease	1.69151	5.70575e-09	4.81917e-07	9	protein.linear.MS2
1255	P26572	healthy-disease	-0.86507	3.45341e-06	3.3981e-05	4	protein.linear.MS2
1256	P26583	healthy-disease	-0.445944	0.00294627	0.00747977	14	protein.linear.MS2
1257	P26599	healthy-disease	-0.489744	0.0157507	0.0313871	23	protein.linear.MS2
1258	P26639	healthy-disease	-1.04207	5.17007e-08	1.72096e-06	23	protein.linear.MS2
1259	P26640	healthy-disease	-0.573175	0.000109319	0.000480839	35	protein.linear.MS2
1260	P26641	healthy-disease	-0.870132	3.35471e-09	3.52611e-07	32	protein.linear.MS2
1261	P26885	healthy-disease	-0.506222	0.0125406	0.0258462	10	protein.linear.MS2
1262	P27105	healthy-disease	0.769286	0.015048	0.030151	12	protein.linear.MS2
1263	P27144	healthy-disease	-1.95572	1.05421e-05	7.78164e-05	2	protein.linear.MS2
1264	P27169	healthy-disease	0.337042	0.49034	0.567925	8	protein.linear.MS2
1265	P27338	healthy-disease	1.60829	1.14924e-05	8.23401e-05	7	protein.linear.MS2
1266	P27348	healthy-disease	-0.203511	0.0234657	0.0441565	17	protein.linear.MS2
1267	P27361	healthy-disease	0.885866	1.54659e-08	8.59827e-07	11	protein.linear.MS2
1268	P27448	healthy-disease	0.13937	0.387483	0.468302	2	protein.linear.MS2
1269	P27482	healthy-disease	0.375283	0.00046923	0.00159633	3	protein.linear.MS2
1270	P27635	healthy-disease	-0.634231	0.0017714	0.00485642	12	protein.linear.MS2
1271	P27694	healthy-disease	-0.355432	0.00390279	0.00950169	17	protein.linear.MS2
1272	P27695	healthy-disease	-0.614983	1.54908e-05	0.000102928	20	protein.linear.MS2
1273	P27701	healthy-disease	0.863913	0.00275099	0.00703438	3	protein.linear.MS2
1274	P27707	healthy-disease	-0.448541	0.046518	0.0789441	1	protein.linear.MS2
1275	P27708	healthy-disease	-1.33028	1.28442e-07	3.08262e-06	15	protein.linear.MS2
1276	P27797	healthy-disease	-0.653774	2.18817e-05	0.0001346	37	protein.linear.MS2
1277	P27816	healthy-disease	0.507137	4.70467e-05	0.000244243	43	protein.linear.MS2
1278	P27824	healthy-disease	-0.470797	0.00158722	0.00442933	41	protein.linear.MS2
1279	P27986	healthy-disease	-0.0629816	0.597939	0.665353	2	protein.linear.MS2
1280	P28062	healthy-disease	-0.392971	0.0191783	0.0370736	14	protein.linear.MS2
1281	P28065	healthy-disease	-0.392289	0.0897217	0.137975	7	protein.linear.MS2
1282	P28066	healthy-disease	-0.218125	0.234636	0.30716	13	protein.linear.MS2
1283	P28068	healthy-disease	0.617042	0.0521936	0.087394	4	protein.linear.MS2
1284	P28070	healthy-disease	-0.314105	0.00114705	0.00335632	6	protein.linear.MS2
1285	P28072	healthy-disease	-0.0516398	0.811125	0.847197	4	protein.linear.MS2
1286	P28074	healthy-disease	-0.109692	0.528019	0.602739	12	protein.linear.MS2
1287	P28161	healthy-disease	1.29857	0.000152956	0.000625494	8	protein.linear.MS2
1288	P28288	healthy-disease	0.0358563	0.904905	0.924911	10	protein.linear.MS2
1289	P28290	healthy-disease	0.137642	0.606924	0.672964	1	protein.linear.MS2
1290	P28331	healthy-disease	-0.455539	0.000737639	0.00233241	29	protein.linear.MS2
1291	P28370	healthy-disease	-0.601957	0.000404862	0.00140954	5	protein.linear.MS2
1292	P28482	healthy-disease	0.358145	0.000482798	0.00163868	23	protein.linear.MS2
1293	P28676	healthy-disease	-0.0537339	0.9007	0.922259	6	protein.linear.MS2
1294	P28799	healthy-disease	1.0517	0.00266174	0.00683246	7	protein.linear.MS2
1295	P28838	healthy-disease	0.155277	0.376782	0.458156	38	protein.linear.MS2
1296	P29144	healthy-disease	-0.176909	0.108439	0.161719	34	protein.linear.MS2
1297	P29218	healthy-disease	0.276786	0.00417603	0.0100665	11	protein.linear.MS2
1298	P29350	healthy-disease	0.500289	0.00859305	0.0188327	31	protein.linear.MS2
1299	P29353	healthy-disease	0.291649	0.173621	0.239794	2	protein.linear.MS2
1300	P29372	healthy-disease	-0.594533	0.000531396	0.00177846	1	protein.linear.MS2
1301	P29401	healthy-disease	-0.30483	0.0731837	0.116161	55	protein.linear.MS2
1302	P29466	healthy-disease	-0.0353229	0.75782	0.802845	14	protein.linear.MS2
1303	P29536	healthy-disease	1.80066	7.209e-05	0.000341185	1	protein.linear.MS2
1304	P29558	healthy-disease	-0.266053	0.0785786	0.123388	3	protein.linear.MS2
1305	P29590	healthy-disease	-0.553254	0.00448592	0.0106961	26	protein.linear.MS2
1306	P29622	healthy-disease	0.61042	0.102338	0.153981	5	protein.linear.MS2
1307	P29692	healthy-disease	-0.614579	0.000905169	0.00275694	13	protein.linear.MS2
1308	P29728	healthy-disease	-0.296599	0.323885	0.402861	6	protein.linear.MS2
1309	P29966	healthy-disease	-0.128098	0.440905	0.520552	13	protein.linear.MS2
1310	P29992	healthy-disease	1.27621	5.48853e-07	8.86237e-06	8	protein.linear.MS2
1311	P30038	healthy-disease	0.0433933	0.819642	0.853858	10	protein.linear.MS2
1312	P30040	healthy-disease	0.0755107	0.793795	0.832408	9	protein.linear.MS2
1313	P30041	healthy-disease	0.529433	2.26029e-05	0.000137687	28	protein.linear.MS2
1314	P30042	healthy-disease	0.0792054	0.688031	0.745395	14	protein.linear.MS2
1315	P30043	healthy-disease	1.51824	2.84649e-05	0.000164065	15	protein.linear.MS2
1316	P30044	healthy-disease	0.305481	0.104041	0.156221	15	protein.linear.MS2
1317	P30046	healthy-disease	0.438093	0.0335742	0.0596029	11	protein.linear.MS2
1318	P30047	healthy-disease	1.90291	0.00134195	0.00384715	3	protein.linear.MS2
1319	P30048	healthy-disease	-0.192067	0.262443	0.337327	14	protein.linear.MS2
1320	P30049	healthy-disease	-0.0781202	0.70305	0.759045	2	protein.linear.MS2
1321	P30050	healthy-disease	-1.01359	9.07234e-07	1.26571e-05	7	protein.linear.MS2
1322	P30084	healthy-disease	-0.196214	0.305673	0.383795	18	protein.linear.MS2
1323	P30085	healthy-disease	-0.379369	0.0172145	0.0337829	8	protein.linear.MS2
1324	P30086	healthy-disease	0.869275	0.000558133	0.00185847	19	protein.linear.MS2
1325	P30101	healthy-disease	-0.853065	3.0644e-07	5.77632e-06	55	protein.linear.MS2
1326	P30153	healthy-disease	0.021684	0.829017	0.862194	35	protein.linear.MS2
1327	P30273	healthy-disease	-0.634775	0.00181396	0.00493919	3	protein.linear.MS2
1328	P30405	healthy-disease	-1.09642	1.80079e-05	0.000116139	4	protein.linear.MS2
1329	P30419	healthy-disease	-0.537243	0.000744771	0.00234696	12	protein.linear.MS2
1330	P30443;P30455	healthy-disease	0.651873	0.470576	0.548797	1	protein.linear.MS2
1331	P30450	healthy-disease	0.0857121	0.762596	0.806289	7	protein.linear.MS2
1332	P30483	healthy-disease	-0.0499254	0.882655	0.907448	3	protein.linear.MS2
1333	P30486	healthy-disease	0.0305604	0.967227	0.974764	1	protein.linear.MS2
1334	P30501	healthy-disease	-0.49615	0.228372	0.300933	1	protein.linear.MS2
1335	P30508	healthy-disease	-0.0845305	0.75857	0.802845	9	protein.linear.MS2
1336	P30511	healthy-disease	0.820308	0.033657	0.0597018	1	protein.linear.MS2
1337	P30519	healthy-disease	-0.507106	0.000685153	0.00219502	8	protein.linear.MS2
1338	P30520	healthy-disease	-0.696656	5.31643e-06	4.70762e-05	10	protein.linear.MS2
1339	P30533	healthy-disease	-0.555443	0.00303667	0.00768706	13	protein.linear.MS2
1340	P30536	healthy-disease	1.09453	0.00016424	0.000661174	3	protein.linear.MS2
1341	P30566	healthy-disease	-0.105668	0.435592	0.514972	11	protein.linear.MS2
1342	P30613	healthy-disease	-0.629247	0.0307513	0.0555657	1	protein.linear.MS2
1343	P30622	healthy-disease	-0.314095	0.0650425	0.104909	7	protein.linear.MS2
1344	P30626	healthy-disease	-0.128881	0.444513	0.523827	11	protein.linear.MS2
1345	P30740	healthy-disease	0.24911	0.316691	0.395256	27	protein.linear.MS2
1346	P30837	healthy-disease	-0.720642	0.019537	0.0377006	8	protein.linear.MS2
1347	P30876	healthy-disease	-0.507348	0.000243024	0.000930569	8	protein.linear.MS2
1348	P31040	healthy-disease	-0.475861	0.00202115	0.00538973	31	protein.linear.MS2
1349	P31146	healthy-disease	-0.620416	0.000996811	0.00298635	25	protein.linear.MS2
1350	P31150	healthy-disease	0.407362	0.00354597	0.00877404	21	protein.linear.MS2
1351	P31153	healthy-disease	-0.317397	0.0121122	0.0250927	18	protein.linear.MS2
1352	P31323	healthy-disease	0.38811	0.0184804	0.0358506	3	protein.linear.MS2
1353	P31327	healthy-disease	-1.99165	0.000309615	0.00112755	1	protein.linear.MS2
1354	P31431	healthy-disease	0.826963	0.0122577	0.0253225	1	protein.linear.MS2
1355	P31483	healthy-disease	-0.656847	0.000500289	0.00169151	2	protein.linear.MS2
1356	P31689	healthy-disease	-0.465752	0.00523846	0.0122184	12	protein.linear.MS2
1357	P31749	healthy-disease	-0.133589	0.168885	0.234357	4	protein.linear.MS2
1358	P31751	healthy-disease	-0.047173	0.812441	0.848176	1	protein.linear.MS2
1359	P31930	healthy-disease	-0.368364	0.0278442	0.0512538	27	protein.linear.MS2
1360	P31937	healthy-disease	-0.236264	0.309153	0.387833	11	protein.linear.MS2
1361	P31939	healthy-disease	-0.678965	0.00695514	0.0156676	36	protein.linear.MS2
1362	P31942	healthy-disease	-0.374045	0.00927956	0.0201363	12	protein.linear.MS2
1363	P31943	healthy-disease	-0.542869	1.67751e-05	0.00010915	23	protein.linear.MS2
1364	P31946	healthy-disease	-0.202878	0.113562	0.168104	19	protein.linear.MS2
1365	P31947	healthy-disease	-2.92813	6.64389e-06	5.55809e-05	13	protein.linear.MS2
1366	P31948	healthy-disease	-0.408416	0.00246537	0.00637685	53	protein.linear.MS2
1367	P31949	healthy-disease	-1.15275	0.00224599	0.00588215	8	protein.linear.MS2
1368	P31994	healthy-disease	-0.803811	0.000605745	0.00198703	1	protein.linear.MS2
1369	P32119	healthy-disease	1.24105	2.04846e-05	0.000128343	18	protein.linear.MS2
1370	P32121	healthy-disease	0.247793	0.10429	0.156381	4	protein.linear.MS2
1371	P32189	healthy-disease	-0.365966	0.177494	0.244374	2	protein.linear.MS2
1372	P32320	healthy-disease	-1.3027	0.0181255	0.0352768	1	protein.linear.MS2
1373	P32321	healthy-disease	-0.543168	0.00305503	0.0077202	3	protein.linear.MS2
1374	P32455	healthy-disease	-0.578194	0.0637751	0.103358	22	protein.linear.MS2
1375	P32456	healthy-disease	-0.521441	0.0579287	0.0950759	7	protein.linear.MS2
1376	P32942	healthy-disease	-0.660027	0.00890656	0.0194132	5	protein.linear.MS2
1377	P32969	healthy-disease	-0.680252	0.0063391	0.014433	11	protein.linear.MS2
1378	P33121	healthy-disease	0.814554	0.000688789	0.00220493	19	protein.linear.MS2
1379	P33151	healthy-disease	2.71963	1.65902e-07	3.70861e-06	1	protein.linear.MS2
1380	P33176	healthy-disease	0.114714	0.215732	0.286252	52	protein.linear.MS2
1381	P33240	healthy-disease	-1.19077	2.64815e-09	3.41806e-07	3	protein.linear.MS2
1382	P33241	healthy-disease	-0.00569933	0.970272	0.976515	15	protein.linear.MS2
1383	P33316	healthy-disease	-0.0963278	0.601203	0.668142	8	protein.linear.MS2
1384	P33897	healthy-disease	-0.584704	0.00955832	0.0206392	1	protein.linear.MS2
1385	P34096	healthy-disease	1.32778	0.0027355	0.00700135	2	protein.linear.MS2
1386	P34810	healthy-disease	0.920076	0.00604685	0.0138466	1	protein.linear.MS2
1387	P34896	healthy-disease	0.133916	0.556976	0.629177	6	protein.linear.MS2
1388	P34897	healthy-disease	-1.83709	1.26713e-08	7.94603e-07	17	protein.linear.MS2
1389	P34910	healthy-disease	-0.368879	0.0422365	0.0725187	2	protein.linear.MS2
1390	P34913	healthy-disease	0.767068	0.0851851	0.131969	2	protein.linear.MS2
1391	P34932	healthy-disease	-0.514073	6.36e-05	0.000308995	43	protein.linear.MS2
1392	P34949	healthy-disease	-0.540786	2.16252e-05	0.000133396	12	protein.linear.MS2
1393	P35080	healthy-disease	-0.910363	0.0655017	0.105533	3	protein.linear.MS2
1394	P35221	healthy-disease	0.605647	0.00378053	0.00926566	40	protein.linear.MS2
1395	P35222	healthy-disease	0.510932	0.0145397	0.0292929	33	protein.linear.MS2
1396	P35232	healthy-disease	-0.27967	0.111944	0.165988	22	protein.linear.MS2
1397	P35236	healthy-disease	-0.615531	0.016084	0.0318633	1	protein.linear.MS2
1398	P35237	healthy-disease	1.60137	1.9256e-07	4.08306e-06	22	protein.linear.MS2
1399	P35240	healthy-disease	0.0952103	0.353753	0.434962	1	protein.linear.MS2
1400	P35241	healthy-disease	1.12512	1.33037e-05	9.28108e-05	50	protein.linear.MS2
1401	P35244	healthy-disease	-0.26282	0.093679	0.143159	7	protein.linear.MS2
1402	P35249	healthy-disease	-1.11065	8.96286e-06	6.93911e-05	1	protein.linear.MS2
1403	P35250	healthy-disease	-0.858129	0.000158255	0.000642381	1	protein.linear.MS2
1404	P35251	healthy-disease	-0.414361	0.0259954	0.0482757	1	protein.linear.MS2
1405	P35268	healthy-disease	-0.906626	0.0153957	0.0307214	3	protein.linear.MS2
1406	P35269	healthy-disease	-1.136	3.32201e-05	0.000185863	1	protein.linear.MS2
1407	P35270	healthy-disease	-0.00581903	0.978776	0.982804	9	protein.linear.MS2
1408	P35442	healthy-disease	-1.95034	0.00178689	0.00487757	1	protein.linear.MS2
1409	P35475	healthy-disease	0.310031	0.453276	0.533009	2	protein.linear.MS2
1410	P35542	healthy-disease	0.587036	0.115653	0.170769	2	protein.linear.MS2
1411	P35555	healthy-disease	-0.402233	0.432304	0.512183	42	protein.linear.MS2
1412	P35556	healthy-disease	-0.414656	0.426995	0.508175	3	protein.linear.MS2
1413	P35573	healthy-disease	-0.231906	0.254414	0.328546	22	protein.linear.MS2
1414	P35579	healthy-disease	-0.10864	0.434833	0.514525	209	protein.linear.MS2
1415	P35580	healthy-disease	1.46189	2.77837e-09	3.41806e-07	136	protein.linear.MS2
1416	P35606	healthy-disease	-0.792034	8.40762e-08	2.32483e-06	39	protein.linear.MS2
1417	P35610	healthy-disease	-0.635869	0.0184221	0.0357534	1	protein.linear.MS2
1418	P35611	healthy-disease	1.13664	1.06372e-07	2.7005e-06	16	protein.linear.MS2
1419	P35613	healthy-disease	-1.40515	7.80564e-06	6.27883e-05	8	protein.linear.MS2
1420	P35625	healthy-disease	1.29973	0.00318627	0.00801036	3	protein.linear.MS2
1421	P35637	healthy-disease	-0.628219	0.000618363	0.00202223	9	protein.linear.MS2
1422	P35658	healthy-disease	-0.691274	1.38437e-05	9.51922e-05	6	protein.linear.MS2
1423	P35659	healthy-disease	-0.253039	0.18583	0.253546	7	protein.linear.MS2
1424	P35749	healthy-disease	2.09914	3.15442e-05	0.000177846	99	protein.linear.MS2
1425	P35754	healthy-disease	0.232354	0.183935	0.251429	9	protein.linear.MS2
1426	P35813	healthy-disease	0.0396795	0.636482	0.699715	10	protein.linear.MS2
1427	P35858	healthy-disease	0.144637	0.785817	0.826265	7	protein.linear.MS2
1428	P35914	healthy-disease	0.344326	0.0377627	0.0656327	12	protein.linear.MS2
1429	P35998	healthy-disease	-0.521028	4.219e-05	0.000224604	30	protein.linear.MS2
1430	P36269	healthy-disease	-1.102	0.00181907	0.00495005	5	protein.linear.MS2
1431	P36404	healthy-disease	-0.0774416	0.374825	0.456504	1	protein.linear.MS2
1432	P36405	healthy-disease	0.00745373	0.938445	0.951223	5	protein.linear.MS2
1433	P36406	healthy-disease	0.349966	0.024156	0.045281	1	protein.linear.MS2
1434	P36507	healthy-disease	-0.243379	0.00700143	0.0157418	8	protein.linear.MS2
1435	P36542	healthy-disease	-0.0722912	0.647447	0.709301	14	protein.linear.MS2
1436	P36543	healthy-disease	0.0486682	0.719855	0.773008	9	protein.linear.MS2
1437	P36551	healthy-disease	-0.39538	0.0294477	0.0537548	6	protein.linear.MS2
1438	P36578	healthy-disease	-0.499884	0.0116722	0.0243536	19	protein.linear.MS2
1439	P36639	healthy-disease	-1.31394	1.79487e-06	2.06291e-05	1	protein.linear.MS2
1440	P36776	healthy-disease	-0.342181	0.101479	0.15295	15	protein.linear.MS2
1441	P36871	healthy-disease	0.409489	0.0341898	0.060476	30	protein.linear.MS2
1442	P36873	healthy-disease	-0.375001	0.00162602	0.00450566	21	protein.linear.MS2
1443	P36915	healthy-disease	-0.145991	0.145478	0.20691	3	protein.linear.MS2
1444	P36954	healthy-disease	-0.111285	0.459237	0.538404	2	protein.linear.MS2
1445	P36955	healthy-disease	-0.574872	0.06685	0.107155	15	protein.linear.MS2
1446	P36957	healthy-disease	0.174673	0.256042	0.33026	11	protein.linear.MS2
1447	P36959	healthy-disease	0.636413	0.104993	0.157221	1	protein.linear.MS2
1448	P36969	healthy-disease	-0.0238459	0.907236	0.926001	8	protein.linear.MS2
1449	P36980	healthy-disease	0.156652	0.705244	0.760293	1	protein.linear.MS2
1450	P37108	healthy-disease	-0.382184	0.0550619	0.0911696	6	protein.linear.MS2
1451	P37198	healthy-disease	-0.647477	1.56181e-05	0.000103461	3	protein.linear.MS2
1452	P37235	healthy-disease	1.49219	1.19643e-08	7.94603e-07	14	protein.linear.MS2
1453	P37802	healthy-disease	-0.180854	0.351582	0.433019	24	protein.linear.MS2
1454	P37837	healthy-disease	0.0325022	0.853416	0.882138	24	protein.linear.MS2
1455	P37840	healthy-disease	2.32705	2.9199e-05	0.000167418	5	protein.linear.MS2
1456	P38117	healthy-disease	-0.480074	0.0189586	0.0366811	19	protein.linear.MS2
1457	P38159	healthy-disease	-0.551798	0.000332222	0.00119112	23	protein.linear.MS2
1458	P38571	healthy-disease	1.48686	0.00312831	0.00789175	5	protein.linear.MS2
1459	P38606	healthy-disease	-0.029166	0.855676	0.883642	34	protein.linear.MS2
1460	P38646	healthy-disease	-0.753813	0.00230728	0.00602806	47	protein.linear.MS2
1461	P38919	healthy-disease	-0.619741	0.000777026	0.00243416	20	protein.linear.MS2
1462	P39019	healthy-disease	-0.663268	1.51386e-05	0.000101047	18	protein.linear.MS2
1463	P39023	healthy-disease	-0.342226	0.116003	0.170968	28	protein.linear.MS2
1464	P39059	healthy-disease	0.57116	0.0544511	0.0903132	7	protein.linear.MS2
1465	P39060	healthy-disease	1.27843	3.68348e-08	1.43167e-06	21	protein.linear.MS2
1466	P39210	healthy-disease	0.475227	0.0313926	0.056553	1	protein.linear.MS2
1467	P39656	healthy-disease	-0.831375	4.80339e-06	4.35878e-05	16	protein.linear.MS2
1468	P39687	healthy-disease	-0.350744	0.0142262	0.028733	11	protein.linear.MS2
1469	P39748	healthy-disease	-1.77181	4.9426e-08	1.69828e-06	4	protein.linear.MS2
1470	P39880	healthy-disease	0.570125	0.487469	0.565048	1	protein.linear.MS2
1471	P40121	healthy-disease	0.292905	0.212872	0.282885	23	protein.linear.MS2
1472	P40123	healthy-disease	1.40809	2.35812e-05	0.00014091	1	protein.linear.MS2
1473	P40222	healthy-disease	-0.534392	0.00213856	0.00563778	8	protein.linear.MS2
1474	P40227	healthy-disease	-0.575662	0.000920676	0.00279467	25	protein.linear.MS2
1475	P40261	healthy-disease	-2.15991	6.78618e-07	1.01999e-05	9	protein.linear.MS2
1476	P40306	healthy-disease	-0.326002	0.102809	0.15453	8	protein.linear.MS2
1477	P40429	healthy-disease	-0.414843	0.0201547	0.0387054	9	protein.linear.MS2
1478	P40616	healthy-disease	-1.05049	9.21694e-08	2.46834e-06	3	protein.linear.MS2
1479	P40763	healthy-disease	-0.429815	0.016392	0.0323567	31	protein.linear.MS2
1480	P40818	healthy-disease	-0.424303	0.00349691	0.00867218	2	protein.linear.MS2
1481	P40855	healthy-disease	-0.443376	0.00164004	0.00453879	3	protein.linear.MS2
1482	P40925	healthy-disease	0.105743	0.321286	0.400309	21	protein.linear.MS2
1483	P40926	healthy-disease	-0.664463	0.00110283	0.00324423	26	protein.linear.MS2
1484	P40939	healthy-disease	0.169046	0.28426	0.361352	39	protein.linear.MS2
1485	P41091	healthy-disease	-0.850942	1.66347e-07	3.70861e-06	25	protein.linear.MS2
1486	P41208	healthy-disease	0.300406	0.15244	0.215278	3	protein.linear.MS2
1487	P41218	healthy-disease	-0.156236	0.609682	0.674999	14	protein.linear.MS2
1488	P41222	healthy-disease	1.29858	0.000285118	0.00105543	1	protein.linear.MS2
1489	P41223	healthy-disease	-0.650589	0.000191576	0.000755977	4	protein.linear.MS2
1490	P41226	healthy-disease	0.0212403	0.896007	0.91881	11	protein.linear.MS2
1491	P41227	healthy-disease	-0.668898	4.14666e-06	3.8585e-05	4	protein.linear.MS2
1492	P41236	healthy-disease	-0.33698	0.00502117	0.0117491	8	protein.linear.MS2
1493	P41240	healthy-disease	-0.384722	0.00453333	0.0107799	18	protein.linear.MS2
1494	P41250	healthy-disease	-1.17819	4.0385e-08	1.47809e-06	17	protein.linear.MS2
1495	P41252	healthy-disease	-0.779869	1.80631e-05	0.000116324	20	protein.linear.MS2
1496	P41567	healthy-disease	-0.197437	0.548503	0.621043	1	protein.linear.MS2
1497	P41743	healthy-disease	-0.762267	0.000603053	0.00198101	1	protein.linear.MS2
1498	P42025	healthy-disease	0.496532	4.59712e-05	0.000240343	17	protein.linear.MS2
1499	P42126	healthy-disease	0.210176	0.210457	0.279845	8	protein.linear.MS2
1500	P42166	healthy-disease	-0.313342	0.096949	0.147183	11	protein.linear.MS2
1501	P42167	healthy-disease	-0.207153	0.300273	0.377988	8	protein.linear.MS2
1502	P42224	healthy-disease	-1.20263	0.000978961	0.00293688	34	protein.linear.MS2
1503	P42226	healthy-disease	0.368739	0.004986	0.0116917	10	protein.linear.MS2
1504	P42229	healthy-disease	0.341833	0.00458007	0.0108851	8	protein.linear.MS2
1505	P42285	healthy-disease	-0.496844	0.00162438	0.00450397	12	protein.linear.MS2
1506	P42330	healthy-disease	-0.747857	0.153658	0.216512	5	protein.linear.MS2
1507	P42331	healthy-disease	-0.0814665	0.668752	0.72774	6	protein.linear.MS2
1508	P42345	healthy-disease	-0.0196998	0.899144	0.920952	7	protein.linear.MS2
1509	P42356	healthy-disease	0.938888	8.14683e-07	1.16172e-05	3	protein.linear.MS2
1510	P42566	healthy-disease	0.0796237	0.456629	0.53609	12	protein.linear.MS2
1511	P42574	healthy-disease	-1.16301	9.11565e-08	2.45619e-06	3	protein.linear.MS2
1512	P42677	healthy-disease	-1.18037	1.43376e-06	1.74918e-05	3	protein.linear.MS2
1513	P42704	healthy-disease	-0.824797	5.35896e-05	0.000268989	49	protein.linear.MS2
1514	P42765	healthy-disease	0.567114	0.0101764	0.0217918	25	protein.linear.MS2
1515	P42766	healthy-disease	-0.122053	0.579899	0.648896	6	protein.linear.MS2
1516	P42768	healthy-disease	-0.184814	0.310514	0.389145	5	protein.linear.MS2
1517	P42785	healthy-disease	0.115068	0.558212	0.62992	10	protein.linear.MS2
1518	P42858	healthy-disease	-0.229618	0.0616125	0.100372	4	protein.linear.MS2
1519	P43034	healthy-disease	0.0891121	0.28389	0.361195	31	protein.linear.MS2
1520	P43121	healthy-disease	1.58137	3.73599e-06	3.61901e-05	7	protein.linear.MS2
1521	P43155	healthy-disease	0.0843408	0.702613	0.758759	2	protein.linear.MS2
1522	P43243	healthy-disease	-0.266449	0.0217893	0.0413743	30	protein.linear.MS2
1523	P43246	healthy-disease	-0.511266	0.0291625	0.0532785	3	protein.linear.MS2
1524	P43251	healthy-disease	0.691382	0.0346346	0.0610659	3	protein.linear.MS2
1525	P43304	healthy-disease	0.110686	0.46821	0.546909	29	protein.linear.MS2
1526	P43307	healthy-disease	-1.36004	7.62369e-06	6.16634e-05	3	protein.linear.MS2
1527	P43353	healthy-disease	1.43768	0.00343276	0.00853895	2	protein.linear.MS2
1528	P43378	healthy-disease	0.435374	0.00047473	0.00161254	5	protein.linear.MS2
1529	P43405	healthy-disease	-0.512128	0.0011888	0.0034509	10	protein.linear.MS2
1530	P43487	healthy-disease	-0.883384	0.000438256	0.0015073	8	protein.linear.MS2
1531	P43490	healthy-disease	-1.68067	1.47849e-07	3.454e-06	27	protein.linear.MS2
1532	P43652	healthy-disease	0.523673	0.187583	0.255699	16	protein.linear.MS2
1533	P43686	healthy-disease	-0.543246	2.07019e-05	0.000129418	23	protein.linear.MS2
1534	P43897	healthy-disease	-0.929383	0.000159019	0.000644292	5	protein.linear.MS2
1535	P45880	healthy-disease	-0.417468	0.0327041	0.0584124	20	protein.linear.MS2
1536	P45954	healthy-disease	0.329692	0.370182	0.451694	6	protein.linear.MS2
1537	P45973	healthy-disease	-0.571956	0.000114562	0.000497189	10	protein.linear.MS2
1538	P45974	healthy-disease	-0.198064	0.0660759	0.106197	31	protein.linear.MS2
1539	P45984	healthy-disease	-0.0218314	0.880734	0.905898	1	protein.linear.MS2
1540	P45985	healthy-disease	-0.0724509	0.658084	0.71791	4	protein.linear.MS2
1541	P46020	healthy-disease	-0.0950358	0.516752	0.592646	1	protein.linear.MS2
1542	P46060	healthy-disease	-0.844777	5.56032e-08	1.7501e-06	15	protein.linear.MS2
1543	P46063	healthy-disease	-0.288143	0.0840886	0.130547	22	protein.linear.MS2
1544	P46087	healthy-disease	-1.63904	1.1112e-07	2.77295e-06	3	protein.linear.MS2
1545	P46100	healthy-disease	-0.123579	0.35829	0.439678	1	protein.linear.MS2
1546	P46108	healthy-disease	0.340702	0.0232008	0.0437142	8	protein.linear.MS2
1547	P46109	healthy-disease	-0.287069	0.111381	0.165404	16	protein.linear.MS2
1548	P46199	healthy-disease	0.225713	0.531796	0.606173	1	protein.linear.MS2
1549	P46379	healthy-disease	-0.472852	0.000503611	0.00170012	12	protein.linear.MS2
1550	P46459	healthy-disease	-0.511198	0.000317838	0.00115272	38	protein.linear.MS2
1551	P46527	healthy-disease	0.678803	0.00119739	0.00347354	2	protein.linear.MS2
1552	P46734	healthy-disease	-0.401514	0.0196702	0.0378909	4	protein.linear.MS2
1553	P46736	healthy-disease	-0.182574	0.196456	0.264998	3	protein.linear.MS2
1554	P46776	healthy-disease	-0.529404	0.00381753	0.00934071	6	protein.linear.MS2
1555	P46777	healthy-disease	-0.607714	9.53171e-05	0.000427176	22	protein.linear.MS2
1556	P46778	healthy-disease	-0.478047	0.05348	0.0890725	6	protein.linear.MS2
1557	P46779	healthy-disease	-0.606344	0.000520031	0.00175151	7	protein.linear.MS2
1558	P46781	healthy-disease	-0.630007	0.00100627	0.0030106	14	protein.linear.MS2
1559	P46782	healthy-disease	-1.00178	2.36301e-10	1.10699e-07	14	protein.linear.MS2
1560	P46783	healthy-disease	-0.844788	1.64874e-06	1.95182e-05	14	protein.linear.MS2
1561	P46821	healthy-disease	-0.262047	0.581408	0.650419	3	protein.linear.MS2
1562	P46926	healthy-disease	0.0819514	0.548313	0.620988	19	protein.linear.MS2
1563	P46934	healthy-disease	-0.176138	0.415253	0.496405	1	protein.linear.MS2
1564	P46937	healthy-disease	0.455857	0.00154689	0.00433565	7	protein.linear.MS2
1565	P46939	healthy-disease	1.54738	3.8644e-08	1.46669e-06	50	protein.linear.MS2
1566	P46940	healthy-disease	0.174754	0.135795	0.19568	95	protein.linear.MS2
1567	P46976	healthy-disease	-0.0927055	0.488412	0.565991	6	protein.linear.MS2
1568	P46977	healthy-disease	-0.557635	3.40119e-05	0.00018981	12	protein.linear.MS2
1569	P47224	healthy-disease	-0.573986	0.000238549	0.00091423	1	protein.linear.MS2
1570	P47712	healthy-disease	-1.32721	0.00623454	0.0142171	1	protein.linear.MS2
1571	P47755	healthy-disease	0.295311	0.00178382	0.00487526	19	protein.linear.MS2
1572	P47756	healthy-disease	-0.169935	0.0236856	0.0445322	21	protein.linear.MS2
1573	P47813	healthy-disease	-0.2164	0.00780239	0.0172984	4	protein.linear.MS2
1574	P47895	healthy-disease	3.44561	0.000119608	0.000515017	1	protein.linear.MS2
1575	P47897	healthy-disease	-0.547759	4.79415e-05	0.000248594	28	protein.linear.MS2
1576	P47914	healthy-disease	-0.253218	0.17561	0.24216	2	protein.linear.MS2
1577	P47985	healthy-disease	-0.276058	0.073251	0.116186	9	protein.linear.MS2
1578	P48047	healthy-disease	0.21991	0.248718	0.322518	14	protein.linear.MS2
1579	P48059	healthy-disease	1.20587	3.56516e-06	3.48734e-05	13	protein.linear.MS2
1580	P48147	healthy-disease	-0.0778029	0.439633	0.51933	24	protein.linear.MS2
1581	P48163	healthy-disease	-0.326094	0.129087	0.187174	11	protein.linear.MS2
1582	P48426	healthy-disease	0.405269	0.0041162	0.00994956	10	protein.linear.MS2
1583	P48444	healthy-disease	-0.984021	1.24624e-08	7.94603e-07	31	protein.linear.MS2
1584	P48449	healthy-disease	1.02262	0.000779807	0.00244113	4	protein.linear.MS2
1585	P48506	healthy-disease	-0.260948	0.551557	0.623697	6	protein.linear.MS2
1586	P48507	healthy-disease	-0.736101	0.0326477	0.0583592	5	protein.linear.MS2
1587	P48509	healthy-disease	1.69892	7.78552e-08	2.23306e-06	4	protein.linear.MS2
1588	P48556	healthy-disease	-0.583236	9.82003e-07	1.32299e-05	9	protein.linear.MS2
1589	P48634	healthy-disease	-0.996569	6.39974e-07	9.82786e-06	1	protein.linear.MS2
1590	P48637	healthy-disease	-0.462655	6.99188e-05	0.000333786	19	protein.linear.MS2
1591	P48643	healthy-disease	-0.471001	0.00192663	0.00518807	39	protein.linear.MS2
1592	P48651	healthy-disease	-0.935997	0.000244814	0.000934164	1	protein.linear.MS2
1593	P48681	healthy-disease	1.64011	9.43167e-07	1.28247e-05	19	protein.linear.MS2
1594	P48729	healthy-disease	-0.898043	0.000678585	0.00218181	7	protein.linear.MS2
1595	P48730	healthy-disease	-0.773833	4.09121e-06	3.8231e-05	2	protein.linear.MS2
1596	P48735	healthy-disease	-0.728371	0.000540185	0.00180281	33	protein.linear.MS2
1597	P48739	healthy-disease	-0.328683	0.000188906	0.000746761	18	protein.linear.MS2
1598	P48960	healthy-disease	-0.774253	3.24323e-05	0.000182293	6	protein.linear.MS2
1599	P49006	healthy-disease	-0.709933	0.0032012	0.00804328	2	protein.linear.MS2
1600	P49023	healthy-disease	0.645348	0.000339258	0.0012114	16	protein.linear.MS2
1601	P49189	healthy-disease	0.547996	0.00271683	0.00695762	26	protein.linear.MS2
1602	P49207	healthy-disease	-0.542599	0.00768761	0.0170784	5	protein.linear.MS2
1603	P49247	healthy-disease	0.975158	3.55437e-05	0.000196115	9	protein.linear.MS2
1604	P49257	healthy-disease	-1.15554	1.6794e-08	8.99501e-07	24	protein.linear.MS2
1605	P49321	healthy-disease	-0.859439	5.54048e-06	4.83773e-05	12	protein.linear.MS2
1606	P49327	healthy-disease	0.16208	0.648876	0.709981	83	protein.linear.MS2
1607	P49354	healthy-disease	-0.177581	0.073728	0.11669	10	protein.linear.MS2
1608	P49356	healthy-disease	-0.236075	0.18445	0.252055	1	protein.linear.MS2
1609	P49368	healthy-disease	-0.621477	0.000234503	0.000900296	36	protein.linear.MS2
1610	P49406	healthy-disease	-1.20615	1.29731e-05	9.10187e-05	3	protein.linear.MS2
1611	P49407	healthy-disease	1.62518	5.14082e-05	0.000261628	5	protein.linear.MS2
1612	P49411	healthy-disease	-0.569051	0.00343347	0.00853895	44	protein.linear.MS2
1613	P49419	healthy-disease	0.0342492	0.855647	0.883642	20	protein.linear.MS2
1614	P49441	healthy-disease	0.229221	0.147112	0.208828	2	protein.linear.MS2
1615	P49458	healthy-disease	-0.21868	0.0293982	0.0536869	7	protein.linear.MS2
1616	P49459	healthy-disease	-0.86021	0.00130152	0.00374098	1	protein.linear.MS2
1617	P49585	healthy-disease	-0.321473	0.0902766	0.138732	8	protein.linear.MS2
1618	P49588	healthy-disease	-0.743887	3.24137e-06	3.23899e-05	31	protein.linear.MS2
1619	P49589	healthy-disease	-0.197266	0.0299686	0.0545244	13	protein.linear.MS2
1620	P49591	healthy-disease	-0.216506	0.00428421	0.0102709	23	protein.linear.MS2
1621	P49593	healthy-disease	0.982666	1.66772e-06	1.95846e-05	12	protein.linear.MS2
1622	P49662	healthy-disease	-0.453304	0.00839054	0.0184441	2	protein.linear.MS2
1623	P49711	healthy-disease	0.0101048	0.947619	0.95809	1	protein.linear.MS2
1624	P49720	healthy-disease	-0.21128	0.0461203	0.078334	11	protein.linear.MS2
1625	P49721	healthy-disease	-0.171263	0.1736	0.239794	10	protein.linear.MS2
1626	P49748	healthy-disease	0.0455565	0.760266	0.804406	35	protein.linear.MS2
1627	P49750	healthy-disease	-0.393048	0.00419575	0.0101029	5	protein.linear.MS2
1628	P49754	healthy-disease	0.163652	0.370241	0.451694	2	protein.linear.MS2
1629	P49755	healthy-disease	-0.828355	8.11021e-08	2.28001e-06	13	protein.linear.MS2
1630	P49756	healthy-disease	-0.756792	1.05666e-05	7.78664e-05	12	protein.linear.MS2
1631	P49757	healthy-disease	0.415517	0.000684859	0.00219502	8	protein.linear.MS2
1632	P49768	healthy-disease	-0.254634	0.0551329	0.0912372	1	protein.linear.MS2
1633	P49770	healthy-disease	-0.718849	0.000157826	0.000641234	1	protein.linear.MS2
1634	P49773	healthy-disease	0.235828	0.0659071	0.106031	16	protein.linear.MS2
1635	P49790	healthy-disease	-0.910206	0.00019973	0.000783914	5	protein.linear.MS2
1636	P49792	healthy-disease	-0.664994	4.75382e-06	4.32273e-05	26	protein.linear.MS2
1637	P49821	healthy-disease	-0.390789	0.0087043	0.019025	20	protein.linear.MS2
1638	P49840	healthy-disease	-0.153578	0.259251	0.334007	1	protein.linear.MS2
1639	P49841	healthy-disease	0.0544789	0.543597	0.616601	3	protein.linear.MS2
1640	P49863	healthy-disease	-0.778731	0.024607	0.0459888	1	protein.linear.MS2
1641	P49902	healthy-disease	-1.06137	7.07654e-05	0.000337095	9	protein.linear.MS2
1642	P49903	healthy-disease	-0.472234	0.00287625	0.00734019	9	protein.linear.MS2
1643	P49913	healthy-disease	0.569034	0.435012	0.514563	5	protein.linear.MS2
1644	P49915	healthy-disease	-1.14069	6.25573e-05	0.000304603	13	protein.linear.MS2
1645	P49916	healthy-disease	-0.531871	0.0025037	0.00646838	1	protein.linear.MS2
1646	P49959	healthy-disease	-0.52879	0.00130197	0.00374098	9	protein.linear.MS2
1647	P49961	healthy-disease	1.15887	2.24545e-07	4.55146e-06	9	protein.linear.MS2
1648	P50135	healthy-disease	0.318865	0.209325	0.27896	7	protein.linear.MS2
1649	P50148	healthy-disease	1.62881	7.25885e-08	2.15411e-06	5	protein.linear.MS2
1650	P50151	healthy-disease	0.276352	0.052441	0.0877122	6	protein.linear.MS2
1651	P50213	healthy-disease	-0.0859885	0.598321	0.66561	15	protein.linear.MS2
1652	P50225	healthy-disease	2.35461	0.000107538	0.000475159	8	protein.linear.MS2
1653	P50238	healthy-disease	1.44032	0.000184494	0.000732985	7	protein.linear.MS2
1654	P50336	healthy-disease	-0.24154	0.219182	0.290216	3	protein.linear.MS2
1655	P50395	healthy-disease	-0.176135	0.0219538	0.0416326	46	protein.linear.MS2
1656	P50402	healthy-disease	0.104074	0.232538	0.304958	11	protein.linear.MS2
1657	P50416	healthy-disease	-0.0987928	0.611439	0.676433	9	protein.linear.MS2
1658	P50452	healthy-disease	0.326389	0.0597505	0.0975918	6	protein.linear.MS2
1659	P50453	healthy-disease	0.165286	0.412981	0.494226	20	protein.linear.MS2
1660	P50454	healthy-disease	-1.89767	6.98421e-07	1.03982e-05	28	protein.linear.MS2
1661	P50479	healthy-disease	-1.25533	0.00598529	0.0137486	1	protein.linear.MS2
1662	P50502	healthy-disease	0.307565	0.192635	0.260886	12	protein.linear.MS2
1663	P50552	healthy-disease	0.0663999	0.649667	0.710355	21	protein.linear.MS2
1664	P50570	healthy-disease	-0.0040124	0.961991	0.970387	39	protein.linear.MS2
1665	P50579	healthy-disease	-0.379083	0.0174531	0.0341901	6	protein.linear.MS2
1666	P50583	healthy-disease	0.0848944	0.816467	0.851157	3	protein.linear.MS2
1667	P50749	healthy-disease	-0.198303	0.199147	0.26842	3	protein.linear.MS2
1668	P50750	healthy-disease	-0.620479	0.00251837	0.00649101	1	protein.linear.MS2
1669	P50851	healthy-disease	-0.354929	0.145159	0.206523	16	protein.linear.MS2
1670	P50895	healthy-disease	2.25375	1.3616e-09	2.84769e-07	28	protein.linear.MS2
1671	P50897	healthy-disease	1.11664	0.00658665	0.0149116	10	protein.linear.MS2
1672	P50914	healthy-disease	-0.782046	6.20221e-07	9.62548e-06	2	protein.linear.MS2
1673	P50990	healthy-disease	-0.509562	0.00138421	0.00395283	37	protein.linear.MS2
1674	P50991	healthy-disease	-0.452681	0.000603019	0.00198101	34	protein.linear.MS2
1675	P50995	healthy-disease	0.106085	0.383678	0.465115	23	protein.linear.MS2
1676	P51003	healthy-disease	-0.704023	0.000396945	0.00138946	2	protein.linear.MS2
1677	P51114	healthy-disease	-0.838623	0.000655054	0.002117	6	protein.linear.MS2
1678	P51116	healthy-disease	-0.58026	0.00499854	0.0117086	5	protein.linear.MS2
1679	P51148	healthy-disease	0.234959	0.0168686	0.0331931	7	protein.linear.MS2
1680	P51149	healthy-disease	0.323224	0.0150208	0.0301102	16	protein.linear.MS2
1681	P51151	healthy-disease	-0.235571	0.374545	0.456437	3	protein.linear.MS2
1682	P51153	healthy-disease	-0.267768	0.0105431	0.0223589	5	protein.linear.MS2
1683	P51159	healthy-disease	-0.488844	0.0560467	0.0925402	7	protein.linear.MS2
1684	P51178	healthy-disease	1.50572	7.25799e-06	5.91974e-05	3	protein.linear.MS2
1685	P51397	healthy-disease	-0.62524	7.15662e-05	0.000339437	1	protein.linear.MS2
1686	P51452	healthy-disease	0.121431	0.303677	0.381707	9	protein.linear.MS2
1687	P51531	healthy-disease	-0.403634	0.00748214	0.0167192	3	protein.linear.MS2
1688	P51553	healthy-disease	-0.134963	0.558794	0.630096	12	protein.linear.MS2
1689	P51570	healthy-disease	0.252288	0.00298337	0.00756085	14	protein.linear.MS2
1690	P51571	healthy-disease	-1.2021	7.93514e-07	1.1502e-05	6	protein.linear.MS2
1691	P51572	healthy-disease	-0.0164218	0.906185	0.925161	20	protein.linear.MS2
1692	P51580	healthy-disease	-0.422683	0.01026	0.0219067	6	protein.linear.MS2
1693	P51606	healthy-disease	0.624015	0.0135394	0.0275685	3	protein.linear.MS2
1694	P51608	healthy-disease	1.14083	1.50768e-05	0.000100884	9	protein.linear.MS2
1695	P51610	healthy-disease	-0.337809	0.00216251	0.00569409	14	protein.linear.MS2
1696	P51636	healthy-disease	2.86947	1.85466e-10	1.01821e-07	3	protein.linear.MS2
1697	P51648	healthy-disease	0.931624	0.00655917	0.0148571	10	protein.linear.MS2
1698	P51649	healthy-disease	0.220698	0.473281	0.551219	7	protein.linear.MS2
1699	P51659	healthy-disease	0.951758	0.000844056	0.00260147	45	protein.linear.MS2
1700	P51665	healthy-disease	-0.525132	0.000378655	0.00133364	14	protein.linear.MS2
1701	P51692	healthy-disease	0.121368	0.242726	0.316055	4	protein.linear.MS2
1702	P51798	healthy-disease	-0.0463915	0.790892	0.830408	3	protein.linear.MS2
1703	P51808	healthy-disease	0.764786	0.000530236	0.00177635	2	protein.linear.MS2
1704	P51809	healthy-disease	-0.299572	0.0305711	0.0553455	2	protein.linear.MS2
1705	P51812	healthy-disease	0.22719	0.0750562	0.118706	24	protein.linear.MS2
1706	P51857	healthy-disease	-0.860732	0.195524	0.264065	1	protein.linear.MS2
1707	P51858	healthy-disease	-0.639928	0.00259823	0.00668508	17	protein.linear.MS2
1708	P51884	healthy-disease	1.08937	0.0070407	0.0158173	19	protein.linear.MS2
1709	P51888	healthy-disease	1.95587	2.28117e-05	0.000138414	21	protein.linear.MS2
1710	P51911	healthy-disease	2.31702	7.99785e-06	6.39828e-05	9	protein.linear.MS2
1711	P51970	healthy-disease	-0.541791	0.00158725	0.00442933	9	protein.linear.MS2
1712	P51991	healthy-disease	-0.342095	0.00984647	0.0211781	31	protein.linear.MS2
1713	P52209	healthy-disease	-0.263379	0.298598	0.376203	26	protein.linear.MS2
1714	P52272	healthy-disease	-0.453477	2.88169e-05	0.000165443	63	protein.linear.MS2
1715	P52298	healthy-disease	-0.552558	5.68697e-05	0.00028078	1	protein.linear.MS2
1716	P52306	healthy-disease	-0.337207	0.00151929	0.00426918	7	protein.linear.MS2
1717	P52434	healthy-disease	-0.923268	2.50328e-07	4.98544e-06	2	protein.linear.MS2
1718	P52564	healthy-disease	-0.290322	0.117199	0.172154	1	protein.linear.MS2
1719	P52565	healthy-disease	0.445479	0.00361053	0.00890368	19	protein.linear.MS2
1720	P52566	healthy-disease	-0.0328743	0.830756	0.863389	17	protein.linear.MS2
1721	P52594	healthy-disease	-0.2448	0.171829	0.237992	8	protein.linear.MS2
1722	P52597	healthy-disease	-0.784347	2.95331e-05	0.000169113	17	protein.linear.MS2
1723	P52630	healthy-disease	-0.90087	0.000267615	0.00100116	5	protein.linear.MS2
1724	P52657	healthy-disease	-0.40767	0.00267304	0.00685747	1	protein.linear.MS2
1725	P52732	healthy-disease	-0.790558	0.25499	0.329193	1	protein.linear.MS2
1726	P52735	healthy-disease	-0.305221	0.256219	0.330392	1	protein.linear.MS2
1727	P52758	healthy-disease	-0.254286	0.221198	0.292621	1	protein.linear.MS2
1728	P52788	healthy-disease	-0.176274	0.303749	0.381707	4	protein.linear.MS2
1729	P52789	healthy-disease	-0.258636	0.494611	0.572112	5	protein.linear.MS2
1730	P52790	healthy-disease	0.33365	0.271574	0.347337	20	protein.linear.MS2
1731	P52815	healthy-disease	-1.18594	1.25712e-05	8.87666e-05	4	protein.linear.MS2
1732	P52888	healthy-disease	-0.972796	3.42247e-08	1.37903e-06	9	protein.linear.MS2
1733	P52895	healthy-disease	-1.53603	0.0801825	0.125637	4	protein.linear.MS2
1734	P52907	healthy-disease	0.0741659	0.595005	0.662592	16	protein.linear.MS2
1735	P52943	healthy-disease	1.98534	9.31942e-07	1.27909e-05	13	protein.linear.MS2
1736	P52948	healthy-disease	-0.42477	0.00305264	0.00771975	10	protein.linear.MS2
1737	P53004	healthy-disease	-0.0373055	0.780442	0.821794	16	protein.linear.MS2
1738	P53007	healthy-disease	0.0836566	0.706877	0.761679	10	protein.linear.MS2
1739	P53041	healthy-disease	-0.12805	0.26428	0.338796	15	protein.linear.MS2
1740	P53355	healthy-disease	0.947321	0.00671078	0.0151848	2	protein.linear.MS2
1741	P53365	healthy-disease	-0.613898	0.00146072	0.00414169	2	protein.linear.MS2
1742	P53367	healthy-disease	-0.253342	0.125243	0.182202	8	protein.linear.MS2
1743	P53384	healthy-disease	-0.143345	0.615137	0.679668	2	protein.linear.MS2
1744	P53396	healthy-disease	-0.131437	0.318401	0.397027	50	protein.linear.MS2
1745	P53582	healthy-disease	-1.03693	2.04309e-06	2.28909e-05	8	protein.linear.MS2
1746	P53597	healthy-disease	0.101159	0.517994	0.593538	8	protein.linear.MS2
1747	P53602	healthy-disease	0.0961758	0.547039	0.619864	2	protein.linear.MS2
1748	P53609	healthy-disease	-0.0468778	0.718228	0.771639	2	protein.linear.MS2
1749	P53611	healthy-disease	-0.193809	0.180032	0.24694	4	protein.linear.MS2
1750	P53618	healthy-disease	-0.735721	8.6359e-06	6.74891e-05	42	protein.linear.MS2
1751	P53621	healthy-disease	-0.740168	2.60218e-07	5.08396e-06	67	protein.linear.MS2
1752	P53634	healthy-disease	-0.103214	0.750352	0.797494	14	protein.linear.MS2
1753	P53680	healthy-disease	0.25355	0.0341865	0.060476	5	protein.linear.MS2
1754	P53701	healthy-disease	-0.471366	0.00332053	0.00829094	1	protein.linear.MS2
1755	P53814	healthy-disease	1.86724	2.20715e-05	0.000135476	1	protein.linear.MS2
1756	P53985	healthy-disease	-1.62153	5.55977e-05	0.000276366	1	protein.linear.MS2
1757	P53990	healthy-disease	-0.132054	0.209355	0.27896	6	protein.linear.MS2
1758	P53992	healthy-disease	-0.585803	1.41834e-05	9.70302e-05	17	protein.linear.MS2
1759	P53999	healthy-disease	-1.11791	7.82993e-08	2.23306e-06	11	protein.linear.MS2
1760	P54105	healthy-disease	-0.616532	0.000799929	0.00249346	2	protein.linear.MS2
1761	P54136	healthy-disease	-0.710336	3.24489e-06	3.23899e-05	32	protein.linear.MS2
1762	P54252	healthy-disease	0.0299186	0.834888	0.866862	2	protein.linear.MS2
1763	P54289	healthy-disease	0.242499	0.384998	0.466389	2	protein.linear.MS2
1764	P54577	healthy-disease	-0.550425	0.00171606	0.00471943	24	protein.linear.MS2
1765	P54578	healthy-disease	-0.303525	0.0171998	0.033769	21	protein.linear.MS2
1766	P54619	healthy-disease	0.111282	0.262017	0.336879	10	protein.linear.MS2
1767	P54652	healthy-disease	-0.801464	1.9123e-06	2.17586e-05	25	protein.linear.MS2
1768	P54687	healthy-disease	-1.15455	0.00224944	0.00588769	1	protein.linear.MS2
1769	P54709	healthy-disease	-0.139532	0.458298	0.537906	9	protein.linear.MS2
1770	P54725	healthy-disease	0.626217	0.000142876	0.000593112	7	protein.linear.MS2
1771	P54727	healthy-disease	0.0929296	0.427583	0.508652	14	protein.linear.MS2
1772	P54802	healthy-disease	-0.429028	0.208845	0.278884	1	protein.linear.MS2
1773	P54803	healthy-disease	0.034911	0.916371	0.933805	2	protein.linear.MS2
1774	P54819	healthy-disease	-0.342975	0.122712	0.178816	16	protein.linear.MS2
1775	P54886	healthy-disease	-1.61642	3.05345e-06	3.10748e-05	10	protein.linear.MS2
1776	P54920	healthy-disease	0.338596	0.00066458	0.00214462	23	protein.linear.MS2
1777	P54922	healthy-disease	0.480295	0.0250381	0.046686	1	protein.linear.MS2
1778	P55001	healthy-disease	-0.838083	0.0372759	0.0649408	4	protein.linear.MS2
1779	P55008	healthy-disease	-0.184849	0.273337	0.349286	9	protein.linear.MS2
1780	P55010	healthy-disease	-0.488989	1.38497e-05	9.51922e-05	17	protein.linear.MS2
1781	P55036	healthy-disease	-0.563938	0.00315538	0.00794634	12	protein.linear.MS2
1782	P55039	healthy-disease	-0.159679	0.0918321	0.140679	4	protein.linear.MS2
1783	P55058	healthy-disease	-1.62198	0.00159096	0.00443087	3	protein.linear.MS2
1784	P55060	healthy-disease	-0.776097	8.80823e-05	0.000398822	17	protein.linear.MS2
1785	P55072	healthy-disease	-0.345809	0.0524323	0.0877122	60	protein.linear.MS2
1786	P55081	healthy-disease	-0.0770879	0.571282	0.640723	1	protein.linear.MS2
1787	P55083	healthy-disease	2.39034	1.12587e-05	8.10626e-05	6	protein.linear.MS2
1788	P55084	healthy-disease	0.198351	0.199176	0.26842	32	protein.linear.MS2
1789	P55145	healthy-disease	-1.44214	1.82364e-08	9.42284e-07	12	protein.linear.MS2
1790	P55160	healthy-disease	-0.494189	0.0163483	0.0322995	9	protein.linear.MS2
1791	P55196	healthy-disease	1.10975	8.07783e-07	1.15563e-05	8	protein.linear.MS2
1792	P55209	healthy-disease	-0.590817	0.000795088	0.00248189	3	protein.linear.MS2
1793	P55210	healthy-disease	-0.0169297	0.938915	0.95148	3	protein.linear.MS2
1794	P55212	healthy-disease	-0.467763	0.0692507	0.11064	4	protein.linear.MS2
1795	P55263	healthy-disease	-0.226966	0.152772	0.215508	19	protein.linear.MS2
1796	P55265	healthy-disease	-0.890316	8.32823e-05	0.000381812	20	protein.linear.MS2
1797	P55268	healthy-disease	2.15335	5.80338e-07	9.20235e-06	19	protein.linear.MS2
1798	P55287	healthy-disease	-0.158327	0.557736	0.629549	4	protein.linear.MS2
1799	P55290	healthy-disease	2.49718	5.17644e-07	8.57922e-06	3	protein.linear.MS2
1800	P55327	healthy-disease	-0.3662	0.0584638	0.0958108	9	protein.linear.MS2
1801	P55735	healthy-disease	-0.82751	3.78895e-06	3.65738e-05	11	protein.linear.MS2
1802	P55769	healthy-disease	-0.760316	5.19792e-06	4.64903e-05	8	protein.linear.MS2
1803	P55786	healthy-disease	-0.358313	0.0148016	0.0297179	44	protein.linear.MS2
1804	P55789	healthy-disease	0.114171	0.551741	0.623744	1	protein.linear.MS2
1805	P55795	healthy-disease	-0.469792	0.00330428	0.00826447	10	protein.linear.MS2
1806	P55809	healthy-disease	-0.293177	0.0948238	0.144807	12	protein.linear.MS2
1807	P55854	healthy-disease	-0.295702	0.03355	0.0595841	4	protein.linear.MS2
1808	P55884	healthy-disease	-0.630823	1.4057e-05	9.63159e-05	18	protein.linear.MS2
1809	P55899	healthy-disease	0.614685	0.00894379	0.0194654	5	protein.linear.MS2
1810	P55957	healthy-disease	-0.462534	0.00396482	0.00963135	2	protein.linear.MS2
1811	P56134	healthy-disease	-0.197483	0.340323	0.420804	4	protein.linear.MS2
1812	P56192	healthy-disease	-0.931295	2.55791e-06	2.70056e-05	13	protein.linear.MS2
1813	P56199	healthy-disease	1.66566	4.74239e-06	4.32128e-05	14	protein.linear.MS2
1814	P56211	healthy-disease	-0.248452	0.0663694	0.106618	2	protein.linear.MS2
1815	P56377	healthy-disease	-0.000303244	0.998749	0.998749	3	protein.linear.MS2
1816	P56385	healthy-disease	-0.18268	0.321961	0.400922	3	protein.linear.MS2
1817	P56537	healthy-disease	-1.20837	4.71719e-07	7.99919e-06	5	protein.linear.MS2
1818	P56545	healthy-disease	-0.233956	0.141586	0.202657	5	protein.linear.MS2
1819	P56556	healthy-disease	-0.442085	0.0015888	0.00443048	4	protein.linear.MS2
1820	P56945	healthy-disease	-0.244766	0.153561	0.216444	1	protein.linear.MS2
1821	P57088	healthy-disease	0.0367172	0.825806	0.85945	5	protein.linear.MS2
1822	P57105	healthy-disease	0.124431	0.321501	0.400463	4	protein.linear.MS2
1823	P57735	healthy-disease	-0.758276	0.0412498	0.0710746	6	protein.linear.MS2
1824	P57737	healthy-disease	-0.266446	0.0104505	0.022227	11	protein.linear.MS2
1825	P57740	healthy-disease	-0.585028	2.38981e-05	0.000142223	4	protein.linear.MS2
1826	P57764	healthy-disease	-0.14751	0.398809	0.479225	7	protein.linear.MS2
1827	P57772	healthy-disease	-0.00640383	0.946407	0.957182	6	protein.linear.MS2
1828	P58107	healthy-disease	-0.812606	0.02259	0.0427104	18	protein.linear.MS2
1829	P58546	healthy-disease	0.0926301	0.472599	0.550571	8	protein.linear.MS2
1830	P59666	healthy-disease	0.216941	0.802074	0.839339	4	protein.linear.MS2
1831	P59768	healthy-disease	0.546299	0.000937848	0.00283875	3	protein.linear.MS2
1832	P59998	healthy-disease	-0.412435	0.00034015	0.0012136	10	protein.linear.MS2
1833	P60033	healthy-disease	1.33271	3.43586e-05	0.000191501	2	protein.linear.MS2
1834	P60059	healthy-disease	-1.48556	3.4121e-06	3.37927e-05	1	protein.linear.MS2
1835	P60174	healthy-disease	-0.452514	0.000274325	0.00102152	32	protein.linear.MS2
1836	P60228	healthy-disease	-0.469973	5.40495e-05	0.000270679	13	protein.linear.MS2
1837	P60468	healthy-disease	-1.24141	2.00248e-08	9.88192e-07	3	protein.linear.MS2
1838	P60510	healthy-disease	-0.735065	2.63419e-06	2.74807e-05	4	protein.linear.MS2
1839	P60520	healthy-disease	-0.551388	0.0219537	0.0416326	1	protein.linear.MS2
1840	P60602	healthy-disease	-0.832185	0.00308328	0.0077871	1	protein.linear.MS2
1841	P60604	healthy-disease	-0.632406	0.000135631	0.000567405	1	protein.linear.MS2
1842	P60660	healthy-disease	0.536934	0.000111349	0.000487966	13	protein.linear.MS2
1843	P60709	healthy-disease	0.367645	0.0117941	0.0245379	67	protein.linear.MS2
1844	P60842	healthy-disease	-1.02137	9.27483e-08	2.46879e-06	34	protein.linear.MS2
1845	P60866	healthy-disease	-0.459616	0.00944886	0.020443	8	protein.linear.MS2
1846	P60891	healthy-disease	0.149228	0.200785	0.270174	13	protein.linear.MS2
1847	P60900	healthy-disease	-0.156081	0.161491	0.225529	17	protein.linear.MS2
1848	P60903	healthy-disease	1.5546	5.93673e-10	1.96138e-07	14	protein.linear.MS2
1849	P60953	healthy-disease	-0.337895	0.0105365	0.0223558	11	protein.linear.MS2
1850	P60981	healthy-disease	0.863416	5.92042e-07	9.35341e-06	18	protein.linear.MS2
1851	P60983	healthy-disease	0.138958	0.332691	0.412646	4	protein.linear.MS2
1852	P61006	healthy-disease	-0.0690141	0.459009	0.538404	8	protein.linear.MS2
1853	P61009	healthy-disease	-0.798436	0.000124615	0.000531203	4	protein.linear.MS2
1854	P61011	healthy-disease	-0.865793	1.96727e-06	2.21544e-05	15	protein.linear.MS2
1855	P61018	healthy-disease	0.283985	0.0565954	0.093236	4	protein.linear.MS2
1856	P61019	healthy-disease	-0.468559	4.6158e-05	0.00024035	19	protein.linear.MS2
1857	P61020	healthy-disease	0.790931	1.83436e-05	0.000117442	4	protein.linear.MS2
1858	P61026	healthy-disease	-0.276589	0.0127484	0.0261884	10	protein.linear.MS2
1859	P61077	healthy-disease	0.153602	0.109975	0.163732	2	protein.linear.MS2
1860	P61081	healthy-disease	-0.616113	5.51844e-06	4.83772e-05	8	protein.linear.MS2
1861	P61086	healthy-disease	-0.722589	8.43216e-10	2.05745e-07	3	protein.linear.MS2
1862	P61088	healthy-disease	0.0896063	0.203603	0.273295	13	protein.linear.MS2
1863	P61106	healthy-disease	0.0942471	0.392871	0.473646	20	protein.linear.MS2
1864	P61158	healthy-disease	-0.237226	0.0112556	0.023663	36	protein.linear.MS2
1865	P61160	healthy-disease	-0.204669	0.0756953	0.119588	28	protein.linear.MS2
1866	P61163	healthy-disease	0.438115	4.23495e-05	0.000225007	9	protein.linear.MS2
1867	P61165	healthy-disease	-0.0733858	0.617352	0.681944	3	protein.linear.MS2
1868	P61201	healthy-disease	0.108717	0.352219	0.433683	15	protein.linear.MS2
1869	P61221	healthy-disease	-0.840188	1.49502e-07	3.45585e-06	14	protein.linear.MS2
1870	P61224	healthy-disease	0.458792	0.000830441	0.00256491	14	protein.linear.MS2
1871	P61225	healthy-disease	-0.52295	0.00133466	0.00382875	3	protein.linear.MS2
1872	P61247	healthy-disease	-0.565118	4.09593e-05	0.000219918	25	protein.linear.MS2
1873	P61254	healthy-disease	-0.577807	0.000128312	0.000544491	1	protein.linear.MS2
1874	P61289	healthy-disease	-1.47317	9.14597e-06	6.98593e-05	4	protein.linear.MS2
1875	P61313	healthy-disease	-0.191839	0.444739	0.523952	14	protein.linear.MS2
1876	P61353	healthy-disease	-0.319833	0.197036	0.265699	9	protein.linear.MS2
1877	P61421	healthy-disease	0.0480357	0.810909	0.847173	9	protein.linear.MS2
1878	P61457	healthy-disease	0.757938	0.0224946	0.0425663	4	protein.linear.MS2
1879	P61513	healthy-disease	-0.66726	0.0158393	0.0314637	8	protein.linear.MS2
1880	P61586	healthy-disease	0.399247	0.00135596	0.00387971	8	protein.linear.MS2
1881	P61601	healthy-disease	1.7022	3.8359e-06	3.69458e-05	1	protein.linear.MS2
1882	P61604	healthy-disease	-1.04844	8.29193e-06	6.53667e-05	13	protein.linear.MS2
1883	P61619	healthy-disease	-0.985194	2.33028e-05	0.000140008	8	protein.linear.MS2
1884	P61626	healthy-disease	1.76392	0.000804822	0.00250693	11	protein.linear.MS2
1885	P61758	healthy-disease	-0.375379	0.00517518	0.0120837	7	protein.linear.MS2
1886	P61764	healthy-disease	1.44678	1.04451e-06	1.38294e-05	8	protein.linear.MS2
1887	P61769	healthy-disease	0.0513701	0.805276	0.842088	6	protein.linear.MS2
1888	P61803	healthy-disease	-0.647674	0.0185694	0.0360075	3	protein.linear.MS2
1889	P61916	healthy-disease	0.694719	0.0912514	0.139936	9	protein.linear.MS2
1890	P61923	healthy-disease	-0.622755	3.09715e-05	0.000175745	2	protein.linear.MS2
1891	P61956	healthy-disease	-0.715689	2.33899e-05	0.000140335	2	protein.linear.MS2
1892	P61960	healthy-disease	-0.362598	0.00449061	0.0107015	3	protein.linear.MS2
1893	P61962	healthy-disease	-0.300328	0.0414674	0.0713935	2	protein.linear.MS2
1894	P61964	healthy-disease	-0.580287	5.46163e-06	4.80711e-05	6	protein.linear.MS2
1895	P61966	healthy-disease	-0.664586	0.00484619	0.0114031	2	protein.linear.MS2
1896	P61970	healthy-disease	0.00856495	0.93416	0.947755	8	protein.linear.MS2
1897	P61978	healthy-disease	-0.483098	0.000671194	0.00216438	30	protein.linear.MS2
1898	P61981	healthy-disease	-0.15964	0.463009	0.541843	15	protein.linear.MS2
1899	P62070	healthy-disease	1.18048	1.81539e-07	3.94713e-06	5	protein.linear.MS2
1900	P62072	healthy-disease	-0.635926	2.45753e-05	0.000145074	1	protein.linear.MS2
1901	P62081	healthy-disease	-0.667318	0.000150744	0.000618367	10	protein.linear.MS2
1902	P62136	healthy-disease	-0.477006	0.000721366	0.00229085	6	protein.linear.MS2
1903	P62140	healthy-disease	-0.178656	0.13888	0.199333	7	protein.linear.MS2
1904	P62158	healthy-disease	0.564946	3.88979e-05	0.000210913	19	protein.linear.MS2
1905	P62191	healthy-disease	-0.592261	0.000330173	0.00118571	17	protein.linear.MS2
1906	P62195	healthy-disease	-0.559473	0.000120011	0.000515238	21	protein.linear.MS2
1907	P62241	healthy-disease	-0.479446	0.0617364	0.100536	13	protein.linear.MS2
1908	P62244	healthy-disease	-1.14475	1.26132e-08	7.94603e-07	7	protein.linear.MS2
1909	P62249	healthy-disease	-0.600552	0.000375947	0.00132623	16	protein.linear.MS2
1910	P62253	healthy-disease	-0.885874	0.000378645	0.00133364	2	protein.linear.MS2
1911	P62256	healthy-disease	-0.316222	0.0401635	0.0694755	3	protein.linear.MS2
1912	P62258	healthy-disease	0.346697	0.0193219	0.0373348	30	protein.linear.MS2
1913	P62263	healthy-disease	-0.729127	0.00115287	0.00337112	10	protein.linear.MS2
1914	P62266	healthy-disease	-0.99912	1.36723e-08	8.02846e-07	8	protein.linear.MS2
1915	P62269	healthy-disease	-0.625016	5.48589e-05	0.000274032	14	protein.linear.MS2
1916	P62273	healthy-disease	-1.44746	2.17866e-08	1.04796e-06	4	protein.linear.MS2
1917	P62277	healthy-disease	-0.694199	0.000298752	0.00109474	9	protein.linear.MS2
1918	P62280	healthy-disease	-0.731242	0.00185657	0.00502405	13	protein.linear.MS2
1919	P62304	healthy-disease	-0.945713	0.00139953	0.00398621	1	protein.linear.MS2
1920	P62306	healthy-disease	-0.192852	0.304041	0.381964	3	protein.linear.MS2
1921	P62310	healthy-disease	-0.353786	0.00468378	0.0110896	3	protein.linear.MS2
1922	P62312	healthy-disease	-0.523804	0.000922574	0.00279831	3	protein.linear.MS2
1923	P62314	healthy-disease	-0.556389	0.000288563	0.00106501	4	protein.linear.MS2
1924	P62316	healthy-disease	-0.608179	0.0270285	0.0499618	7	protein.linear.MS2
1925	P62318	healthy-disease	-0.436712	4.67603e-05	0.000243043	8	protein.linear.MS2
1926	P62328	healthy-disease	0.58321	0.000188715	0.000746699	14	protein.linear.MS2
1927	P62330	healthy-disease	0.239396	0.0889651	0.137134	6	protein.linear.MS2
1928	P62333	healthy-disease	-0.415409	0.00468789	0.0110903	18	protein.linear.MS2
1929	P62341	healthy-disease	-0.718461	0.00630222	0.0143565	1	protein.linear.MS2
1930	P62424	healthy-disease	-0.417669	0.063602	0.103154	19	protein.linear.MS2
1931	P62495	healthy-disease	-0.589957	3.12784e-05	0.000177157	12	protein.linear.MS2
1932	P62633	healthy-disease	-0.758303	7.77091e-06	6.26235e-05	3	protein.linear.MS2
1933	P62699	healthy-disease	-0.248563	0.266316	0.341108	1	protein.linear.MS2
1934	P62701	healthy-disease	-0.894452	1.41705e-06	1.73361e-05	23	protein.linear.MS2
1935	P62714	healthy-disease	0.384207	0.0122533	0.0253225	1	protein.linear.MS2
1936	P62736	healthy-disease	1.36501	0.000152731	0.000625159	24	protein.linear.MS2
1937	P62745	healthy-disease	0.348115	0.241106	0.314225	2	protein.linear.MS2
1938	P62750	healthy-disease	-0.601905	0.000437084	0.00150445	11	protein.linear.MS2
1939	P62753	healthy-disease	-0.438609	0.00934461	0.0202574	11	protein.linear.MS2
1940	P62805	healthy-disease	0.708288	0.00210091	0.00555188	22	protein.linear.MS2
1941	P62807	healthy-disease	-0.259362	0.347996	0.428964	15	protein.linear.MS2
1942	P62820	healthy-disease	-0.421991	0.000110854	0.000486873	8	protein.linear.MS2
1943	P62826	healthy-disease	-0.379736	0.000302974	0.00110648	18	protein.linear.MS2
1944	P62829	healthy-disease	0.0137709	0.965612	0.973369	5	protein.linear.MS2
1945	P62834	healthy-disease	0.804961	3.99809e-06	3.77835e-05	5	protein.linear.MS2
1946	P62841	healthy-disease	-0.36492	0.154896	0.218047	5	protein.linear.MS2
1947	P62847	healthy-disease	-0.280664	0.175216	0.241768	6	protein.linear.MS2
1948	P62851	healthy-disease	-0.726031	6.89762e-06	5.72267e-05	4	protein.linear.MS2
1949	P62854	healthy-disease	-0.423592	0.042212	0.0725049	6	protein.linear.MS2
1950	P62857	healthy-disease	-0.85103	2.07244e-05	0.000129418	3	protein.linear.MS2
1951	P62861	healthy-disease	-0.524397	0.0330597	0.0589279	3	protein.linear.MS2
1952	P62873	healthy-disease	0.686953	4.26114e-05	0.000226026	17	protein.linear.MS2
1953	P62875	healthy-disease	-0.326302	0.0115126	0.0241007	2	protein.linear.MS2
1954	P62877	healthy-disease	-0.749101	1.79894e-06	2.06291e-05	2	protein.linear.MS2
1955	P62879	healthy-disease	0.721852	5.20263e-06	4.64903e-05	12	protein.linear.MS2
1956	P62888	healthy-disease	-0.793703	4.28361e-06	3.96912e-05	11	protein.linear.MS2
1957	P62891;Q59GN2	healthy-disease	-0.349886	0.291051	0.368691	1	protein.linear.MS2
1958	P62899	healthy-disease	-0.00898746	0.968652	0.975762	4	protein.linear.MS2
1959	P62906	healthy-disease	-0.549595	0.00246029	0.00637685	17	protein.linear.MS2
1960	P62910	healthy-disease	-0.195795	0.363649	0.445011	11	protein.linear.MS2
1961	P62913	healthy-disease	-0.580922	2.92572e-06	3.00228e-05	12	protein.linear.MS2
1962	P62917	healthy-disease	0.00424348	0.985792	0.988718	16	protein.linear.MS2
1963	P62937	healthy-disease	-0.133248	0.23616	0.308528	23	protein.linear.MS2
1964	P62942	healthy-disease	0.440438	0.0257096	0.0477853	12	protein.linear.MS2
1965	P62979	healthy-disease	-0.390066	0.0318613	0.0572331	14	protein.linear.MS2
1966	P62993	healthy-disease	-0.192031	0.064391	0.104126	14	protein.linear.MS2
1967	P62995	healthy-disease	-0.452567	0.000857386	0.00262964	10	protein.linear.MS2
1968	P63000	healthy-disease	0.204256	0.0650156	0.104904	13	protein.linear.MS2
1969	P63010	healthy-disease	0.191646	0.118155	0.173268	22	protein.linear.MS2
1970	P63027	healthy-disease	1.57635	2.35152e-05	0.000140707	3	protein.linear.MS2
1971	P63092	healthy-disease	0.813234	6.93951e-06	5.72267e-05	13	protein.linear.MS2
1972	P63096	healthy-disease	0.950782	7.10885e-05	0.000337901	3	protein.linear.MS2
1973	P63098	healthy-disease	-0.270455	0.0712919	0.113406	6	protein.linear.MS2
1974	P63104	healthy-disease	-0.490008	4.5314e-05	0.000238346	19	protein.linear.MS2
1975	P63151	healthy-disease	-0.286675	0.0950137	0.145047	12	protein.linear.MS2
1976	P63165	healthy-disease	-0.7623	1.0796e-08	7.52636e-07	7	protein.linear.MS2
1977	P63167	healthy-disease	0.26605	0.0753885	0.119146	7	protein.linear.MS2
1978	P63172	healthy-disease	-0.574093	0.000854791	0.00262534	5	protein.linear.MS2
1979	P63173	healthy-disease	-0.561017	0.0141901	0.0286806	9	protein.linear.MS2
1980	P63208	healthy-disease	-0.071783	0.564358	0.634364	12	protein.linear.MS2
1981	P63218	healthy-disease	0.364325	0.0119576	0.0248193	5	protein.linear.MS2
1982	P63220	healthy-disease	-0.898579	5.11312e-06	4.61126e-05	9	protein.linear.MS2
1983	P63241	healthy-disease	-0.565746	0.00459967	0.0109258	17	protein.linear.MS2
1984	P63244	healthy-disease	-0.66342	5.70772e-07	9.12278e-06	23	protein.linear.MS2
1985	P63261	healthy-disease	0.320125	0.0349228	0.0614508	2	protein.linear.MS2
1986	P63279	healthy-disease	-0.433598	0.00025369	0.000957396	11	protein.linear.MS2
1987	P63302	healthy-disease	-0.637828	0.0657769	0.10586	1	protein.linear.MS2
1988	P63313	healthy-disease	-0.518516	0.000187952	0.000744349	4	protein.linear.MS2
1989	P67775	healthy-disease	0.0228635	0.813416	0.848782	13	protein.linear.MS2
1990	P67809	healthy-disease	-0.777056	0.0435337	0.0743969	7	protein.linear.MS2
1991	P67812	healthy-disease	-0.47866	0.00105245	0.00311899	6	protein.linear.MS2
1992	P67870	healthy-disease	-0.40089	0.000309991	0.00112799	3	protein.linear.MS2
1993	P67936	healthy-disease	0.207386	0.218488	0.289647	32	protein.linear.MS2
1994	P68036	healthy-disease	-0.378541	0.00805787	0.0178109	13	protein.linear.MS2
1995	P68104	healthy-disease	-0.752956	0.000775763	0.00243194	35	protein.linear.MS2
1996	P68366	healthy-disease	-0.518316	0.000713882	0.00227201	8	protein.linear.MS2
1997	P68371	healthy-disease	-0.0670751	0.59292	0.660604	50	protein.linear.MS2
1998	P68400	healthy-disease	-0.457756	0.000206587	0.000804371	12	protein.linear.MS2
1999	P68402	healthy-disease	0.0636004	0.541475	0.614829	11	protein.linear.MS2
[truncated: 2,393 more rows]

## Sheet: MS1MS2
	Protein	Compare	log2FC	pvalue	adjusted.pvalue	nPrecursors	Method
1	A0AV96	healthy-disease	-0.29149	0.414263	0.491475	4	protein.linear.MS1.MS2
2	A0AVT1	healthy-disease	-0.454852	3.40122e-05	0.000168033	23	protein.linear.MS1.MS2
3	A0FGR8	healthy-disease	0.152252	0.190908	0.256648	19	protein.linear.MS1.MS2
4	A0M8Q6	healthy-disease	-0.815297	0.14692	0.205567	2	protein.linear.MS1.MS2
5	A0MZ66	healthy-disease	-0.0229497	0.93434	0.949473	4	protein.linear.MS1.MS2
6	A1L0T0	healthy-disease	-0.151812	0.456556	0.531459	11	protein.linear.MS1.MS2
7	A1X283	healthy-disease	-1.23706	3.76729e-05	0.000181823	2	protein.linear.MS1.MS2
8	A2RRP1	healthy-disease	-0.0662121	0.656085	0.717511	2	protein.linear.MS1.MS2
9	A2RTX5	healthy-disease	-0.66803	0.116691	0.16881	1	protein.linear.MS1.MS2
10	A2RUS2	healthy-disease	1.04053	0.00313976	0.00737817	1	protein.linear.MS1.MS2
11	A3KMH1	healthy-disease	-0.0796948	0.816444	0.857237	1	protein.linear.MS1.MS2
12	A4D1P6	healthy-disease	0.108997	0.190533	0.256379	6	protein.linear.MS1.MS2
13	A4UGR9	healthy-disease	0.721438	0.126918	0.181807	1	protein.linear.MS1.MS2
14	A5D8V6	healthy-disease	-0.0109769	0.946925	0.958609	2	protein.linear.MS1.MS2
15	A5PLN9	healthy-disease	-0.0196941	0.898203	0.924299	1	protein.linear.MS1.MS2
16	A5YKK6	healthy-disease	-0.594675	5.08269e-05	0.000230136	15	protein.linear.MS1.MS2
17	A6NCE7;Q9GZQ8	healthy-disease	-1.08926	0.000249284	0.000865498	1	protein.linear.MS1.MS2
18	A6NDG6	healthy-disease	-0.337745	0.00882392	0.0181691	7	protein.linear.MS1.MS2
19	A6NDU8	healthy-disease	-0.389	0.0583427	0.0930096	2	protein.linear.MS1.MS2
20	A6NHL2	healthy-disease	-0.227532	0.249703	0.319178	1	protein.linear.MS1.MS2
21	A6NHR9	healthy-disease	-0.863565	1.2878e-05	7.75647e-05	5	protein.linear.MS1.MS2
22	A6NI72;P14598	healthy-disease	0.0834732	0.793565	0.83984	7	protein.linear.MS1.MS2
23	A6NKT7	healthy-disease	-0.364854	0.00802898	0.0167521	1	protein.linear.MS1.MS2
24	A6NMZ7	healthy-disease	2.71549	2.02115e-05	0.000110689	3	protein.linear.MS1.MS2
25	A8MUH7;Q5T2W1	healthy-disease	-0.916774	0.0153836	0.0296858	1	protein.linear.MS1.MS2
26	A8MWD9;P62308	healthy-disease	-0.520137	8.9103e-05	0.000366767	4	protein.linear.MS1.MS2
27	A8MXV4	healthy-disease	-0.0482629	0.836307	0.873499	4	protein.linear.MS1.MS2
28	A9UHW6	healthy-disease	1.23695	0.00039409	0.00124971	1	protein.linear.MS1.MS2
29	B0I1T2	healthy-disease	-0.0333254	0.873648	0.904114	23	protein.linear.MS1.MS2
30	B7ZAQ6;P0CG08	healthy-disease	-0.898758	9.61221e-06	6.28226e-05	1	protein.linear.MS1.MS2
31	B9A064	healthy-disease	-0.420526	0.284072	0.356063	5	protein.linear.MS1.MS2
32	C4AMC7;Q6VEQ5	healthy-disease	0.0312182	0.769557	0.817584	4	protein.linear.MS1.MS2
33	C9JLW8	healthy-disease	0.334462	0.081362	0.124028	1	protein.linear.MS1.MS2
34	E9PAV3;Q13765	healthy-disease	-0.819822	7.02173e-05	0.000300287	4	protein.linear.MS1.MS2
35	O00115	healthy-disease	0.0840024	0.776207	0.823654	3	protein.linear.MS1.MS2
36	O00116	healthy-disease	-0.243751	0.177975	0.241554	10	protein.linear.MS1.MS2
37	O00139	healthy-disease	-0.870187	2.10773e-05	0.000113864	1	protein.linear.MS1.MS2
38	O00142	healthy-disease	0.558196	0.0246387	0.0446793	3	protein.linear.MS1.MS2
39	O00148	healthy-disease	-1.26548	1.28053e-05	7.74668e-05	4	protein.linear.MS1.MS2
40	O00151	healthy-disease	0.730325	8.60017e-05	0.000357013	24	protein.linear.MS1.MS2
41	O00154	healthy-disease	-1.2645	0.000291894	0.000981621	7	protein.linear.MS1.MS2
42	O00159	healthy-disease	2.26947	9.14927e-11	4.92788e-08	48	protein.linear.MS1.MS2
43	O00160	healthy-disease	-0.110262	0.472644	0.545886	13	protein.linear.MS1.MS2
44	O00161	healthy-disease	-0.111401	0.139849	0.197117	9	protein.linear.MS1.MS2
45	O00170	healthy-disease	-0.271281	0.000301347	0.00100571	15	protein.linear.MS1.MS2
46	O00178	healthy-disease	-0.114241	0.307508	0.381842	5	protein.linear.MS1.MS2
47	O00182	healthy-disease	-0.315865	0.192497	0.258388	6	protein.linear.MS1.MS2
48	O00186	healthy-disease	0.418241	9.64936e-05	0.00039153	10	protein.linear.MS1.MS2
49	O00193	healthy-disease	-0.483714	0.0079186	0.0165454	2	protein.linear.MS1.MS2
50	O00203	healthy-disease	-0.390427	0.000204167	0.000733799	23	protein.linear.MS1.MS2
51	O00214	healthy-disease	-0.65421	0.00129928	0.00346992	4	protein.linear.MS1.MS2
52	O00217	healthy-disease	-0.492532	0.00303879	0.00718364	5	protein.linear.MS1.MS2
53	O00231	healthy-disease	-0.609974	8.36928e-06	5.62908e-05	22	protein.linear.MS1.MS2
54	O00232	healthy-disease	-0.604505	6.68219e-07	9.14274e-06	17	protein.linear.MS1.MS2
55	O00233	healthy-disease	-0.0190847	0.79962	0.843712	11	protein.linear.MS1.MS2
56	O00244	healthy-disease	-0.171626	0.151879	0.211159	6	protein.linear.MS1.MS2
57	O00255	healthy-disease	-0.00745297	0.973884	0.978606	1	protein.linear.MS1.MS2
58	O00264	healthy-disease	0.000350114	0.997881	0.998336	8	protein.linear.MS1.MS2
59	O00267	healthy-disease	-0.725375	4.63843e-05	0.000213767	9	protein.linear.MS1.MS2
60	O00273	healthy-disease	-0.222289	0.212636	0.280113	4	protein.linear.MS1.MS2
61	O00291	healthy-disease	0.905587	5.42009e-05	0.000242601	7	protein.linear.MS1.MS2
62	O00299	healthy-disease	-0.179791	0.0351195	0.0602284	22	protein.linear.MS1.MS2
63	O00303	healthy-disease	-0.501493	4.3744e-05	0.00020417	11	protein.linear.MS1.MS2
64	O00330	healthy-disease	-0.367493	0.0425604	0.0713629	5	protein.linear.MS1.MS2
65	O00391	healthy-disease	-0.3421	0.321012	0.395812	8	protein.linear.MS1.MS2
66	O00399	healthy-disease	0.213848	0.00966668	0.0196374	5	protein.linear.MS1.MS2
67	O00400	healthy-disease	-1.20122	7.17468e-07	9.66601e-06	2	protein.linear.MS1.MS2
68	O00401	healthy-disease	-0.36264	0.165706	0.226864	1	protein.linear.MS1.MS2
69	O00410	healthy-disease	-0.57605	0.00018758	0.00068426	25	protein.linear.MS1.MS2
70	O00422	healthy-disease	-0.563828	2.04741e-05	0.000111357	6	protein.linear.MS1.MS2
71	O00423	healthy-disease	2.4437	1.45868e-08	6.60466e-07	2	protein.linear.MS1.MS2
72	O00425	healthy-disease	-0.889842	0.0717544	0.111319	1	protein.linear.MS1.MS2
73	O00429	healthy-disease	-0.283252	0.0195348	0.0365093	22	protein.linear.MS1.MS2
74	O00442	healthy-disease	-0.312008	0.0242214	0.0440317	9	protein.linear.MS1.MS2
75	O00461	healthy-disease	-0.68071	0.00937347	0.0191125	2	protein.linear.MS1.MS2
76	O00462	healthy-disease	-0.140106	0.617333	0.682266	4	protein.linear.MS1.MS2
77	O00468	healthy-disease	1.50171	2.0415e-08	8.37967e-07	50	protein.linear.MS1.MS2
78	O00471	healthy-disease	0.218778	0.0128728	0.0255018	5	protein.linear.MS1.MS2
79	O00478	healthy-disease	0.683165	0.00590009	0.012841	3	protein.linear.MS1.MS2
80	O00479	healthy-disease	1.08305	2.02766e-05	0.000110903	4	protein.linear.MS1.MS2
81	O00483	healthy-disease	0.335964	0.0940401	0.140431	3	protein.linear.MS1.MS2
82	O00487	healthy-disease	-0.604474	7.77712e-06	5.31214e-05	8	protein.linear.MS1.MS2
83	O00499	healthy-disease	0.313994	0.0126467	0.0251104	6	protein.linear.MS1.MS2
84	O00505	healthy-disease	-0.135127	0.125686	0.180279	8	protein.linear.MS1.MS2
85	O00534	healthy-disease	0.653593	0.0182513	0.0344477	12	protein.linear.MS1.MS2
86	O00560	healthy-disease	0.0705918	0.741788	0.79365	4	protein.linear.MS1.MS2
87	O00562	healthy-disease	-0.181504	0.583821	0.650467	1	protein.linear.MS1.MS2
88	O00567	healthy-disease	-0.778095	1.49946e-06	1.61008e-05	23	protein.linear.MS1.MS2
89	O00571	healthy-disease	-0.7587	3.15982e-05	0.000158063	30	protein.linear.MS1.MS2
90	O00584	healthy-disease	-0.468313	0.0701046	0.109102	7	protein.linear.MS1.MS2
91	O00592	healthy-disease	2.72249	4.73891e-07	7.00784e-06	2	protein.linear.MS1.MS2
92	O00602	healthy-disease	0.501153	0.254965	0.325399	2	protein.linear.MS1.MS2
93	O00625	healthy-disease	-0.187164	0.619292	0.683743	2	protein.linear.MS1.MS2
94	O00629	healthy-disease	-0.313794	0.0377569	0.0642496	7	protein.linear.MS1.MS2
95	O00635	healthy-disease	0.561487	0.0744298	0.115104	1	protein.linear.MS1.MS2
96	O00743	healthy-disease	-0.365158	0.000122167	0.000474408	5	protein.linear.MS1.MS2
97	O00754	healthy-disease	-0.762489	0.000687404	0.0020208	7	protein.linear.MS1.MS2
98	O00757	healthy-disease	2.2163	0.000180463	0.000662704	1	protein.linear.MS1.MS2
99	O00764	healthy-disease	-0.021184	0.894054	0.921483	19	protein.linear.MS1.MS2
100	O14497	healthy-disease	-0.476154	0.00518783	0.0114612	3	protein.linear.MS1.MS2
101	O14498	healthy-disease	-0.554227	0.0658166	0.103312	4	protein.linear.MS1.MS2
102	O14519	healthy-disease	-0.219922	0.449803	0.525547	1	protein.linear.MS1.MS2
103	O14545	healthy-disease	-0.4512	0.013459	0.0264364	3	protein.linear.MS1.MS2
104	O14548	healthy-disease	-0.270851	0.240175	0.308886	2	protein.linear.MS1.MS2
105	O14558	healthy-disease	3.18746	1.14075e-06	1.315e-05	1	protein.linear.MS1.MS2
106	O14561	healthy-disease	-0.348605	0.0168958	0.0322356	5	protein.linear.MS1.MS2
107	O14576	healthy-disease	0.427101	0.0011668	0.00318892	1	protein.linear.MS1.MS2
108	O14579	healthy-disease	-0.778566	8.45927e-07	1.0752e-05	9	protein.linear.MS1.MS2
109	O14617	healthy-disease	-0.367894	0.00032466	0.00107211	18	protein.linear.MS1.MS2
110	O14618	healthy-disease	0.976962	0.00159545	0.00411222	2	protein.linear.MS1.MS2
111	O14639	healthy-disease	2.0355	4.13956e-07	6.47008e-06	3	protein.linear.MS1.MS2
112	O14653	healthy-disease	-0.863025	0.00110176	0.00304143	1	protein.linear.MS1.MS2
113	O14656	healthy-disease	-0.333774	0.181575	0.245983	1	protein.linear.MS1.MS2
114	O14657	healthy-disease	0.813322	0.0283082	0.050214	2	protein.linear.MS1.MS2
115	O14672	healthy-disease	0.683044	9.80023e-05	0.000396706	7	protein.linear.MS1.MS2
116	O14683	healthy-disease	0.218244	0.423888	0.50154	1	protein.linear.MS1.MS2
117	O14727	healthy-disease	-0.257168	0.0890377	0.134014	2	protein.linear.MS1.MS2
118	O14732	healthy-disease	-0.645892	0.052255	0.0846253	2	protein.linear.MS1.MS2
119	O14734	healthy-disease	-0.537641	0.0224683	0.0412546	1	protein.linear.MS1.MS2
120	O14735	healthy-disease	0.230566	0.108484	0.158398	3	protein.linear.MS1.MS2
121	O14737	healthy-disease	-0.610077	8.83144e-05	0.000364546	8	protein.linear.MS1.MS2
122	O14744	healthy-disease	-0.733866	1.82082e-07	3.68527e-06	11	protein.linear.MS1.MS2
123	O14745	healthy-disease	-0.423323	0.0162437	0.0311132	12	protein.linear.MS1.MS2
124	O14773	healthy-disease	1.12642	0.002705	0.00650266	15	protein.linear.MS1.MS2
125	O14776	healthy-disease	-0.607975	4.47874e-05	0.000207573	9	protein.linear.MS1.MS2
126	O14786	healthy-disease	0.383261	0.0574333	0.0918264	12	protein.linear.MS1.MS2
127	O14787	healthy-disease	-0.229142	0.228119	0.296507	4	protein.linear.MS1.MS2
128	O14791	healthy-disease	0.0281916	0.92864	0.944992	6	protein.linear.MS1.MS2
129	O14818	healthy-disease	-0.325383	0.00233164	0.0057178	21	protein.linear.MS1.MS2
130	O14828	healthy-disease	-0.563009	0.000393936	0.00124971	7	protein.linear.MS1.MS2
131	O14841	healthy-disease	-0.850492	0.00430874	0.00978935	4	protein.linear.MS1.MS2
132	O14874	healthy-disease	-0.372245	0.0518428	0.0840818	3	protein.linear.MS1.MS2
133	O14879	healthy-disease	0.449043	0.0961909	0.14321	9	protein.linear.MS1.MS2
134	O14880	healthy-disease	0.108759	0.559091	0.628554	9	protein.linear.MS1.MS2
135	O14907	healthy-disease	0.0238916	0.870113	0.901519	2	protein.linear.MS1.MS2
136	O14908	healthy-disease	-0.261583	0.0509976	0.0829561	5	protein.linear.MS1.MS2
137	O14910	healthy-disease	-0.0584776	0.744701	0.796185	2	protein.linear.MS1.MS2
138	O14920	healthy-disease	-0.576739	0.163362	0.224425	2	protein.linear.MS1.MS2
139	O14929	healthy-disease	-1.16271	2.57747e-06	2.33407e-05	2	protein.linear.MS1.MS2
140	O14933	healthy-disease	-0.407577	0.0857911	0.12975	3	protein.linear.MS1.MS2
141	O14936	healthy-disease	-0.0389378	0.760419	0.809639	4	protein.linear.MS1.MS2
142	O14949	healthy-disease	-0.363286	0.0908606	0.136405	4	protein.linear.MS1.MS2
143	O14950;P19105	healthy-disease	0.50667	5.42907e-05	0.000242601	19	protein.linear.MS1.MS2
144	O14957	healthy-disease	-0.531614	0.0179112	0.0339163	1	protein.linear.MS1.MS2
145	O14964	healthy-disease	-0.0868941	0.106614	0.156187	8	protein.linear.MS1.MS2
146	O14966	healthy-disease	-0.153028	0.556977	0.626759	1	protein.linear.MS1.MS2
147	O14972	healthy-disease	0.432674	0.00132155	0.00350922	4	protein.linear.MS1.MS2
148	O14974	healthy-disease	0.560082	2.344e-07	4.37708e-06	31	protein.linear.MS1.MS2
149	O14976	healthy-disease	-0.379854	0.00729508	0.0154484	4	protein.linear.MS1.MS2
150	O14979	healthy-disease	-0.40037	0.00519784	0.0114776	12	protein.linear.MS1.MS2
151	O14980	healthy-disease	-0.448553	5.02042e-05	0.000227817	30	protein.linear.MS1.MS2
152	O15027	healthy-disease	-0.740005	0.000152611	0.000575339	8	protein.linear.MS1.MS2
153	O15031	healthy-disease	0.0444276	0.530251	0.600997	15	protein.linear.MS1.MS2
154	O15042	healthy-disease	-0.739771	1.61681e-05	9.2124e-05	6	protein.linear.MS1.MS2
155	O15061	healthy-disease	1.47333	6.0405e-05	0.000266097	2	protein.linear.MS1.MS2
156	O15066	healthy-disease	-0.407353	0.108457	0.158398	1	protein.linear.MS1.MS2
157	O15067	healthy-disease	-0.351297	0.0186178	0.035019	12	protein.linear.MS1.MS2
158	O15075	healthy-disease	-1.11685	0.0159715	0.0306452	2	protein.linear.MS1.MS2
159	O15117	healthy-disease	-0.840657	0.00104018	0.00289879	3	protein.linear.MS1.MS2
160	O15118	healthy-disease	-0.319716	0.288587	0.361309	3	protein.linear.MS1.MS2
161	O15121	healthy-disease	-0.80198	0.00217111	0.00537817	1	protein.linear.MS1.MS2
162	O15126	healthy-disease	-0.53246	7.80739e-06	5.32454e-05	5	protein.linear.MS1.MS2
163	O15127	healthy-disease	-0.285961	0.0798814	0.122371	4	protein.linear.MS1.MS2
164	O15143	healthy-disease	-0.255299	0.00621252	0.0134081	27	protein.linear.MS1.MS2
165	O15144	healthy-disease	-0.236275	0.0120985	0.024153	28	protein.linear.MS1.MS2
166	O15145	healthy-disease	-0.19903	0.0162943	0.0311965	10	protein.linear.MS1.MS2
167	O15155	healthy-disease	-0.948616	7.70705e-06	5.28245e-05	1	protein.linear.MS1.MS2
168	O15173	healthy-disease	-0.159758	0.266768	0.337844	7	protein.linear.MS1.MS2
169	O15212	healthy-disease	-0.512367	2.40878e-06	2.19489e-05	3	protein.linear.MS1.MS2
170	O15226	healthy-disease	-0.204753	0.123122	0.177063	1	protein.linear.MS1.MS2
171	O15228	healthy-disease	-0.0659925	0.805691	0.847974	1	protein.linear.MS1.MS2
172	O15230	healthy-disease	1.31151	1.95548e-06	1.9128e-05	58	protein.linear.MS1.MS2
173	O15231	healthy-disease	0.183414	0.458396	0.533317	5	protein.linear.MS1.MS2
174	O15239	healthy-disease	-0.345131	0.138921	0.196005	1	protein.linear.MS1.MS2
175	O15247	healthy-disease	2.03286	1.15521e-05	7.17562e-05	8	protein.linear.MS1.MS2
176	O15254	healthy-disease	-0.435515	0.0845417	0.128037	2	protein.linear.MS1.MS2
177	O15258	healthy-disease	-0.772567	9.0706e-07	1.11905e-05	2	protein.linear.MS1.MS2
178	O15260	healthy-disease	-0.872631	2.01679e-06	1.95968e-05	3	protein.linear.MS1.MS2
179	O15264	healthy-disease	-0.152527	0.460352	0.535169	4	protein.linear.MS1.MS2
180	O15269	healthy-disease	-0.574004	0.000129641	0.000498406	9	protein.linear.MS1.MS2
181	O15270	healthy-disease	-0.589175	0.00088039	0.00250432	3	protein.linear.MS1.MS2
182	O15294	healthy-disease	-0.709846	1.04574e-05	6.67569e-05	4	protein.linear.MS1.MS2
183	O15305	healthy-disease	-1.46859	8.23656e-08	2.12641e-06	3	protein.linear.MS1.MS2
184	O15320	healthy-disease	-0.612304	0.000493588	0.00151597	5	protein.linear.MS1.MS2
185	O15321	healthy-disease	-1.15604	4.72635e-07	7.00784e-06	2	protein.linear.MS1.MS2
186	O15347	healthy-disease	-1.76889	1.3622e-06	1.507e-05	3	protein.linear.MS1.MS2
187	O15355	healthy-disease	-0.86789	9.43521e-07	1.14159e-05	6	protein.linear.MS1.MS2
188	O15357	healthy-disease	-0.418825	0.0331096	0.0573041	2	protein.linear.MS1.MS2
189	O15371	healthy-disease	-0.524609	4.40393e-06	3.42338e-05	12	protein.linear.MS1.MS2
190	O15372	healthy-disease	-0.475547	8.66507e-05	0.000359028	12	protein.linear.MS1.MS2
191	O15382	healthy-disease	0.465812	0.0638108	0.100574	12	protein.linear.MS1.MS2
192	O15397	healthy-disease	-0.475597	0.00517194	0.0114376	1	protein.linear.MS1.MS2
193	O15400	healthy-disease	0.497329	0.000190648	0.000692005	10	protein.linear.MS1.MS2
194	O15427	healthy-disease	-1.76653	9.95803e-07	1.19824e-05	3	protein.linear.MS1.MS2
195	O15438	healthy-disease	-1.39789	4.48039e-05	0.000207573	1	protein.linear.MS1.MS2
196	O15439	healthy-disease	0.401665	0.10107	0.149209	1	protein.linear.MS1.MS2
197	O15460	healthy-disease	-1.41468	0.00226889	0.00557949	1	protein.linear.MS1.MS2
198	O15498	healthy-disease	-0.466983	3.13278e-05	0.000157068	7	protein.linear.MS1.MS2
199	O15511	healthy-disease	-0.169817	0.0300841	0.052798	7	protein.linear.MS1.MS2
200	O15514	healthy-disease	-0.573005	0.0013909	0.00366018	1	protein.linear.MS1.MS2
201	O15533	healthy-disease	-0.610487	0.053068	0.0856893	6	protein.linear.MS1.MS2
202	O43143	healthy-disease	-0.64025	2.59947e-06	2.33474e-05	33	protein.linear.MS1.MS2
203	O43148	healthy-disease	-1.20058	0.000545421	0.00165092	1	protein.linear.MS1.MS2
204	O43150	healthy-disease	0.0166775	0.965939	0.973028	1	protein.linear.MS1.MS2
205	O43169	healthy-disease	-0.332041	0.0317777	0.055384	4	protein.linear.MS1.MS2
206	O43172	healthy-disease	-0.711988	0.000397211	0.0012587	5	protein.linear.MS1.MS2
207	O43175	healthy-disease	-0.177372	0.567068	0.635834	9	protein.linear.MS1.MS2
208	O43181	healthy-disease	-0.496401	0.00206227	0.00514923	3	protein.linear.MS1.MS2
209	O43236	healthy-disease	0.504644	0.042107	0.0706664	1	protein.linear.MS1.MS2
210	O43237	healthy-disease	0.11946	0.10596	0.155436	19	protein.linear.MS1.MS2
211	O43242	healthy-disease	-0.621804	4.11383e-07	6.45283e-06	25	protein.linear.MS1.MS2
212	O43251	healthy-disease	-0.446504	0.0141551	0.0276062	2	protein.linear.MS1.MS2
213	O43252	healthy-disease	-0.164435	0.150565	0.209531	10	protein.linear.MS1.MS2
214	O43264	healthy-disease	-0.582069	0.000706286	0.00206801	1	protein.linear.MS1.MS2
215	O43278	healthy-disease	-0.955845	0.0142575	0.0277813	5	protein.linear.MS1.MS2
216	O43290	healthy-disease	-0.598574	0.00142654	0.00374052	6	protein.linear.MS1.MS2
217	O43291	healthy-disease	-1.05554	0.000865432	0.00246977	1	protein.linear.MS1.MS2
218	O43292	healthy-disease	-0.642161	0.000295724	0.00099071	2	protein.linear.MS1.MS2
219	O43294	healthy-disease	1.54116	1.25593e-05	7.62659e-05	9	protein.linear.MS1.MS2
220	O43301	healthy-disease	1.0907	6.89945e-05	0.000295922	1	protein.linear.MS1.MS2
221	O43324	healthy-disease	-0.846674	4.44266e-07	6.72833e-06	7	protein.linear.MS1.MS2
222	O43390	healthy-disease	-0.390123	0.000469077	0.00145391	23	protein.linear.MS1.MS2
223	O43395	healthy-disease	-0.408004	0.00850852	0.0176271	3	protein.linear.MS1.MS2
224	O43396	healthy-disease	-0.196097	0.188244	0.253687	13	protein.linear.MS1.MS2
225	O43399	healthy-disease	-0.621277	3.94299e-05	0.000188851	15	protein.linear.MS1.MS2
226	O43402	healthy-disease	-0.475692	0.00017413	0.000643754	1	protein.linear.MS1.MS2
227	O43414	healthy-disease	-0.160321	0.472084	0.545487	1	protein.linear.MS1.MS2
228	O43424	healthy-disease	0.555437	0.00127532	0.00342582	1	protein.linear.MS1.MS2
229	O43427	healthy-disease	0.0932169	0.510564	0.583047	1	protein.linear.MS1.MS2
230	O43432	healthy-disease	-1.17283	5.46996e-07	7.90265e-06	4	protein.linear.MS1.MS2
231	O43447	healthy-disease	-0.422786	0.0052027	0.0114825	3	protein.linear.MS1.MS2
232	O43464	healthy-disease	-0.284236	0.0443484	0.0738356	3	protein.linear.MS1.MS2
233	O43488	healthy-disease	0.295131	0.0122825	0.024498	14	protein.linear.MS1.MS2
234	O43491	healthy-disease	1.50494	1.86756e-07	3.72834e-06	25	protein.linear.MS1.MS2
235	O43493	healthy-disease	-0.925763	0.000104423	0.000418835	5	protein.linear.MS1.MS2
236	O43504	healthy-disease	0.266202	0.125466	0.180022	6	protein.linear.MS1.MS2
237	O43511	healthy-disease	0.122146	0.506361	0.578698	1	protein.linear.MS1.MS2
238	O43516	healthy-disease	-0.381947	0.022886	0.0418117	5	protein.linear.MS1.MS2
239	O43583	healthy-disease	-0.567499	0.00100506	0.00282059	5	protein.linear.MS1.MS2
240	O43592	healthy-disease	-0.762195	0.000303079	0.00101072	9	protein.linear.MS1.MS2
241	O43598	healthy-disease	-0.522642	0.00122536	0.00331997	8	protein.linear.MS1.MS2
242	O43615	healthy-disease	-0.544414	0.0174543	0.0331285	5	protein.linear.MS1.MS2
243	O43617	healthy-disease	-0.0652121	0.402223	0.479126	4	protein.linear.MS1.MS2
244	O43633	healthy-disease	-0.0387811	0.795971	0.841373	5	protein.linear.MS1.MS2
245	O43639	healthy-disease	0.600021	0.000891837	0.0025287	2	protein.linear.MS1.MS2
246	O43660	healthy-disease	-0.508127	0.000497463	0.00152467	2	protein.linear.MS1.MS2
247	O43665	healthy-disease	-0.524946	0.0056683	0.0123795	4	protein.linear.MS1.MS2
248	O43670	healthy-disease	-0.707835	1.14933e-05	7.14992e-05	5	protein.linear.MS1.MS2
249	O43674	healthy-disease	-0.489298	0.0013322	0.00352773	3	protein.linear.MS1.MS2
250	O43676	healthy-disease	-0.389326	0.0155765	0.0299922	1	protein.linear.MS1.MS2
251	O43678	healthy-disease	-0.454878	0.00100883	0.00282937	5	protein.linear.MS1.MS2
252	O43681	healthy-disease	-0.00465161	0.961484	0.969484	7	protein.linear.MS1.MS2
253	O43684	healthy-disease	-0.589122	5.41613e-05	0.000242601	13	protein.linear.MS1.MS2
254	O43707	healthy-disease	0.278426	0.00461046	0.0103682	75	protein.linear.MS1.MS2
255	O43708	healthy-disease	-0.431003	0.0522358	0.0846253	1	protein.linear.MS1.MS2
256	O43719	healthy-disease	-0.574248	2.79553e-05	0.000143267	6	protein.linear.MS1.MS2
257	O43747	healthy-disease	-0.349084	0.000313925	0.00104136	21	protein.linear.MS1.MS2
258	O43752	healthy-disease	-0.512995	0.00020726	0.000741274	1	protein.linear.MS1.MS2
259	O43760	healthy-disease	-0.397865	0.0417265	0.0701291	4	protein.linear.MS1.MS2
260	O43765	healthy-disease	-0.540906	3.52808e-05	0.000173132	8	protein.linear.MS1.MS2
261	O43768	healthy-disease	-0.112081	0.512253	0.584368	3	protein.linear.MS1.MS2
262	O43772	healthy-disease	0.499325	0.0015411	0.00398736	9	protein.linear.MS1.MS2
263	O43776	healthy-disease	-0.54968	0.000518254	0.00158287	23	protein.linear.MS1.MS2
264	O43795	healthy-disease	0.950754	3.61806e-07	5.83532e-06	36	protein.linear.MS1.MS2
265	O43809	healthy-disease	-0.635772	0.000136613	0.000522197	10	protein.linear.MS1.MS2
266	O43813	healthy-disease	0.459107	0.0784739	0.120552	10	protein.linear.MS1.MS2
267	O43815	healthy-disease	-0.0626232	0.586342	0.652945	8	protein.linear.MS1.MS2
268	O43819	healthy-disease	-0.563758	0.0497672	0.0812961	1	protein.linear.MS1.MS2
269	O43823	healthy-disease	-0.939848	2.93969e-05	0.000149262	1	protein.linear.MS1.MS2
270	O43837	healthy-disease	-0.296462	0.0756726	0.11682	15	protein.linear.MS1.MS2
271	O43847	healthy-disease	-0.818201	0.000290523	0.000979261	2	protein.linear.MS1.MS2
272	O43852	healthy-disease	-1.22228	1.86066e-07	3.72834e-06	26	protein.linear.MS1.MS2
273	O43865	healthy-disease	-0.0920973	0.500499	0.572893	7	protein.linear.MS1.MS2
274	O43866	healthy-disease	0.559207	0.203525	0.270464	6	protein.linear.MS1.MS2
275	O43920	healthy-disease	-0.510661	0.00154156	0.00398736	8	protein.linear.MS1.MS2
276	O43924	healthy-disease	-0.118263	0.172575	0.23495	4	protein.linear.MS1.MS2
277	O60216	healthy-disease	-0.142127	0.21207	0.279619	7	protein.linear.MS1.MS2
278	O60218	healthy-disease	-1.57827	0.0222224	0.0408713	1	protein.linear.MS1.MS2
279	O60220	healthy-disease	-0.701294	0.000294007	0.000986462	2	protein.linear.MS1.MS2
280	O60232	healthy-disease	-0.219158	0.373845	0.450337	1	protein.linear.MS1.MS2
281	O60234	healthy-disease	0.0322401	0.777391	0.824711	5	protein.linear.MS1.MS2
282	O60256	healthy-disease	-0.128352	0.248664	0.317943	10	protein.linear.MS1.MS2
283	O60262	healthy-disease	-0.0582769	0.830989	0.869663	2	protein.linear.MS1.MS2
284	O60264	healthy-disease	-0.381018	0.00713211	0.0151912	7	protein.linear.MS1.MS2
285	O60271	healthy-disease	-0.0116333	0.921898	0.941435	21	protein.linear.MS1.MS2
286	O60282	healthy-disease	1.01764	0.0263601	0.047303	1	protein.linear.MS1.MS2
287	O60306	healthy-disease	-0.429191	0.16495	0.226112	1	protein.linear.MS1.MS2
288	O60313	healthy-disease	-0.367665	0.058389	0.0930495	28	protein.linear.MS1.MS2
289	O60333	healthy-disease	0.27676	0.0656523	0.103238	1	protein.linear.MS1.MS2
290	O60341	healthy-disease	-0.790323	9.48276e-06	6.21616e-05	5	protein.linear.MS1.MS2
291	O60437	healthy-disease	1.25799	0.0015748	0.00406615	44	protein.linear.MS1.MS2
292	O60443	healthy-disease	-1.10984	0.00122609	0.00331997	2	protein.linear.MS1.MS2
293	O60488	healthy-disease	-0.0791797	0.799623	0.843712	15	protein.linear.MS1.MS2
294	O60493	healthy-disease	0.250938	0.0067258	0.0143956	10	protein.linear.MS1.MS2
295	O60496	healthy-disease	0.557882	0.00037393	0.0012058	3	protein.linear.MS1.MS2
296	O60499	healthy-disease	0.0352061	0.939069	0.953175	1	protein.linear.MS1.MS2
297	O60502	healthy-disease	-0.587387	0.000860157	0.00245951	2	protein.linear.MS1.MS2
298	O60504	healthy-disease	2.01681	6.83988e-09	4.52085e-07	9	protein.linear.MS1.MS2
299	O60506	healthy-disease	-0.581732	8.46861e-06	5.66984e-05	31	protein.linear.MS1.MS2
300	O60508	healthy-disease	-0.195993	0.341476	0.417064	1	protein.linear.MS1.MS2
301	O60524	healthy-disease	-0.748474	0.00105614	0.00293395	2	protein.linear.MS1.MS2
302	O60547	healthy-disease	-1.11386	2.70117e-05	0.0001399	10	protein.linear.MS1.MS2
303	O60568	healthy-disease	-0.602582	0.0202454	0.037757	16	protein.linear.MS1.MS2
304	O60610	healthy-disease	0.0302282	0.83175	0.869663	34	protein.linear.MS1.MS2
305	O60613	healthy-disease	-0.68726	3.62714e-07	5.83532e-06	2	protein.linear.MS1.MS2
306	O60645	healthy-disease	0.143605	0.0325346	0.0565014	5	protein.linear.MS1.MS2
307	O60664	healthy-disease	-0.759963	5.97762e-05	0.00026362	22	protein.linear.MS1.MS2
308	O60678	healthy-disease	-0.227468	0.010306	0.020811	1	protein.linear.MS1.MS2
309	O60684	healthy-disease	-0.259197	0.0026268	0.00635642	9	protein.linear.MS1.MS2
310	O60701	healthy-disease	-1.6173	0.000297783	0.000995847	25	protein.linear.MS1.MS2
311	O60711	healthy-disease	-0.127936	0.56281	0.631705	5	protein.linear.MS1.MS2
312	O60716	healthy-disease	0.202181	0.144091	0.202059	40	protein.linear.MS1.MS2
313	O60739	healthy-disease	-0.208481	0.322904	0.39781	3	protein.linear.MS1.MS2
314	O60749	healthy-disease	0.228357	0.0294356	0.051821	18	protein.linear.MS1.MS2
315	O60762	healthy-disease	-0.311124	0.0201604	0.0376145	7	protein.linear.MS1.MS2
316	O60763	healthy-disease	-0.650962	5.51885e-06	4.10827e-05	29	protein.linear.MS1.MS2
317	O60783	healthy-disease	-1.54107	8.7848e-08	2.20473e-06	1	protein.linear.MS1.MS2
318	O60784	healthy-disease	-0.377162	0.0192468	0.0360197	9	protein.linear.MS1.MS2
319	O60825	healthy-disease	-0.0240284	0.902115	0.927238	3	protein.linear.MS1.MS2
320	O60826	healthy-disease	0.373113	0.000858679	0.00245689	9	protein.linear.MS1.MS2
321	O60828	healthy-disease	-0.711284	0.000231844	0.000815261	2	protein.linear.MS1.MS2
322	O60830	healthy-disease	-0.750855	0.0134987	0.0265026	1	protein.linear.MS1.MS2
323	O60831	healthy-disease	-0.174496	0.517996	0.589694	1	protein.linear.MS1.MS2
324	O60832	healthy-disease	-1.04937	2.22248e-08	8.87374e-07	13	protein.linear.MS1.MS2
325	O60841	healthy-disease	-1.01635	1.54796e-09	1.98598e-07	13	protein.linear.MS1.MS2
326	O60869	healthy-disease	-0.526661	0.00357745	0.00829575	7	protein.linear.MS1.MS2
327	O60879	healthy-disease	0.920804	3.94904e-05	0.000188935	3	protein.linear.MS1.MS2
328	O60884	healthy-disease	-0.437569	7.54303e-06	5.20079e-05	10	protein.linear.MS1.MS2
329	O60885	healthy-disease	-0.522469	0.00131953	0.00350662	3	protein.linear.MS1.MS2
330	O60888	healthy-disease	0.0122868	0.914146	0.93559	3	protein.linear.MS1.MS2
331	O60907	healthy-disease	-0.451291	0.0488927	0.0801256	5	protein.linear.MS1.MS2
332	O60925	healthy-disease	-0.245488	0.00506863	0.0112545	8	protein.linear.MS1.MS2
333	O60927	healthy-disease	-0.338957	0.00322397	0.00756796	3	protein.linear.MS1.MS2
334	O60936	healthy-disease	0.352692	0.351985	0.428374	1	protein.linear.MS1.MS2
335	O75027	healthy-disease	-0.450419	0.0300896	0.052798	3	protein.linear.MS1.MS2
336	O75083	healthy-disease	-0.00379716	0.953839	0.964157	45	protein.linear.MS1.MS2
337	O75116	healthy-disease	0.592976	3.1845e-06	2.74071e-05	16	protein.linear.MS1.MS2
338	O75122	healthy-disease	0.538635	3.70492e-06	3.0667e-05	1	protein.linear.MS1.MS2
339	O75131	healthy-disease	-0.0480781	0.689896	0.748085	18	protein.linear.MS1.MS2
340	O75150	healthy-disease	-0.821112	0.0500053	0.0815836	1	protein.linear.MS1.MS2
341	O75152	healthy-disease	-0.596903	0.00772054	0.0162087	2	protein.linear.MS1.MS2
342	O75165	healthy-disease	-0.275545	0.029134	0.0513675	15	protein.linear.MS1.MS2
343	O75170	healthy-disease	-1.15326	0.0140702	0.0274886	1	protein.linear.MS1.MS2
344	O75175	healthy-disease	-1.04871	2.13585e-06	2.03207e-05	2	protein.linear.MS1.MS2
345	O75190	healthy-disease	-0.154087	0.496734	0.569474	3	protein.linear.MS1.MS2
346	O75208	healthy-disease	0.227666	0.150554	0.209531	8	protein.linear.MS1.MS2
347	O75223	healthy-disease	-0.822965	1.06657e-06	1.24917e-05	10	protein.linear.MS1.MS2
348	O75251	healthy-disease	-0.392031	0.0171196	0.0326201	3	protein.linear.MS1.MS2
349	O75306	healthy-disease	-0.56737	0.00086098	0.00246026	13	protein.linear.MS1.MS2
350	O75312	healthy-disease	-0.495322	0.109119	0.159167	2	protein.linear.MS1.MS2
351	O75317;P62068	healthy-disease	0.385415	0.00246528	0.00601527	1	protein.linear.MS1.MS2
352	O75323	healthy-disease	0.0727529	0.663176	0.724004	10	protein.linear.MS1.MS2
353	O75340	healthy-disease	-0.462322	0.00431293	0.00978935	6	protein.linear.MS1.MS2
354	O75347	healthy-disease	-0.0629862	0.560877	0.630018	11	protein.linear.MS1.MS2
355	O75348	healthy-disease	0.134169	0.449029	0.525063	8	protein.linear.MS1.MS2
356	O75351	healthy-disease	-0.119368	0.130811	0.186412	11	protein.linear.MS1.MS2
357	O75352	healthy-disease	-0.458253	0.0791326	0.121394	3	protein.linear.MS1.MS2
358	O75367	healthy-disease	0.533725	0.000699982	0.00205228	18	protein.linear.MS1.MS2
359	O75368	healthy-disease	0.521993	1.17743e-05	7.27323e-05	11	protein.linear.MS1.MS2
360	O75369	healthy-disease	-0.311455	0.0261256	0.0469492	161	protein.linear.MS1.MS2
361	O75376	healthy-disease	-0.608124	0.0046788	0.0105111	1	protein.linear.MS1.MS2
362	O75380	healthy-disease	-0.540823	0.000622126	0.00185059	5	protein.linear.MS1.MS2
363	O75381	healthy-disease	0.686328	0.00596178	0.0129496	2	protein.linear.MS1.MS2
364	O75390	healthy-disease	-0.119688	0.393249	0.469717	23	protein.linear.MS1.MS2
365	O75396	healthy-disease	-0.512731	0.00026089	0.000897879	14	protein.linear.MS1.MS2
366	O75400	healthy-disease	-0.939903	9.43528e-07	1.14159e-05	2	protein.linear.MS1.MS2
367	O75410	healthy-disease	0.303973	0.0722562	0.112013	5	protein.linear.MS1.MS2
368	O75427	healthy-disease	-0.219454	0.467777	0.541792	1	protein.linear.MS1.MS2
369	O75431	healthy-disease	-0.0995686	0.468319	0.542277	6	protein.linear.MS1.MS2
370	O75436	healthy-disease	0.165822	0.112732	0.16373	12	protein.linear.MS1.MS2
371	O75438	healthy-disease	-0.857581	0.00015988	0.000597197	1	protein.linear.MS1.MS2
372	O75439	healthy-disease	-0.669413	0.00479441	0.0107324	6	protein.linear.MS1.MS2
373	O75475	healthy-disease	0.614418	0.00185539	0.00469135	9	protein.linear.MS1.MS2
374	O75477	healthy-disease	-0.472112	0.0386116	0.0654758	3	protein.linear.MS1.MS2
375	O75487	healthy-disease	0.46983	0.0783906	0.120466	1	protein.linear.MS1.MS2
376	O75489	healthy-disease	-0.598243	0.000421992	0.00132828	13	protein.linear.MS1.MS2
377	O75494	healthy-disease	-0.575612	7.81106e-05	0.000326737	7	protein.linear.MS1.MS2
378	O75503	healthy-disease	0.580723	0.0853008	0.129053	2	protein.linear.MS1.MS2
379	O75506	healthy-disease	-0.0151727	0.905533	0.929292	3	protein.linear.MS1.MS2
380	O75521	healthy-disease	0.0647171	0.756461	0.806206	6	protein.linear.MS1.MS2
381	O75531	healthy-disease	0.178821	0.114675	0.166167	7	protein.linear.MS1.MS2
382	O75533	healthy-disease	-0.711155	1.39816e-06	1.53518e-05	38	protein.linear.MS1.MS2
383	O75534	healthy-disease	-0.514811	2.30076e-05	0.000121893	19	protein.linear.MS1.MS2
384	O75558	healthy-disease	1.72132	9.34628e-09	5.33102e-07	2	protein.linear.MS1.MS2
385	O75563	healthy-disease	0.0768418	0.726583	0.780424	5	protein.linear.MS1.MS2
386	O75569	healthy-disease	-0.198873	0.00434173	0.00984454	9	protein.linear.MS1.MS2
387	O75608	healthy-disease	-0.616499	0.00100455	0.00282059	8	protein.linear.MS1.MS2
388	O75629	healthy-disease	1.03123	0.0675308	0.105625	1	protein.linear.MS1.MS2
389	O75635	healthy-disease	-2.89795	4.61827e-07	6.89914e-06	1	protein.linear.MS1.MS2
390	O75643	healthy-disease	-0.530863	0.000230314	0.000810528	46	protein.linear.MS1.MS2
391	O75663	healthy-disease	-0.547835	1.80018e-05	0.000100081	7	protein.linear.MS1.MS2
392	O75688	healthy-disease	-0.240324	0.0209202	0.038785	3	protein.linear.MS1.MS2
393	O75694	healthy-disease	-0.716614	7.4044e-07	9.91468e-06	10	protein.linear.MS1.MS2
394	O75695	healthy-disease	0.0896248	0.354291	0.429965	7	protein.linear.MS1.MS2
395	O75718	healthy-disease	-2.24039	6.595e-08	1.83324e-06	1	protein.linear.MS1.MS2
396	O75746	healthy-disease	-0.422303	0.0204231	0.0380077	12	protein.linear.MS1.MS2
397	O75781	healthy-disease	1.8127	1.11571e-06	1.29635e-05	1	protein.linear.MS1.MS2
398	O75792	healthy-disease	1.39426	0.193625	0.259665	1	protein.linear.MS1.MS2
399	O75821	healthy-disease	-0.652758	3.4637e-05	0.000170163	10	protein.linear.MS1.MS2
400	O75822	healthy-disease	-0.820958	1.79082e-06	1.80396e-05	9	protein.linear.MS1.MS2
401	O75828	healthy-disease	-0.0805835	0.650304	0.712253	11	protein.linear.MS1.MS2
402	O75832	healthy-disease	-0.11186	0.312624	0.386992	12	protein.linear.MS1.MS2
403	O75843	healthy-disease	0.764969	0.238131	0.307067	1	protein.linear.MS1.MS2
404	O75844	healthy-disease	-0.460912	0.00877754	0.0180905	7	protein.linear.MS1.MS2
405	O75874	healthy-disease	-0.342336	0.150852	0.209865	27	protein.linear.MS1.MS2
406	O75880	healthy-disease	-0.212071	0.260865	0.3319	4	protein.linear.MS1.MS2
407	O75882	healthy-disease	-0.184837	0.440178	0.516915	2	protein.linear.MS1.MS2
408	O75884	healthy-disease	0.269979	0.0364819	0.0622972	10	protein.linear.MS1.MS2
409	O75886	healthy-disease	0.0805917	0.404648	0.481346	1	protein.linear.MS1.MS2
410	O75915	healthy-disease	0.335663	0.0495448	0.0810129	6	protein.linear.MS1.MS2
411	O75923	healthy-disease	0.585128	0.0169794	0.032381	14	protein.linear.MS1.MS2
412	O75934	healthy-disease	-0.646213	0.000175459	0.000647578	4	protein.linear.MS1.MS2
413	O75935	healthy-disease	0.298064	0.000251657	0.00087167	5	protein.linear.MS1.MS2
414	O75937	healthy-disease	-0.0557865	0.567689	0.636368	6	protein.linear.MS1.MS2
415	O75947	healthy-disease	-0.125612	0.531645	0.602266	14	protein.linear.MS1.MS2
416	O75954	healthy-disease	1.51413	2.31247e-05	0.000122366	1	protein.linear.MS1.MS2
417	O75955	healthy-disease	0.160783	0.282581	0.354498	23	protein.linear.MS1.MS2
418	O75962	healthy-disease	-0.290088	0.578917	0.646283	1	protein.linear.MS1.MS2
419	O75964	healthy-disease	-0.133466	0.444283	0.5209	7	protein.linear.MS1.MS2
420	O75995	healthy-disease	-0.300121	0.144457	0.202379	2	protein.linear.MS1.MS2
421	O76003	healthy-disease	-1.04201	5.18538e-07	7.5914e-06	11	protein.linear.MS1.MS2
422	O76021	healthy-disease	-1.15266	4.12259e-05	0.000194902	9	protein.linear.MS1.MS2
423	O76024	healthy-disease	1.53849	1.06034e-08	5.82128e-07	8	protein.linear.MS1.MS2
424	O76031	healthy-disease	-1.55467	1.2847e-05	7.75647e-05	1	protein.linear.MS1.MS2
425	O76071	healthy-disease	-0.382531	0.0154058	0.0297155	4	protein.linear.MS1.MS2
426	O76094	healthy-disease	-0.753028	9.43268e-07	1.14159e-05	14	protein.linear.MS1.MS2
427	O76095	healthy-disease	-1.21797	7.71544e-06	5.28245e-05	1	protein.linear.MS1.MS2
428	O94760	healthy-disease	1.11013	0.0280216	0.049786	6	protein.linear.MS1.MS2
429	O94776	healthy-disease	-0.749704	4.0429e-05	0.000192043	5	protein.linear.MS1.MS2
430	O94804	healthy-disease	0.25556	0.0499687	0.0815543	5	protein.linear.MS1.MS2
431	O94811	healthy-disease	3.26715	1.9247e-08	8.05073e-07	1	protein.linear.MS1.MS2
432	O94819	healthy-disease	1.1858	0.000116469	0.000456318	1	protein.linear.MS1.MS2
433	O94826	healthy-disease	-0.44051	0.00828956	0.017263	18	protein.linear.MS1.MS2
434	O94832	healthy-disease	0.401381	0.000544164	0.00164825	40	protein.linear.MS1.MS2
435	O94842	healthy-disease	-0.766854	0.0170027	0.0324114	1	protein.linear.MS1.MS2
436	O94855	healthy-disease	-1.59812	1.12945e-08	5.83592e-07	8	protein.linear.MS1.MS2
437	O94874	healthy-disease	-0.206427	0.0148458	0.0287897	13	protein.linear.MS1.MS2
438	O94886	healthy-disease	0.526031	0.103056	0.151734	4	protein.linear.MS1.MS2
439	O94888	healthy-disease	-0.573413	0.00148433	0.00386666	1	protein.linear.MS1.MS2
440	O94901	healthy-disease	-0.0983182	0.48095	0.554563	8	protein.linear.MS1.MS2
441	O94903	healthy-disease	-0.180089	0.197374	0.263716	8	protein.linear.MS1.MS2
442	O94905	healthy-disease	-0.276575	0.0881429	0.132986	15	protein.linear.MS1.MS2
443	O94906	healthy-disease	-0.611223	0.000242592	0.000845607	10	protein.linear.MS1.MS2
444	O94915	healthy-disease	0.152779	0.486572	0.560311	1	protein.linear.MS1.MS2
445	O94919	healthy-disease	0.279246	0.294217	0.36773	4	protein.linear.MS1.MS2
446	O94925	healthy-disease	-0.0736246	0.821085	0.861081	16	protein.linear.MS1.MS2
447	O94973	healthy-disease	0.231309	0.0386686	0.0655471	25	protein.linear.MS1.MS2
448	O94979	healthy-disease	-0.729791	5.9845e-08	1.75433e-06	28	protein.linear.MS1.MS2
449	O94992	healthy-disease	0.14827	0.655968	0.717511	1	protein.linear.MS1.MS2
450	O95070	healthy-disease	-0.87949	1.2893e-06	1.44087e-05	3	protein.linear.MS1.MS2
451	O95139	healthy-disease	-0.402159	0.0532201	0.0859033	1	protein.linear.MS1.MS2
452	O95140	healthy-disease	-0.172169	0.229068	0.297565	3	protein.linear.MS1.MS2
453	O95154	healthy-disease	0.408646	0.0566137	0.0907142	1	protein.linear.MS1.MS2
454	O95159	healthy-disease	-1.04556	2.93806e-11	3.22599e-08	2	protein.linear.MS1.MS2
455	O95163	healthy-disease	-0.849603	2.46683e-06	2.24313e-05	3	protein.linear.MS1.MS2
456	O95166	healthy-disease	-0.347223	0.0051307	0.0113808	1	protein.linear.MS1.MS2
457	O95167	healthy-disease	-0.595503	0.00368922	0.00852792	1	protein.linear.MS1.MS2
458	O95168	healthy-disease	-0.789731	2.16618e-05	0.000116196	6	protein.linear.MS1.MS2
459	O95169	healthy-disease	-0.640022	0.000657988	0.00194867	3	protein.linear.MS1.MS2
460	O95171	healthy-disease	2.89758	5.14574e-06	3.86988e-05	1	protein.linear.MS1.MS2
461	O95182	healthy-disease	-0.474078	0.00493823	0.0109983	6	protein.linear.MS1.MS2
462	O95183	healthy-disease	0.856675	0.00474879	0.0106412	1	protein.linear.MS1.MS2
463	O95197	healthy-disease	0.475782	0.00472294	0.0105941	3	protein.linear.MS1.MS2
464	O95202	healthy-disease	-0.460197	0.00935531	0.0190932	9	protein.linear.MS1.MS2
465	O95208	healthy-disease	0.954288	0.00131449	0.00349682	2	protein.linear.MS1.MS2
466	O95210	healthy-disease	-0.0442703	0.81979	0.860339	1	protein.linear.MS1.MS2
467	O95218	healthy-disease	-0.244069	0.0386976	0.0655709	6	protein.linear.MS1.MS2
468	O95219	healthy-disease	0.28611	0.221872	0.290019	4	protein.linear.MS1.MS2
469	O95232	healthy-disease	-0.787427	5.77354e-06	4.24747e-05	5	protein.linear.MS1.MS2
470	O95249	healthy-disease	-1.18115	2.38163e-06	2.17466e-05	4	protein.linear.MS1.MS2
471	O95251	healthy-disease	-0.209197	0.337794	0.413257	1	protein.linear.MS1.MS2
472	O95292	healthy-disease	-0.0202572	0.858198	0.891909	9	protein.linear.MS1.MS2
473	O95295	healthy-disease	-0.125959	0.472679	0.545886	2	protein.linear.MS1.MS2
474	O95297	healthy-disease	-0.351937	0.0422342	0.0708528	3	protein.linear.MS1.MS2
475	O95298	healthy-disease	-0.424045	0.00831208	0.0172853	3	protein.linear.MS1.MS2
476	O95299	healthy-disease	-0.552529	0.000296982	0.000994165	12	protein.linear.MS1.MS2
477	O95302	healthy-disease	-1.01842	0.000985695	0.00278046	7	protein.linear.MS1.MS2
478	O95319	healthy-disease	0.117803	0.450001	0.525639	5	protein.linear.MS1.MS2
479	O95336	healthy-disease	0.0418552	0.589952	0.656299	12	protein.linear.MS1.MS2
480	O95340	healthy-disease	0.853544	0.011568	0.0231783	18	protein.linear.MS1.MS2
481	O95352	healthy-disease	0.064434	0.559144	0.628554	8	protein.linear.MS1.MS2
482	O95359	healthy-disease	-0.13765	0.477669	0.55107	2	protein.linear.MS1.MS2
483	O95372	healthy-disease	-0.389905	0.0527418	0.0852436	7	protein.linear.MS1.MS2
484	O95373	healthy-disease	-0.591592	0.0016115	0.00414629	16	protein.linear.MS1.MS2
485	O95376	healthy-disease	-0.0817511	0.741758	0.79365	1	protein.linear.MS1.MS2
486	O95379	healthy-disease	-0.423797	0.00266665	0.00643634	3	protein.linear.MS1.MS2
487	O95394	healthy-disease	-0.777709	1.64051e-06	1.71143e-05	9	protein.linear.MS1.MS2
488	O95396	healthy-disease	-0.509911	0.00844667	0.0175155	1	protein.linear.MS1.MS2
489	O95400	healthy-disease	-0.637916	0.000202242	0.000729266	1	protein.linear.MS1.MS2
490	O95425	healthy-disease	0.397547	0.00173023	0.00440531	13	protein.linear.MS1.MS2
491	O95433	healthy-disease	-0.710361	4.20591e-07	6.52733e-06	10	protein.linear.MS1.MS2
492	O95445	healthy-disease	0.847179	0.130365	0.185958	1	protein.linear.MS1.MS2
493	O95466	healthy-disease	-0.177129	0.15322	0.212754	13	protein.linear.MS1.MS2
494	O95470	healthy-disease	-1.64264	1.06311e-07	2.456e-06	4	protein.linear.MS1.MS2
495	O95479	healthy-disease	-0.0609888	0.738903	0.791346	20	protein.linear.MS1.MS2
496	O95486	healthy-disease	-1.75553	1.4058e-06	1.53971e-05	1	protein.linear.MS1.MS2
497	O95487	healthy-disease	-0.0740798	0.690003	0.748085	2	protein.linear.MS1.MS2
498	O95563	healthy-disease	0.240993	0.281395	0.353816	4	protein.linear.MS1.MS2
499	O95571	healthy-disease	-0.0081244	0.956874	0.965447	11	protein.linear.MS1.MS2
500	O95573	healthy-disease	-0.44754	0.00605345	0.0131098	16	protein.linear.MS1.MS2
501	O95630	healthy-disease	-0.507498	5.58943e-06	4.13976e-05	5	protein.linear.MS1.MS2
502	O95639	healthy-disease	-0.426847	0.14366	0.201583	1	protein.linear.MS1.MS2
503	O95671	healthy-disease	-0.0188181	0.912582	0.934498	6	protein.linear.MS1.MS2
504	O95674	healthy-disease	0.273278	0.147606	0.20646	5	protein.linear.MS1.MS2
505	O95678	healthy-disease	-0.279558	0.537481	0.60825	1	protein.linear.MS1.MS2
506	O95716	healthy-disease	-0.845567	0.00362252	0.00839141	4	protein.linear.MS1.MS2
507	O95721	healthy-disease	-0.59728	7.61089e-05	0.000321105	6	protein.linear.MS1.MS2
508	O95747	healthy-disease	0.0257636	0.726761	0.780424	9	protein.linear.MS1.MS2
509	O95749	healthy-disease	-0.591599	0.000370871	0.00119857	1	protein.linear.MS1.MS2
510	O95758	healthy-disease	-0.709676	6.36693e-06	4.58419e-05	6	protein.linear.MS1.MS2
511	O95777	healthy-disease	-0.414276	0.00111154	0.00306266	4	protein.linear.MS1.MS2
512	O95782	healthy-disease	-0.102795	0.210121	0.277716	30	protein.linear.MS1.MS2
513	O95786	healthy-disease	-0.378351	0.179038	0.242845	9	protein.linear.MS1.MS2
514	O95793	healthy-disease	-0.995625	7.12179e-06	4.98225e-05	4	protein.linear.MS1.MS2
515	O95810	healthy-disease	3.96493	6.90746e-08	1.88432e-06	6	protein.linear.MS1.MS2
516	O95816	healthy-disease	-0.0858952	0.678265	0.737909	3	protein.linear.MS1.MS2
517	O95817	healthy-disease	0.0221621	0.894208	0.921483	18	protein.linear.MS1.MS2
518	O95819	healthy-disease	0.208233	0.0811301	0.123726	2	protein.linear.MS1.MS2
519	O95822	healthy-disease	1.38088	8.06635e-06	5.45877e-05	3	protein.linear.MS1.MS2
520	O95825	healthy-disease	0.424108	0.0108103	0.0217594	5	protein.linear.MS1.MS2
521	O95831	healthy-disease	-0.268175	0.170628	0.232588	22	protein.linear.MS1.MS2
522	O95833	healthy-disease	2.64933	2.18904e-05	0.000117104	3	protein.linear.MS1.MS2
523	O95834	healthy-disease	-0.212416	0.262226	0.333342	17	protein.linear.MS1.MS2
524	O95837	healthy-disease	1.41754	5.51292e-07	7.93861e-06	2	protein.linear.MS1.MS2
525	O95857	healthy-disease	-0.0981392	0.716117	0.771679	2	protein.linear.MS1.MS2
526	O95861	healthy-disease	-0.26407	0.138252	0.195242	16	protein.linear.MS1.MS2
527	O95865	healthy-disease	1.26444	1.0971e-07	2.49662e-06	12	protein.linear.MS1.MS2
528	O95870	healthy-disease	-0.153683	0.324239	0.399188	4	protein.linear.MS1.MS2
529	O95881	healthy-disease	-0.55778	2.08817e-05	0.000112947	7	protein.linear.MS1.MS2
530	O95905	healthy-disease	-1.41048	0.000261064	0.000897879	1	protein.linear.MS1.MS2
531	O95967	healthy-disease	0.469689	0.0219987	0.0405108	10	protein.linear.MS1.MS2
532	O95989	healthy-disease	0.412843	0.0694716	0.108237	3	protein.linear.MS1.MS2
533	O95994	healthy-disease	-0.950378	0.164731	0.225881	6	protein.linear.MS1.MS2
534	O96000	healthy-disease	-0.496476	0.00865005	0.0178529	9	protein.linear.MS1.MS2
535	O96005	healthy-disease	-0.780977	0.000381893	0.00122114	1	protein.linear.MS1.MS2
536	O96007	healthy-disease	-0.0189109	0.955139	0.964531	1	protein.linear.MS1.MS2
537	O96008	healthy-disease	-0.820302	0.00120283	0.00326632	4	protein.linear.MS1.MS2
538	O96009	healthy-disease	3.15279	0.00387332	0.008888	3	protein.linear.MS1.MS2
539	O96011	healthy-disease	0.0830894	0.654725	0.716381	6	protein.linear.MS1.MS2
540	O96019	healthy-disease	-0.767766	1.33708e-05	7.95724e-05	9	protein.linear.MS1.MS2
541	P00167	healthy-disease	1.81575	0.00287613	0.00685774	7	protein.linear.MS1.MS2
542	P00325	healthy-disease	3.89017	3.58383e-06	2.99813e-05	20	protein.linear.MS1.MS2
543	P00326	healthy-disease	3.0951	0.000205842	0.000738006	2	protein.linear.MS1.MS2
544	P00338	healthy-disease	-1.54062	1.74606e-07	3.5835e-06	35	protein.linear.MS1.MS2
545	P00352	healthy-disease	1.85521	0.000391308	0.00124538	22	protein.linear.MS1.MS2
546	P00367	healthy-disease	0.412693	0.00229846	0.00564588	36	protein.linear.MS1.MS2
547	P00387	healthy-disease	0.758857	8.93666e-08	2.2175e-06	24	protein.linear.MS1.MS2
548	P00390	healthy-disease	-0.0781629	0.817349	0.857982	22	protein.linear.MS1.MS2
549	P00403	healthy-disease	-0.0942433	0.546876	0.616815	7	protein.linear.MS1.MS2
550	P00414	healthy-disease	-0.579408	0.00104308	0.00290502	1	protein.linear.MS1.MS2
551	P00441	healthy-disease	0.502227	0.00146066	0.00381631	11	protein.linear.MS1.MS2
552	P00450	healthy-disease	0.0677762	0.848347	0.884248	59	protein.linear.MS1.MS2
553	P00488	healthy-disease	0.0920406	0.70764	0.764001	35	protein.linear.MS1.MS2
554	P00491	healthy-disease	-0.0195932	0.884346	0.913463	20	protein.linear.MS1.MS2
555	P00492	healthy-disease	-0.48183	0.00207552	0.00517055	16	protein.linear.MS1.MS2
556	P00505	healthy-disease	-0.571722	0.000988788	0.00278739	24	protein.linear.MS1.MS2
557	P00533	healthy-disease	-0.169485	0.501141	0.573479	6	protein.linear.MS1.MS2
558	P00558	healthy-disease	-0.663989	9.38812e-05	0.000382137	59	protein.linear.MS1.MS2
559	P00568	healthy-disease	1.84981	9.66344e-05	0.00039153	14	protein.linear.MS1.MS2
560	P00734	healthy-disease	0.374995	0.258179	0.328864	28	protein.linear.MS1.MS2
561	P00736	healthy-disease	-0.538542	0.0811317	0.123726	14	protein.linear.MS1.MS2
562	P00738	healthy-disease	0.153515	0.820941	0.861081	30	protein.linear.MS1.MS2
563	P00739	healthy-disease	0.619856	0.0993949	0.147201	4	protein.linear.MS1.MS2
564	P00740	healthy-disease	1.62092	3.67902e-05	0.000178742	6	protein.linear.MS1.MS2
565	P00746	healthy-disease	0.468632	0.229705	0.298303	10	protein.linear.MS1.MS2
566	P00747	healthy-disease	0.357509	0.361992	0.438343	43	protein.linear.MS1.MS2
567	P00748	healthy-disease	0.384772	0.283416	0.355444	12	protein.linear.MS1.MS2
568	P00751	healthy-disease	0.398132	0.198043	0.264268	34	protein.linear.MS1.MS2
569	P00813	healthy-disease	-1.12189	0.000159069	0.000595595	4	protein.linear.MS1.MS2
570	P00846	healthy-disease	-0.0391801	0.839951	0.876887	1	protein.linear.MS1.MS2
571	P00915	healthy-disease	2.84432	7.53377e-07	1.00175e-05	28	protein.linear.MS1.MS2
572	P00918	healthy-disease	2.3311	1.30239e-06	1.45181e-05	19	protein.linear.MS1.MS2
573	P00966	healthy-disease	-0.199182	0.649324	0.711534	15	protein.linear.MS1.MS2
574	P01008	healthy-disease	1.51003	3.21749e-05	0.000160037	29	protein.linear.MS1.MS2
575	P01009	healthy-disease	0.751763	0.013309	0.0261887	56	protein.linear.MS1.MS2
576	P01011	healthy-disease	0.77039	0.00761984	0.0160203	21	protein.linear.MS1.MS2
577	P01019	healthy-disease	0.494359	0.122088	0.175634	8	protein.linear.MS1.MS2
578	P01023	healthy-disease	1.17585	0.000279125	0.000948119	92	protein.linear.MS1.MS2
579	P01024	healthy-disease	0.467219	0.112225	0.163047	142	protein.linear.MS1.MS2
580	P01031	healthy-disease	0.0885193	0.81358	0.854638	37	protein.linear.MS1.MS2
581	P01033	healthy-disease	-2.42536	1.23632e-05	7.53109e-05	2	protein.linear.MS1.MS2
582	P01034	healthy-disease	-0.0392029	0.893811	0.921483	4	protein.linear.MS1.MS2
583	P01042	healthy-disease	0.316708	0.336139	0.411576	27	protein.linear.MS1.MS2
584	P01112	healthy-disease	0.317402	0.0106822	0.0215211	5	protein.linear.MS1.MS2
585	P01116	healthy-disease	0.477702	0.00154105	0.00398736	4	protein.linear.MS1.MS2
586	P01137	healthy-disease	0.219397	0.463389	0.537987	1	protein.linear.MS1.MS2
587	P01591	healthy-disease	0.0500194	0.9227	0.941435	8	protein.linear.MS1.MS2
588	P01594	healthy-disease	-0.784907	0.03462	0.0594879	3	protein.linear.MS1.MS2
589	P01596	healthy-disease	-1.76612	0.00598189	0.0129805	1	protein.linear.MS1.MS2
590	P01597	healthy-disease	-0.417183	0.280562	0.353074	2	protein.linear.MS1.MS2
591	P01602	healthy-disease	-0.857301	0.0453421	0.0752901	2	protein.linear.MS1.MS2
592	P01604	healthy-disease	-0.671725	0.235613	0.304609	1	protein.linear.MS1.MS2
593	P01605	healthy-disease	-0.694574	0.0508796	0.0827947	2	protein.linear.MS1.MS2
594	P01608	healthy-disease	-0.593877	0.219174	0.286941	1	protein.linear.MS1.MS2
595	P01609	healthy-disease	-0.701192	0.14	0.197266	1	protein.linear.MS1.MS2
596	P01610	healthy-disease	-0.548292	0.237567	0.30661	1	protein.linear.MS1.MS2
597	P01611	healthy-disease	-0.623801	0.140531	0.197951	2	protein.linear.MS1.MS2
598	P01612	healthy-disease	-0.531709	0.235682	0.304609	2	protein.linear.MS1.MS2
599	P01613	healthy-disease	-0.600771	0.141044	0.198546	3	protein.linear.MS1.MS2
600	P01617	healthy-disease	-0.85772	0.0306136	0.0535891	4	protein.linear.MS1.MS2
601	P01619	healthy-disease	0.105834	0.834997	0.872337	1	protein.linear.MS1.MS2
602	P01620	healthy-disease	-0.551277	0.426933	0.504464	1	protein.linear.MS1.MS2
603	P01621	healthy-disease	-1.09685	0.0108755	0.0218704	1	protein.linear.MS1.MS2
604	P01624	healthy-disease	-0.78086	0.0940685	0.140431	1	protein.linear.MS1.MS2
605	P01625	healthy-disease	-0.787861	0.0955277	0.142302	6	protein.linear.MS1.MS2
606	P01699	healthy-disease	-0.291046	0.441172	0.517805	2	protein.linear.MS1.MS2
607	P01702;P06316	healthy-disease	-0.680537	0.133495	0.189801	4	protein.linear.MS1.MS2
608	P01703	healthy-disease	-0.696848	0.072826	0.112743	1	protein.linear.MS1.MS2
609	P01708	healthy-disease	-0.403357	0.345105	0.420912	2	protein.linear.MS1.MS2
610	P01714	healthy-disease	-0.761024	0.0488584	0.0801256	5	protein.linear.MS1.MS2
611	P01717	healthy-disease	-0.6306	0.106135	0.155642	1	protein.linear.MS1.MS2
612	P01719	healthy-disease	-0.451761	0.348855	0.42503	1	protein.linear.MS1.MS2
613	P01742	healthy-disease	-0.407269	0.300266	0.374331	1	protein.linear.MS1.MS2
614	P01743	healthy-disease	-0.772693	0.0539231	0.0868464	1	protein.linear.MS1.MS2
615	P01763	healthy-disease	-0.749393	0.0512152	0.0832792	1	protein.linear.MS1.MS2
616	P01764	healthy-disease	-0.914477	0.0134019	0.026336	2	protein.linear.MS1.MS2
617	P01766	healthy-disease	-0.727155	0.0490536	0.0802994	3	protein.linear.MS1.MS2
618	P01771	healthy-disease	-0.36074	0.281907	0.354158	1	protein.linear.MS1.MS2
619	P01772	healthy-disease	-0.738775	0.0680352	0.106338	3	protein.linear.MS1.MS2
620	P01779	healthy-disease	-0.509183	0.33708	0.412612	3	protein.linear.MS1.MS2
621	P01781	healthy-disease	-0.483784	0.214672	0.281865	3	protein.linear.MS1.MS2
622	P01824	healthy-disease	-0.771706	0.118922	0.171586	2	protein.linear.MS1.MS2
623	P01833	healthy-disease	1.64872	0.0775521	0.119428	3	protein.linear.MS1.MS2
624	P01834	healthy-disease	-0.727265	0.0460821	0.0763457	14	protein.linear.MS1.MS2
625	P01857	healthy-disease	-0.706485	0.0323367	0.0562243	32	protein.linear.MS1.MS2
626	P01859	healthy-disease	-0.475927	0.135848	0.192528	16	protein.linear.MS1.MS2
627	P01860	healthy-disease	-0.716371	0.0967049	0.143878	13	protein.linear.MS1.MS2
628	P01861	healthy-disease	-0.721535	0.197009	0.263398	12	protein.linear.MS1.MS2
629	P01871	healthy-disease	-0.761407	0.119945	0.17289	22	protein.linear.MS1.MS2
630	P01876	healthy-disease	-0.546259	0.210115	0.277716	7	protein.linear.MS1.MS2
631	P01877	healthy-disease	-0.319943	0.490233	0.563197	23	protein.linear.MS1.MS2
632	P01892	healthy-disease	-0.130436	0.699742	0.75659	1	protein.linear.MS1.MS2
633	P01903	healthy-disease	1.21719	0.000307999	0.00102402	11	protein.linear.MS1.MS2
634	P01906	healthy-disease	1.0211	0.00149092	0.00387921	3	protein.linear.MS1.MS2
635	P01920	healthy-disease	0.251153	0.466551	0.540693	2	protein.linear.MS1.MS2
636	P02042	healthy-disease	2.71535	8.83063e-06	5.8675e-05	15	protein.linear.MS1.MS2
637	P02452	healthy-disease	-0.398291	0.168603	0.2304	13	protein.linear.MS1.MS2
638	P02462	healthy-disease	1.22104	9.38825e-07	1.14159e-05	8	protein.linear.MS1.MS2
639	P02511	healthy-disease	1.94418	0.000186737	0.000681754	4	protein.linear.MS1.MS2
640	P02533	healthy-disease	-1.29026	0.00224623	0.00553617	11	protein.linear.MS1.MS2
641	P02538	healthy-disease	-1.38354	0.00221873	0.00547145	17	protein.linear.MS1.MS2
642	P02545	healthy-disease	0.450485	0.000326784	0.0010767	75	protein.linear.MS1.MS2
643	P02549	healthy-disease	3.03669	5.22061e-06	3.90612e-05	5	protein.linear.MS1.MS2
644	P02647	healthy-disease	0.773757	0.0265656	0.047584	39	protein.linear.MS1.MS2
645	P02649	healthy-disease	-0.306856	0.431318	0.508823	20	protein.linear.MS1.MS2
646	P02652	healthy-disease	0.784888	0.0345179	0.0594054	6	protein.linear.MS1.MS2
647	P02654	healthy-disease	1.3824	0.000124332	0.000481116	6	protein.linear.MS1.MS2
648	P02656	healthy-disease	1.33536	0.000119108	0.000464586	4	protein.linear.MS1.MS2
649	P02671	healthy-disease	0.681223	0.0981092	0.145622	49	protein.linear.MS1.MS2
650	P02675	healthy-disease	0.347364	0.425496	0.503307	44	protein.linear.MS1.MS2
651	P02679	healthy-disease	0.238768	0.570501	0.638706	32	protein.linear.MS1.MS2
652	P02686	healthy-disease	0.856766	0.000602671	0.00180309	1	protein.linear.MS1.MS2
653	P02730	healthy-disease	2.77732	4.78221e-06	3.63382e-05	15	protein.linear.MS1.MS2
654	P02743	healthy-disease	2.26584	3.07386e-05	0.000154821	7	protein.linear.MS1.MS2
655	P02745	healthy-disease	-0.420602	0.0708534	0.110181	2	protein.linear.MS1.MS2
656	P02746	healthy-disease	-0.491169	0.0188822	0.0354405	7	protein.linear.MS1.MS2
657	P02747	healthy-disease	-0.676443	0.01238	0.0246814	5	protein.linear.MS1.MS2
658	P02748	healthy-disease	0.254121	0.498459	0.571154	18	protein.linear.MS1.MS2
659	P02749	healthy-disease	0.0692866	0.802694	0.845819	23	protein.linear.MS1.MS2
660	P02750	healthy-disease	0.345497	0.39506	0.47124	9	protein.linear.MS1.MS2
661	P02751	healthy-disease	-0.378312	0.439108	0.51621	123	protein.linear.MS1.MS2
662	P02753	healthy-disease	0.680077	0.0516988	0.0839412	6	protein.linear.MS1.MS2
663	P02760	healthy-disease	0.789383	0.00638812	0.0137465	13	protein.linear.MS1.MS2
664	P02763	healthy-disease	0.364528	0.367018	0.443451	22	protein.linear.MS1.MS2
665	P02765	healthy-disease	0.567505	0.0763187	0.117735	14	protein.linear.MS1.MS2
666	P02766	healthy-disease	0.122165	0.74569	0.796854	14	protein.linear.MS1.MS2
667	P02768	healthy-disease	0.573531	0.0494685	0.0809182	145	protein.linear.MS1.MS2
668	P02774	healthy-disease	0.233401	0.465588	0.540112	40	protein.linear.MS1.MS2
669	P02775	healthy-disease	2.18787	1.29278e-05	7.75669e-05	1	protein.linear.MS1.MS2
670	P02786	healthy-disease	-1.06396	0.00880622	0.0181411	17	protein.linear.MS1.MS2
671	P02787	healthy-disease	0.374079	0.20509	0.272068	85	protein.linear.MS1.MS2
672	P02788	healthy-disease	-0.111389	0.883332	0.912846	21	protein.linear.MS1.MS2
673	P02790	healthy-disease	0.553594	0.0506535	0.0824574	35	protein.linear.MS1.MS2
674	P02792	healthy-disease	1.03798	0.0745275	0.115215	3	protein.linear.MS1.MS2
675	P02794	healthy-disease	0.722428	0.0837282	0.126936	3	protein.linear.MS1.MS2
676	P02795	healthy-disease	-1.07283	0.0268938	0.0480347	4	protein.linear.MS1.MS2
677	P03886	healthy-disease	-0.822226	0.000394089	0.00124971	1	protein.linear.MS1.MS2
678	P03891	healthy-disease	-1.23536	1.51236e-06	1.61613e-05	1	protein.linear.MS1.MS2
679	P03897	healthy-disease	-0.689056	0.00184548	0.00467166	1	protein.linear.MS1.MS2
680	P03905	healthy-disease	-0.582439	0.0124	0.0247063	2	protein.linear.MS1.MS2
681	P03915	healthy-disease	-0.855364	4.30247e-06	3.37436e-05	1	protein.linear.MS1.MS2
682	P03950	healthy-disease	0.96419	0.00898942	0.0184666	4	protein.linear.MS1.MS2
683	P03952	healthy-disease	0.303314	0.333574	0.408663	6	protein.linear.MS1.MS2
684	P03973	healthy-disease	1.551	0.000769456	0.00223066	1	protein.linear.MS1.MS2
685	P04003	healthy-disease	0.121708	0.773843	0.82174	21	protein.linear.MS1.MS2
686	P04004	healthy-disease	0.131949	0.765125	0.813664	11	protein.linear.MS1.MS2
687	P04040	healthy-disease	1.96233	4.09585e-08	1.32929e-06	43	protein.linear.MS1.MS2
688	P04049	healthy-disease	-0.414814	1.26525e-07	2.80656e-06	1	protein.linear.MS1.MS2
689	P04062	healthy-disease	-1.31426	1.63413e-06	1.71143e-05	4	protein.linear.MS1.MS2
690	P04066	healthy-disease	-0.58511	0.198786	0.264739	4	protein.linear.MS1.MS2
691	P04075	healthy-disease	-1.03149	3.99541e-08	1.31452e-06	50	protein.linear.MS1.MS2
692	P04080	healthy-disease	-0.290615	0.237712	0.306617	13	protein.linear.MS1.MS2
693	P04083	healthy-disease	0.248328	0.391689	0.468363	40	protein.linear.MS1.MS2
694	P04114	healthy-disease	0.781052	0.0272622	0.0485831	101	protein.linear.MS1.MS2
695	P04150	healthy-disease	0.39096	0.0540517	0.0869898	1	protein.linear.MS1.MS2
696	P04156	healthy-disease	0.439527	0.0372624	0.0634574	1	protein.linear.MS1.MS2
697	P04179	healthy-disease	-0.775048	0.0254248	0.0459719	16	protein.linear.MS1.MS2
698	P04181	healthy-disease	-1.81047	7.91896e-10	1.51218e-07	6	protein.linear.MS1.MS2
699	P04196	healthy-disease	0.26637	0.36583	0.442503	17	protein.linear.MS1.MS2
700	P04206	healthy-disease	-0.62195	0.108909	0.158967	2	protein.linear.MS1.MS2
701	P04207	healthy-disease	-0.762364	0.139445	0.19661	1	protein.linear.MS1.MS2
702	P04208	healthy-disease	-0.626529	0.0750455	0.115934	5	protein.linear.MS1.MS2
703	P04209	healthy-disease	-0.218945	0.598119	0.664105	1	protein.linear.MS1.MS2
704	P04216	healthy-disease	-2.03704	0.000107498	0.000428234	5	protein.linear.MS1.MS2
705	P04217	healthy-disease	0.450399	0.143894	0.201847	20	protein.linear.MS1.MS2
706	P04220	healthy-disease	-0.0185017	0.97198	0.977097	2	protein.linear.MS1.MS2
707	P04233	healthy-disease	0.391432	0.215918	0.283247	7	protein.linear.MS1.MS2
708	P04259	healthy-disease	-1.5665	0.0327498	0.0567852	1	protein.linear.MS1.MS2
709	P04264	healthy-disease	-1.03869	0.107433	0.157177	3	protein.linear.MS1.MS2
710	P04271	healthy-disease	-0.770991	0.104154	0.153144	1	protein.linear.MS1.MS2
711	P04275	healthy-disease	1.87348	1.24256e-06	1.39217e-05	46	protein.linear.MS1.MS2
712	P04406	healthy-disease	-0.615753	1.6172e-05	9.2124e-05	50	protein.linear.MS1.MS2
713	P04424	healthy-disease	0.595201	0.00698439	0.0149127	14	protein.linear.MS1.MS2
714	P04430	healthy-disease	-0.421569	0.207877	0.275165	2	protein.linear.MS1.MS2
715	P04433	healthy-disease	-0.413949	0.2409	0.309638	3	protein.linear.MS1.MS2
716	P04440	healthy-disease	0.935764	0.0072498	0.0153988	7	protein.linear.MS1.MS2
717	P04632	healthy-disease	0.567141	0.000198026	0.000716418	13	protein.linear.MS1.MS2
718	P04792	healthy-disease	-0.332142	0.233084	0.302335	19	protein.linear.MS1.MS2
719	P04839	healthy-disease	-0.0313923	0.896063	0.922745	10	protein.linear.MS1.MS2
720	P04843	healthy-disease	-0.76322	1.05602e-06	1.24638e-05	34	protein.linear.MS1.MS2
721	P04844	healthy-disease	-0.764889	2.5904e-06	2.33474e-05	23	protein.linear.MS1.MS2
722	P04899	healthy-disease	0.397851	0.00190792	0.00481585	24	protein.linear.MS1.MS2
723	P04908;P20671;Q7L7L0	healthy-disease	0.1822	0.241807	0.310531	5	protein.linear.MS1.MS2
724	P04920	healthy-disease	0.40652	0.0409764	0.0689344	1	protein.linear.MS1.MS2
725	P04921	healthy-disease	1.95408	3.88473e-05	0.000186467	1	protein.linear.MS1.MS2
726	P05023	healthy-disease	-0.0595663	0.679432	0.738995	48	protein.linear.MS1.MS2
727	P05026	healthy-disease	-0.0142595	0.961537	0.969484	8	protein.linear.MS1.MS2
728	P05067	healthy-disease	-0.491813	0.0220484	0.0405853	3	protein.linear.MS1.MS2
729	P05089	healthy-disease	-0.159699	0.0713973	0.11093	1	protein.linear.MS1.MS2
730	P05090	healthy-disease	0.162323	0.633724	0.696874	7	protein.linear.MS1.MS2
731	P05091	healthy-disease	1.33799	0.00038685	0.00123298	28	protein.linear.MS1.MS2
732	P05107	healthy-disease	-0.346494	0.209392	0.277003	30	protein.linear.MS1.MS2
733	P05109	healthy-disease	-0.510692	0.451559	0.526758	6	protein.linear.MS1.MS2
734	P05114	healthy-disease	-0.136212	0.496027	0.568813	6	protein.linear.MS1.MS2
735	P05141	healthy-disease	-0.435956	0.0172047	0.0327538	15	protein.linear.MS1.MS2
736	P05155	healthy-disease	0.622471	0.0131668	0.0259553	15	protein.linear.MS1.MS2
737	P05156	healthy-disease	0.130832	0.680826	0.739962	13	protein.linear.MS1.MS2
738	P05161	healthy-disease	-1.50482	4.68035e-05	0.000214797	6	protein.linear.MS1.MS2
739	P05164	healthy-disease	-0.171134	0.788986	0.8358	20	protein.linear.MS1.MS2
740	P05165	healthy-disease	0.319415	0.162632	0.223702	9	protein.linear.MS1.MS2
741	P05166	healthy-disease	0.337316	0.212791	0.280233	10	protein.linear.MS1.MS2
742	P05198	healthy-disease	-0.788324	3.52672e-07	5.83532e-06	21	protein.linear.MS1.MS2
743	P05204	healthy-disease	0.461609	0.00275316	0.00658959	7	protein.linear.MS1.MS2
744	P05362	healthy-disease	0.363696	0.165523	0.226755	19	protein.linear.MS1.MS2
745	P05386	healthy-disease	-0.814307	7.5371e-06	5.20079e-05	3	protein.linear.MS1.MS2
746	P05387	healthy-disease	-0.82724	9.72959e-07	1.17397e-05	13	protein.linear.MS1.MS2
747	P05388	healthy-disease	-0.920575	1.70145e-08	7.25509e-07	13	protein.linear.MS1.MS2
748	P05413	healthy-disease	1.35096	0.00277339	0.00663438	7	protein.linear.MS1.MS2
749	P05452	healthy-disease	1.14744	0.000101032	0.000406721	6	protein.linear.MS1.MS2
750	P05455	healthy-disease	-0.415991	0.00554203	0.0121339	31	protein.linear.MS1.MS2
751	P05543	healthy-disease	0.685086	0.0302231	0.0530111	2	protein.linear.MS1.MS2
752	P05546	healthy-disease	0.940338	0.00829517	0.0172665	10	protein.linear.MS1.MS2
753	P05556	healthy-disease	0.741919	1.43461e-05	8.44611e-05	25	protein.linear.MS1.MS2
754	P05771	healthy-disease	-0.0427523	0.842437	0.879065	2	protein.linear.MS1.MS2
755	P05783	healthy-disease	-0.277914	0.624948	0.688603	29	protein.linear.MS1.MS2
756	P05787	healthy-disease	-0.377728	0.353854	0.429555	42	protein.linear.MS1.MS2
757	P06132	healthy-disease	-0.307116	0.0409808	0.0689344	4	protein.linear.MS1.MS2
758	P06280	healthy-disease	0.112478	0.80834	0.850558	5	protein.linear.MS1.MS2
759	P06310	healthy-disease	-0.392732	0.268627	0.339709	1	protein.linear.MS1.MS2
760	P06312;P06313	healthy-disease	-1.08409	0.0216836	0.0399977	1	protein.linear.MS1.MS2
761	P06318;P06319	healthy-disease	-0.567472	0.284719	0.356772	1	protein.linear.MS1.MS2
762	P06331	healthy-disease	-0.711235	0.100426	0.148458	3	protein.linear.MS1.MS2
763	P06396	healthy-disease	0.532237	0.00170927	0.00436206	59	protein.linear.MS1.MS2
764	P06454	healthy-disease	-0.511327	0.000289475	0.000977228	10	protein.linear.MS1.MS2
765	P06576	healthy-disease	-0.104614	0.563675	0.632515	39	protein.linear.MS1.MS2
766	P06681	healthy-disease	0.0228207	0.922327	0.941435	16	protein.linear.MS1.MS2
767	P06702	healthy-disease	-0.619617	0.370737	0.447329	11	protein.linear.MS1.MS2
768	P06703	healthy-disease	1.3626	3.70226e-05	0.000179474	3	protein.linear.MS1.MS2
769	P06727	healthy-disease	0.218297	0.572778	0.641092	30	protein.linear.MS1.MS2
770	P06730	healthy-disease	-0.391239	0.0252403	0.045673	6	protein.linear.MS1.MS2
771	P06731	healthy-disease	-1.86844	7.76452e-05	0.000325399	1	protein.linear.MS1.MS2
772	P06733	healthy-disease	-0.917707	1.61078e-06	1.70061e-05	42	protein.linear.MS1.MS2
773	P06737	healthy-disease	-0.411252	0.170339	0.232338	25	protein.linear.MS1.MS2
774	P06744	healthy-disease	-1.0837	1.92446e-10	6.50173e-08	35	protein.linear.MS1.MS2
775	P06748	healthy-disease	-0.895819	1.33461e-06	1.4802e-05	22	protein.linear.MS1.MS2
776	P06753	healthy-disease	0.155259	0.142436	0.200057	15	protein.linear.MS1.MS2
777	P06756	healthy-disease	-0.533069	0.0172919	0.0328913	16	protein.linear.MS1.MS2
778	P06865	healthy-disease	-0.365013	0.173712	0.236232	13	protein.linear.MS1.MS2
779	P07099	healthy-disease	0.582881	0.197406	0.263716	29	protein.linear.MS1.MS2
780	P07108	healthy-disease	0.552497	0.00151776	0.00393275	11	protein.linear.MS1.MS2
781	P07195	healthy-disease	-0.319424	0.186385	0.251414	27	protein.linear.MS1.MS2
782	P07203	healthy-disease	-0.0312845	0.853636	0.887807	14	protein.linear.MS1.MS2
783	P07204	healthy-disease	2.39334	5.7212e-07	8.15828e-06	2	protein.linear.MS1.MS2
784	P07225	healthy-disease	0.24728	0.575183	0.642963	6	protein.linear.MS1.MS2
785	P07237	healthy-disease	-1.17814	7.21379e-09	4.65926e-07	54	protein.linear.MS1.MS2
786	P07305	healthy-disease	0.777969	0.00239609	0.00586274	9	protein.linear.MS1.MS2
787	P07311	healthy-disease	0.634814	9.11179e-05	0.000373311	3	protein.linear.MS1.MS2
788	P07339	healthy-disease	1.33575	0.0140341	0.0274433	32	protein.linear.MS1.MS2
789	P07355	healthy-disease	1.00237	3.23978e-08	1.18473e-06	51	protein.linear.MS1.MS2
790	P07357	healthy-disease	0.149874	0.703344	0.759923	9	protein.linear.MS1.MS2
791	P07358	healthy-disease	0.28344	0.404892	0.481346	11	protein.linear.MS1.MS2
792	P07360	healthy-disease	0.088691	0.822495	0.861942	8	protein.linear.MS1.MS2
793	P07384	healthy-disease	0.178152	0.0266863	0.0476835	35	protein.linear.MS1.MS2
794	P07437	healthy-disease	-0.223801	0.0214238	0.0396182	9	protein.linear.MS1.MS2
795	P07451	healthy-disease	2.78916	0.000434804	0.00136307	1	protein.linear.MS1.MS2
796	P07478	healthy-disease	0.323611	0.0285019	0.0504556	2	protein.linear.MS1.MS2
797	P07585	healthy-disease	1.48549	0.000380953	0.00121949	18	protein.linear.MS1.MS2
798	P07602	healthy-disease	-0.0694788	0.796593	0.841827	17	protein.linear.MS1.MS2
799	P07686	healthy-disease	0.0511088	0.855805	0.889632	19	protein.linear.MS1.MS2
800	P07711	healthy-disease	0.195302	0.498788	0.571382	5	protein.linear.MS1.MS2
801	P07737	healthy-disease	-0.234176	0.00400293	0.00913766	16	protein.linear.MS1.MS2
802	P07738	healthy-disease	1.86395	3.15677e-06	2.72924e-05	10	protein.linear.MS1.MS2
803	P07741	healthy-disease	-0.377114	0.000382024	0.00122114	12	protein.linear.MS1.MS2
804	P07814	healthy-disease	-0.734315	2.28296e-06	2.12883e-05	51	protein.linear.MS1.MS2
805	P07858	healthy-disease	-1.04502	0.000899066	0.00254755	21	protein.linear.MS1.MS2
806	P07900	healthy-disease	-0.510012	3.78394e-06	3.11712e-05	40	protein.linear.MS1.MS2
807	P07902	healthy-disease	0.505661	0.0107694	0.021687	4	protein.linear.MS1.MS2
808	P07910	healthy-disease	-0.653118	0.000317497	0.00105083	25	protein.linear.MS1.MS2
809	P07919	healthy-disease	-0.323592	0.0904963	0.13607	6	protein.linear.MS1.MS2
810	P07942	healthy-disease	0.307348	0.227693	0.296043	37	protein.linear.MS1.MS2
811	P07948	healthy-disease	-0.54768	0.00025671	0.00088568	5	protein.linear.MS1.MS2
812	P07951	healthy-disease	1.33615	0.000171378	0.000635185	6	protein.linear.MS1.MS2
813	P07954	healthy-disease	-0.23172	0.120165	0.173095	13	protein.linear.MS1.MS2
814	P07988	healthy-disease	2.85473	0.00306936	0.00724375	4	protein.linear.MS1.MS2
815	P07996	healthy-disease	-1.45671	0.012881	0.0255064	17	protein.linear.MS1.MS2
816	P07998	healthy-disease	-0.101176	0.768946	0.817133	1	protein.linear.MS1.MS2
817	P08047	healthy-disease	-0.208833	0.0545964	0.0877699	1	protein.linear.MS1.MS2
818	P08123	healthy-disease	-0.513996	0.101012	0.14919	10	protein.linear.MS1.MS2
819	P08133	healthy-disease	0.23159	0.0695493	0.108319	69	protein.linear.MS1.MS2
820	P08134	healthy-disease	0.062756	0.470316	0.544015	14	protein.linear.MS1.MS2
821	P08174	healthy-disease	1.35406	0.00250323	0.00609433	5	protein.linear.MS1.MS2
822	P08185	healthy-disease	0.584078	0.0605537	0.0960809	6	protein.linear.MS1.MS2
823	P08195	healthy-disease	-1.70107	2.95738e-05	0.000149986	7	protein.linear.MS1.MS2
824	P08237	healthy-disease	0.150658	0.409559	0.486158	15	protein.linear.MS1.MS2
825	P08238	healthy-disease	-0.814602	1.85737e-07	3.72834e-06	67	protein.linear.MS1.MS2
826	P08240	healthy-disease	-0.994075	1.61071e-07	3.38481e-06	6	protein.linear.MS1.MS2
827	P08246	healthy-disease	0.0971968	0.901259	0.926575	7	protein.linear.MS1.MS2
828	P08253	healthy-disease	0.00805452	0.985892	0.988368	4	protein.linear.MS1.MS2
829	P08294	healthy-disease	2.39516	3.84299e-06	3.14731e-05	8	protein.linear.MS1.MS2
830	P08311	healthy-disease	0.450499	0.476245	0.549716	9	protein.linear.MS1.MS2
831	P08397	healthy-disease	0.29867	0.213651	0.281282	4	protein.linear.MS1.MS2
832	P08493	healthy-disease	1.72804	6.19207e-05	0.000270334	1	protein.linear.MS1.MS2
833	P08559	healthy-disease	0.00393304	0.97547	0.979788	18	protein.linear.MS1.MS2
834	P08567	healthy-disease	-0.331203	0.05361	0.0864056	4	protein.linear.MS1.MS2
835	P08571	healthy-disease	-0.12834	0.555355	0.625095	12	protein.linear.MS1.MS2
836	P08572	healthy-disease	1.13126	3.29096e-06	2.79033e-05	13	protein.linear.MS1.MS2
837	P08574	healthy-disease	-0.508932	0.0209378	0.0388013	11	protein.linear.MS1.MS2
838	P08575	healthy-disease	-0.626126	0.00106374	0.00294946	28	protein.linear.MS1.MS2
839	P08579	healthy-disease	-0.674894	3.47436e-06	2.92887e-05	5	protein.linear.MS1.MS2
840	P08590	healthy-disease	0.421843	0.000138809	0.000528292	3	protein.linear.MS1.MS2
841	P08603	healthy-disease	-0.0280356	0.923358	0.9418	66	protein.linear.MS1.MS2
842	P08621	healthy-disease	-0.606285	8.51551e-05	0.000353833	15	protein.linear.MS1.MS2
843	P08631	healthy-disease	0.0380083	0.810369	0.85208	4	protein.linear.MS1.MS2
844	P08637	healthy-disease	-0.514214	0.0132982	0.0261791	5	protein.linear.MS1.MS2
845	P08648	healthy-disease	0.42846	0.0668146	0.104691	7	protein.linear.MS1.MS2
846	P08651	healthy-disease	0.263234	0.0614019	0.097111	2	protein.linear.MS1.MS2
847	P08670	healthy-disease	0.822979	2.146e-06	2.03207e-05	89	protein.linear.MS1.MS2
848	P08697	healthy-disease	0.64585	0.119822	0.17277	4	protein.linear.MS1.MS2
849	P08708;P0CW22	healthy-disease	-0.831968	1.75405e-05	9.82821e-05	14	protein.linear.MS1.MS2
850	P08727	healthy-disease	-0.563001	0.0284147	0.0503361	47	protein.linear.MS1.MS2
851	P08729	healthy-disease	0.587047	0.386113	0.463462	26	protein.linear.MS1.MS2
852	P08754	healthy-disease	-0.264675	0.020574	0.0382305	6	protein.linear.MS1.MS2
853	P08758	healthy-disease	0.455648	2.93485e-05	0.000149188	36	protein.linear.MS1.MS2
854	P08865	healthy-disease	-0.890422	2.68631e-08	1.02594e-06	19	protein.linear.MS1.MS2
855	P08962	healthy-disease	-0.437846	0.169839	0.231944	3	protein.linear.MS1.MS2
856	P09012	healthy-disease	-0.680575	1.04828e-05	6.67666e-05	8	protein.linear.MS1.MS2
857	P09104	healthy-disease	-0.247298	0.256951	0.32749	16	protein.linear.MS1.MS2
858	P09110	healthy-disease	0.508577	0.041739	0.0701291	16	protein.linear.MS1.MS2
859	P09210	healthy-disease	1.11362	0.246489	0.315438	2	protein.linear.MS1.MS2
860	P09211	healthy-disease	0.201754	0.138177	0.195212	24	protein.linear.MS1.MS2
861	P09234	healthy-disease	-0.743201	1.79041e-05	9.97906e-05	4	protein.linear.MS1.MS2
862	P09238	healthy-disease	0.477718	0.106489	0.156056	1	protein.linear.MS1.MS2
863	P09382	healthy-disease	0.0864571	0.644707	0.707301	16	protein.linear.MS1.MS2
864	P09417	healthy-disease	0.869899	4.2087e-06	3.34034e-05	8	protein.linear.MS1.MS2
865	P09429	healthy-disease	0.204153	0.121594	0.175038	27	protein.linear.MS1.MS2
866	P09455	healthy-disease	0.0691162	0.798112	0.843027	8	protein.linear.MS1.MS2
867	P09467	healthy-disease	2.07298	0.000125879	0.000486247	21	protein.linear.MS1.MS2
868	P09486	healthy-disease	-0.540504	0.041726	0.0701291	4	protein.linear.MS1.MS2
869	P09488	healthy-disease	1.33694	0.0157681	0.0303345	6	protein.linear.MS1.MS2
870	P09493	healthy-disease	1.1747	4.7491e-05	0.000217725	25	protein.linear.MS1.MS2
871	P09496	healthy-disease	0.0332553	0.742516	0.794236	9	protein.linear.MS1.MS2
872	P09497	healthy-disease	0.0411628	0.680494	0.739784	10	protein.linear.MS1.MS2
873	P09525	healthy-disease	0.328509	0.251357	0.321105	26	protein.linear.MS1.MS2
874	P09543	healthy-disease	-0.191868	0.115265	0.166967	19	protein.linear.MS1.MS2
875	P09601	healthy-disease	0.242322	0.448328	0.524523	6	protein.linear.MS1.MS2
876	P09619	healthy-disease	0.529433	0.017855	0.0338305	7	protein.linear.MS1.MS2
877	P09622	healthy-disease	-0.254764	0.235938	0.304776	16	protein.linear.MS1.MS2
878	P09651	healthy-disease	-0.829567	6.07117e-06	4.42933e-05	30	protein.linear.MS1.MS2
879	P09661	healthy-disease	-0.662572	1.20983e-05	7.4005e-05	8	protein.linear.MS1.MS2
880	P09668	healthy-disease	1.7529	0.00060781	0.00181352	11	protein.linear.MS1.MS2
881	P09669	healthy-disease	-0.546873	0.00242715	0.00593543	6	protein.linear.MS1.MS2
882	P09758	healthy-disease	0.100889	0.762684	0.811854	10	protein.linear.MS1.MS2
883	P09871	healthy-disease	-0.471111	0.125114	0.179575	14	protein.linear.MS1.MS2
884	P09874	healthy-disease	-1.01702	1.22356e-06	1.37792e-05	44	protein.linear.MS1.MS2
885	P09913	healthy-disease	0.489565	0.234894	0.303875	1	protein.linear.MS1.MS2
886	P09914	healthy-disease	0.486592	0.0672147	0.105206	7	protein.linear.MS1.MS2
887	P09917	healthy-disease	1.08082	0.00112297	0.00308641	16	protein.linear.MS1.MS2
888	P09936	healthy-disease	-1.64372	0.0146587	0.0284872	4	protein.linear.MS1.MS2
889	P09960	healthy-disease	0.85451	0.00383049	0.00880351	40	protein.linear.MS1.MS2
890	P09972	healthy-disease	-0.521733	0.0922992	0.138354	13	protein.linear.MS1.MS2
891	P0C0L4	healthy-disease	0.468291	0.0341504	0.0588652	82	protein.linear.MS1.MS2
892	P0C0L5	healthy-disease	0.264192	0.388145	0.465265	2	protein.linear.MS1.MS2
893	P0C0S5;Q71UI9	healthy-disease	0.168748	0.18186	0.246218	3	protein.linear.MS1.MS2
894	P0CG05	healthy-disease	-0.621276	0.0659594	0.103488	10	protein.linear.MS1.MS2
895	P0CG12	healthy-disease	-0.286329	0.162341	0.223372	1	protein.linear.MS1.MS2
896	P0DI81;P0DI82	healthy-disease	-0.132464	0.42374	0.501518	1	protein.linear.MS1.MS2
897	P0DMV8;P0DMV9	healthy-disease	0.0278976	0.781317	0.828675	57	protein.linear.MS1.MS2
898	P10109	healthy-disease	0.760896	0.0263454	0.047303	2	protein.linear.MS1.MS2
899	P10114	healthy-disease	-0.277391	0.0596728	0.0948888	3	protein.linear.MS1.MS2
900	P10155	healthy-disease	-0.102801	0.30807	0.382432	21	protein.linear.MS1.MS2
901	P10253	healthy-disease	0.239656	0.471292	0.545001	23	protein.linear.MS1.MS2
902	P10301	healthy-disease	2.16381	1.69697e-09	1.98598e-07	7	protein.linear.MS1.MS2
903	P10398	healthy-disease	-0.362104	0.000315432	0.00104557	1	protein.linear.MS1.MS2
904	P10412	healthy-disease	0.829586	4.66895e-06	3.57248e-05	3	protein.linear.MS1.MS2
905	P10515	healthy-disease	-0.101193	0.523075	0.594706	13	protein.linear.MS1.MS2
906	P10586	healthy-disease	-0.463285	0.181861	0.246218	2	protein.linear.MS1.MS2
907	P10599	healthy-disease	-0.312477	0.172821	0.235213	17	protein.linear.MS1.MS2
908	P10606	healthy-disease	-0.154406	0.33194	0.407002	7	protein.linear.MS1.MS2
909	P10619	healthy-disease	-0.261404	0.388574	0.465652	6	protein.linear.MS1.MS2
910	P10620	healthy-disease	0.226392	0.675422	0.735302	5	protein.linear.MS1.MS2
911	P10643	healthy-disease	0.377229	0.324934	0.399862	15	protein.linear.MS1.MS2
912	P10644	healthy-disease	-0.126734	0.238687	0.307378	13	protein.linear.MS1.MS2
913	P10646	healthy-disease	1.86288	0.000282837	0.000957764	1	protein.linear.MS1.MS2
914	P10746	healthy-disease	0.701102	0.0050087	0.0111383	1	protein.linear.MS1.MS2
915	P10768	healthy-disease	0.723121	8.39993e-07	1.07246e-05	15	protein.linear.MS1.MS2
916	P10809	healthy-disease	-1.15368	3.54921e-06	2.97484e-05	39	protein.linear.MS1.MS2
917	P10909	healthy-disease	0.43688	0.222533	0.290796	18	protein.linear.MS1.MS2
918	P11021	healthy-disease	-1.30232	5.73236e-09	4.05532e-07	56	protein.linear.MS1.MS2
919	P11047	healthy-disease	0.962422	3.42258e-05	0.00016852	54	protein.linear.MS1.MS2
920	P11117	healthy-disease	-0.731791	0.000290764	0.00097932	4	protein.linear.MS1.MS2
921	P11142	healthy-disease	-0.680314	1.60951e-07	3.38481e-06	46	protein.linear.MS1.MS2
922	P11166	healthy-disease	-0.728497	0.130576	0.186198	5	protein.linear.MS1.MS2
923	P11169	healthy-disease	-1.14736	0.024481	0.044439	1	protein.linear.MS1.MS2
924	P11171	healthy-disease	1.46466	2.00217e-05	0.000109919	9	protein.linear.MS1.MS2
925	P11172	healthy-disease	-0.684066	0.00190308	0.00480639	7	protein.linear.MS1.MS2
926	P11177	healthy-disease	-0.120435	0.473023	0.54614	13	protein.linear.MS1.MS2
927	P11182	healthy-disease	-0.0218247	0.891792	0.919679	9	protein.linear.MS1.MS2
928	P11215	healthy-disease	-0.564699	0.204347	0.271341	21	protein.linear.MS1.MS2
929	P11216	healthy-disease	0.373778	0.0560379	0.0898571	42	protein.linear.MS1.MS2
930	P11217	healthy-disease	0.183722	0.301899	0.37594	10	protein.linear.MS1.MS2
931	P11233	healthy-disease	1.11133	7.09908e-07	9.59359e-06	4	protein.linear.MS1.MS2
932	P11234	healthy-disease	0.475004	0.000159905	0.000597197	8	protein.linear.MS1.MS2
933	P11274	healthy-disease	-0.18428	0.148717	0.207684	1	protein.linear.MS1.MS2
934	P11277	healthy-disease	2.23497	2.20216e-05	0.00011752	5	protein.linear.MS1.MS2
935	P11279	healthy-disease	0.47562	0.0302613	0.0530358	8	protein.linear.MS1.MS2
936	P11310	healthy-disease	-0.406696	0.1173	0.169635	12	protein.linear.MS1.MS2
937	P11387	healthy-disease	-1.06551	1.61617e-06	1.70221e-05	18	protein.linear.MS1.MS2
938	P11413	healthy-disease	-0.653509	0.0523884	0.0847788	43	protein.linear.MS1.MS2
939	P11441	healthy-disease	-0.435651	0.00150343	0.00390715	1	protein.linear.MS1.MS2
940	P11498	healthy-disease	-1.68618	0.000262956	0.000902203	4	protein.linear.MS1.MS2
941	P11532	healthy-disease	-0.432591	0.0337975	0.0583257	1	protein.linear.MS1.MS2
942	P11586	healthy-disease	-0.519574	0.000244415	0.000851157	43	protein.linear.MS1.MS2
943	P11678	healthy-disease	-0.339857	0.566145	0.635123	4	protein.linear.MS1.MS2
944	P11717	healthy-disease	-0.574535	0.000768601	0.00222965	19	protein.linear.MS1.MS2
945	P11766	healthy-disease	0.720313	0.000765893	0.00222327	17	protein.linear.MS1.MS2
946	P11802	healthy-disease	-0.138997	0.511725	0.583917	1	protein.linear.MS1.MS2
947	P11908	healthy-disease	-0.684882	3.25129e-06	2.76663e-05	7	protein.linear.MS1.MS2
948	P11940	healthy-disease	-0.938906	9.31776e-08	2.25922e-06	33	protein.linear.MS1.MS2
949	P12004	healthy-disease	-1.11616	1.18191e-05	7.29064e-05	7	protein.linear.MS1.MS2
950	P12074	healthy-disease	-0.131762	0.444548	0.520932	5	protein.linear.MS1.MS2
951	P12081	healthy-disease	-0.515385	7.48333e-06	5.18404e-05	17	protein.linear.MS1.MS2
952	P12107	healthy-disease	-1.0876	0.00786451	0.0164667	1	protein.linear.MS1.MS2
953	P12109	healthy-disease	0.954617	0.0171851	0.0327306	34	protein.linear.MS1.MS2
954	P12110	healthy-disease	0.982551	0.0206939	0.038414	32	protein.linear.MS1.MS2
955	P12111	healthy-disease	0.804128	0.0173874	0.0330442	140	protein.linear.MS1.MS2
956	P12235	healthy-disease	0.120027	0.610552	0.675622	11	protein.linear.MS1.MS2
957	P12236	healthy-disease	-0.482837	0.0525943	0.0850494	4	protein.linear.MS1.MS2
958	P12268	healthy-disease	-1.22418	8.38334e-09	5.04379e-07	21	protein.linear.MS1.MS2
959	P12270	healthy-disease	-0.629713	1.82121e-05	0.000100994	44	protein.linear.MS1.MS2
960	P12277	healthy-disease	2.23229	0.000178819	0.000658318	7	protein.linear.MS1.MS2
961	P12314	healthy-disease	-0.492875	0.0658099	0.103312	1	protein.linear.MS1.MS2
962	P12429	healthy-disease	1.85775	6.08746e-05	0.000267442	23	protein.linear.MS1.MS2
963	P12532	healthy-disease	-2.08284	7.35019e-05	0.00031281	1	protein.linear.MS1.MS2
964	P12694	healthy-disease	0.442011	0.0451576	0.0750689	6	protein.linear.MS1.MS2
965	P12724	healthy-disease	-1.33932	0.0590495	0.0939998	2	protein.linear.MS1.MS2
966	P12814	healthy-disease	0.177651	0.397297	0.473522	92	protein.linear.MS1.MS2
967	P12821	healthy-disease	2.11997	8.35155e-07	1.07246e-05	9	protein.linear.MS1.MS2
968	P12830	healthy-disease	-0.252182	0.333016	0.408115	10	protein.linear.MS1.MS2
969	P12838	healthy-disease	0.332514	0.618201	0.682882	1	protein.linear.MS1.MS2
970	P12931	healthy-disease	-0.0234073	0.808815	0.850766	8	protein.linear.MS1.MS2
971	P12955	healthy-disease	-0.120084	0.201752	0.268269	17	protein.linear.MS1.MS2
972	P12956	healthy-disease	-0.544025	0.0003388	0.00111211	42	protein.linear.MS1.MS2
973	P13010	healthy-disease	-0.464511	0.000666655	0.00197036	48	protein.linear.MS1.MS2
974	P13073	healthy-disease	-0.250547	0.0769169	0.118533	10	protein.linear.MS1.MS2
975	P13284	healthy-disease	1.0353	0.0223627	0.0411121	6	protein.linear.MS1.MS2
976	P13473	healthy-disease	-0.153128	0.540915	0.611348	2	protein.linear.MS1.MS2
[truncated: 3,416 more rows]
