# Supplementary material for: Combining Precursor and Fragment Information for Improved Detection of Differential Abundance in Data Independent Acquisition
Source: Mol Cell Proteomics. 2019 Dec 30;19(2):421–30. doi: 10.1074/mcp.RA119.001705 (PMC7000113; doi:10.1074/mcp.RA119.001705)
Supplement: Statistical results controlled mixtures [file 154840_1_supp_443472_q2pq36.zip]

Archive with 6 entries (6 files):
- MP-LFC-TTOF.xlsx
- MP-SFC-OT.xlsx
- Spike-in-biol-var-OT.xlsx
- Spike-in-HEK293-OT.xlsx
- MP-LFC-MS1var-OT.zip
- MP-LFC-OT.xlsx
