# Supplementary material for: Combining Precursor and Fragment Information for Improved Detection of Differential Abundance in Data Independent Acquisition
Source: Mol Cell Proteomics. 2019 Dec 30;19(2):421–30. doi: 10.1074/mcp.RA119.001705 (PMC7000113; doi:10.1074/mcp.RA119.001705)
Supplement: Statistical results controlled mixtures [file 154840_1_supp_443472_q2pq36.zip › MP-LFC-TTOF.xlsx]

## Sheet: MS1
	Protein	Compare	log2FC	pvalue	adjusted.pvalue	Method	Dataset	Label	Tlog2FC
1	A5Z2X5	SSampleA-6600-64w-SSampleB-6600-64w	0.39471	0.102758	0.191777	protein.linear.MS1	LFQBench	1	-0.693147
2	O13535;O74302;P0C2I2;P0C2I3;P0C2I4;P0C2I5;P0C2I6;P0C2I7;P0C2I8;P0C2I9;P0C2J0;P0C2J1;P0CX57;P0CX58;P0CX59;P0CX60;P0CX65;P0CX66;P0CX67;P0CX68;P0CX69;P0CX70;P0CX71;P0CX72;P0CX73;P0CX74;P0CX75;P0CX76;P47098;P47099;P47100;Q03434;Q03612;Q03619;Q03855;Q03856;Q04670;Q04706;Q04711;Q07793;Q12085;Q12088;Q12141;Q12193;Q12217;Q12269;Q12316;Q12414;Q12441;Q12470;Q12485;Q6Q5H1;Q92393;Q99231;Q99337	SSampleA-6600-64w-SSampleB-6600-64w	0.404448	0.0185885	0.0497905	protein.linear.MS1	LFQBench	1	-0.693147
3	O13547	SSampleA-6600-64w-SSampleB-6600-64w	1.06177	7.54564e-05	0.000959467	protein.linear.MS1	LFQBench	1	-0.693147
4	O13563;O13563-2	SSampleA-6600-64w-SSampleB-6600-64w	0.90882	0.00180159	0.00798799	protein.linear.MS1	LFQBench	1	-0.693147
5	O14455	SSampleA-6600-64w-SSampleB-6600-64w	0.987097	5.96978e-05	0.000820381	protein.linear.MS1	LFQBench	1	-0.693147
6	O14467	SSampleA-6600-64w-SSampleB-6600-64w	1.02652	2.35836e-05	0.000543235	protein.linear.MS1	LFQBench	1	-0.693147
7	O43137	SSampleA-6600-64w-SSampleB-6600-64w	0.854213	0.0246043	0.0617901	protein.linear.MS1	LFQBench	1	-0.693147
8	O74700	SSampleA-6600-64w-SSampleB-6600-64w	0.731281	0.000103191	0.00114728	protein.linear.MS1	LFQBench	1	-0.693147
9	P00044	SSampleA-6600-64w-SSampleB-6600-64w	0.913739	0.0183754	0.0493993	protein.linear.MS1	LFQBench	1	-0.693147
10	P00127	SSampleA-6600-64w-SSampleB-6600-64w	1.00934	0.000199358	0.00174934	protein.linear.MS1	LFQBench	1	-0.693147
11	P00128	SSampleA-6600-64w-SSampleB-6600-64w	0.882374	0.000207281	0.00179495	protein.linear.MS1	LFQBench	1	-0.693147
12	P00175	SSampleA-6600-64w-SSampleB-6600-64w	0.516361	0.0223252	0.0574688	protein.linear.MS1	LFQBench	1	-0.693147
13	P00330	SSampleA-6600-64w-SSampleB-6600-64w	1.20501	7.97204e-07	0.000174944	protein.linear.MS1	LFQBench	1	-0.693147
14	P00350	SSampleA-6600-64w-SSampleB-6600-64w	-1.18235	2.47445e-06	0.000238032	protein.linear.MS1	LFQBench	1	1.38629
15	P00358	SSampleA-6600-64w-SSampleB-6600-64w	1.08462	3.35229e-06	0.000265378	protein.linear.MS1	LFQBench	1	-0.693147
16	P00359	SSampleA-6600-64w-SSampleB-6600-64w	0.862106	0.00118899	0.00588509	protein.linear.MS1	LFQBench	1	-0.693147
17	P00360	SSampleA-6600-64w-SSampleB-6600-64w	0.91295	3.31547e-05	0.000632131	protein.linear.MS1	LFQBench	1	-0.693147
18	P00363	SSampleA-6600-64w-SSampleB-6600-64w	-1.25123	0.000242349	0.00200448	protein.linear.MS1	LFQBench	1	1.38629
19	P00370	SSampleA-6600-64w-SSampleB-6600-64w	-1.09216	0.00483937	0.0171588	protein.linear.MS1	LFQBench	1	1.38629
20	P00393	SSampleA-6600-64w-SSampleB-6600-64w	-1.59678	0.000345091	0.00249515	protein.linear.MS1	LFQBench	1	1.38629
21	P00401	SSampleA-6600-64w-SSampleB-6600-64w	0.0816008	0.468137	0.601373	protein.linear.MS1	LFQBench	1	-0.693147
22	P00410	SSampleA-6600-64w-SSampleB-6600-64w	0.795891	0.000962407	0.0051371	protein.linear.MS1	LFQBench	1	-0.693147
23	P00424	SSampleA-6600-64w-SSampleB-6600-64w	0.90743	9.37536e-05	0.00109632	protein.linear.MS1	LFQBench	1	-0.693147
24	P00427	SSampleA-6600-64w-SSampleB-6600-64w	0.929826	0.00133727	0.00643198	protein.linear.MS1	LFQBench	1	-0.693147
25	P00431	SSampleA-6600-64w-SSampleB-6600-64w	0.942218	0.000974297	0.0051634	protein.linear.MS1	LFQBench	1	-0.693147
26	P00445	SSampleA-6600-64w-SSampleB-6600-64w	1.04808	5.41178e-05	0.0007801	protein.linear.MS1	LFQBench	1	-0.693147
27	P00447	SSampleA-6600-64w-SSampleB-6600-64w	1.1726	0.000247208	0.00203347	protein.linear.MS1	LFQBench	1	-0.693147
28	P00448	SSampleA-6600-64w-SSampleB-6600-64w	-1.05586	0.00820301	0.0259274	protein.linear.MS1	LFQBench	1	1.38629
29	P00452	SSampleA-6600-64w-SSampleB-6600-64w	-0.663488	0.000748436	0.00428993	protein.linear.MS1	LFQBench	1	1.38629
30	P00490	SSampleA-6600-64w-SSampleB-6600-64w	-0.773124	0.0318351	0.0756555	protein.linear.MS1	LFQBench	1	1.38629
31	P00498	SSampleA-6600-64w-SSampleB-6600-64w	0.494864	0.000706382	0.00413007	protein.linear.MS1	LFQBench	1	-0.693147
32	P00509	SSampleA-6600-64w-SSampleB-6600-64w	-1.31096	2.49525e-05	0.000557651	protein.linear.MS1	LFQBench	1	1.38629
33	P00546	SSampleA-6600-64w-SSampleB-6600-64w	0.543666	0.0148492	0.0415624	protein.linear.MS1	LFQBench	1	-0.693147
34	P00549	SSampleA-6600-64w-SSampleB-6600-64w	0.929991	2.28116e-05	0.000528488	protein.linear.MS1	LFQBench	1	-0.693147
35	P00550	SSampleA-6600-64w-SSampleB-6600-64w	-0.870149	7.06128e-05	0.00092399	protein.linear.MS1	LFQBench	1	1.38629
36	P00560	SSampleA-6600-64w-SSampleB-6600-64w	0.987813	0.000392511	0.00273091	protein.linear.MS1	LFQBench	1	-0.693147
37	P00561	SSampleA-6600-64w-SSampleB-6600-64w	-0.525341	0.10602	0.196951	protein.linear.MS1	LFQBench	1	1.38629
38	P00579	SSampleA-6600-64w-SSampleB-6600-64w	-1.07309	4.08874e-05	0.000677627	protein.linear.MS1	LFQBench	1	1.38629
39	P00582	SSampleA-6600-64w-SSampleB-6600-64w	-0.564323	0.227697	0.353019	protein.linear.MS1	LFQBench	1	1.38629
40	P00722	SSampleA-6600-64w-SSampleB-6600-64w	-1.13227	9.25462e-05	0.00108734	protein.linear.MS1	LFQBench	1	1.38629
41	P00724;P00724-2	SSampleA-6600-64w-SSampleB-6600-64w	0.74703	0.000479774	0.00312666	protein.linear.MS1	LFQBench	1	-0.693147
42	P00729	SSampleA-6600-64w-SSampleB-6600-64w	0.579169	0.0166363	0.0455542	protein.linear.MS1	LFQBench	1	-0.693147
43	P00805	SSampleA-6600-64w-SSampleB-6600-64w	-1.01792	7.97373e-05	0.000996716	protein.linear.MS1	LFQBench	1	1.38629
44	P00812	SSampleA-6600-64w-SSampleB-6600-64w	0.81742	0.000312591	0.00233651	protein.linear.MS1	LFQBench	1	-0.693147
45	P00815	SSampleA-6600-64w-SSampleB-6600-64w	0.661116	0.000454387	0.00300099	protein.linear.MS1	LFQBench	1	-0.693147
46	P00817	SSampleA-6600-64w-SSampleB-6600-64w	1.06628	3.0098e-05	0.000599926	protein.linear.MS1	LFQBench	1	-0.693147
47	P00830	SSampleA-6600-64w-SSampleB-6600-64w	0.869308	8.46828e-06	0.00035724	protein.linear.MS1	LFQBench	1	-0.693147
48	P00864	SSampleA-6600-64w-SSampleB-6600-64w	-1.24551	1.90792e-05	0.000481513	protein.linear.MS1	LFQBench	1	1.38629
49	P00890	SSampleA-6600-64w-SSampleB-6600-64w	0.87163	5.18877e-05	0.000762801	protein.linear.MS1	LFQBench	1	-0.693147
50	P00899	SSampleA-6600-64w-SSampleB-6600-64w	0.783239	1.54764e-05	0.000459616	protein.linear.MS1	LFQBench	1	-0.693147
51	P00924	SSampleA-6600-64w-SSampleB-6600-64w	1.1813	0.00025699	0.00209425	protein.linear.MS1	LFQBench	1	-0.693147
52	P00925	SSampleA-6600-64w-SSampleB-6600-64w	0.882601	0.000430492	0.00291719	protein.linear.MS1	LFQBench	1	-0.693147
53	P00927	SSampleA-6600-64w-SSampleB-6600-64w	0.533503	0.00170576	0.00772408	protein.linear.MS1	LFQBench	1	-0.693147
54	P00931	SSampleA-6600-64w-SSampleB-6600-64w	0.598769	0.000537195	0.00337654	protein.linear.MS1	LFQBench	1	-0.693147
55	P00934	SSampleA-6600-64w-SSampleB-6600-64w	-1.40376	0.000199642	0.00174934	protein.linear.MS1	LFQBench	1	1.38629
56	P00937	SSampleA-6600-64w-SSampleB-6600-64w	0.70337	0.0018648	0.00819181	protein.linear.MS1	LFQBench	1	-0.693147
57	P00942	SSampleA-6600-64w-SSampleB-6600-64w	1.00892	1.40213e-05	0.000430861	protein.linear.MS1	LFQBench	1	-0.693147
58	P00946	SSampleA-6600-64w-SSampleB-6600-64w	-0.588035	0.085074	0.166719	protein.linear.MS1	LFQBench	1	1.38629
59	P00950	SSampleA-6600-64w-SSampleB-6600-64w	0.823874	0.00125208	0.00612203	protein.linear.MS1	LFQBench	1	-0.693147
60	P00954	SSampleA-6600-64w-SSampleB-6600-64w	-1.07419	0.000296779	0.00225644	protein.linear.MS1	LFQBench	1	1.38629
61	P00956	SSampleA-6600-64w-SSampleB-6600-64w	-1.30172	4.74164e-05	0.000726012	protein.linear.MS1	LFQBench	1	1.38629
62	P00957	SSampleA-6600-64w-SSampleB-6600-64w	-1.00064	0.00123358	0.00605168	protein.linear.MS1	LFQBench	1	1.38629
63	P00958	SSampleA-6600-64w-SSampleB-6600-64w	0.646544	0.00224166	0.00952865	protein.linear.MS1	LFQBench	1	-0.693147
64	P00959	SSampleA-6600-64w-SSampleB-6600-64w	-0.434804	0.00343185	0.0131594	protein.linear.MS1	LFQBench	1	1.38629
65	P00960	SSampleA-6600-64w-SSampleB-6600-64w	-1.4598	5.46952e-06	0.000305492	protein.linear.MS1	LFQBench	1	1.38629
66	P00961	SSampleA-6600-64w-SSampleB-6600-64w	-1.04906	9.05468e-05	0.00106845	protein.linear.MS1	LFQBench	1	1.38629
67	P00962	SSampleA-6600-64w-SSampleB-6600-64w	-0.555916	0.00187204	0.00820991	protein.linear.MS1	LFQBench	1	1.38629
68	P00963	SSampleA-6600-64w-SSampleB-6600-64w	-1.39043	0.00100912	0.00529071	protein.linear.MS1	LFQBench	1	1.38629
69	P01097	SSampleA-6600-64w-SSampleB-6600-64w	0.667896	0.0225687	0.0580104	protein.linear.MS1	LFQBench	1	-0.693147
70	P01120	SSampleA-6600-64w-SSampleB-6600-64w	0.0150421	0.915149	0.943748	protein.linear.MS1	LFQBench	1	-0.693147
71	P01123	SSampleA-6600-64w-SSampleB-6600-64w	0.582537	0.00026468	0.00213724	protein.linear.MS1	LFQBench	1	-0.693147
72	P02293	SSampleA-6600-64w-SSampleB-6600-64w	1.0928	0.000493875	0.00319036	protein.linear.MS1	LFQBench	1	-0.693147
73	P02294	SSampleA-6600-64w-SSampleB-6600-64w	0.912153	0.0130339	0.0376252	protein.linear.MS1	LFQBench	1	-0.693147
74	P02309	SSampleA-6600-64w-SSampleB-6600-64w	0.899607	9.67112e-06	0.000365767	protein.linear.MS1	LFQBench	1	-0.693147
75	P02358	SSampleA-6600-64w-SSampleB-6600-64w	-1.45038	4.70975e-05	0.000724681	protein.linear.MS1	LFQBench	1	1.38629
76	P02359	SSampleA-6600-64w-SSampleB-6600-64w	-1.65514	1.75974e-05	0.000475676	protein.linear.MS1	LFQBench	1	1.38629
77	P02400	SSampleA-6600-64w-SSampleB-6600-64w	0.73415	0.000270145	0.00215364	protein.linear.MS1	LFQBench	1	-0.693147
78	P02406	SSampleA-6600-64w-SSampleB-6600-64w	0.913651	0.00026344	0.00213265	protein.linear.MS1	LFQBench	1	-0.693147
79	P02407;P14127	SSampleA-6600-64w-SSampleB-6600-64w	1.00415	1.65853e-05	0.000470449	protein.linear.MS1	LFQBench	1	-0.693147
80	P02413	SSampleA-6600-64w-SSampleB-6600-64w	-1.46678	2.35792e-06	0.000238032	protein.linear.MS1	LFQBench	1	1.38629
81	P02557	SSampleA-6600-64w-SSampleB-6600-64w	0.533582	0.101873	0.190285	protein.linear.MS1	LFQBench	1	-0.693147
82	P02829	SSampleA-6600-64w-SSampleB-6600-64w	0.897176	0.000195689	0.00174011	protein.linear.MS1	LFQBench	1	-0.693147
83	P02925	SSampleA-6600-64w-SSampleB-6600-64w	-1.86691	0.000106449	0.00116755	protein.linear.MS1	LFQBench	1	1.38629
84	P02930	SSampleA-6600-64w-SSampleB-6600-64w	-0.898723	0.000174157	0.00159554	protein.linear.MS1	LFQBench	1	1.38629
85	P02992	SSampleA-6600-64w-SSampleB-6600-64w	0.823071	3.64372e-05	0.000648343	protein.linear.MS1	LFQBench	1	-0.693147
86	P02994	SSampleA-6600-64w-SSampleB-6600-64w	1.1419	8.83871e-06	0.000359564	protein.linear.MS1	LFQBench	1	-0.693147
87	P03962	SSampleA-6600-64w-SSampleB-6600-64w	0.728966	0.00741344	0.0238752	protein.linear.MS1	LFQBench	1	-0.693147
88	P03965	SSampleA-6600-64w-SSampleB-6600-64w	0.610098	0.00443985	0.0160904	protein.linear.MS1	LFQBench	1	-0.693147
89	P04036	SSampleA-6600-64w-SSampleB-6600-64w	-0.856239	0.017894	0.0483106	protein.linear.MS1	LFQBench	1	1.38629
90	P04037	SSampleA-6600-64w-SSampleB-6600-64w	0.284996	0.349138	0.487978	protein.linear.MS1	LFQBench	1	-0.693147
91	P04039	SSampleA-6600-64w-SSampleB-6600-64w	-0.11034	0.450511	0.585982	protein.linear.MS1	LFQBench	1	-0.693147
92	P04046	SSampleA-6600-64w-SSampleB-6600-64w	-0.0126509	0.916913	0.944886	protein.linear.MS1	LFQBench	1	-0.693147
93	P04050	SSampleA-6600-64w-SSampleB-6600-64w	0.606319	0.00121143	0.00596946	protein.linear.MS1	LFQBench	1	-0.693147
94	P04076	SSampleA-6600-64w-SSampleB-6600-64w	0.658112	0.000238946	0.00198748	protein.linear.MS1	LFQBench	1	-0.693147
95	P04079	SSampleA-6600-64w-SSampleB-6600-64w	-1.275	0.000280638	0.00218761	protein.linear.MS1	LFQBench	1	1.38629
96	P04147	SSampleA-6600-64w-SSampleB-6600-64w	0.570701	0.000289438	0.0022212	protein.linear.MS1	LFQBench	1	-0.693147
97	P04173	SSampleA-6600-64w-SSampleB-6600-64w	0.129586	0.691081	0.78917	protein.linear.MS1	LFQBench	1	-0.693147
98	P04335	SSampleA-6600-64w-SSampleB-6600-64w	-0.862463	0.0149711	0.0418227	protein.linear.MS1	LFQBench	1	1.38629
99	P04425	SSampleA-6600-64w-SSampleB-6600-64w	0.166433	0.36095	0.500534	protein.linear.MS1	LFQBench	1	1.38629
100	P04449	SSampleA-6600-64w-SSampleB-6600-64w	0.865502	0.00710133	0.0230884	protein.linear.MS1	LFQBench	1	-0.693147
101	P04456	SSampleA-6600-64w-SSampleB-6600-64w	0.820795	0.000674832	0.00397621	protein.linear.MS1	LFQBench	1	-0.693147
102	P04650	SSampleA-6600-64w-SSampleB-6600-64w	0.323294	0.212553	0.334373	protein.linear.MS1	LFQBench	1	-0.693147
103	P04710	SSampleA-6600-64w-SSampleB-6600-64w	0.924916	0.000356012	0.00255324	protein.linear.MS1	LFQBench	1	-0.693147
104	P04801	SSampleA-6600-64w-SSampleB-6600-64w	0.689731	8.80378e-05	0.00104722	protein.linear.MS1	LFQBench	1	-0.693147
105	P04802	SSampleA-6600-64w-SSampleB-6600-64w	0.696279	0.00290958	0.0115057	protein.linear.MS1	LFQBench	1	-0.693147
106	P04805	SSampleA-6600-64w-SSampleB-6600-64w	-0.995612	7.52592e-05	0.000959467	protein.linear.MS1	LFQBench	1	1.38629
107	P04806	SSampleA-6600-64w-SSampleB-6600-64w	0.905445	1.80064e-05	0.000480242	protein.linear.MS1	LFQBench	1	-0.693147
108	P04807	SSampleA-6600-64w-SSampleB-6600-64w	0.820164	6.04627e-05	0.000823223	protein.linear.MS1	LFQBench	1	-0.693147
109	P04825	SSampleA-6600-64w-SSampleB-6600-64w	-1.23667	0.000444689	0.00297224	protein.linear.MS1	LFQBench	1	1.38629
110	P04840	SSampleA-6600-64w-SSampleB-6600-64w	0.956579	0.000180335	0.00163186	protein.linear.MS1	LFQBench	1	-0.693147
111	P04911;P04912	SSampleA-6600-64w-SSampleB-6600-64w	0.910745	0.000104043	0.00115098	protein.linear.MS1	LFQBench	1	-0.693147
112	P04951	SSampleA-6600-64w-SSampleB-6600-64w	-1.08888	0.000809609	0.00455212	protein.linear.MS1	LFQBench	1	1.38629
113	P04982	SSampleA-6600-64w-SSampleB-6600-64w	-0.992505	5.53522e-06	0.000305492	protein.linear.MS1	LFQBench	1	1.38629
114	P04983	SSampleA-6600-64w-SSampleB-6600-64w	-0.773792	2.40559e-05	0.000547766	protein.linear.MS1	LFQBench	1	1.38629
115	P05030	SSampleA-6600-64w-SSampleB-6600-64w	0.839577	0.000181348	0.00163435	protein.linear.MS1	LFQBench	1	-0.693147
116	P05055	SSampleA-6600-64w-SSampleB-6600-64w	-1.20512	8.78151e-05	0.00104722	protein.linear.MS1	LFQBench	1	1.38629
117	P05150	SSampleA-6600-64w-SSampleB-6600-64w	0.541197	0.0203178	0.0532305	protein.linear.MS1	LFQBench	1	-0.693147
118	P05317	SSampleA-6600-64w-SSampleB-6600-64w	1.01398	3.07956e-05	0.000608351	protein.linear.MS1	LFQBench	1	-0.693147
119	P05318	SSampleA-6600-64w-SSampleB-6600-64w	0.935742	0.000424287	0.00288398	protein.linear.MS1	LFQBench	1	-0.693147
120	P05319	SSampleA-6600-64w-SSampleB-6600-64w	0.862185	0.00967994	0.0297575	protein.linear.MS1	LFQBench	1	-0.693147
121	P05373	SSampleA-6600-64w-SSampleB-6600-64w	0.748992	0.00148566	0.00696403	protein.linear.MS1	LFQBench	1	-0.693147
122	P05453	SSampleA-6600-64w-SSampleB-6600-64w	0.60506	0.00328365	0.0126679	protein.linear.MS1	LFQBench	1	-0.693147
123	P05459	SSampleA-6600-64w-SSampleB-6600-64w	-0.755327	0.000138956	0.00136337	protein.linear.MS1	LFQBench	1	1.38629
124	P05626	SSampleA-6600-64w-SSampleB-6600-64w	0.998473	0.0056473	0.0192819	protein.linear.MS1	LFQBench	1	-0.693147
125	P05694	SSampleA-6600-64w-SSampleB-6600-64w	0.732471	1.32179e-05	0.000417782	protein.linear.MS1	LFQBench	1	-0.693147
126	P05707	SSampleA-6600-64w-SSampleB-6600-64w	-0.686089	0.0394976	0.0895372	protein.linear.MS1	LFQBench	1	1.38629
127	P05737	SSampleA-6600-64w-SSampleB-6600-64w	0.686746	0.000960147	0.00513122	protein.linear.MS1	LFQBench	1	-0.693147
128	P05738	SSampleA-6600-64w-SSampleB-6600-64w	1.06567	0.000200655	0.00175474	protein.linear.MS1	LFQBench	1	-0.693147
129	P05739	SSampleA-6600-64w-SSampleB-6600-64w	0.802193	0.00151928	0.00706541	protein.linear.MS1	LFQBench	1	-0.693147
130	P05740	SSampleA-6600-64w-SSampleB-6600-64w	1.18122	9.38998e-05	0.00109632	protein.linear.MS1	LFQBench	1	-0.693147
131	P05744	SSampleA-6600-64w-SSampleB-6600-64w	0.915664	0.0008991	0.00490103	protein.linear.MS1	LFQBench	1	-0.693147
132	P05745	SSampleA-6600-64w-SSampleB-6600-64w	0.894591	3.64388e-05	0.000648343	protein.linear.MS1	LFQBench	1	-0.693147
133	P05747	SSampleA-6600-64w-SSampleB-6600-64w	0.851688	0.000754348	0.00431823	protein.linear.MS1	LFQBench	1	-0.693147
134	P05748	SSampleA-6600-64w-SSampleB-6600-64w	1.02391	3.0668e-05	0.000608351	protein.linear.MS1	LFQBench	1	-0.693147
135	P05749	SSampleA-6600-64w-SSampleB-6600-64w	0.82333	2.58888e-05	0.000569945	protein.linear.MS1	LFQBench	1	-0.693147
136	P05750	SSampleA-6600-64w-SSampleB-6600-64w	0.946656	2.14203e-05	0.000511	protein.linear.MS1	LFQBench	1	-0.693147
137	P05755	SSampleA-6600-64w-SSampleB-6600-64w	1.3164	1.76296e-05	0.000475676	protein.linear.MS1	LFQBench	1	-0.693147
138	P05756	SSampleA-6600-64w-SSampleB-6600-64w	1.14668	1.84186e-05	0.000480242	protein.linear.MS1	LFQBench	1	-0.693147
139	P05759	SSampleA-6600-64w-SSampleB-6600-64w	0.992647	0.000445009	0.00297224	protein.linear.MS1	LFQBench	1	-0.693147
140	P05804	SSampleA-6600-64w-SSampleB-6600-64w	-1.20125	0.000157532	0.00147825	protein.linear.MS1	LFQBench	1	1.38629
141	P06101	SSampleA-6600-64w-SSampleB-6600-64w	0.52432	0.00468508	0.0167214	protein.linear.MS1	LFQBench	1	-0.693147
142	P06103	SSampleA-6600-64w-SSampleB-6600-64w	0.577703	0.00128151	0.0062384	protein.linear.MS1	LFQBench	1	-0.693147
143	P06105	SSampleA-6600-64w-SSampleB-6600-64w	0.575479	0.000116532	0.00122774	protein.linear.MS1	LFQBench	1	-0.693147
144	P06106	SSampleA-6600-64w-SSampleB-6600-64w	1.01794	5.78409e-06	0.000305492	protein.linear.MS1	LFQBench	1	-0.693147
145	P06115	SSampleA-6600-64w-SSampleB-6600-64w	0.786535	0.00118248	0.0058845	protein.linear.MS1	LFQBench	1	-0.693147
146	P06149	SSampleA-6600-64w-SSampleB-6600-64w	-0.813376	0.0300589	0.0721706	protein.linear.MS1	LFQBench	1	1.38629
147	P06168	SSampleA-6600-64w-SSampleB-6600-64w	1.10817	0.000100354	0.00113931	protein.linear.MS1	LFQBench	1	-0.693147
148	P06169	SSampleA-6600-64w-SSampleB-6600-64w	1.06679	3.98875e-05	0.000676254	protein.linear.MS1	LFQBench	1	-0.693147
149	P06208	SSampleA-6600-64w-SSampleB-6600-64w	0.661447	0.00489361	0.0173095	protein.linear.MS1	LFQBench	1	-0.693147
150	P06244	SSampleA-6600-64w-SSampleB-6600-64w	0.447703	0.0251938	0.0628201	protein.linear.MS1	LFQBench	1	-0.693147
151	P06610	SSampleA-6600-64w-SSampleB-6600-64w	-0.822613	0.00141139	0.00671233	protein.linear.MS1	LFQBench	1	1.38629
152	P06612	SSampleA-6600-64w-SSampleB-6600-64w	-1.3712	0.00261506	0.0106357	protein.linear.MS1	LFQBench	1	1.38629
153	P06633	SSampleA-6600-64w-SSampleB-6600-64w	0.425249	0.00764417	0.024529	protein.linear.MS1	LFQBench	1	-0.693147
154	P06634	SSampleA-6600-64w-SSampleB-6600-64w	0.813317	4.03438e-06	0.000270487	protein.linear.MS1	LFQBench	1	-0.693147
155	P06715	SSampleA-6600-64w-SSampleB-6600-64w	-0.857771	0.00108902	0.00555815	protein.linear.MS1	LFQBench	1	1.38629
156	P06720	SSampleA-6600-64w-SSampleB-6600-64w	-1.39805	1.44704e-07	8.21807e-05	protein.linear.MS1	LFQBench	1	1.38629
157	P06738	SSampleA-6600-64w-SSampleB-6600-64w	0.547091	0.00684991	0.0224942	protein.linear.MS1	LFQBench	1	-0.693147
158	P06780	SSampleA-6600-64w-SSampleB-6600-64w	0.217496	0.023829	0.0606693	protein.linear.MS1	LFQBench	1	-0.693147
159	P06782	SSampleA-6600-64w-SSampleB-6600-64w	0.94973	0.0102347	0.0309984	protein.linear.MS1	LFQBench	1	-0.693147
160	P06785	SSampleA-6600-64w-SSampleB-6600-64w	-0.18468	0.090612	0.174508	protein.linear.MS1	LFQBench	1	-0.693147
161	P06787	SSampleA-6600-64w-SSampleB-6600-64w	0.84793	0.00137345	0.00655904	protein.linear.MS1	LFQBench	1	-0.693147
162	P06959	SSampleA-6600-64w-SSampleB-6600-64w	-1.12174	3.94883e-06	0.000270487	protein.linear.MS1	LFQBench	1	1.38629
163	P06968	SSampleA-6600-64w-SSampleB-6600-64w	-0.811685	0.0312499	0.0745449	protein.linear.MS1	LFQBench	1	1.38629
164	P06983	SSampleA-6600-64w-SSampleB-6600-64w	-0.550737	0.0496535	0.107757	protein.linear.MS1	LFQBench	1	1.38629
165	P06996	SSampleA-6600-64w-SSampleB-6600-64w	-0.64989	0.0405255	0.0914459	protein.linear.MS1	LFQBench	1	1.38629
166	P06999	SSampleA-6600-64w-SSampleB-6600-64w	-0.75293	0.00154027	0.00712937	protein.linear.MS1	LFQBench	1	1.38629
167	P07001	SSampleA-6600-64w-SSampleB-6600-64w	0.577946	0.0185437	0.0497309	protein.linear.MS1	LFQBench	1	1.38629
168	P07003	SSampleA-6600-64w-SSampleB-6600-64w	-1.04421	0.000921715	0.00497389	protein.linear.MS1	LFQBench	1	1.38629
169	P07004	SSampleA-6600-64w-SSampleB-6600-64w	-0.906783	0.00381962	0.0143334	protein.linear.MS1	LFQBench	1	1.38629
170	P07012	SSampleA-6600-64w-SSampleB-6600-64w	-0.776518	0.000114677	0.00121689	protein.linear.MS1	LFQBench	1	1.38629
171	P07014	SSampleA-6600-64w-SSampleB-6600-64w	-1.4046	0.000632286	0.00378602	protein.linear.MS1	LFQBench	1	1.38629
172	P07024	SSampleA-6600-64w-SSampleB-6600-64w	-0.764061	0.200088	0.319059	protein.linear.MS1	LFQBench	1	1.38629
173	P07102	SSampleA-6600-64w-SSampleB-6600-64w	-1.15893	4.82602e-05	0.000736384	protein.linear.MS1	LFQBench	1	1.38629
174	P07118	SSampleA-6600-64w-SSampleB-6600-64w	-1.07372	0.000397934	0.00275996	protein.linear.MS1	LFQBench	1	1.38629
175	P07143	SSampleA-6600-64w-SSampleB-6600-64w	0.874215	0.000625637	0.00376659	protein.linear.MS1	LFQBench	1	-0.693147
176	P07149	SSampleA-6600-64w-SSampleB-6600-64w	0.675394	0.000293678	0.00224436	protein.linear.MS1	LFQBench	1	-0.693147
177	P07170	SSampleA-6600-64w-SSampleB-6600-64w	0.945257	0.000361924	0.00258726	protein.linear.MS1	LFQBench	1	-0.693147
178	P07172	SSampleA-6600-64w-SSampleB-6600-64w	0.551627	0.0252846	0.0629979	protein.linear.MS1	LFQBench	1	-0.693147
179	P07213	SSampleA-6600-64w-SSampleB-6600-64w	0.71697	0.00656098	0.021828	protein.linear.MS1	LFQBench	1	-0.693147
180	P07244	SSampleA-6600-64w-SSampleB-6600-64w	0.908168	0.000400978	0.00277647	protein.linear.MS1	LFQBench	1	-0.693147
181	P07245	SSampleA-6600-64w-SSampleB-6600-64w	0.624366	0.00237764	0.00988884	protein.linear.MS1	LFQBench	1	-0.693147
182	P07246	SSampleA-6600-64w-SSampleB-6600-64w	0.739353	0.00455928	0.0164023	protein.linear.MS1	LFQBench	1	-0.693147
183	P07251	SSampleA-6600-64w-SSampleB-6600-64w	0.987059	8.06808e-05	0.00100567	protein.linear.MS1	LFQBench	1	-0.693147
184	P07255	SSampleA-6600-64w-SSampleB-6600-64w	0.668758	0.00351837	0.0133752	protein.linear.MS1	LFQBench	1	-0.693147
185	P07256	SSampleA-6600-64w-SSampleB-6600-64w	0.713911	0.000175791	0.00160387	protein.linear.MS1	LFQBench	1	-0.693147
186	P07257	SSampleA-6600-64w-SSampleB-6600-64w	0.875907	0.000781664	0.00443444	protein.linear.MS1	LFQBench	1	-0.693147
187	P07258	SSampleA-6600-64w-SSampleB-6600-64w	-0.350377	0.129617	0.229514	protein.linear.MS1	LFQBench	1	-0.693147
188	P07259	SSampleA-6600-64w-SSampleB-6600-64w	0.673432	0.000787886	0.00446401	protein.linear.MS1	LFQBench	1	-0.693147
189	P07260	SSampleA-6600-64w-SSampleB-6600-64w	0.491015	0.013883	0.0395573	protein.linear.MS1	LFQBench	1	-0.693147
190	P07262	SSampleA-6600-64w-SSampleB-6600-64w	0.800936	0.00150353	0.00700829	protein.linear.MS1	LFQBench	1	-0.693147
191	P07263;P07263-2	SSampleA-6600-64w-SSampleB-6600-64w	0.770146	0.00137406	0.00655904	protein.linear.MS1	LFQBench	1	-0.693147
192	P07264	SSampleA-6600-64w-SSampleB-6600-64w	0.473373	0.0118581	0.0347268	protein.linear.MS1	LFQBench	1	-0.693147
193	P07267	SSampleA-6600-64w-SSampleB-6600-64w	0.553438	0.00115981	0.0058191	protein.linear.MS1	LFQBench	1	-0.693147
194	P07273	SSampleA-6600-64w-SSampleB-6600-64w	0.476407	0.0110449	0.0328683	protein.linear.MS1	LFQBench	1	-0.693147
195	P07274	SSampleA-6600-64w-SSampleB-6600-64w	0.826114	0.0148163	0.0415214	protein.linear.MS1	LFQBench	1	-0.693147
196	P07275	SSampleA-6600-64w-SSampleB-6600-64w	0.498699	0.0102732	0.0310512	protein.linear.MS1	LFQBench	1	-0.693147
197	P07277	SSampleA-6600-64w-SSampleB-6600-64w	-0.811433	0.00844965	0.0265552	protein.linear.MS1	LFQBench	1	-0.693147
198	P07278	SSampleA-6600-64w-SSampleB-6600-64w	0.648668	0.00466556	0.0166762	protein.linear.MS1	LFQBench	1	-0.693147
199	P07280;P07281	SSampleA-6600-64w-SSampleB-6600-64w	0.962614	0.000387553	0.0027092	protein.linear.MS1	LFQBench	1	-0.693147
200	P07283	SSampleA-6600-64w-SSampleB-6600-64w	0.931325	0.000576937	0.00355206	protein.linear.MS1	LFQBench	1	-0.693147
201	P07284	SSampleA-6600-64w-SSampleB-6600-64w	0.777319	0.000685808	0.0040248	protein.linear.MS1	LFQBench	1	-0.693147
202	P07342	SSampleA-6600-64w-SSampleB-6600-64w	0.640422	0.000259609	0.00211171	protein.linear.MS1	LFQBench	1	-0.693147
203	P07347	SSampleA-6600-64w-SSampleB-6600-64w	-0.158202	0.562089	0.685758	protein.linear.MS1	LFQBench	1	-0.693147
204	P07395	SSampleA-6600-64w-SSampleB-6600-64w	-0.704916	0.0145235	0.0409602	protein.linear.MS1	LFQBench	1	1.38629
205	P07464	SSampleA-6600-64w-SSampleB-6600-64w	-1.08168	0.00542155	0.0186841	protein.linear.MS1	LFQBench	1	1.38629
206	P07560	SSampleA-6600-64w-SSampleB-6600-64w	0.442444	0.00287359	0.0113939	protein.linear.MS1	LFQBench	1	-0.693147
207	P07650	SSampleA-6600-64w-SSampleB-6600-64w	-1.08236	0.000435878	0.00294018	protein.linear.MS1	LFQBench	1	1.38629
208	P07702	SSampleA-6600-64w-SSampleB-6600-64w	0.46004	0.00412477	0.0151848	protein.linear.MS1	LFQBench	1	-0.693147
209	P07703	SSampleA-6600-64w-SSampleB-6600-64w	0.67005	0.0177004	0.0478463	protein.linear.MS1	LFQBench	1	-0.693147
210	P07806;P07806-2	SSampleA-6600-64w-SSampleB-6600-64w	0.654826	0.00346653	0.0132465	protein.linear.MS1	LFQBench	1	-0.693147
211	P07813	SSampleA-6600-64w-SSampleB-6600-64w	-1.26285	5.66625e-06	0.000305492	protein.linear.MS1	LFQBench	1	1.38629
212	P07913	SSampleA-6600-64w-SSampleB-6600-64w	-1.20298	1.29049e-05	0.000413799	protein.linear.MS1	LFQBench	1	1.38629
213	P07991	SSampleA-6600-64w-SSampleB-6600-64w	0.894761	0.000349955	0.00251797	protein.linear.MS1	LFQBench	1	-0.693147
214	P08067	SSampleA-6600-64w-SSampleB-6600-64w	0.650147	0.000140831	0.00137263	protein.linear.MS1	LFQBench	1	-0.693147
215	P08200	SSampleA-6600-64w-SSampleB-6600-64w	-1.13771	5.54731e-05	0.000788588	protein.linear.MS1	LFQBench	1	1.38629
216	P08201	SSampleA-6600-64w-SSampleB-6600-64w	-0.883952	0.047725	0.10421	protein.linear.MS1	LFQBench	1	1.38629
217	P08312	SSampleA-6600-64w-SSampleB-6600-64w	-0.835057	0.00458593	0.016458	protein.linear.MS1	LFQBench	1	1.38629
218	P08417	SSampleA-6600-64w-SSampleB-6600-64w	0.512831	0.00364258	0.0137882	protein.linear.MS1	LFQBench	1	-0.693147
219	P08506	SSampleA-6600-64w-SSampleB-6600-64w	-1.06258	0.00132849	0.00641767	protein.linear.MS1	LFQBench	1	1.38629
220	P08518	SSampleA-6600-64w-SSampleB-6600-64w	0.390676	0.0818653	0.161429	protein.linear.MS1	LFQBench	1	-0.693147
221	P08524	SSampleA-6600-64w-SSampleB-6600-64w	0.900944	0.000331545	0.0024335	protein.linear.MS1	LFQBench	1	-0.693147
222	P08525	SSampleA-6600-64w-SSampleB-6600-64w	0.388971	0.145047	0.251305	protein.linear.MS1	LFQBench	1	-0.693147
223	P08536	SSampleA-6600-64w-SSampleB-6600-64w	0.439236	0.00171086	0.00773296	protein.linear.MS1	LFQBench	1	-0.693147
224	P08566	SSampleA-6600-64w-SSampleB-6600-64w	0.692839	0.000652541	0.00388626	protein.linear.MS1	LFQBench	1	-0.693147
225	P08622	SSampleA-6600-64w-SSampleB-6600-64w	-0.904237	0.000241908	0.00200448	protein.linear.MS1	LFQBench	1	1.38629
226	P08839	SSampleA-6600-64w-SSampleB-6600-64w	-1.41064	2.00258e-05	0.0004923	protein.linear.MS1	LFQBench	1	1.38629
227	P08997	SSampleA-6600-64w-SSampleB-6600-64w	-1.47965	1.48575e-07	8.21807e-05	protein.linear.MS1	LFQBench	1	1.38629
228	P09030	SSampleA-6600-64w-SSampleB-6600-64w	-1.02273	0.116548	0.211644	protein.linear.MS1	LFQBench	1	1.38629
229	P09032	SSampleA-6600-64w-SSampleB-6600-64w	0.591424	0.00260232	0.0105996	protein.linear.MS1	LFQBench	1	-0.693147
230	P09064	SSampleA-6600-64w-SSampleB-6600-64w	0.459631	0.025199	0.0628201	protein.linear.MS1	LFQBench	1	-0.693147
231	P09127	SSampleA-6600-64w-SSampleB-6600-64w	-0.652741	0.0878628	0.170973	protein.linear.MS1	LFQBench	1	1.38629
232	P09148	SSampleA-6600-64w-SSampleB-6600-64w	-1.44641	6.92509e-05	0.000909304	protein.linear.MS1	LFQBench	1	1.38629
233	P09152	SSampleA-6600-64w-SSampleB-6600-64w	-0.670459	0.00176858	0.00789658	protein.linear.MS1	LFQBench	1	1.38629
234	P09158	SSampleA-6600-64w-SSampleB-6600-64w	-1.24464	0.000177843	0.00161412	protein.linear.MS1	LFQBench	1	1.38629
235	P09169	SSampleA-6600-64w-SSampleB-6600-64w	-1.46497	3.35708e-05	0.000632131	protein.linear.MS1	LFQBench	1	1.38629
236	P09232	SSampleA-6600-64w-SSampleB-6600-64w	0.891875	0.0001288	0.00130421	protein.linear.MS1	LFQBench	1	-0.693147
237	P09323	SSampleA-6600-64w-SSampleB-6600-64w	-1.02712	0.0125102	0.0364194	protein.linear.MS1	LFQBench	1	1.38629
238	P09372	SSampleA-6600-64w-SSampleB-6600-64w	-1.34172	2.68348e-05	0.00057924	protein.linear.MS1	LFQBench	1	1.38629
239	P09373	SSampleA-6600-64w-SSampleB-6600-64w	-1.43139	2.71394e-05	0.000580836	protein.linear.MS1	LFQBench	1	1.38629
240	P09394	SSampleA-6600-64w-SSampleB-6600-64w	-0.183238	0.274686	0.407198	protein.linear.MS1	LFQBench	1	1.38629
241	P09424	SSampleA-6600-64w-SSampleB-6600-64w	-2.01475	0.000498678	0.00320734	protein.linear.MS1	LFQBench	1	1.38629
242	P09435	SSampleA-6600-64w-SSampleB-6600-64w	0.227038	0.125956	0.224559	protein.linear.MS1	LFQBench	1	-0.693147
243	P09436	SSampleA-6600-64w-SSampleB-6600-64w	0.811599	0.00059757	0.00365637	protein.linear.MS1	LFQBench	1	-0.693147
244	P09440	SSampleA-6600-64w-SSampleB-6600-64w	0.474236	0.00141767	0.0067292	protein.linear.MS1	LFQBench	1	-0.693147
245	P09457	SSampleA-6600-64w-SSampleB-6600-64w	0.851276	0.000714274	0.00416425	protein.linear.MS1	LFQBench	1	-0.693147
246	P09546	SSampleA-6600-64w-SSampleB-6600-64w	-1.14317	0.000647351	0.00386576	protein.linear.MS1	LFQBench	1	1.38629
247	P09551	SSampleA-6600-64w-SSampleB-6600-64w	0.0503334	0.731388	0.817684	protein.linear.MS1	LFQBench	1	1.38629
248	P09624	SSampleA-6600-64w-SSampleB-6600-64w	0.900108	0.000171437	0.00158044	protein.linear.MS1	LFQBench	1	-0.693147
249	P09733	SSampleA-6600-64w-SSampleB-6600-64w	0.725324	0.00599258	0.0202576	protein.linear.MS1	LFQBench	1	-0.693147
250	P09734	SSampleA-6600-64w-SSampleB-6600-64w	0.513075	0.0671265	0.138091	protein.linear.MS1	LFQBench	1	-0.693147
251	P09831	SSampleA-6600-64w-SSampleB-6600-64w	0.73013	0.606345	0.720709	protein.linear.MS1	LFQBench	1	1.38629
252	P09938	SSampleA-6600-64w-SSampleB-6600-64w	1.24859	1.11757e-05	0.000392479	protein.linear.MS1	LFQBench	1	-0.693147
253	P0A698	SSampleA-6600-64w-SSampleB-6600-64w	-1.19087	0.000706546	0.00413007	protein.linear.MS1	LFQBench	1	1.38629
254	P0A6A3	SSampleA-6600-64w-SSampleB-6600-64w	-1.27328	9.60769e-05	0.00110426	protein.linear.MS1	LFQBench	1	1.38629
255	P0A6A8	SSampleA-6600-64w-SSampleB-6600-64w	-1.65063	8.4997e-06	0.00035724	protein.linear.MS1	LFQBench	1	1.38629
256	P0A6D7	SSampleA-6600-64w-SSampleB-6600-64w	-1.07859	0.00292711	0.0115441	protein.linear.MS1	LFQBench	1	1.38629
257	P0A6E6	SSampleA-6600-64w-SSampleB-6600-64w	-1.43308	0.00150273	0.00700829	protein.linear.MS1	LFQBench	1	1.38629
258	P0A6E9	SSampleA-6600-64w-SSampleB-6600-64w	-1.03181	0.00036589	0.00260299	protein.linear.MS1	LFQBench	1	1.38629
259	P0A6F3	SSampleA-6600-64w-SSampleB-6600-64w	-1.11832	9.26392e-05	0.00108734	protein.linear.MS1	LFQBench	1	1.38629
260	P0A6F5	SSampleA-6600-64w-SSampleB-6600-64w	-1.27355	0.00104696	0.00541214	protein.linear.MS1	LFQBench	1	1.38629
261	P0A6F9	SSampleA-6600-64w-SSampleB-6600-64w	-1.62897	4.60569e-07	0.000135868	protein.linear.MS1	LFQBench	1	1.38629
262	P0A6G7	SSampleA-6600-64w-SSampleB-6600-64w	-1.34537	0.000284082	0.00220151	protein.linear.MS1	LFQBench	1	1.38629
263	P0A6H1	SSampleA-6600-64w-SSampleB-6600-64w	-1.1027	0.0753518	0.150543	protein.linear.MS1	LFQBench	1	1.38629
264	P0A6H5	SSampleA-6600-64w-SSampleB-6600-64w	-1.14947	0.0159098	0.0438635	protein.linear.MS1	LFQBench	1	1.38629
265	P0A6I0	SSampleA-6600-64w-SSampleB-6600-64w	-0.519679	0.0216725	0.0561753	protein.linear.MS1	LFQBench	1	1.38629
266	P0A6J5	SSampleA-6600-64w-SSampleB-6600-64w	-0.84076	0.0038941	0.0145074	protein.linear.MS1	LFQBench	1	1.38629
267	P0A6J8	SSampleA-6600-64w-SSampleB-6600-64w	-1.20658	0.00345267	0.0132093	protein.linear.MS1	LFQBench	1	1.38629
268	P0A6K3	SSampleA-6600-64w-SSampleB-6600-64w	-1.57416	6.11595e-05	0.000830156	protein.linear.MS1	LFQBench	1	1.38629
269	P0A6K6	SSampleA-6600-64w-SSampleB-6600-64w	-1.41692	8.26716e-05	0.00101336	protein.linear.MS1	LFQBench	1	1.38629
270	P0A6L0	SSampleA-6600-64w-SSampleB-6600-64w	-1.2823	0.000130184	0.00131158	protein.linear.MS1	LFQBench	1	1.38629
271	P0A6L2	SSampleA-6600-64w-SSampleB-6600-64w	-0.848386	0.0193561	0.0514727	protein.linear.MS1	LFQBench	1	1.38629
272	P0A6L4	SSampleA-6600-64w-SSampleB-6600-64w	-1.02337	0.00254819	0.0104308	protein.linear.MS1	LFQBench	1	1.38629
273	P0A6M8	SSampleA-6600-64w-SSampleB-6600-64w	-1.41679	3.1642e-05	0.00061954	protein.linear.MS1	LFQBench	1	1.38629
274	P0A6N4	SSampleA-6600-64w-SSampleB-6600-64w	-1.67597	0.0219838	0.0567884	protein.linear.MS1	LFQBench	1	1.38629
275	P0A6N8	SSampleA-6600-64w-SSampleB-6600-64w	-0.385122	0.365056	0.504331	protein.linear.MS1	LFQBench	1	1.38629
276	P0A6P1	SSampleA-6600-64w-SSampleB-6600-64w	-1.25293	3.7259e-06	0.000270487	protein.linear.MS1	LFQBench	1	1.38629
277	P0A6P5	SSampleA-6600-64w-SSampleB-6600-64w	-1.21567	1.0255e-05	0.000368931	protein.linear.MS1	LFQBench	1	1.38629
278	P0A6P7	SSampleA-6600-64w-SSampleB-6600-64w	-0.933174	0.00231827	0.00975126	protein.linear.MS1	LFQBench	1	1.38629
279	P0A6P9	SSampleA-6600-64w-SSampleB-6600-64w	-1.51064	1.19703e-08	4.45465e-05	protein.linear.MS1	LFQBench	1	1.38629
280	P0A6Q3	SSampleA-6600-64w-SSampleB-6600-64w	-1.265	0.00141224	0.00671233	protein.linear.MS1	LFQBench	1	1.38629
281	P0A6Q6	SSampleA-6600-64w-SSampleB-6600-64w	-0.771777	0.000478271	0.00312178	protein.linear.MS1	LFQBench	1	1.38629
282	P0A6R0	SSampleA-6600-64w-SSampleB-6600-64w	-0.959912	0.00106561	0.00546385	protein.linear.MS1	LFQBench	1	1.38629
283	P0A6S7	SSampleA-6600-64w-SSampleB-6600-64w	-0.695086	0.00679162	0.0223608	protein.linear.MS1	LFQBench	1	1.38629
284	P0A6T1	SSampleA-6600-64w-SSampleB-6600-64w	-1.46885	4.70446e-05	0.000724681	protein.linear.MS1	LFQBench	1	1.38629
285	P0A6T9	SSampleA-6600-64w-SSampleB-6600-64w	-1.14931	0.00112018	0.00566491	protein.linear.MS1	LFQBench	1	1.38629
286	P0A6U8	SSampleA-6600-64w-SSampleB-6600-64w	-0.664458	0.0036492	0.0138015	protein.linear.MS1	LFQBench	1	1.38629
287	P0A6V1	SSampleA-6600-64w-SSampleB-6600-64w	-0.513676	0.129757	0.22967	protein.linear.MS1	LFQBench	1	1.38629
288	P0A6V8	SSampleA-6600-64w-SSampleB-6600-64w	-0.5986	0.000162948	0.00151162	protein.linear.MS1	LFQBench	1	1.38629
289	P0A6W5	SSampleA-6600-64w-SSampleB-6600-64w	-0.662839	0.00456368	0.0164048	protein.linear.MS1	LFQBench	1	1.38629
290	P0A6X7	SSampleA-6600-64w-SSampleB-6600-64w	-1.54276	1.88569e-05	0.000480242	protein.linear.MS1	LFQBench	1	1.38629
291	P0A6Y1	SSampleA-6600-64w-SSampleB-6600-64w	-0.857151	0.00216072	0.00923785	protein.linear.MS1	LFQBench	1	1.38629
292	P0A6Y5	SSampleA-6600-64w-SSampleB-6600-64w	-0.534798	0.0354062	0.081856	protein.linear.MS1	LFQBench	1	1.38629
293	P0A6Y8	SSampleA-6600-64w-SSampleB-6600-64w	-1.47229	1.76993e-06	0.000218698	protein.linear.MS1	LFQBench	1	1.38629
294	P0A6Z3	SSampleA-6600-64w-SSampleB-6600-64w	-1.08081	8.23909e-05	0.00101336	protein.linear.MS1	LFQBench	1	1.38629
295	P0A705	SSampleA-6600-64w-SSampleB-6600-64w	-1.25819	2.76387e-05	0.000586721	protein.linear.MS1	LFQBench	1	1.38629
296	P0A707	SSampleA-6600-64w-SSampleB-6600-64w	-1.30784	0.00207842	0.0089465	protein.linear.MS1	LFQBench	1	1.38629
297	P0A715	SSampleA-6600-64w-SSampleB-6600-64w	-1.49359	0.000124654	0.0012829	protein.linear.MS1	LFQBench	1	1.38629
298	P0A717	SSampleA-6600-64w-SSampleB-6600-64w	-0.755062	0.00812684	0.0257234	protein.linear.MS1	LFQBench	1	1.38629
299	P0A722	SSampleA-6600-64w-SSampleB-6600-64w	-1.65907	0.000135317	0.00134245	protein.linear.MS1	LFQBench	1	1.38629
300	P0A725	SSampleA-6600-64w-SSampleB-6600-64w	0.502892	0.019957	0.0525383	protein.linear.MS1	LFQBench	1	1.38629
301	P0A729	SSampleA-6600-64w-SSampleB-6600-64w	-1.0503	0.000725234	0.00417503	protein.linear.MS1	LFQBench	1	1.38629
302	P0A734	SSampleA-6600-64w-SSampleB-6600-64w	-0.524297	0.121075	0.218053	protein.linear.MS1	LFQBench	1	1.38629
303	P0A738	SSampleA-6600-64w-SSampleB-6600-64w	-0.110901	0.623855	0.735756	protein.linear.MS1	LFQBench	1	1.38629
304	P0A742	SSampleA-6600-64w-SSampleB-6600-64w	-0.743243	0.00685248	0.0224942	protein.linear.MS1	LFQBench	1	1.38629
305	P0A744	SSampleA-6600-64w-SSampleB-6600-64w	-1.18557	0.00627434	0.0210174	protein.linear.MS1	LFQBench	1	1.38629
306	P0A749	SSampleA-6600-64w-SSampleB-6600-64w	-1.15434	0.00994953	0.0303842	protein.linear.MS1	LFQBench	1	1.38629
307	P0A759	SSampleA-6600-64w-SSampleB-6600-64w	-0.937827	0.00273487	0.0109822	protein.linear.MS1	LFQBench	1	1.38629
308	P0A761	SSampleA-6600-64w-SSampleB-6600-64w	-0.833383	8.47574e-05	0.00102754	protein.linear.MS1	LFQBench	1	1.38629
309	P0A763	SSampleA-6600-64w-SSampleB-6600-64w	-0.609709	0.0509374	0.110083	protein.linear.MS1	LFQBench	1	1.38629
310	P0A780	SSampleA-6600-64w-SSampleB-6600-64w	-0.68819	0.00471856	0.01682	protein.linear.MS1	LFQBench	1	1.38629
311	P0A784	SSampleA-6600-64w-SSampleB-6600-64w	-1.15072	0.00635142	0.0212274	protein.linear.MS1	LFQBench	1	1.38629
312	P0A794	SSampleA-6600-64w-SSampleB-6600-64w	-1.78979	0.000106117	0.00116755	protein.linear.MS1	LFQBench	1	1.38629
313	P0A796	SSampleA-6600-64w-SSampleB-6600-64w	-1.39311	0.00107	0.00548003	protein.linear.MS1	LFQBench	1	1.38629
314	P0A799	SSampleA-6600-64w-SSampleB-6600-64w	-1.71803	1.33886e-06	0.00019903	protein.linear.MS1	LFQBench	1	1.38629
315	P0A7A7	SSampleA-6600-64w-SSampleB-6600-64w	-0.14063	0.684168	0.784515	protein.linear.MS1	LFQBench	1	1.38629
316	P0A7A9	SSampleA-6600-64w-SSampleB-6600-64w	-1.50911	1.84729e-05	0.000480242	protein.linear.MS1	LFQBench	1	1.38629
317	P0A7B8	SSampleA-6600-64w-SSampleB-6600-64w	-0.656991	0.0261224	0.0645402	protein.linear.MS1	LFQBench	1	1.38629
318	P0A7D4	SSampleA-6600-64w-SSampleB-6600-64w	-1.38953	3.91272e-05	0.000671077	protein.linear.MS1	LFQBench	1	1.38629
319	P0A7E5	SSampleA-6600-64w-SSampleB-6600-64w	-0.403228	0.0169662	0.0463144	protein.linear.MS1	LFQBench	1	1.38629
320	P0A7E9	SSampleA-6600-64w-SSampleB-6600-64w	-0.643063	0.0938566	0.178554	protein.linear.MS1	LFQBench	1	1.38629
321	P0A7G2	SSampleA-6600-64w-SSampleB-6600-64w	-0.701053	0.0148749	0.0416065	protein.linear.MS1	LFQBench	1	1.38629
322	P0A7G6	SSampleA-6600-64w-SSampleB-6600-64w	-1.27227	0.000385724	0.00270068	protein.linear.MS1	LFQBench	1	1.38629
323	P0A7I0	SSampleA-6600-64w-SSampleB-6600-64w	-0.473911	0.0664681	0.136801	protein.linear.MS1	LFQBench	1	1.38629
324	P0A7J3	SSampleA-6600-64w-SSampleB-6600-64w	-1.26214	0.000126604	0.00129622	protein.linear.MS1	LFQBench	1	1.38629
325	P0A7J7	SSampleA-6600-64w-SSampleB-6600-64w	-1.71181	2.0134e-08	4.45465e-05	protein.linear.MS1	LFQBench	1	1.38629
326	P0A7K2	SSampleA-6600-64w-SSampleB-6600-64w	-1.52035	7.27302e-07	0.000174944	protein.linear.MS1	LFQBench	1	1.38629
327	P0A7K6	SSampleA-6600-64w-SSampleB-6600-64w	-1.19475	0.000561456	0.00347961	protein.linear.MS1	LFQBench	1	1.38629
328	P0A7L0	SSampleA-6600-64w-SSampleB-6600-64w	-1.45827	0.000632247	0.00378602	protein.linear.MS1	LFQBench	1	1.38629
329	P0A7L3	SSampleA-6600-64w-SSampleB-6600-64w	-1.51889	0.000318629	0.00236963	protein.linear.MS1	LFQBench	1	1.38629
330	P0A7L8	SSampleA-6600-64w-SSampleB-6600-64w	-1.21898	0.00167443	0.00759156	protein.linear.MS1	LFQBench	1	1.38629
331	P0A7M2	SSampleA-6600-64w-SSampleB-6600-64w	-1.64478	2.97442e-05	0.000599926	protein.linear.MS1	LFQBench	1	1.38629
332	P0A7M6	SSampleA-6600-64w-SSampleB-6600-64w	-1.29557	0.000197015	0.00174011	protein.linear.MS1	LFQBench	1	1.38629
333	P0A7M9	SSampleA-6600-64w-SSampleB-6600-64w	-1.55692	0.000711397	0.00415294	protein.linear.MS1	LFQBench	1	1.38629
334	P0A7N4	SSampleA-6600-64w-SSampleB-6600-64w	-1.45223	5.25039e-05	0.000766764	protein.linear.MS1	LFQBench	1	1.38629
335	P0A7N9	SSampleA-6600-64w-SSampleB-6600-64w	-1.74505	0.00193524	0.00843687	protein.linear.MS1	LFQBench	1	1.38629
336	P0A7P5	SSampleA-6600-64w-SSampleB-6600-64w	-1.19112	0.00133242	0.00642207	protein.linear.MS1	LFQBench	1	1.38629
337	P0A7Q1	SSampleA-6600-64w-SSampleB-6600-64w	-1.651	4.50477e-06	0.000274151	protein.linear.MS1	LFQBench	1	1.38629
338	P0A7Q6	SSampleA-6600-64w-SSampleB-6600-64w	-1.53464	2.66296e-05	0.000577628	protein.linear.MS1	LFQBench	1	1.38629
339	P0A7R1	SSampleA-6600-64w-SSampleB-6600-64w	-1.50694	7.58231e-05	0.000961367	protein.linear.MS1	LFQBench	1	1.38629
340	P0A7R5	SSampleA-6600-64w-SSampleB-6600-64w	-1.55201	2.73475e-06	0.000248418	protein.linear.MS1	LFQBench	1	1.38629
341	P0A7R9	SSampleA-6600-64w-SSampleB-6600-64w	-1.04322	0.0554926	0.117992	protein.linear.MS1	LFQBench	1	1.38629
342	P0A7S3	SSampleA-6600-64w-SSampleB-6600-64w	-1.51922	2.14793e-05	0.000511	protein.linear.MS1	LFQBench	1	1.38629
343	P0A7S9	SSampleA-6600-64w-SSampleB-6600-64w	-1.28548	3.28182e-05	0.000631394	protein.linear.MS1	LFQBench	1	1.38629
344	P0A7T3	SSampleA-6600-64w-SSampleB-6600-64w	-1.47468	0.00012164	0.00127113	protein.linear.MS1	LFQBench	1	1.38629
345	P0A7T7	SSampleA-6600-64w-SSampleB-6600-64w	-1.53664	4.50803e-05	0.000711395	protein.linear.MS1	LFQBench	1	1.38629
346	P0A7U3	SSampleA-6600-64w-SSampleB-6600-64w	-1.8723	2.24295e-06	0.000238032	protein.linear.MS1	LFQBench	1	1.38629
347	P0A7U7	SSampleA-6600-64w-SSampleB-6600-64w	-1.32517	0.000718308	0.00416602	protein.linear.MS1	LFQBench	1	1.38629
348	P0A7V0	SSampleA-6600-64w-SSampleB-6600-64w	-1.37709	0.000416584	0.00285353	protein.linear.MS1	LFQBench	1	1.38629
349	P0A7V3	SSampleA-6600-64w-SSampleB-6600-64w	-1.53508	3.46896e-07	0.000109644	protein.linear.MS1	LFQBench	1	1.38629
350	P0A7V8	SSampleA-6600-64w-SSampleB-6600-64w	-1.59993	0.00011639	0.00122774	protein.linear.MS1	LFQBench	1	1.38629
351	P0A7W1	SSampleA-6600-64w-SSampleB-6600-64w	-1.60671	3.94423e-06	0.000270487	protein.linear.MS1	LFQBench	1	1.38629
352	P0A7W7	SSampleA-6600-64w-SSampleB-6600-64w	-1.42397	0.000303863	0.00229453	protein.linear.MS1	LFQBench	1	1.38629
353	P0A7X3	SSampleA-6600-64w-SSampleB-6600-64w	-1.37711	0.000422987	0.00287956	protein.linear.MS1	LFQBench	1	1.38629
354	P0A7Z0	SSampleA-6600-64w-SSampleB-6600-64w	-1.42413	0.0011855	0.00588509	protein.linear.MS1	LFQBench	1	1.38629
355	P0A7Z4	SSampleA-6600-64w-SSampleB-6600-64w	-1.48494	0.000126903	0.00129622	protein.linear.MS1	LFQBench	1	1.38629
356	P0A800	SSampleA-6600-64w-SSampleB-6600-64w	-0.645567	0.0100728	0.0307182	protein.linear.MS1	LFQBench	1	1.38629
357	P0A805	SSampleA-6600-64w-SSampleB-6600-64w	-1.13248	0.000901059	0.00490103	protein.linear.MS1	LFQBench	1	1.38629
358	P0A817	SSampleA-6600-64w-SSampleB-6600-64w	-0.753965	0.000618059	0.00374645	protein.linear.MS1	LFQBench	1	1.38629
359	P0A825	SSampleA-6600-64w-SSampleB-6600-64w	-1.16439	0.000222859	0.00188557	protein.linear.MS1	LFQBench	1	1.38629
360	P0A832	SSampleA-6600-64w-SSampleB-6600-64w	-0.913168	0.00135885	0.00652435	protein.linear.MS1	LFQBench	1	1.38629
361	P0A836	SSampleA-6600-64w-SSampleB-6600-64w	-1.32944	0.000134948	0.00134245	protein.linear.MS1	LFQBench	1	1.38629
362	P0A850	SSampleA-6600-64w-SSampleB-6600-64w	-1.42473	9.90565e-07	0.000174944	protein.linear.MS1	LFQBench	1	1.38629
363	P0A853	SSampleA-6600-64w-SSampleB-6600-64w	-1.60708	4.00267e-06	0.000270487	protein.linear.MS1	LFQBench	1	1.38629
364	P0A855	SSampleA-6600-64w-SSampleB-6600-64w	-0.875779	0.00111584	0.0056494	protein.linear.MS1	LFQBench	1	1.38629
365	P0A858	SSampleA-6600-64w-SSampleB-6600-64w	-1.66007	3.44567e-07	0.000109644	protein.linear.MS1	LFQBench	1	1.38629
366	P0A862	SSampleA-6600-64w-SSampleB-6600-64w	-1.57728	1.5972e-06	0.000218163	protein.linear.MS1	LFQBench	1	1.38629
367	P0A867	SSampleA-6600-64w-SSampleB-6600-64w	-1.45455	8.04847e-06	0.00035724	protein.linear.MS1	LFQBench	1	1.38629
368	P0A870	SSampleA-6600-64w-SSampleB-6600-64w	-1.36459	0.000163381	0.00151247	protein.linear.MS1	LFQBench	1	1.38629
369	P0A887	SSampleA-6600-64w-SSampleB-6600-64w	-1.02662	0.0105609	0.0316827	protein.linear.MS1	LFQBench	1	1.38629
370	P0A8A0	SSampleA-6600-64w-SSampleB-6600-64w	-1.30074	2.7831e-06	0.000248418	protein.linear.MS1	LFQBench	1	1.38629
371	P0A8A2	SSampleA-6600-64w-SSampleB-6600-64w	0.631545	0.0432842	0.0960063	protein.linear.MS1	LFQBench	1	1.38629
372	P0A8A8	SSampleA-6600-64w-SSampleB-6600-64w	-1.06381	0.0456214	0.100217	protein.linear.MS1	LFQBench	1	1.38629
373	P0A8B5	SSampleA-6600-64w-SSampleB-6600-64w	-0.163949	0.390661	0.528162	protein.linear.MS1	LFQBench	1	1.38629
374	P0A8C1	SSampleA-6600-64w-SSampleB-6600-64w	-1.14875	0.00419602	0.0153576	protein.linear.MS1	LFQBench	1	1.38629
375	P0A8D0	SSampleA-6600-64w-SSampleB-6600-64w	0.0412172	0.860126	0.907629	protein.linear.MS1	LFQBench	1	1.38629
376	P0A8D6	SSampleA-6600-64w-SSampleB-6600-64w	0.392116	0.227278	0.352508	protein.linear.MS1	LFQBench	1	1.38629
377	P0A8E1	SSampleA-6600-64w-SSampleB-6600-64w	-1.22827	0.000294176	0.00224436	protein.linear.MS1	LFQBench	1	1.38629
378	P0A8E7	SSampleA-6600-64w-SSampleB-6600-64w	-1.25214	0.00105112	0.00542098	protein.linear.MS1	LFQBench	1	1.38629
379	P0A8F0	SSampleA-6600-64w-SSampleB-6600-64w	-1.26668	0.000112707	0.00120176	protein.linear.MS1	LFQBench	1	1.38629
380	P0A8F8	SSampleA-6600-64w-SSampleB-6600-64w	-1.26304	0.00157171	0.00721452	protein.linear.MS1	LFQBench	1	1.38629
381	P0A8G3	SSampleA-6600-64w-SSampleB-6600-64w	-0.230006	0.158349	0.267951	protein.linear.MS1	LFQBench	1	1.38629
382	P0A8G6	SSampleA-6600-64w-SSampleB-6600-64w	-1.7454	1.88164e-05	0.000480242	protein.linear.MS1	LFQBench	1	1.38629
383	P0A8I5	SSampleA-6600-64w-SSampleB-6600-64w	-0.891964	0.0208967	0.0543929	protein.linear.MS1	LFQBench	1	1.38629
384	P0A8J4	SSampleA-6600-64w-SSampleB-6600-64w	-1.61179	1.6126e-05	0.000466388	protein.linear.MS1	LFQBench	1	1.38629
385	P0A8J8	SSampleA-6600-64w-SSampleB-6600-64w	-0.919929	0.0862781	0.168501	protein.linear.MS1	LFQBench	1	1.38629
386	P0A8K1	SSampleA-6600-64w-SSampleB-6600-64w	-0.840049	0.014733	0.0413665	protein.linear.MS1	LFQBench	1	1.38629
387	P0A8L1	SSampleA-6600-64w-SSampleB-6600-64w	-1.18209	0.000148283	0.00142332	protein.linear.MS1	LFQBench	1	1.38629
388	P0A8M0	SSampleA-6600-64w-SSampleB-6600-64w	-1.14673	2.91997e-05	0.000594803	protein.linear.MS1	LFQBench	1	1.38629
389	P0A8M3	SSampleA-6600-64w-SSampleB-6600-64w	-0.871132	0.000133641	0.00134096	protein.linear.MS1	LFQBench	1	1.38629
390	P0A8M6	SSampleA-6600-64w-SSampleB-6600-64w	-1.19797	0.000254381	0.00208065	protein.linear.MS1	LFQBench	1	1.38629
391	P0A8N3	SSampleA-6600-64w-SSampleB-6600-64w	-1.40281	1.46478e-05	0.000440929	protein.linear.MS1	LFQBench	1	1.38629
392	P0A8N5	SSampleA-6600-64w-SSampleB-6600-64w	-1.53221	2.89819e-05	0.000593726	protein.linear.MS1	LFQBench	1	1.38629
393	P0A8P3	SSampleA-6600-64w-SSampleB-6600-64w	-0.821253	0.00726181	0.0235238	protein.linear.MS1	LFQBench	1	1.38629
394	P0A8Q0	SSampleA-6600-64w-SSampleB-6600-64w	-1.10001	0.00149051	0.00697938	protein.linear.MS1	LFQBench	1	1.38629
395	P0A8R0	SSampleA-6600-64w-SSampleB-6600-64w	-1.29072	6.1513e-05	0.000832401	protein.linear.MS1	LFQBench	1	1.38629
396	P0A8T7	SSampleA-6600-64w-SSampleB-6600-64w	-1.10616	5.54464e-07	0.000153344	protein.linear.MS1	LFQBench	1	1.38629
397	P0A8V2	SSampleA-6600-64w-SSampleB-6600-64w	-1.22766	2.83201e-05	0.000586721	protein.linear.MS1	LFQBench	1	1.38629
398	P0A8W2	SSampleA-6600-64w-SSampleB-6600-64w	0.253087	0.25768	0.387704	protein.linear.MS1	LFQBench	1	1.38629
399	P0A8W8	SSampleA-6600-64w-SSampleB-6600-64w	-1.48945	1.91646e-05	0.000481513	protein.linear.MS1	LFQBench	1	1.38629
400	P0A8X0	SSampleA-6600-64w-SSampleB-6600-64w	-1.24805	0.00071947	0.00416602	protein.linear.MS1	LFQBench	1	1.38629
401	P0A8Y5	SSampleA-6600-64w-SSampleB-6600-64w	0.171846	0.547873	0.673989	protein.linear.MS1	LFQBench	1	1.38629
402	P0A903	SSampleA-6600-64w-SSampleB-6600-64w	-0.547339	0.10125	0.189442	protein.linear.MS1	LFQBench	1	1.38629
403	P0A905	SSampleA-6600-64w-SSampleB-6600-64w	-1.21036	0.000130417	0.00131158	protein.linear.MS1	LFQBench	1	1.38629
404	P0A910	SSampleA-6600-64w-SSampleB-6600-64w	-1.60933	2.59888e-05	0.000569945	protein.linear.MS1	LFQBench	1	1.38629
405	P0A912	SSampleA-6600-64w-SSampleB-6600-64w	-1.1527	0.000682707	0.00401726	protein.linear.MS1	LFQBench	1	1.38629
406	P0A915	SSampleA-6600-64w-SSampleB-6600-64w	-1.63514	0.000151524	0.00143771	protein.linear.MS1	LFQBench	1	1.38629
407	P0A927	SSampleA-6600-64w-SSampleB-6600-64w	-1.05664	0.000973201	0.0051634	protein.linear.MS1	LFQBench	1	1.38629
408	P0A937	SSampleA-6600-64w-SSampleB-6600-64w	-1.21036	0.000406601	0.00280251	protein.linear.MS1	LFQBench	1	1.38629
409	P0A940	SSampleA-6600-64w-SSampleB-6600-64w	-1.25615	0.00100177	0.00525841	protein.linear.MS1	LFQBench	1	1.38629
410	P0A953	SSampleA-6600-64w-SSampleB-6600-64w	-1.26137	9.88026e-06	0.000368147	protein.linear.MS1	LFQBench	1	1.38629
411	P0A955	SSampleA-6600-64w-SSampleB-6600-64w	-0.892189	9.44803e-05	0.0011002	protein.linear.MS1	LFQBench	1	1.38629
412	P0A972	SSampleA-6600-64w-SSampleB-6600-64w	-1.08374	1.23221e-05	0.000403891	protein.linear.MS1	LFQBench	1	1.38629
413	P0A988	SSampleA-6600-64w-SSampleB-6600-64w	-1.52836	0.000625316	0.00376659	protein.linear.MS1	LFQBench	1	1.38629
414	P0A991	SSampleA-6600-64w-SSampleB-6600-64w	-1.58183	7.2008e-06	0.000346343	protein.linear.MS1	LFQBench	1	1.38629
415	P0A998	SSampleA-6600-64w-SSampleB-6600-64w	-0.952131	0.00118776	0.00588509	protein.linear.MS1	LFQBench	1	1.38629
416	P0A9A6	SSampleA-6600-64w-SSampleB-6600-64w	-1.29677	1.02215e-06	0.000174944	protein.linear.MS1	LFQBench	1	1.38629
417	P0A9A9	SSampleA-6600-64w-SSampleB-6600-64w	-0.561852	0.00416882	0.015296	protein.linear.MS1	LFQBench	1	1.38629
418	P0A9B2	SSampleA-6600-64w-SSampleB-6600-64w	-1.74408	1.45642e-05	0.000440929	protein.linear.MS1	LFQBench	1	1.38629
419	P0A9B6	SSampleA-6600-64w-SSampleB-6600-64w	-0.968528	0.000587707	0.00360194	protein.linear.MS1	LFQBench	1	1.38629
420	P0A9C3	SSampleA-6600-64w-SSampleB-6600-64w	-1.31796	0.0194069	0.0515462	protein.linear.MS1	LFQBench	1	1.38629
421	P0A9C5	SSampleA-6600-64w-SSampleB-6600-64w	-1.22697	0.00305399	0.0119486	protein.linear.MS1	LFQBench	1	1.38629
422	P0A9C9	SSampleA-6600-64w-SSampleB-6600-64w	0.875866	0.576183	0.697186	protein.linear.MS1	LFQBench	1	1.38629
423	P0A9D2	SSampleA-6600-64w-SSampleB-6600-64w	-0.994463	3.76955e-05	0.000654128	protein.linear.MS1	LFQBench	1	1.38629
424	P0A9D4	SSampleA-6600-64w-SSampleB-6600-64w	-0.950996	0.108758	0.201362	protein.linear.MS1	LFQBench	1	1.38629
425	P0A9D8	SSampleA-6600-64w-SSampleB-6600-64w	-1.25091	9.50965e-05	0.00110292	protein.linear.MS1	LFQBench	1	1.38629
426	P0A9G6	SSampleA-6600-64w-SSampleB-6600-64w	-1.52685	6.1354e-06	0.000315688	protein.linear.MS1	LFQBench	1	1.38629
427	P0A9H1	SSampleA-6600-64w-SSampleB-6600-64w	-0.0853041	0.642019	0.749033	protein.linear.MS1	LFQBench	1	1.38629
428	P0A9H3	SSampleA-6600-64w-SSampleB-6600-64w	-1.21075	4.70845e-05	0.000724681	protein.linear.MS1	LFQBench	1	1.38629
429	P0A9J6	SSampleA-6600-64w-SSampleB-6600-64w	-0.730098	0.230097	0.35531	protein.linear.MS1	LFQBench	1	1.38629
430	P0A9K3	SSampleA-6600-64w-SSampleB-6600-64w	-0.774004	0.000296127	0.00225536	protein.linear.MS1	LFQBench	1	1.38629
431	P0A9K9	SSampleA-6600-64w-SSampleB-6600-64w	-1.19031	0.00026518	0.00213738	protein.linear.MS1	LFQBench	1	1.38629
432	P0A9L3	SSampleA-6600-64w-SSampleB-6600-64w	-0.98732	3.6483e-05	0.000648343	protein.linear.MS1	LFQBench	1	1.38629
433	P0A9L5	SSampleA-6600-64w-SSampleB-6600-64w	-1.61214	0.000186387	0.00166956	protein.linear.MS1	LFQBench	1	1.38629
434	P0A9L8	SSampleA-6600-64w-SSampleB-6600-64w	-0.909918	0.00238797	0.00992185	protein.linear.MS1	LFQBench	1	1.38629
435	P0A9M0	SSampleA-6600-64w-SSampleB-6600-64w	-1.00299	0.0029336	0.0115594	protein.linear.MS1	LFQBench	1	1.38629
436	P0A9M2	SSampleA-6600-64w-SSampleB-6600-64w	-0.0810178	0.2777	0.410292	protein.linear.MS1	LFQBench	1	1.38629
437	P0A9M5	SSampleA-6600-64w-SSampleB-6600-64w	-1.56818	0.000723406	0.00417503	protein.linear.MS1	LFQBench	1	1.38629
438	P0A9M8	SSampleA-6600-64w-SSampleB-6600-64w	-1.06518	5.00498e-05	0.000750747	protein.linear.MS1	LFQBench	1	1.38629
439	P0A9P0	SSampleA-6600-64w-SSampleB-6600-64w	-1.28645	5.9353e-05	0.000818183	protein.linear.MS1	LFQBench	1	1.38629
440	P0A9P4	SSampleA-6600-64w-SSampleB-6600-64w	-0.982746	0.00188362	0.0082362	protein.linear.MS1	LFQBench	1	1.38629
441	P0A9Q1	SSampleA-6600-64w-SSampleB-6600-64w	-1.12563	9.56088e-06	0.000364715	protein.linear.MS1	LFQBench	1	1.38629
442	P0A9Q5	SSampleA-6600-64w-SSampleB-6600-64w	-1.1426	0.000835962	0.00467506	protein.linear.MS1	LFQBench	1	1.38629
443	P0A9Q7	SSampleA-6600-64w-SSampleB-6600-64w	-1.44051	3.92673e-06	0.000270487	protein.linear.MS1	LFQBench	1	1.38629
444	P0A9Q9	SSampleA-6600-64w-SSampleB-6600-64w	-1.18258	1.05561e-05	0.0003767	protein.linear.MS1	LFQBench	1	1.38629
445	P0A9S1	SSampleA-6600-64w-SSampleB-6600-64w	-0.408271	0.12431	0.222611	protein.linear.MS1	LFQBench	1	1.38629
446	P0A9S5	SSampleA-6600-64w-SSampleB-6600-64w	-1.11581	4.45588e-05	0.000706713	protein.linear.MS1	LFQBench	1	1.38629
447	P0A9T0	SSampleA-6600-64w-SSampleB-6600-64w	-0.908344	0.000907573	0.00491686	protein.linear.MS1	LFQBench	1	1.38629
448	P0A9T4	SSampleA-6600-64w-SSampleB-6600-64w	-1.74461	8.51156e-06	0.00035724	protein.linear.MS1	LFQBench	1	1.38629
449	P0A9V1	SSampleA-6600-64w-SSampleB-6600-64w	-0.174011	0.537277	0.664093	protein.linear.MS1	LFQBench	1	1.38629
450	P0A9W3	SSampleA-6600-64w-SSampleB-6600-64w	-0.985579	9.56853e-05	0.00110292	protein.linear.MS1	LFQBench	1	1.38629
451	P0A9W9	SSampleA-6600-64w-SSampleB-6600-64w	-1.77278	7.4871e-06	0.000348325	protein.linear.MS1	LFQBench	1	1.38629
452	P0A9X4	SSampleA-6600-64w-SSampleB-6600-64w	-1.20347	5.87438e-05	0.000818183	protein.linear.MS1	LFQBench	1	1.38629
453	P0A9Y6	SSampleA-6600-64w-SSampleB-6600-64w	-1.3817	0.00032064	0.00238059	protein.linear.MS1	LFQBench	1	1.38629
454	P0A9Z1	SSampleA-6600-64w-SSampleB-6600-64w	-1.94747	4.42157e-06	0.000274151	protein.linear.MS1	LFQBench	1	1.38629
455	P0AA04	SSampleA-6600-64w-SSampleB-6600-64w	-1.16009	2.52503e-05	0.00056147	protein.linear.MS1	LFQBench	1	1.38629
456	P0AA10	SSampleA-6600-64w-SSampleB-6600-64w	-1.42452	3.69481e-05	0.000651376	protein.linear.MS1	LFQBench	1	1.38629
457	P0AA16	SSampleA-6600-64w-SSampleB-6600-64w	-1.0011	8.41596e-06	0.00035724	protein.linear.MS1	LFQBench	1	1.38629
458	P0AA25	SSampleA-6600-64w-SSampleB-6600-64w	-1.3684	1.59016e-05	0.000465929	protein.linear.MS1	LFQBench	1	1.38629
459	P0AA53	SSampleA-6600-64w-SSampleB-6600-64w	-0.275293	0.28035	0.41324	protein.linear.MS1	LFQBench	1	1.38629
460	P0AA91	SSampleA-6600-64w-SSampleB-6600-64w	-1.05363	0.00296217	0.0116512	protein.linear.MS1	LFQBench	1	1.38629
461	P0AAA1	SSampleA-6600-64w-SSampleB-6600-64w	-1.05471	0.00244297	0.0101313	protein.linear.MS1	LFQBench	1	1.38629
462	P0AAB6	SSampleA-6600-64w-SSampleB-6600-64w	-0.801783	0.00233649	0.0097907	protein.linear.MS1	LFQBench	1	1.38629
463	P0AAB8	SSampleA-6600-64w-SSampleB-6600-64w	-1.48345	0.000449638	0.00298298	protein.linear.MS1	LFQBench	1	1.38629
464	P0AAC0	SSampleA-6600-64w-SSampleB-6600-64w	-1.36811	0.005003	0.0175939	protein.linear.MS1	LFQBench	1	1.38629
465	P0AAD6	SSampleA-6600-64w-SSampleB-6600-64w	-1.14884	0.00230068	0.00969444	protein.linear.MS1	LFQBench	1	1.38629
466	P0AAF6	SSampleA-6600-64w-SSampleB-6600-64w	-1.12834	2.82e-05	0.000586721	protein.linear.MS1	LFQBench	1	1.38629
467	P0AAI3	SSampleA-6600-64w-SSampleB-6600-64w	-1.14903	5.27453e-05	0.000767756	protein.linear.MS1	LFQBench	1	1.38629
468	P0AAI5	SSampleA-6600-64w-SSampleB-6600-64w	-0.839474	0.000185142	0.00166177	protein.linear.MS1	LFQBench	1	1.38629
469	P0AAI9	SSampleA-6600-64w-SSampleB-6600-64w	-1.11285	0.00766637	0.0245552	protein.linear.MS1	LFQBench	1	1.38629
470	P0AAJ5	SSampleA-6600-64w-SSampleB-6600-64w	-1.00808	0.00278854	0.0111165	protein.linear.MS1	LFQBench	1	1.38629
471	P0AAQ2	SSampleA-6600-64w-SSampleB-6600-64w	-0.741862	0.00633208	0.0211787	protein.linear.MS1	LFQBench	1	1.38629
472	P0AAQ6	SSampleA-6600-64w-SSampleB-6600-64w	-0.554152	0.0470594	0.102935	protein.linear.MS1	LFQBench	1	1.38629
473	P0AAT9	SSampleA-6600-64w-SSampleB-6600-64w	-1.21445	0.000474343	0.00310498	protein.linear.MS1	LFQBench	1	1.38629
474	P0AAX8	SSampleA-6600-64w-SSampleB-6600-64w	-0.938833	0.00171681	0.00775191	protein.linear.MS1	LFQBench	1	1.38629
475	P0AB14	SSampleA-6600-64w-SSampleB-6600-64w	-1.07112	0.000417279	0.00285388	protein.linear.MS1	LFQBench	1	1.38629
476	P0AB28	SSampleA-6600-64w-SSampleB-6600-64w	0.198003	0.388886	0.52689	protein.linear.MS1	LFQBench	1	1.38629
477	P0AB38	SSampleA-6600-64w-SSampleB-6600-64w	-1.17991	0.000223832	0.00189019	protein.linear.MS1	LFQBench	1	1.38629
478	P0AB52	SSampleA-6600-64w-SSampleB-6600-64w	-1.00084	0.000269055	0.00215364	protein.linear.MS1	LFQBench	1	1.38629
479	P0AB71	SSampleA-6600-64w-SSampleB-6600-64w	-1.58264	1.27251e-05	0.00041101	protein.linear.MS1	LFQBench	1	1.38629
480	P0AB77	SSampleA-6600-64w-SSampleB-6600-64w	-1.4746	4.64434e-05	0.000724681	protein.linear.MS1	LFQBench	1	1.38629
481	P0AB80	SSampleA-6600-64w-SSampleB-6600-64w	0.0850803	0.0445048	0.0983685	protein.linear.MS1	LFQBench	1	1.38629
482	P0AB91	SSampleA-6600-64w-SSampleB-6600-64w	-1.19532	0.000175651	0.00160387	protein.linear.MS1	LFQBench	1	1.38629
483	P0ABA0	SSampleA-6600-64w-SSampleB-6600-64w	-1.17782	0.00622408	0.0208806	protein.linear.MS1	LFQBench	1	1.38629
484	P0ABA4	SSampleA-6600-64w-SSampleB-6600-64w	-1.30794	0.000431226	0.0029177	protein.linear.MS1	LFQBench	1	1.38629
485	P0ABA6	SSampleA-6600-64w-SSampleB-6600-64w	-0.722143	0.0172902	0.0469957	protein.linear.MS1	LFQBench	1	1.38629
486	P0ABB0	SSampleA-6600-64w-SSampleB-6600-64w	-1.33237	1.50869e-06	0.000215353	protein.linear.MS1	LFQBench	1	1.38629
487	P0ABB4	SSampleA-6600-64w-SSampleB-6600-64w	-1.52634	1.9956e-06	0.000232382	protein.linear.MS1	LFQBench	1	1.38629
488	P0ABC3	SSampleA-6600-64w-SSampleB-6600-64w	-1.19772	0.00802524	0.0254564	protein.linear.MS1	LFQBench	1	1.38629
489	P0ABC7	SSampleA-6600-64w-SSampleB-6600-64w	-0.660583	0.000865553	0.00478759	protein.linear.MS1	LFQBench	1	1.38629
490	P0ABD3	SSampleA-6600-64w-SSampleB-6600-64w	-1.5849	3.30597e-06	0.000265378	protein.linear.MS1	LFQBench	1	1.38629
491	P0ABD5	SSampleA-6600-64w-SSampleB-6600-64w	-1.19165	8.23194e-05	0.00101336	protein.linear.MS1	LFQBench	1	1.38629
492	P0ABD8	SSampleA-6600-64w-SSampleB-6600-64w	-1.00535	5.60201e-05	0.000789455	protein.linear.MS1	LFQBench	1	1.38629
493	P0ABF6	SSampleA-6600-64w-SSampleB-6600-64w	-0.754425	0.0229234	0.0587354	protein.linear.MS1	LFQBench	1	1.38629
494	P0ABH0	SSampleA-6600-64w-SSampleB-6600-64w	-1.76684	0.00985456	0.0301775	protein.linear.MS1	LFQBench	1	1.38629
495	P0ABH7	SSampleA-6600-64w-SSampleB-6600-64w	-1.09694	0.000350969	0.00252116	protein.linear.MS1	LFQBench	1	1.38629
496	P0ABJ9	SSampleA-6600-64w-SSampleB-6600-64w	-1.69384	7.28293e-06	0.000346526	protein.linear.MS1	LFQBench	1	1.38629
497	P0ABK2	SSampleA-6600-64w-SSampleB-6600-64w	-1.18547	0.00146154	0.0068801	protein.linear.MS1	LFQBench	1	1.38629
498	P0ABK5	SSampleA-6600-64w-SSampleB-6600-64w	-1.29759	0.000110407	0.00119158	protein.linear.MS1	LFQBench	1	1.38629
499	P0ABN5	SSampleA-6600-64w-SSampleB-6600-64w	-0.121487	0.0495085	0.107548	protein.linear.MS1	LFQBench	1	1.38629
500	P0ABP8	SSampleA-6600-64w-SSampleB-6600-64w	-1.35872	1.27013e-05	0.00041101	protein.linear.MS1	LFQBench	1	1.38629
501	P0ABS1	SSampleA-6600-64w-SSampleB-6600-64w	-1.13611	0.00174552	0.00782564	protein.linear.MS1	LFQBench	1	1.38629
502	P0ABT2	SSampleA-6600-64w-SSampleB-6600-64w	-1.36767	3.6181e-06	0.000270487	protein.linear.MS1	LFQBench	1	1.38629
503	P0ABU0	SSampleA-6600-64w-SSampleB-6600-64w	-1.48795	3.55853e-05	0.000648343	protein.linear.MS1	LFQBench	1	1.38629
504	P0ABU2	SSampleA-6600-64w-SSampleB-6600-64w	-0.778017	0.00114052	0.00574152	protein.linear.MS1	LFQBench	1	1.38629
505	P0ABU5	SSampleA-6600-64w-SSampleB-6600-64w	-1.2809	0.000641933	0.00383859	protein.linear.MS1	LFQBench	1	1.38629
506	P0ABZ4	SSampleA-6600-64w-SSampleB-6600-64w	-1.43721	0.00481019	0.017069	protein.linear.MS1	LFQBench	1	1.38629
507	P0ABZ6	SSampleA-6600-64w-SSampleB-6600-64w	-0.777532	2.62192e-05	0.000571528	protein.linear.MS1	LFQBench	1	1.38629
508	P0AC02	SSampleA-6600-64w-SSampleB-6600-64w	-0.503388	0.460288	0.595374	protein.linear.MS1	LFQBench	1	1.38629
509	P0AC19	SSampleA-6600-64w-SSampleB-6600-64w	-0.322463	0.263416	0.394322	protein.linear.MS1	LFQBench	1	1.38629
510	P0AC33	SSampleA-6600-64w-SSampleB-6600-64w	-1.35122	5.84186e-06	0.000305492	protein.linear.MS1	LFQBench	1	1.38629
511	P0AC38	SSampleA-6600-64w-SSampleB-6600-64w	-1.18918	0.000143713	0.00139307	protein.linear.MS1	LFQBench	1	1.38629
512	P0AC41	SSampleA-6600-64w-SSampleB-6600-64w	-1.45195	0.0015046	0.00700829	protein.linear.MS1	LFQBench	1	1.38629
513	P0AC47	SSampleA-6600-64w-SSampleB-6600-64w	-1.03434	5.40691e-08	5.9814e-05	protein.linear.MS1	LFQBench	1	1.38629
514	P0AC53	SSampleA-6600-64w-SSampleB-6600-64w	-1.35656	0.000362749	0.00258898	protein.linear.MS1	LFQBench	1	1.38629
515	P0AC59	SSampleA-6600-64w-SSampleB-6600-64w	-1.47844	0.000201201	0.00175605	protein.linear.MS1	LFQBench	1	1.38629
516	P0AC62	SSampleA-6600-64w-SSampleB-6600-64w	-0.934229	0.00698987	0.0228267	protein.linear.MS1	LFQBench	1	1.38629
517	P0AC69	SSampleA-6600-64w-SSampleB-6600-64w	-1.37963	0.000214666	0.00183378	protein.linear.MS1	LFQBench	1	1.38629
518	P0AC86	SSampleA-6600-64w-SSampleB-6600-64w	-1.39426	0.00738805	0.0238107	protein.linear.MS1	LFQBench	1	1.38629
519	P0ACA3	SSampleA-6600-64w-SSampleB-6600-64w	-1.15531	0.00054967	0.00343059	protein.linear.MS1	LFQBench	1	1.38629
520	P0ACA7	SSampleA-6600-64w-SSampleB-6600-64w	-1.25998	0.000448329	0.00298202	protein.linear.MS1	LFQBench	1	1.38629
521	P0ACB2	SSampleA-6600-64w-SSampleB-6600-64w	-0.452662	0.0885481	0.171778	protein.linear.MS1	LFQBench	1	1.38629
522	P0ACC7	SSampleA-6600-64w-SSampleB-6600-64w	-0.909172	0.0374886	0.0856855	protein.linear.MS1	LFQBench	1	1.38629
523	P0ACD8	SSampleA-6600-64w-SSampleB-6600-64w	-0.868394	0.000112351	0.00120085	protein.linear.MS1	LFQBench	1	1.38629
524	P0ACE0	SSampleA-6600-64w-SSampleB-6600-64w	-0.868386	0.00232634	0.00976775	protein.linear.MS1	LFQBench	1	1.38629
525	P0ACE7	SSampleA-6600-64w-SSampleB-6600-64w	-0.970592	0.00054056	0.0033846	protein.linear.MS1	LFQBench	1	1.38629
526	P0ACF0	SSampleA-6600-64w-SSampleB-6600-64w	-1.19016	0.00549648	0.0188835	protein.linear.MS1	LFQBench	1	1.38629
527	P0ACF4	SSampleA-6600-64w-SSampleB-6600-64w	-1.34217	2.08305e-05	0.00050095	protein.linear.MS1	LFQBench	1	1.38629
528	P0ACF8	SSampleA-6600-64w-SSampleB-6600-64w	-1.46487	9.94046e-06	0.000368147	protein.linear.MS1	LFQBench	1	1.38629
529	P0ACG1	SSampleA-6600-64w-SSampleB-6600-64w	-1.81301	0.000577963	0.00355206	protein.linear.MS1	LFQBench	1	1.38629
530	P0ACJ0	SSampleA-6600-64w-SSampleB-6600-64w	-0.580501	0.000378491	0.00266268	protein.linear.MS1	LFQBench	1	1.38629
531	P0ACJ8	SSampleA-6600-64w-SSampleB-6600-64w	-1.32823	3.73618e-05	0.000653463	protein.linear.MS1	LFQBench	1	1.38629
532	P0ACN4	SSampleA-6600-64w-SSampleB-6600-64w	-1.79277	1.87017e-05	0.000480242	protein.linear.MS1	LFQBench	1	1.38629
533	P0ACR9	SSampleA-6600-64w-SSampleB-6600-64w	-1.58885	0.00142741	0.00676263	protein.linear.MS1	LFQBench	1	1.38629
534	P0ACU7	SSampleA-6600-64w-SSampleB-6600-64w	-0.507479	0.0613632	0.128263	protein.linear.MS1	LFQBench	1	1.38629
535	P0ACW6	SSampleA-6600-64w-SSampleB-6600-64w	-0.859234	0.0338988	0.0792405	protein.linear.MS1	LFQBench	1	1.38629
536	P0ACX3	SSampleA-6600-64w-SSampleB-6600-64w	-1.15188	0.000901567	0.00490103	protein.linear.MS1	LFQBench	1	1.38629
537	P0ACY1	SSampleA-6600-64w-SSampleB-6600-64w	-1.33574	0.000106977	0.00116755	protein.linear.MS1	LFQBench	1	1.38629
538	P0ACY3	SSampleA-6600-64w-SSampleB-6600-64w	-1.0087	0.00196932	0.00855174	protein.linear.MS1	LFQBench	1	1.38629
539	P0AD12	SSampleA-6600-64w-SSampleB-6600-64w	-0.431913	0.0116577	0.0343234	protein.linear.MS1	LFQBench	1	1.38629
540	P0AD24	SSampleA-6600-64w-SSampleB-6600-64w	0.65106	0.472646	0.605869	protein.linear.MS1	LFQBench	1	1.38629
541	P0AD33	SSampleA-6600-64w-SSampleB-6600-64w	-0.676906	0.0108963	0.0325126	protein.linear.MS1	LFQBench	1	1.38629
542	P0AD49	SSampleA-6600-64w-SSampleB-6600-64w	-1.99593	9.37897e-06	0.000364715	protein.linear.MS1	LFQBench	1	1.38629
543	P0AD59	SSampleA-6600-64w-SSampleB-6600-64w	-1.0308	0.000109608	0.00118892	protein.linear.MS1	LFQBench	1	1.38629
544	P0AD61	SSampleA-6600-64w-SSampleB-6600-64w	-1.4625	4.46651e-06	0.000274151	protein.linear.MS1	LFQBench	1	1.38629
545	P0ADA5	SSampleA-6600-64w-SSampleB-6600-64w	-0.669493	0.255854	0.38548	protein.linear.MS1	LFQBench	1	1.38629
546	P0ADB1	SSampleA-6600-64w-SSampleB-6600-64w	-0.914937	0.000135611	0.00134245	protein.linear.MS1	LFQBench	1	1.38629
547	P0ADB7	SSampleA-6600-64w-SSampleB-6600-64w	-1.58085	8.42396e-06	0.00035724	protein.linear.MS1	LFQBench	1	1.38629
548	P0ADC1	SSampleA-6600-64w-SSampleB-6600-64w	-0.418842	0.191161	0.308718	protein.linear.MS1	LFQBench	1	1.38629
549	P0ADE6	SSampleA-6600-64w-SSampleB-6600-64w	-1.50478	3.40883e-07	0.000109644	protein.linear.MS1	LFQBench	1	1.38629
550	P0ADE8	SSampleA-6600-64w-SSampleB-6600-64w	-1.39061	1.38806e-05	0.000429521	protein.linear.MS1	LFQBench	1	1.38629
551	P0ADG4	SSampleA-6600-64w-SSampleB-6600-64w	-0.756145	0.0585219	0.123138	protein.linear.MS1	LFQBench	1	1.38629
552	P0ADG7	SSampleA-6600-64w-SSampleB-6600-64w	-1.22305	0.000157298	0.00147825	protein.linear.MS1	LFQBench	1	1.38629
553	P0ADI7	SSampleA-6600-64w-SSampleB-6600-64w	-0.984453	0.00406034	0.0149601	protein.linear.MS1	LFQBench	1	1.38629
554	P0ADK0	SSampleA-6600-64w-SSampleB-6600-64w	-0.151895	0.129566	0.229514	protein.linear.MS1	LFQBench	1	1.38629
555	P0ADN2	SSampleA-6600-64w-SSampleB-6600-64w	-1.00089	0.0133097	0.0381941	protein.linear.MS1	LFQBench	1	1.38629
556	P0ADP9	SSampleA-6600-64w-SSampleB-6600-64w	-1.25171	0.000123453	0.00127934	protein.linear.MS1	LFQBench	1	1.38629
557	P0ADR6	SSampleA-6600-64w-SSampleB-6600-64w	0.24652	0.219335	0.343075	protein.linear.MS1	LFQBench	1	1.38629
558	P0ADS6	SSampleA-6600-64w-SSampleB-6600-64w	-1.35722	2.41389e-05	0.000547766	protein.linear.MS1	LFQBench	1	1.38629
559	P0ADT5	SSampleA-6600-64w-SSampleB-6600-64w	-0.318048	0.0197267	0.0521449	protein.linear.MS1	LFQBench	1	1.38629
560	P0ADT8	SSampleA-6600-64w-SSampleB-6600-64w	-0.921288	0.125205	0.22358	protein.linear.MS1	LFQBench	1	1.38629
561	P0ADU2	SSampleA-6600-64w-SSampleB-6600-64w	-0.413394	0.0633844	0.132051	protein.linear.MS1	LFQBench	1	1.38629
562	P0ADU5	SSampleA-6600-64w-SSampleB-6600-64w	-1.48107	2.77149e-05	0.000586721	protein.linear.MS1	LFQBench	1	1.38629
563	P0ADV7	SSampleA-6600-64w-SSampleB-6600-64w	-0.845874	0.0517196	0.111313	protein.linear.MS1	LFQBench	1	1.38629
564	P0ADW3	SSampleA-6600-64w-SSampleB-6600-64w	-1.11045	0.000285201	0.00220632	protein.linear.MS1	LFQBench	1	1.38629
565	P0ADX7	SSampleA-6600-64w-SSampleB-6600-64w	-1.27466	0.000135213	0.00134245	protein.linear.MS1	LFQBench	1	1.38629
566	P0ADY1	SSampleA-6600-64w-SSampleB-6600-64w	-0.648216	0.000148276	0.00142332	protein.linear.MS1	LFQBench	1	1.38629
567	P0ADY3	SSampleA-6600-64w-SSampleB-6600-64w	-1.63792	1.43955e-05	0.000439312	protein.linear.MS1	LFQBench	1	1.38629
568	P0ADY7	SSampleA-6600-64w-SSampleB-6600-64w	-1.65566	5.58379e-05	0.000789402	protein.linear.MS1	LFQBench	1	1.38629
569	P0ADZ0	SSampleA-6600-64w-SSampleB-6600-64w	-1.4381	5.92657e-05	0.000818183	protein.linear.MS1	LFQBench	1	1.38629
570	P0ADZ4	SSampleA-6600-64w-SSampleB-6600-64w	-1.40103	0.0058931	0.0199977	protein.linear.MS1	LFQBench	1	1.38629
571	P0ADZ7	SSampleA-6600-64w-SSampleB-6600-64w	-1.30843	3.25453e-05	0.000628878	protein.linear.MS1	LFQBench	1	1.38629
572	P0AE01	SSampleA-6600-64w-SSampleB-6600-64w	-0.83686	0.00727885	0.0235445	protein.linear.MS1	LFQBench	1	1.38629
573	P0AE06	SSampleA-6600-64w-SSampleB-6600-64w	-1.41757	0.00229092	0.00967302	protein.linear.MS1	LFQBench	1	1.38629
574	P0AE08	SSampleA-6600-64w-SSampleB-6600-64w	-1.33807	0.000268012	0.00215364	protein.linear.MS1	LFQBench	1	1.38629
575	P0AE18	SSampleA-6600-64w-SSampleB-6600-64w	-0.617221	0.00521566	0.0181299	protein.linear.MS1	LFQBench	1	1.38629
576	P0AE22	SSampleA-6600-64w-SSampleB-6600-64w	-0.229626	0.773915	0.846788	protein.linear.MS1	LFQBench	1	1.38629
577	P0AE52	SSampleA-6600-64w-SSampleB-6600-64w	-1.05816	0.0155185	0.0429721	protein.linear.MS1	LFQBench	1	1.38629
578	P0AE82	SSampleA-6600-64w-SSampleB-6600-64w	-0.0548991	0.674149	0.775639	protein.linear.MS1	LFQBench	1	1.38629
579	P0AE88	SSampleA-6600-64w-SSampleB-6600-64w	-1.07021	0.0057881	0.0196867	protein.linear.MS1	LFQBench	1	1.38629
580	P0AEB2	SSampleA-6600-64w-SSampleB-6600-64w	-0.961286	1.85418e-05	0.000480242	protein.linear.MS1	LFQBench	1	1.38629
581	P0AEB7	SSampleA-6600-64w-SSampleB-6600-64w	-1.06832	0.0236977	0.0604046	protein.linear.MS1	LFQBench	1	1.38629
582	P0AED0	SSampleA-6600-64w-SSampleB-6600-64w	-1.74035	4.31635e-05	0.000692024	protein.linear.MS1	LFQBench	1	1.38629
583	P0AEE1	SSampleA-6600-64w-SSampleB-6600-64w	-0.49634	0.0276452	0.067718	protein.linear.MS1	LFQBench	1	1.38629
584	P0AEE5	SSampleA-6600-64w-SSampleB-6600-64w	-1.24717	0.000632262	0.00378602	protein.linear.MS1	LFQBench	1	1.38629
585	P0AEG4	SSampleA-6600-64w-SSampleB-6600-64w	-0.512155	0.201537	0.320684	protein.linear.MS1	LFQBench	1	1.38629
586	P0AEH5	SSampleA-6600-64w-SSampleB-6600-64w	-1.46211	7.45583e-05	0.000956305	protein.linear.MS1	LFQBench	1	1.38629
587	P0AEK2	SSampleA-6600-64w-SSampleB-6600-64w	-1.00056	0.000256726	0.00209425	protein.linear.MS1	LFQBench	1	1.38629
588	P0AEK4	SSampleA-6600-64w-SSampleB-6600-64w	-1.5438	5.91537e-05	0.000818183	protein.linear.MS1	LFQBench	1	1.38629
589	P0AEM9	SSampleA-6600-64w-SSampleB-6600-64w	-0.349201	0.324864	0.461928	protein.linear.MS1	LFQBench	1	1.38629
590	P0AEN8	SSampleA-6600-64w-SSampleB-6600-64w	-0.30692	0.659194	0.762686	protein.linear.MS1	LFQBench	1	1.38629
591	P0AEP3	SSampleA-6600-64w-SSampleB-6600-64w	-1.40391	1.20416e-05	0.000403667	protein.linear.MS1	LFQBench	1	1.38629
592	P0AEQ3	SSampleA-6600-64w-SSampleB-6600-64w	-1.14867	0.000888289	0.00487073	protein.linear.MS1	LFQBench	1	1.38629
593	P0AES4	SSampleA-6600-64w-SSampleB-6600-64w	-0.994776	0.000178009	0.00161412	protein.linear.MS1	LFQBench	1	1.38629
594	P0AES6	SSampleA-6600-64w-SSampleB-6600-64w	-1.02525	0.00310707	0.0121118	protein.linear.MS1	LFQBench	1	1.38629
595	P0AES9	SSampleA-6600-64w-SSampleB-6600-64w	-1.1943	1.19148e-06	0.000188297	protein.linear.MS1	LFQBench	1	1.38629
596	P0AET2	SSampleA-6600-64w-SSampleB-6600-64w	-1.45015	5.23193e-06	0.000298944	protein.linear.MS1	LFQBench	1	1.38629
597	P0AET8	SSampleA-6600-64w-SSampleB-6600-64w	-1.1693	0.00182592	0.00806357	protein.linear.MS1	LFQBench	1	1.38629
598	P0AEU0	SSampleA-6600-64w-SSampleB-6600-64w	-0.920035	0.244313	0.372018	protein.linear.MS1	LFQBench	1	1.38629
599	P0AEU7	SSampleA-6600-64w-SSampleB-6600-64w	-1.34291	0.0145465	0.0409777	protein.linear.MS1	LFQBench	1	1.38629
600	P0AEW9	SSampleA-6600-64w-SSampleB-6600-64w	-1.20963	0.000725559	0.00417503	protein.linear.MS1	LFQBench	1	1.38629
601	P0AEX9	SSampleA-6600-64w-SSampleB-6600-64w	-1.27056	2.43817e-06	0.000238032	protein.linear.MS1	LFQBench	1	1.38629
602	P0AEZ3	SSampleA-6600-64w-SSampleB-6600-64w	-1.02542	0.00109753	0.00558225	protein.linear.MS1	LFQBench	1	1.38629
603	P0AEZ9	SSampleA-6600-64w-SSampleB-6600-64w	-0.142853	0.371407	0.510238	protein.linear.MS1	LFQBench	1	1.38629
604	P0AF03	SSampleA-6600-64w-SSampleB-6600-64w	-1.22034	0.00044882	0.00298202	protein.linear.MS1	LFQBench	1	1.38629
605	P0AF08	SSampleA-6600-64w-SSampleB-6600-64w	-0.950841	0.00247291	0.0101887	protein.linear.MS1	LFQBench	1	1.38629
606	P0AF12	SSampleA-6600-64w-SSampleB-6600-64w	-0.859455	0.00245453	0.0101602	protein.linear.MS1	LFQBench	1	1.38629
607	P0AF18	SSampleA-6600-64w-SSampleB-6600-64w	-1.34346	0.000277282	0.00216779	protein.linear.MS1	LFQBench	1	1.38629
608	P0AF24	SSampleA-6600-64w-SSampleB-6600-64w	-1.12589	0.000287109	0.00221334	protein.linear.MS1	LFQBench	1	1.38629
609	P0AF28	SSampleA-6600-64w-SSampleB-6600-64w	-1.38628	1.31678e-05	0.000417782	protein.linear.MS1	LFQBench	1	1.38629
610	P0AF36	SSampleA-6600-64w-SSampleB-6600-64w	-1.3242	5.34679e-05	0.000775722	protein.linear.MS1	LFQBench	1	1.38629
611	P0AF50	SSampleA-6600-64w-SSampleB-6600-64w	-1.44157	4.71657e-05	0.000724681	protein.linear.MS1	LFQBench	1	1.38629
612	P0AF67	SSampleA-6600-64w-SSampleB-6600-64w	-0.89241	0.000311944	0.00233562	protein.linear.MS1	LFQBench	1	1.38629
613	P0AF70	SSampleA-6600-64w-SSampleB-6600-64w	-1.0939	0.000577416	0.00355206	protein.linear.MS1	LFQBench	1	1.38629
614	P0AF93	SSampleA-6600-64w-SSampleB-6600-64w	-0.886315	0.00173522	0.0077953	protein.linear.MS1	LFQBench	1	1.38629
615	P0AFB1	SSampleA-6600-64w-SSampleB-6600-64w	-1.69941	0.0654691	0.135564	protein.linear.MS1	LFQBench	1	1.38629
616	P0AFC3	SSampleA-6600-64w-SSampleB-6600-64w	-0.344664	0.255429	0.385289	protein.linear.MS1	LFQBench	1	1.38629
617	P0AFC7	SSampleA-6600-64w-SSampleB-6600-64w	-1.16539	0.000274021	0.0021614	protein.linear.MS1	LFQBench	1	1.38629
618	P0AFD4	SSampleA-6600-64w-SSampleB-6600-64w	-1.07021	0.00696433	0.0227938	protein.linear.MS1	LFQBench	1	1.38629
619	P0AFD6	SSampleA-6600-64w-SSampleB-6600-64w	-0.804399	0.04149	0.0931472	protein.linear.MS1	LFQBench	1	1.38629
620	P0AFF6	SSampleA-6600-64w-SSampleB-6600-64w	-1.03893	0.0029244	0.0115437	protein.linear.MS1	LFQBench	1	1.38629
621	P0AFG0	SSampleA-6600-64w-SSampleB-6600-64w	-1.083	0.000101628	0.00113931	protein.linear.MS1	LFQBench	1	1.38629
622	P0AFG3	SSampleA-6600-64w-SSampleB-6600-64w	-0.736702	0.0221555	0.0570651	protein.linear.MS1	LFQBench	1	1.38629
623	P0AFG6	SSampleA-6600-64w-SSampleB-6600-64w	-1.57498	8.80224e-06	0.000359564	protein.linear.MS1	LFQBench	1	1.38629
624	P0AFG8	SSampleA-6600-64w-SSampleB-6600-64w	-1.28414	2.47001e-06	0.000238032	protein.linear.MS1	LFQBench	1	1.38629
625	P0AFH8	SSampleA-6600-64w-SSampleB-6600-64w	-1.4995	4.75523e-06	0.000280558	protein.linear.MS1	LFQBench	1	1.38629
626	P0AFJ1	SSampleA-6600-64w-SSampleB-6600-64w	-0.485821	0.0319498	0.0757652	protein.linear.MS1	LFQBench	1	1.38629
627	P0AFK0	SSampleA-6600-64w-SSampleB-6600-64w	-0.4802	0.0281327	0.0686259	protein.linear.MS1	LFQBench	1	1.38629
628	P0AFK9	SSampleA-6600-64w-SSampleB-6600-64w	-1.23811	0.0028003	0.0111433	protein.linear.MS1	LFQBench	1	1.38629
629	P0AFL3	SSampleA-6600-64w-SSampleB-6600-64w	-1.23726	0.0511376	0.110329	protein.linear.MS1	LFQBench	1	1.38629
630	P0AFM4	SSampleA-6600-64w-SSampleB-6600-64w	-1.44895	0.000290136	0.0022212	protein.linear.MS1	LFQBench	1	1.38629
631	P0AFM6	SSampleA-6600-64w-SSampleB-6600-64w	-1.17116	0.000720228	0.00416602	protein.linear.MS1	LFQBench	1	1.38629
632	P0AFP6	SSampleA-6600-64w-SSampleB-6600-64w	-1.12108	0.000129292	0.00130621	protein.linear.MS1	LFQBench	1	1.38629
633	P0AFR4	SSampleA-6600-64w-SSampleB-6600-64w	-0.770558	0.00497407	0.0175101	protein.linear.MS1	LFQBench	1	1.38629
634	P0AFU8	SSampleA-6600-64w-SSampleB-6600-64w	-0.466631	0.402062	0.538313	protein.linear.MS1	LFQBench	1	1.38629
635	P0AFW2	SSampleA-6600-64w-SSampleB-6600-64w	-1.7245	0.000420557	0.00287125	protein.linear.MS1	LFQBench	1	1.38629
636	P0AFX9	SSampleA-6600-64w-SSampleB-6600-64w	-0.927156	0.00257798	0.0105333	protein.linear.MS1	LFQBench	1	1.38629
637	P0AFY8	SSampleA-6600-64w-SSampleB-6600-64w	-0.628475	0.0322931	0.076293	protein.linear.MS1	LFQBench	1	1.38629
638	P0AG00	SSampleA-6600-64w-SSampleB-6600-64w	-0.696956	0.0104318	0.0314019	protein.linear.MS1	LFQBench	1	1.38629
639	P0AG07	SSampleA-6600-64w-SSampleB-6600-64w	-0.776392	0.00269547	0.0108827	protein.linear.MS1	LFQBench	1	1.38629
640	P0AG27	SSampleA-6600-64w-SSampleB-6600-64w	-1.5021	0.000745263	0.00427729	protein.linear.MS1	LFQBench	1	1.38629
641	P0AG30	SSampleA-6600-64w-SSampleB-6600-64w	-1.16435	7.89737e-05	0.000989967	protein.linear.MS1	LFQBench	1	1.38629
642	P0AG44	SSampleA-6600-64w-SSampleB-6600-64w	-1.16339	0.000169427	0.00156517	protein.linear.MS1	LFQBench	1	1.38629
643	P0AG48	SSampleA-6600-64w-SSampleB-6600-64w	-1.6712	0.000269657	0.00215364	protein.linear.MS1	LFQBench	1	1.38629
644	P0AG51	SSampleA-6600-64w-SSampleB-6600-64w	-1.32593	0.00126802	0.00617952	protein.linear.MS1	LFQBench	1	1.38629
645	P0AG55	SSampleA-6600-64w-SSampleB-6600-64w	-1.64236	4.30246e-06	0.000274151	protein.linear.MS1	LFQBench	1	1.38629
646	P0AG63	SSampleA-6600-64w-SSampleB-6600-64w	-1.67069	5.66559e-05	0.000795181	protein.linear.MS1	LFQBench	1	1.38629
647	P0AG67	SSampleA-6600-64w-SSampleB-6600-64w	-1.46446	4.24694e-06	0.000274151	protein.linear.MS1	LFQBench	1	1.38629
648	P0AG82	SSampleA-6600-64w-SSampleB-6600-64w	-1.1708	0.0293137	0.0707528	protein.linear.MS1	LFQBench	1	1.38629
649	P0AG84	SSampleA-6600-64w-SSampleB-6600-64w	-1.47108	7.03545e-06	0.000342108	protein.linear.MS1	LFQBench	1	1.38629
650	P0AG86	SSampleA-6600-64w-SSampleB-6600-64w	-1.48055	6.54051e-06	0.000326409	protein.linear.MS1	LFQBench	1	1.38629
651	P0AG90	SSampleA-6600-64w-SSampleB-6600-64w	-0.90978	0.000385123	0.00270068	protein.linear.MS1	LFQBench	1	1.38629
652	P0AG93	SSampleA-6600-64w-SSampleB-6600-64w	-1.32581	0.0327669	0.0771242	protein.linear.MS1	LFQBench	1	1.38629
653	P0AG99	SSampleA-6600-64w-SSampleB-6600-64w	-0.475613	0.0526983	0.112798	protein.linear.MS1	LFQBench	1	1.38629
654	P0AGA2	SSampleA-6600-64w-SSampleB-6600-64w	-1.11131	0.00117782	0.00588247	protein.linear.MS1	LFQBench	1	1.38629
655	P0AGD1	SSampleA-6600-64w-SSampleB-6600-64w	-0.912326	0.000213554	0.0018297	protein.linear.MS1	LFQBench	1	1.38629
656	P0AGD3	SSampleA-6600-64w-SSampleB-6600-64w	-1.71168	7.97279e-06	0.00035724	protein.linear.MS1	LFQBench	1	1.38629
657	P0AGD7	SSampleA-6600-64w-SSampleB-6600-64w	-0.992691	0.00091957	0.00496837	protein.linear.MS1	LFQBench	1	1.38629
658	P0AGE0	SSampleA-6600-64w-SSampleB-6600-64w	-1.19476	9.53548e-06	0.000364715	protein.linear.MS1	LFQBench	1	1.38629
659	P0AGE6	SSampleA-6600-64w-SSampleB-6600-64w	-1.18748	0.00233172	0.00977997	protein.linear.MS1	LFQBench	1	1.38629
660	P0AGE9	SSampleA-6600-64w-SSampleB-6600-64w	-1.40836	0.0031128	0.0121144	protein.linear.MS1	LFQBench	1	1.38629
661	P0AGF6	SSampleA-6600-64w-SSampleB-6600-64w	-0.477971	0.0701031	0.142558	protein.linear.MS1	LFQBench	1	1.38629
662	P0AGG0	SSampleA-6600-64w-SSampleB-6600-64w	-1.2829	0.00188216	0.0082362	protein.linear.MS1	LFQBench	1	1.38629
663	P0AGJ5	SSampleA-6600-64w-SSampleB-6600-64w	-0.463234	0.00733268	0.0237013	protein.linear.MS1	LFQBench	1	1.38629
664	P0AGJ9	SSampleA-6600-64w-SSampleB-6600-64w	-1.40263	0.000221784	0.00188007	protein.linear.MS1	LFQBench	1	1.38629
665	P0AGK4	SSampleA-6600-64w-SSampleB-6600-64w	-1.01212	0.000897055	0.00490103	protein.linear.MS1	LFQBench	1	1.38629
666	P0AGL2	SSampleA-6600-64w-SSampleB-6600-64w	-0.617822	0.00362543	0.0137351	protein.linear.MS1	LFQBench	1	1.38629
667	P0C018	SSampleA-6600-64w-SSampleB-6600-64w	-0.970459	4.74015e-06	0.000280558	protein.linear.MS1	LFQBench	1	1.38629
668	P0C0L2	SSampleA-6600-64w-SSampleB-6600-64w	-1.54335	7.6356e-06	0.000348325	protein.linear.MS1	LFQBench	1	1.38629
669	P0C0S1	SSampleA-6600-64w-SSampleB-6600-64w	-1.41366	0.00087909	0.00484498	protein.linear.MS1	LFQBench	1	1.38629
670	P0C0T4;Q3E792	SSampleA-6600-64w-SSampleB-6600-64w	0.783647	0.000509462	0.00324837	protein.linear.MS1	LFQBench	1	-0.693147
671	P0C0V0	SSampleA-6600-64w-SSampleB-6600-64w	-1.10508	8.87188e-05	0.00105249	protein.linear.MS1	LFQBench	1	1.38629
672	P0C0V8	SSampleA-6600-64w-SSampleB-6600-64w	0.843938	7.37268e-05	0.000951141	protein.linear.MS1	LFQBench	1	-0.693147
673	P0C0W9;Q3E757	SSampleA-6600-64w-SSampleB-6600-64w	0.866219	0.000173838	0.00159554	protein.linear.MS1	LFQBench	1	-0.693147
674	P0C2H6;P0C2H7	SSampleA-6600-64w-SSampleB-6600-64w	1.00367	5.9085e-05	0.000818183	protein.linear.MS1	LFQBench	1	-0.693147
675	P0C2H8	SSampleA-6600-64w-SSampleB-6600-64w	0.965367	4.28772e-05	0.000689933	protein.linear.MS1	LFQBench	1	-0.693147
676	P0C2J5;P0C2J6;P25383;P25384;Q03483;Q03494;Q07791;Q12113;Q12439;Q99303	SSampleA-6600-64w-SSampleB-6600-64w	0.674851	0.00161793	0.00739974	protein.linear.MS1	LFQBench	1	-0.693147
677	P0C8J6	SSampleA-6600-64w-SSampleB-6600-64w	-1.60614	3.12684e-08	4.61209e-05	protein.linear.MS1	LFQBench	1	1.38629
678	P0CE47;P0CE48	SSampleA-6600-64w-SSampleB-6600-64w	-1.71745	2.27064e-07	0.000109644	protein.linear.MS1	LFQBench	1	1.38629
679	P0CH08;P0CH09	SSampleA-6600-64w-SSampleB-6600-64w	1.1392	0.0241223	0.0611257	protein.linear.MS1	LFQBench	1	-0.693147
680	P0CS90	SSampleA-6600-64w-SSampleB-6600-64w	0.859224	8.46696e-05	0.00102754	protein.linear.MS1	LFQBench	1	-0.693147
681	P0CT04	SSampleA-6600-64w-SSampleB-6600-64w	1.11371	0.000924653	0.00498367	protein.linear.MS1	LFQBench	1	-0.693147
682	P0CX23;P0CX24	SSampleA-6600-64w-SSampleB-6600-64w	1.0074	0.000122746	0.00127569	protein.linear.MS1	LFQBench	1	-0.693147
683	P0CX25;P0CX26	SSampleA-6600-64w-SSampleB-6600-64w	0.802016	0.00165862	0.00753532	protein.linear.MS1	LFQBench	1	-0.693147
684	P0CX27;P0CX28	SSampleA-6600-64w-SSampleB-6600-64w	0.860262	0.0518062	0.111346	protein.linear.MS1	LFQBench	1	-0.693147
685	P0CX29;P0CX30	SSampleA-6600-64w-SSampleB-6600-64w	1.00224	3.30541e-05	0.000632131	protein.linear.MS1	LFQBench	1	-0.693147
686	P0CX31;P0CX32	SSampleA-6600-64w-SSampleB-6600-64w	1.00615	2.36254e-06	0.000238032	protein.linear.MS1	LFQBench	1	-0.693147
687	P0CX33;P0CX34	SSampleA-6600-64w-SSampleB-6600-64w	0.549839	0.00692712	0.0227056	protein.linear.MS1	LFQBench	1	-0.693147
688	P0CX35;P0CX36	SSampleA-6600-64w-SSampleB-6600-64w	0.600726	0.0195391	0.0517728	protein.linear.MS1	LFQBench	1	-0.693147
689	P0CX37;P0CX38	SSampleA-6600-64w-SSampleB-6600-64w	1.07301	3.76115e-05	0.000654128	protein.linear.MS1	LFQBench	1	-0.693147
690	P0CX39;P0CX40	SSampleA-6600-64w-SSampleB-6600-64w	1.02959	0.00013724	0.00135555	protein.linear.MS1	LFQBench	1	-0.693147
691	P0CX41;P0CX42	SSampleA-6600-64w-SSampleB-6600-64w	0.771659	2.36937e-05	0.000543235	protein.linear.MS1	LFQBench	1	-0.693147
692	P0CX43;P0CX44	SSampleA-6600-64w-SSampleB-6600-64w	0.961379	9.76248e-05	0.00111338	protein.linear.MS1	LFQBench	1	-0.693147
693	P0CX45;P0CX46	SSampleA-6600-64w-SSampleB-6600-64w	1.13088	0.000306756	0.00230457	protein.linear.MS1	LFQBench	1	-0.693147
694	P0CX47;P0CX48	SSampleA-6600-64w-SSampleB-6600-64w	0.991155	9.48264e-06	0.000364715	protein.linear.MS1	LFQBench	1	-0.693147
695	P0CX49;P0CX50	SSampleA-6600-64w-SSampleB-6600-64w	0.985325	0.0139415	0.0396728	protein.linear.MS1	LFQBench	1	-0.693147
696	P0CX51;P0CX52	SSampleA-6600-64w-SSampleB-6600-64w	0.934447	0.00101713	0.0053013	protein.linear.MS1	LFQBench	1	-0.693147
697	P0CX53;P0CX54	SSampleA-6600-64w-SSampleB-6600-64w	0.802848	0.000340827	0.00247454	protein.linear.MS1	LFQBench	1	-0.693147
698	P0CX55;P0CX56	SSampleA-6600-64w-SSampleB-6600-64w	0.836917	3.78798e-05	0.000654759	protein.linear.MS1	LFQBench	1	-0.693147
699	P0CX82;P0CX83	SSampleA-6600-64w-SSampleB-6600-64w	1.02814	3.11555e-05	0.000612724	protein.linear.MS1	LFQBench	1	-0.693147
700	P0CX84;P0CX85	SSampleA-6600-64w-SSampleB-6600-64w	1.00491	0.000365795	0.00260299	protein.linear.MS1	LFQBench	1	-0.693147
701	P0DMC7	SSampleA-6600-64w-SSampleB-6600-64w	0.045686	0.854087	0.904535	protein.linear.MS1	LFQBench	1	1.38629
702	P10080	SSampleA-6600-64w-SSampleB-6600-64w	0.658165	0.000791058	0.00447626	protein.linear.MS1	LFQBench	1	-0.693147
703	P10081	SSampleA-6600-64w-SSampleB-6600-64w	0.648979	0.00112293	0.00566814	protein.linear.MS1	LFQBench	1	-0.693147
704	P10100	SSampleA-6600-64w-SSampleB-6600-64w	-0.907538	0.0306732	0.0734862	protein.linear.MS1	LFQBench	1	1.38629
705	P10121	SSampleA-6600-64w-SSampleB-6600-64w	-0.239837	0.0521255	0.111914	protein.linear.MS1	LFQBench	1	1.38629
706	P10127	SSampleA-6600-64w-SSampleB-6600-64w	0.934065	0.0737969	0.148096	protein.linear.MS1	LFQBench	1	-0.693147
707	P10363	SSampleA-6600-64w-SSampleB-6600-64w	0.533304	0.00757487	0.0243242	protein.linear.MS1	LFQBench	1	-0.693147
708	P10408	SSampleA-6600-64w-SSampleB-6600-64w	-1.44414	0.000124246	0.0012829	protein.linear.MS1	LFQBench	1	1.38629
709	P10507	SSampleA-6600-64w-SSampleB-6600-64w	0.965397	0.0185692	0.049769	protein.linear.MS1	LFQBench	1	-0.693147
710	P10591	SSampleA-6600-64w-SSampleB-6600-64w	0.649212	0.003737	0.0140734	protein.linear.MS1	LFQBench	1	-0.693147
711	P10592	SSampleA-6600-64w-SSampleB-6600-64w	0.61928	0.00276353	0.0110466	protein.linear.MS1	LFQBench	1	-0.693147
712	P10614	SSampleA-6600-64w-SSampleB-6600-64w	0.495989	0.0145483	0.0409777	protein.linear.MS1	LFQBench	1	-0.693147
713	P10622	SSampleA-6600-64w-SSampleB-6600-64w	0.984906	0.000160856	0.0014985	protein.linear.MS1	LFQBench	1	-0.693147
714	P10659	SSampleA-6600-64w-SSampleB-6600-64w	0.577524	2.21479e-05	0.000518541	protein.linear.MS1	LFQBench	1	-0.693147
715	P10664	SSampleA-6600-64w-SSampleB-6600-64w	1.00267	1.21817e-05	0.000403891	protein.linear.MS1	LFQBench	1	-0.693147
716	P10869	SSampleA-6600-64w-SSampleB-6600-64w	0.288837	0.0504914	0.109254	protein.linear.MS1	LFQBench	1	-0.693147
717	P10962	SSampleA-6600-64w-SSampleB-6600-64w	0.0277893	0.943117	0.963142	protein.linear.MS1	LFQBench	1	-0.693147
718	P10964	SSampleA-6600-64w-SSampleB-6600-64w	0.399247	0.113857	0.208017	protein.linear.MS1	LFQBench	1	-0.693147
719	P11075	SSampleA-6600-64w-SSampleB-6600-64w	0.104255	0.708886	0.801719	protein.linear.MS1	LFQBench	1	-0.693147
720	P11076	SSampleA-6600-64w-SSampleB-6600-64w	0.63707	0.0693176	0.141285	protein.linear.MS1	LFQBench	1	-0.693147
721	P11154	SSampleA-6600-64w-SSampleB-6600-64w	0.558969	0.000742777	0.00426855	protein.linear.MS1	LFQBench	1	-0.693147
722	P11349	SSampleA-6600-64w-SSampleB-6600-64w	-1.72917	6.27939e-05	0.000847144	protein.linear.MS1	LFQBench	1	1.38629
723	P11412	SSampleA-6600-64w-SSampleB-6600-64w	0.692341	0.00163793	0.00745664	protein.linear.MS1	LFQBench	1	-0.693147
724	P11484	SSampleA-6600-64w-SSampleB-6600-64w	0.946513	3.83528e-05	0.000660355	protein.linear.MS1	LFQBench	1	-0.693147
725	P11557	SSampleA-6600-64w-SSampleB-6600-64w	-0.935248	0.028506	0.0693452	protein.linear.MS1	LFQBench	1	1.38629
726	P11633	SSampleA-6600-64w-SSampleB-6600-64w	0.890241	0.0066854	0.0221263	protein.linear.MS1	LFQBench	1	-0.693147
727	P11655	SSampleA-6600-64w-SSampleB-6600-64w	-0.485136	0.0640814	0.133315	protein.linear.MS1	LFQBench	1	-0.693147
728	P11709	SSampleA-6600-64w-SSampleB-6600-64w	0.587398	0.0896165	0.173243	protein.linear.MS1	LFQBench	1	-0.693147
729	P11745	SSampleA-6600-64w-SSampleB-6600-64w	0.598294	0.00235911	0.00983887	protein.linear.MS1	LFQBench	1	-0.693147
730	P11875	SSampleA-6600-64w-SSampleB-6600-64w	-0.518895	6.34014e-05	0.000852739	protein.linear.MS1	LFQBench	1	1.38629
731	P11914	SSampleA-6600-64w-SSampleB-6600-64w	0.192843	0.453824	0.589252	protein.linear.MS1	LFQBench	1	-0.693147
732	P12281	SSampleA-6600-64w-SSampleB-6600-64w	0.0316797	0.855837	0.905567	protein.linear.MS1	LFQBench	1	1.38629
733	P12385	SSampleA-6600-64w-SSampleB-6600-64w	0.432105	0.0258919	0.0641139	protein.linear.MS1	LFQBench	1	-0.693147
734	P12612	SSampleA-6600-64w-SSampleB-6600-64w	0.532195	0.0025146	0.010322	protein.linear.MS1	LFQBench	1	-0.693147
735	P12683	SSampleA-6600-64w-SSampleB-6600-64w	0.692473	0.0182254	0.0491246	protein.linear.MS1	LFQBench	1	-0.693147
736	P12688	SSampleA-6600-64w-SSampleB-6600-64w	-0.478138	0.200377	0.319388	protein.linear.MS1	LFQBench	1	-0.693147
737	P12695	SSampleA-6600-64w-SSampleB-6600-64w	0.653211	0.00507196	0.0177699	protein.linear.MS1	LFQBench	1	-0.693147
738	P12709	SSampleA-6600-64w-SSampleB-6600-64w	0.741438	0.000270296	0.00215364	protein.linear.MS1	LFQBench	1	-0.693147
739	P12758	SSampleA-6600-64w-SSampleB-6600-64w	-1.48422	1.01823e-05	0.000368931	protein.linear.MS1	LFQBench	1	1.38629
740	P12945	SSampleA-6600-64w-SSampleB-6600-64w	0.582622	0.00578424	0.0196867	protein.linear.MS1	LFQBench	1	-0.693147
741	P12962	SSampleA-6600-64w-SSampleB-6600-64w	0.975393	0.00088323	0.00486087	protein.linear.MS1	LFQBench	1	-0.693147
742	P13029	SSampleA-6600-64w-SSampleB-6600-64w	-1.2587	0.000288304	0.00221868	protein.linear.MS1	LFQBench	1	1.38629
743	P13188	SSampleA-6600-64w-SSampleB-6600-64w	0.562734	0.023143	0.0591268	protein.linear.MS1	LFQBench	1	-0.693147
744	P13298	SSampleA-6600-64w-SSampleB-6600-64w	0.798908	4.21963e-05	0.000686006	protein.linear.MS1	LFQBench	1	-0.693147
745	P13482	SSampleA-6600-64w-SSampleB-6600-64w	-0.766492	0.0103537	0.0312518	protein.linear.MS1	LFQBench	1	1.38629
746	P13517	SSampleA-6600-64w-SSampleB-6600-64w	0.37241	0.0704629	0.143027	protein.linear.MS1	LFQBench	1	-0.693147
747	P13586	SSampleA-6600-64w-SSampleB-6600-64w	0.542038	0.0263857	0.0649731	protein.linear.MS1	LFQBench	1	-0.693147
748	P13587	SSampleA-6600-64w-SSampleB-6600-64w	0.48473	0.00694697	0.0227538	protein.linear.MS1	LFQBench	1	-0.693147
749	P13663	SSampleA-6600-64w-SSampleB-6600-64w	0.788014	0.000901283	0.00490103	protein.linear.MS1	LFQBench	1	-0.693147
750	P14020	SSampleA-6600-64w-SSampleB-6600-64w	0.82972	1.55892e-05	0.000459881	protein.linear.MS1	LFQBench	1	-0.693147
751	P14065	SSampleA-6600-64w-SSampleB-6600-64w	0.811389	0.00433887	0.015802	protein.linear.MS1	LFQBench	1	-0.693147
752	P14120	SSampleA-6600-64w-SSampleB-6600-64w	0.892395	3.253e-05	0.000628878	protein.linear.MS1	LFQBench	1	-0.693147
753	P14126	SSampleA-6600-64w-SSampleB-6600-64w	1.01603	1.18141e-05	0.000402133	protein.linear.MS1	LFQBench	1	-0.693147
754	P14306	SSampleA-6600-64w-SSampleB-6600-64w	0.853132	1.73923e-05	0.000475676	protein.linear.MS1	LFQBench	1	-0.693147
755	P14540	SSampleA-6600-64w-SSampleB-6600-64w	1.12289	0.00298381	0.0117155	protein.linear.MS1	LFQBench	1	-0.693147
756	P14741	SSampleA-6600-64w-SSampleB-6600-64w	0.288026	0.000529348	0.0033367	protein.linear.MS1	LFQBench	1	-0.693147
757	P14742	SSampleA-6600-64w-SSampleB-6600-64w	0.60136	0.000658154	0.00391442	protein.linear.MS1	LFQBench	1	-0.693147
758	P14747	SSampleA-6600-64w-SSampleB-6600-64w	0.0567613	0.87621	0.917253	protein.linear.MS1	LFQBench	1	-0.693147
759	P14832	SSampleA-6600-64w-SSampleB-6600-64w	1.11762	1.80557e-05	0.000480242	protein.linear.MS1	LFQBench	1	-0.693147
760	P14843	SSampleA-6600-64w-SSampleB-6600-64w	0.291505	0.0449524	0.0991596	protein.linear.MS1	LFQBench	1	-0.693147
761	P14904	SSampleA-6600-64w-SSampleB-6600-64w	0.52482	0.00116932	0.00584661	protein.linear.MS1	LFQBench	1	-0.693147
762	P14906	SSampleA-6600-64w-SSampleB-6600-64w	0.540795	0.00509574	0.017825	protein.linear.MS1	LFQBench	1	-0.693147
763	P14907	SSampleA-6600-64w-SSampleB-6600-64w	0.811849	0.00305386	0.0119486	protein.linear.MS1	LFQBench	1	-0.693147
764	P14922	SSampleA-6600-64w-SSampleB-6600-64w	1.44742	0.0414688	0.093147	protein.linear.MS1	LFQBench	1	-0.693147
765	P15019	SSampleA-6600-64w-SSampleB-6600-64w	0.820916	1.8348e-05	0.000480242	protein.linear.MS1	LFQBench	1	-0.693147
766	P15034	SSampleA-6600-64w-SSampleB-6600-64w	-0.942733	0.0015307	0.0070925	protein.linear.MS1	LFQBench	1	1.38629
767	P15108	SSampleA-6600-64w-SSampleB-6600-64w	1.06365	8.97964e-05	0.00106243	protein.linear.MS1	LFQBench	1	-0.693147
768	P15180	SSampleA-6600-64w-SSampleB-6600-64w	1.12629	2.80051e-05	0.000586721	protein.linear.MS1	LFQBench	1	-0.693147
769	P15274	SSampleA-6600-64w-SSampleB-6600-64w	0.261856	0.134092	0.235085	protein.linear.MS1	LFQBench	1	-0.693147
770	P15288	SSampleA-6600-64w-SSampleB-6600-64w	-1.47214	1.77924e-06	0.000218698	protein.linear.MS1	LFQBench	1	1.38629
771	P15303	SSampleA-6600-64w-SSampleB-6600-64w	0.390295	0.0404346	0.0912873	protein.linear.MS1	LFQBench	1	-0.693147
772	P15367	SSampleA-6600-64w-SSampleB-6600-64w	0.714281	0.407582	0.544385	protein.linear.MS1	LFQBench	1	-0.693147
773	P15424	SSampleA-6600-64w-SSampleB-6600-64w	0.853154	0.131708	0.232217	protein.linear.MS1	LFQBench	1	-0.693147
774	P15454	SSampleA-6600-64w-SSampleB-6600-64w	0.491021	0.0203601	0.0532755	protein.linear.MS1	LFQBench	1	-0.693147
775	P15496	SSampleA-6600-64w-SSampleB-6600-64w	0.944917	1.96582e-05	0.000488693	protein.linear.MS1	LFQBench	1	-0.693147
776	P15565;P15565-2	SSampleA-6600-64w-SSampleB-6600-64w	0.633373	0.0284925	0.0693452	protein.linear.MS1	LFQBench	1	-0.693147
777	P15624	SSampleA-6600-64w-SSampleB-6600-64w	0.689842	0.000570154	0.00352365	protein.linear.MS1	LFQBench	1	-0.693147
778	P15625	SSampleA-6600-64w-SSampleB-6600-64w	0.653806	0.00405358	0.0149476	protein.linear.MS1	LFQBench	1	-0.693147
779	P15646	SSampleA-6600-64w-SSampleB-6600-64w	0.880802	0.00180339	0.00798799	protein.linear.MS1	LFQBench	1	-0.693147
780	P15700	SSampleA-6600-64w-SSampleB-6600-64w	0.705126	0.0126874	0.0367902	protein.linear.MS1	LFQBench	1	-0.693147
781	P15703	SSampleA-6600-64w-SSampleB-6600-64w	0.924263	9.73541e-05	0.00111316	protein.linear.MS1	LFQBench	1	-0.693147
782	P15705	SSampleA-6600-64w-SSampleB-6600-64w	0.710754	0.00058606	0.00359683	protein.linear.MS1	LFQBench	1	-0.693147
783	P15731	SSampleA-6600-64w-SSampleB-6600-64w	0.727908	0.000146009	0.00140761	protein.linear.MS1	LFQBench	1	-0.693147
784	P15790	SSampleA-6600-64w-SSampleB-6600-64w	0.228627	0.117284	0.21235	protein.linear.MS1	LFQBench	1	-0.693147
785	P15873	SSampleA-6600-64w-SSampleB-6600-64w	0.506209	0.0507491	0.109758	protein.linear.MS1	LFQBench	1	-0.693147
786	P15891	SSampleA-6600-64w-SSampleB-6600-64w	0.637913	0.008653	0.027098	protein.linear.MS1	LFQBench	1	-0.693147
787	P15992	SSampleA-6600-64w-SSampleB-6600-64w	0.683529	0.00264175	0.0107299	protein.linear.MS1	LFQBench	1	-0.693147
788	P16095	SSampleA-6600-64w-SSampleB-6600-64w	-1.68603	0.00178306	0.00793768	protein.linear.MS1	LFQBench	1	1.38629
789	P16120	SSampleA-6600-64w-SSampleB-6600-64w	0.780322	0.000508282	0.00324837	protein.linear.MS1	LFQBench	1	-0.693147
790	P16140	SSampleA-6600-64w-SSampleB-6600-64w	0.84447	0.000822157	0.00461096	protein.linear.MS1	LFQBench	1	-0.693147
791	P16387	SSampleA-6600-64w-SSampleB-6600-64w	0.957925	9.71016e-05	0.00111315	protein.linear.MS1	LFQBench	1	-0.693147
792	P16451	SSampleA-6600-64w-SSampleB-6600-64w	0.521438	0.0467554	0.102371	protein.linear.MS1	LFQBench	1	-0.693147
793	P16456	SSampleA-6600-64w-SSampleB-6600-64w	-0.551881	0.0396668	0.0898289	protein.linear.MS1	LFQBench	1	1.38629
794	P16467	SSampleA-6600-64w-SSampleB-6600-64w	1.26923	1.50072e-05	0.000448694	protein.linear.MS1	LFQBench	1	-0.693147
795	P26263	SSampleA-6600-64w-SSampleB-6600-64w	0.489218	0.00934598	0.0289569	protein.linear.MS1	LFQBench	1	-0.693147
796	P16474	SSampleA-6600-64w-SSampleB-6600-64w	0.724243	2.20349e-05	0.000518541	protein.linear.MS1	LFQBench	1	-0.693147
797	P16521	SSampleA-6600-64w-SSampleB-6600-64w	0.794086	0.000383203	0.00269155	protein.linear.MS1	LFQBench	1	-0.693147
798	P16547	SSampleA-6600-64w-SSampleB-6600-64w	0.0686407	0.809642	0.872351	protein.linear.MS1	LFQBench	1	-0.693147
799	P16550	SSampleA-6600-64w-SSampleB-6600-64w	0.557853	0.00101682	0.0053013	protein.linear.MS1	LFQBench	1	-0.693147
800	P16603	SSampleA-6600-64w-SSampleB-6600-64w	0.366983	0.0224788	0.0578307	protein.linear.MS1	LFQBench	1	-0.693147
801	P16649	SSampleA-6600-64w-SSampleB-6600-64w	0.416644	0.0173306	0.0470478	protein.linear.MS1	LFQBench	1	-0.693147
802	P16659	SSampleA-6600-64w-SSampleB-6600-64w	-1.04539	0.000391203	0.0027261	protein.linear.MS1	LFQBench	1	1.38629
803	P16681	SSampleA-6600-64w-SSampleB-6600-64w	-1.17761	0.000403847	0.00278786	protein.linear.MS1	LFQBench	1	1.38629
804	P16861	SSampleA-6600-64w-SSampleB-6600-64w	0.810129	0.000725247	0.00417503	protein.linear.MS1	LFQBench	1	-0.693147
805	P16862	SSampleA-6600-64w-SSampleB-6600-64w	0.566104	0.000608189	0.00370694	protein.linear.MS1	LFQBench	1	-0.693147
806	P17076	SSampleA-6600-64w-SSampleB-6600-64w	0.961825	7.45691e-05	0.000956305	protein.linear.MS1	LFQBench	1	-0.693147
807	P17169	SSampleA-6600-64w-SSampleB-6600-64w	-0.978423	0.000862883	0.00478478	protein.linear.MS1	LFQBench	1	1.38629
808	P17255	SSampleA-6600-64w-SSampleB-6600-64w	0.739508	7.47755e-05	0.000956305	protein.linear.MS1	LFQBench	1	-0.693147
809	P17423	SSampleA-6600-64w-SSampleB-6600-64w	0.444203	0.0819022	0.161429	protein.linear.MS1	LFQBench	1	-0.693147
810	P17505	SSampleA-6600-64w-SSampleB-6600-64w	0.852839	4.13049e-05	0.000679458	protein.linear.MS1	LFQBench	1	-0.693147
811	P17536	SSampleA-6600-64w-SSampleB-6600-64w	0.57371	0.00152006	0.00706541	protein.linear.MS1	LFQBench	1	-0.693147
812	P17555	SSampleA-6600-64w-SSampleB-6600-64w	0.495743	0.0141784	0.0401667	protein.linear.MS1	LFQBench	1	-0.693147
813	P17558	SSampleA-6600-64w-SSampleB-6600-64w	0.153429	0.323648	0.460645	protein.linear.MS1	LFQBench	1	-0.693147
814	P17649	SSampleA-6600-64w-SSampleB-6600-64w	0.425677	0.0265596	0.0652924	protein.linear.MS1	LFQBench	1	-0.693147
815	P17695	SSampleA-6600-64w-SSampleB-6600-64w	0.846866	0.000247233	0.00203347	protein.linear.MS1	LFQBench	1	-0.693147
816	P17709	SSampleA-6600-64w-SSampleB-6600-64w	0.717948	0.00234617	0.00981449	protein.linear.MS1	LFQBench	1	-0.693147
817	P17891	SSampleA-6600-64w-SSampleB-6600-64w	0.374752	0.0346401	0.0806326	protein.linear.MS1	LFQBench	1	-0.693147
818	P17898	SSampleA-6600-64w-SSampleB-6600-64w	0.255627	0.279072	0.411632	protein.linear.MS1	LFQBench	1	-0.693147
819	P17967	SSampleA-6600-64w-SSampleB-6600-64w	1.14294	0.000976166	0.00516691	protein.linear.MS1	LFQBench	1	-0.693147
820	P18239	SSampleA-6600-64w-SSampleB-6600-64w	0.994861	1.22854e-05	0.000403891	protein.linear.MS1	LFQBench	1	-0.693147
821	P18544	SSampleA-6600-64w-SSampleB-6600-64w	0.833733	0.0313288	0.0746527	protein.linear.MS1	LFQBench	1	-0.693147
822	P18562	SSampleA-6600-64w-SSampleB-6600-64w	0.236632	0.111354	0.205481	protein.linear.MS1	LFQBench	1	-0.693147
823	P18759	SSampleA-6600-64w-SSampleB-6600-64w	0.434248	0.0624541	0.130358	protein.linear.MS1	LFQBench	1	-0.693147
824	P18775	SSampleA-6600-64w-SSampleB-6600-64w	0.461581	0.000515433	0.003277	protein.linear.MS1	LFQBench	1	1.38629
825	P18776	SSampleA-6600-64w-SSampleB-6600-64w	-0.789397	0.0148497	0.0415624	protein.linear.MS1	LFQBench	1	1.38629
826	P18777;P76173	SSampleA-6600-64w-SSampleB-6600-64w	-0.5826	0.575431	0.696467	protein.linear.MS1	LFQBench	1	1.38629
827	P18843	SSampleA-6600-64w-SSampleB-6600-64w	-0.97688	0.000984752	0.00518753	protein.linear.MS1	LFQBench	1	1.38629
828	P18899	SSampleA-6600-64w-SSampleB-6600-64w	1.05353	0.0260793	0.064485	protein.linear.MS1	LFQBench	1	-0.693147
829	P18961	SSampleA-6600-64w-SSampleB-6600-64w	1.03471	0.000944036	0.00506347	protein.linear.MS1	LFQBench	1	-0.693147
830	P19073	SSampleA-6600-64w-SSampleB-6600-64w	0.807636	0.00136899	0.00654894	protein.linear.MS1	LFQBench	1	-0.693147
831	P19097	SSampleA-6600-64w-SSampleB-6600-64w	0.84922	1.99146e-06	0.000232382	protein.linear.MS1	LFQBench	1	-0.693147
832	P19146	SSampleA-6600-64w-SSampleB-6600-64w	0.35585	0.0657021	0.135919	protein.linear.MS1	LFQBench	1	-0.693147
833	P19262	SSampleA-6600-64w-SSampleB-6600-64w	0.607064	0.025037	0.0625572	protein.linear.MS1	LFQBench	1	-0.693147
834	P19358	SSampleA-6600-64w-SSampleB-6600-64w	1.14742	3.49669e-05	0.000644703	protein.linear.MS1	LFQBench	1	-0.693147
835	P19414	SSampleA-6600-64w-SSampleB-6600-64w	0.889578	4.1736e-06	0.000274151	protein.linear.MS1	LFQBench	1	-0.693147
836	P19454	SSampleA-6600-64w-SSampleB-6600-64w	0.84279	0.00200836	0.0086872	protein.linear.MS1	LFQBench	1	-0.693147
837	P19524	SSampleA-6600-64w-SSampleB-6600-64w	0.255845	0.0954359	0.181013	protein.linear.MS1	LFQBench	1	-0.693147
838	P19657	SSampleA-6600-64w-SSampleB-6600-64w	0.704087	0.0101578	0.0308905	protein.linear.MS1	LFQBench	1	-0.693147
839	P19812	SSampleA-6600-64w-SSampleB-6600-64w	0.93715	0.038867	0.0882889	protein.linear.MS1	LFQBench	1	-0.693147
840	P19881	SSampleA-6600-64w-SSampleB-6600-64w	0.264208	0.101037	0.189284	protein.linear.MS1	LFQBench	1	-0.693147
841	P19882	SSampleA-6600-64w-SSampleB-6600-64w	0.981393	4.52272e-06	0.000274151	protein.linear.MS1	LFQBench	1	-0.693147
842	P19926	SSampleA-6600-64w-SSampleB-6600-64w	-1.27821	0.000621433	0.00375661	protein.linear.MS1	LFQBench	1	1.38629
843	P19955	SSampleA-6600-64w-SSampleB-6600-64w	0.426804	0.0780901	0.155233	protein.linear.MS1	LFQBench	1	-0.693147
844	P20049	SSampleA-6600-64w-SSampleB-6600-64w	0.729941	0.201334	0.320584	protein.linear.MS1	LFQBench	1	-0.693147
845	P20051	SSampleA-6600-64w-SSampleB-6600-64w	0.814798	0.00449749	0.0162593	protein.linear.MS1	LFQBench	1	-0.693147
846	P20081	SSampleA-6600-64w-SSampleB-6600-64w	0.920055	0.000213077	0.0018297	protein.linear.MS1	LFQBench	1	-0.693147
847	P20107	SSampleA-6600-64w-SSampleB-6600-64w	0.96637	0.000127306	0.00129622	protein.linear.MS1	LFQBench	1	-0.693147
848	P20434	SSampleA-6600-64w-SSampleB-6600-64w	0.864337	0.000115409	0.00122173	protein.linear.MS1	LFQBench	1	-0.693147
849	P20436	SSampleA-6600-64w-SSampleB-6600-64w	0.874252	0.00246012	0.0101738	protein.linear.MS1	LFQBench	1	-0.693147
850	P20447	SSampleA-6600-64w-SSampleB-6600-64w	0.307748	0.295441	0.431034	protein.linear.MS1	LFQBench	1	-0.693147
851	P20448	SSampleA-6600-64w-SSampleB-6600-64w	0.448785	0.0802677	0.158919	protein.linear.MS1	LFQBench	1	-0.693147
852	P20449	SSampleA-6600-64w-SSampleB-6600-64w	0.512411	0.0325116	0.0766455	protein.linear.MS1	LFQBench	1	-0.693147
853	P20459	SSampleA-6600-64w-SSampleB-6600-64w	0.427442	0.0199318	0.0525321	protein.linear.MS1	LFQBench	1	-0.693147
854	P20484	SSampleA-6600-64w-SSampleB-6600-64w	0.66644	0.0525519	0.112611	protein.linear.MS1	LFQBench	1	-0.693147
855	P20485	SSampleA-6600-64w-SSampleB-6600-64w	0.527172	0.312836	0.448625	protein.linear.MS1	LFQBench	1	-0.693147
856	P20605	SSampleA-6600-64w-SSampleB-6600-64w	-1.22406	0.000228898	0.00191737	protein.linear.MS1	LFQBench	1	1.38629
857	P20606	SSampleA-6600-64w-SSampleB-6600-64w	1.03711	1.62936e-05	0.000468177	protein.linear.MS1	LFQBench	1	-0.693147
858	P20966	SSampleA-6600-64w-SSampleB-6600-64w	-1.53319	0.000208906	0.00180549	protein.linear.MS1	LFQBench	1	1.38629
859	P20967	SSampleA-6600-64w-SSampleB-6600-64w	0.742474	0.0013058	0.00632876	protein.linear.MS1	LFQBench	1	-0.693147
860	P21147	SSampleA-6600-64w-SSampleB-6600-64w	0.606986	0.00308633	0.0120492	protein.linear.MS1	LFQBench	1	-0.693147
861	P21165	SSampleA-6600-64w-SSampleB-6600-64w	-1.13884	1.92605e-05	0.000481513	protein.linear.MS1	LFQBench	1	1.38629
862	P21170	SSampleA-6600-64w-SSampleB-6600-64w	-1.41218	0.00180542	0.007989	protein.linear.MS1	LFQBench	1	1.38629
863	P21179	SSampleA-6600-64w-SSampleB-6600-64w	-1.35243	0.000376471	0.00266268	protein.linear.MS1	LFQBench	1	1.38629
864	P21242	SSampleA-6600-64w-SSampleB-6600-64w	0.559972	0.0326136	0.0768451	protein.linear.MS1	LFQBench	1	-0.693147
865	P21243	SSampleA-6600-64w-SSampleB-6600-64w	0.804187	0.0021198	0.00908924	protein.linear.MS1	LFQBench	1	-0.693147
866	P21264	SSampleA-6600-64w-SSampleB-6600-64w	0.502345	0.145416	0.251847	protein.linear.MS1	LFQBench	1	-0.693147
867	P21269;P21269-2	SSampleA-6600-64w-SSampleB-6600-64w	0.811324	0.0121503	0.0354651	protein.linear.MS1	LFQBench	1	-0.693147
868	P21304	SSampleA-6600-64w-SSampleB-6600-64w	1.08131	0.018343	0.049342	protein.linear.MS1	LFQBench	1	-0.693147
869	P21306	SSampleA-6600-64w-SSampleB-6600-64w	0.69	0.00494046	0.0174473	protein.linear.MS1	LFQBench	1	-0.693147
870	P21338	SSampleA-6600-64w-SSampleB-6600-64w	0.62785	0.0101212	0.0308233	protein.linear.MS1	LFQBench	1	1.38629
871	P21362	SSampleA-6600-64w-SSampleB-6600-64w	0.405344	0.364259	0.504016	protein.linear.MS1	LFQBench	1	1.38629
872	P21367	SSampleA-6600-64w-SSampleB-6600-64w	-1.64079	8.75447e-05	0.00104699	protein.linear.MS1	LFQBench	1	1.38629
873	P21375	SSampleA-6600-64w-SSampleB-6600-64w	-0.189534	0.534309	0.661532	protein.linear.MS1	LFQBench	1	-0.693147
874	P21499	SSampleA-6600-64w-SSampleB-6600-64w	-0.805991	0.00472102	0.01682	protein.linear.MS1	LFQBench	1	1.38629
875	P21507	SSampleA-6600-64w-SSampleB-6600-64w	-0.576265	0.0312718	0.0745569	protein.linear.MS1	LFQBench	1	1.38629
876	P21513	SSampleA-6600-64w-SSampleB-6600-64w	-0.982537	0.000613696	0.00373023	protein.linear.MS1	LFQBench	1	1.38629
877	P21524	SSampleA-6600-64w-SSampleB-6600-64w	0.627888	4.07954e-05	0.000677627	protein.linear.MS1	LFQBench	1	-0.693147
878	P21576	SSampleA-6600-64w-SSampleB-6600-64w	0.661726	0.000303086	0.00229257	protein.linear.MS1	LFQBench	1	-0.693147
879	P21599	SSampleA-6600-64w-SSampleB-6600-64w	-1.48997	8.93833e-06	0.000359564	protein.linear.MS1	LFQBench	1	1.38629
880	P21645	SSampleA-6600-64w-SSampleB-6600-64w	-0.636588	0.284832	0.418731	protein.linear.MS1	LFQBench	1	1.38629
881	P21734	SSampleA-6600-64w-SSampleB-6600-64w	0.770051	0.000219031	0.00186746	protein.linear.MS1	LFQBench	1	-0.693147
882	P21801	SSampleA-6600-64w-SSampleB-6600-64w	0.635118	0.0203358	0.0532461	protein.linear.MS1	LFQBench	1	-0.693147
883	P21827	SSampleA-6600-64w-SSampleB-6600-64w	0.918648	0.0192815	0.0513361	protein.linear.MS1	LFQBench	1	-0.693147
884	P21888	SSampleA-6600-64w-SSampleB-6600-64w	-0.869339	0.000331616	0.0024335	protein.linear.MS1	LFQBench	1	1.38629
885	P21889	SSampleA-6600-64w-SSampleB-6600-64w	-1.04154	0.00854713	0.0268234	protein.linear.MS1	LFQBench	1	1.38629
886	P21954	SSampleA-6600-64w-SSampleB-6600-64w	0.781192	0.000151208	0.00143771	protein.linear.MS1	LFQBench	1	-0.693147
887	P21965	SSampleA-6600-64w-SSampleB-6600-64w	0.568733	0.00265629	0.0107588	protein.linear.MS1	LFQBench	1	-0.693147
888	P22106	SSampleA-6600-64w-SSampleB-6600-64w	-0.0152373	0.878907	0.918473	protein.linear.MS1	LFQBench	1	1.38629
889	P22137	SSampleA-6600-64w-SSampleB-6600-64w	0.596274	0.000155981	0.00147168	protein.linear.MS1	LFQBench	1	-0.693147
890	P22138	SSampleA-6600-64w-SSampleB-6600-64w	0.533452	0.0242185	0.0612163	protein.linear.MS1	LFQBench	1	-0.693147
891	P22141	SSampleA-6600-64w-SSampleB-6600-64w	0.354426	0.0657918	0.136041	protein.linear.MS1	LFQBench	1	-0.693147
892	P22146	SSampleA-6600-64w-SSampleB-6600-64w	0.995799	0.00703239	0.0229326	protein.linear.MS1	LFQBench	1	-0.693147
893	P22188	SSampleA-6600-64w-SSampleB-6600-64w	-0.298173	0.34291	0.481097	protein.linear.MS1	LFQBench	1	1.38629
894	P22202	SSampleA-6600-64w-SSampleB-6600-64w	0.198129	0.275301	0.407837	protein.linear.MS1	LFQBench	1	-0.693147
895	P22203	SSampleA-6600-64w-SSampleB-6600-64w	0.820002	2.97527e-07	0.000109644	protein.linear.MS1	LFQBench	1	-0.693147
896	P22217	SSampleA-6600-64w-SSampleB-6600-64w	0.873968	0.000532436	0.00335139	protein.linear.MS1	LFQBench	1	-0.693147
897	P22255	SSampleA-6600-64w-SSampleB-6600-64w	-0.354787	0.00606778	0.0204182	protein.linear.MS1	LFQBench	1	1.38629
898	P22256	SSampleA-6600-64w-SSampleB-6600-64w	-0.907257	0.00219108	0.00934059	protein.linear.MS1	LFQBench	1	1.38629
899	P22259	SSampleA-6600-64w-SSampleB-6600-64w	-1.25742	3.4497e-05	0.000638699	protein.linear.MS1	LFQBench	1	1.38629
900	P22333	SSampleA-6600-64w-SSampleB-6600-64w	-1.15043	0.00179368	0.00796891	protein.linear.MS1	LFQBench	1	1.38629
901	P22336	SSampleA-6600-64w-SSampleB-6600-64w	0.427795	0.00178942	0.00795799	protein.linear.MS1	LFQBench	1	-0.693147
902	P22515	SSampleA-6600-64w-SSampleB-6600-64w	0.703282	5.11625e-05	0.000757171	protein.linear.MS1	LFQBench	1	-0.693147
903	P22517	SSampleA-6600-64w-SSampleB-6600-64w	0.662194	0.0242237	0.0612163	protein.linear.MS1	LFQBench	1	-0.693147
904	P22564	SSampleA-6600-64w-SSampleB-6600-64w	-0.400233	0.0899676	0.173846	protein.linear.MS1	LFQBench	1	1.38629
905	P22696	SSampleA-6600-64w-SSampleB-6600-64w	0.584107	0.0340743	0.0796087	protein.linear.MS1	LFQBench	1	-0.693147
906	P22768	SSampleA-6600-64w-SSampleB-6600-64w	0.943648	0.000302664	0.00229257	protein.linear.MS1	LFQBench	1	-0.693147
907	P22803	SSampleA-6600-64w-SSampleB-6600-64w	0.827993	0.0013609	0.00652435	protein.linear.MS1	LFQBench	1	-0.693147
908	P22855	SSampleA-6600-64w-SSampleB-6600-64w	0.49833	0.000617717	0.00374645	protein.linear.MS1	LFQBench	1	-0.693147
909	P22943	SSampleA-6600-64w-SSampleB-6600-64w	1.1131	3.33522e-07	0.000109644	protein.linear.MS1	LFQBench	1	-0.693147
910	P23180	SSampleA-6600-64w-SSampleB-6600-64w	0.771289	0.00246612	0.0101774	protein.linear.MS1	LFQBench	1	-0.693147
911	P23202	SSampleA-6600-64w-SSampleB-6600-64w	0.846798	0.00270284	0.0109025	protein.linear.MS1	LFQBench	1	-0.693147
912	P23248	SSampleA-6600-64w-SSampleB-6600-64w	1.07628	4.28285e-05	0.000689933	protein.linear.MS1	LFQBench	1	-0.693147
913	P23254	SSampleA-6600-64w-SSampleB-6600-64w	0.715787	5.06722e-05	0.000752431	protein.linear.MS1	LFQBench	1	-0.693147
914	P23292	SSampleA-6600-64w-SSampleB-6600-64w	0.197957	0.709402	0.801815	protein.linear.MS1	LFQBench	1	-0.693147
915	P23301	SSampleA-6600-64w-SSampleB-6600-64w	0.996746	8.71372e-07	0.000174944	protein.linear.MS1	LFQBench	1	-0.693147
916	P23500	SSampleA-6600-64w-SSampleB-6600-64w	0.439189	0.301234	0.436035	protein.linear.MS1	LFQBench	1	-0.693147
917	P23542	SSampleA-6600-64w-SSampleB-6600-64w	0.845004	0.000160323	0.0014985	protein.linear.MS1	LFQBench	1	-0.693147
918	P23585	SSampleA-6600-64w-SSampleB-6600-64w	0.571086	0.0259875	0.0643146	protein.linear.MS1	LFQBench	1	-0.693147
919	P23594;P23595	SSampleA-6600-64w-SSampleB-6600-64w	0.367102	0.125849	0.224459	protein.linear.MS1	LFQBench	1	-0.693147
920	P23615	SSampleA-6600-64w-SSampleB-6600-64w	0.129786	0.566325	0.689026	protein.linear.MS1	LFQBench	1	-0.693147
921	P23638	SSampleA-6600-64w-SSampleB-6600-64w	0.568878	0.00160924	0.00737153	protein.linear.MS1	LFQBench	1	-0.693147
922	P23639	SSampleA-6600-64w-SSampleB-6600-64w	0.71231	0.00347059	0.0132505	protein.linear.MS1	LFQBench	1	-0.693147
923	P23641	SSampleA-6600-64w-SSampleB-6600-64w	0.951425	0.0141877	0.0401667	protein.linear.MS1	LFQBench	1	-0.693147
924	P23642	SSampleA-6600-64w-SSampleB-6600-64w	0.375006	0.0732342	0.147167	protein.linear.MS1	LFQBench	1	-0.693147
925	P23644	SSampleA-6600-64w-SSampleB-6600-64w	0.690335	0.00177986	0.0079314	protein.linear.MS1	LFQBench	1	-0.693147
926	P23721	SSampleA-6600-64w-SSampleB-6600-64w	-1.27656	1.00668e-05	0.000368147	protein.linear.MS1	LFQBench	1	1.38629
927	P23724	SSampleA-6600-64w-SSampleB-6600-64w	0.708741	0.00144213	0.00681745	protein.linear.MS1	LFQBench	1	-0.693147
928	P23776	SSampleA-6600-64w-SSampleB-6600-64w	0.525946	0.00390585	0.0145331	protein.linear.MS1	LFQBench	1	-0.693147
929	P23830	SSampleA-6600-64w-SSampleB-6600-64w	-1.0227	0.00192346	0.00839379	protein.linear.MS1	LFQBench	1	1.38629
930	P23833	SSampleA-6600-64w-SSampleB-6600-64w	-0.131442	0.329684	0.466958	protein.linear.MS1	LFQBench	1	-0.693147
931	P23836	SSampleA-6600-64w-SSampleB-6600-64w	-1.23927	0.000242968	0.00200585	protein.linear.MS1	LFQBench	1	1.38629
932	P23839	SSampleA-6600-64w-SSampleB-6600-64w	-0.895754	0.000378257	0.00266268	protein.linear.MS1	LFQBench	1	1.38629
933	P23843	SSampleA-6600-64w-SSampleB-6600-64w	-0.632153	0.0497094	0.107825	protein.linear.MS1	LFQBench	1	1.38629
934	P23847	SSampleA-6600-64w-SSampleB-6600-64w	-1.18211	0.00141883	0.0067292	protein.linear.MS1	LFQBench	1	1.38629
935	P23869	SSampleA-6600-64w-SSampleB-6600-64w	-1.41879	5.41222e-05	0.0007801	protein.linear.MS1	LFQBench	1	1.38629
936	P23893	SSampleA-6600-64w-SSampleB-6600-64w	-0.824586	0.00452351	0.0163267	protein.linear.MS1	LFQBench	1	1.38629
937	P23894	SSampleA-6600-64w-SSampleB-6600-64w	-0.271156	0.478027	0.611349	protein.linear.MS1	LFQBench	1	1.38629
938	P24000	SSampleA-6600-64w-SSampleB-6600-64w	0.435386	0.0195361	0.0517728	protein.linear.MS1	LFQBench	1	-0.693147
939	P24031	SSampleA-6600-64w-SSampleB-6600-64w	0.288292	0.198655	0.317002	protein.linear.MS1	LFQBench	1	-0.693147
940	P24171	SSampleA-6600-64w-SSampleB-6600-64w	-0.782838	0.00414752	0.0152432	protein.linear.MS1	LFQBench	1	1.38629
941	P24182	SSampleA-6600-64w-SSampleB-6600-64w	-1.33089	2.48046e-05	0.000557158	protein.linear.MS1	LFQBench	1	1.38629
942	P24276	SSampleA-6600-64w-SSampleB-6600-64w	0.507832	0.0143874	0.0406346	protein.linear.MS1	LFQBench	1	-0.693147
943	P24280	SSampleA-6600-64w-SSampleB-6600-64w	0.866931	0.000155658	0.00147168	protein.linear.MS1	LFQBench	1	-0.693147
944	P24783	SSampleA-6600-64w-SSampleB-6600-64w	0.614928	0.00230257	0.00969444	protein.linear.MS1	LFQBench	1	-0.693147
945	P25037	SSampleA-6600-64w-SSampleB-6600-64w	-0.519104	0.133015	0.233939	protein.linear.MS1	LFQBench	1	-0.693147
946	P25039	SSampleA-6600-64w-SSampleB-6600-64w	0.356583	0.0709011	0.143653	protein.linear.MS1	LFQBench	1	-0.693147
947	P25043	SSampleA-6600-64w-SSampleB-6600-64w	0.700376	0.0631286	0.13158	protein.linear.MS1	LFQBench	1	-0.693147
948	P25045	SSampleA-6600-64w-SSampleB-6600-64w	0.430529	0.0928514	0.177634	protein.linear.MS1	LFQBench	1	-0.693147
949	P25087	SSampleA-6600-64w-SSampleB-6600-64w	0.72407	0.00162829	0.00742802	protein.linear.MS1	LFQBench	1	-0.693147
950	P25293	SSampleA-6600-64w-SSampleB-6600-64w	0.699326	0.00672661	0.0221798	protein.linear.MS1	LFQBench	1	-0.693147
951	P25294	SSampleA-6600-64w-SSampleB-6600-64w	0.553797	0.00123495	0.00605168	protein.linear.MS1	LFQBench	1	-0.693147
952	P25303	SSampleA-6600-64w-SSampleB-6600-64w	-0.086763	0.704108	0.79882	protein.linear.MS1	LFQBench	1	-0.693147
953	P25332	SSampleA-6600-64w-SSampleB-6600-64w	0.0215931	0.907344	0.938083	protein.linear.MS1	LFQBench	1	-0.693147
954	P25340	SSampleA-6600-64w-SSampleB-6600-64w	0.881183	0.0103738	0.0312912	protein.linear.MS1	LFQBench	1	-0.693147
955	P25342	SSampleA-6600-64w-SSampleB-6600-64w	0.731112	0.0104145	0.0313886	protein.linear.MS1	LFQBench	1	-0.693147
956	P25343	SSampleA-6600-64w-SSampleB-6600-64w	0.749747	0.0160899	0.0443324	protein.linear.MS1	LFQBench	1	-0.693147
957	P25349	SSampleA-6600-64w-SSampleB-6600-64w	-0.145787	0.378339	0.517511	protein.linear.MS1	LFQBench	1	-0.693147
958	P25358	SSampleA-6600-64w-SSampleB-6600-64w	0.912473	0.00019681	0.00174011	protein.linear.MS1	LFQBench	1	-0.693147
959	P25367	SSampleA-6600-64w-SSampleB-6600-64w	0.428609	0.0277229	0.067813	protein.linear.MS1	LFQBench	1	-0.693147
960	P25372	SSampleA-6600-64w-SSampleB-6600-64w	0.435486	0.00853466	0.0268033	protein.linear.MS1	LFQBench	1	-0.693147
961	P25373	SSampleA-6600-64w-SSampleB-6600-64w	0.99601	0.000332957	0.0024393	protein.linear.MS1	LFQBench	1	-0.693147
962	P25374	SSampleA-6600-64w-SSampleB-6600-64w	0.905276	0.00477656	0.0169769	protein.linear.MS1	LFQBench	1	-0.693147
963	P25375	SSampleA-6600-64w-SSampleB-6600-64w	0.106631	0.805448	0.869302	protein.linear.MS1	LFQBench	1	-0.693147
964	P25386	SSampleA-6600-64w-SSampleB-6600-64w	0.418765	0.0152232	0.0423398	protein.linear.MS1	LFQBench	1	-0.693147
965	P25437	SSampleA-6600-64w-SSampleB-6600-64w	-1.54264	7.67156e-05	0.000969904	protein.linear.MS1	LFQBench	1	1.38629
966	P25443	SSampleA-6600-64w-SSampleB-6600-64w	0.928756	4.04016e-05	0.000676787	protein.linear.MS1	LFQBench	1	-0.693147
967	P25451	SSampleA-6600-64w-SSampleB-6600-64w	0.402781	0.000719401	0.00416602	protein.linear.MS1	LFQBench	1	-0.693147
968	P25454	SSampleA-6600-64w-SSampleB-6600-64w	0.796321	0.00110148	0.00558952	protein.linear.MS1	LFQBench	1	-0.693147
969	P25491	SSampleA-6600-64w-SSampleB-6600-64w	0.861026	0.000377534	0.00266268	protein.linear.MS1	LFQBench	1	-0.693147
970	P25515	SSampleA-6600-64w-SSampleB-6600-64w	0.878186	2.93033e-05	0.000594803	protein.linear.MS1	LFQBench	1	-0.693147
971	P25516	SSampleA-6600-64w-SSampleB-6600-64w	-1.16896	2.23456e-06	0.000238032	protein.linear.MS1	LFQBench	1	1.38629
972	P25526	SSampleA-6600-64w-SSampleB-6600-64w	-1.28966	2.6407e-06	0.000248418	protein.linear.MS1	LFQBench	1	1.38629
973	P25539	SSampleA-6600-64w-SSampleB-6600-64w	-0.960071	0.00592292	0.0200835	protein.linear.MS1	LFQBench	1	1.38629
974	P25553	SSampleA-6600-64w-SSampleB-6600-64w	-1.28622	5.16647e-05	0.000762054	protein.linear.MS1	LFQBench	1	1.38629
975	P25555	SSampleA-6600-64w-SSampleB-6600-64w	0.577913	0.0261681	0.0645499	protein.linear.MS1	LFQBench	1	-0.693147
976	P25560	SSampleA-6600-64w-SSampleB-6600-64w	0.802701	0.000774564	0.00441113	protein.linear.MS1	LFQBench	1	-0.693147
977	P25567	SSampleA-6600-64w-SSampleB-6600-64w	0.418775	0.0350918	0.0813443	protein.linear.MS1	LFQBench	1	-0.693147
978	P25574	SSampleA-6600-64w-SSampleB-6600-64w	1.07542	3.61295e-05	0.000648343	protein.linear.MS1	LFQBench	1	-0.693147
979	P25586	SSampleA-6600-64w-SSampleB-6600-64w	0.277918	0.272036	0.403945	protein.linear.MS1	LFQBench	1	-0.693147
980	P25605	SSampleA-6600-64w-SSampleB-6600-64w	0.84031	6.90959e-05	0.000909304	protein.linear.MS1	LFQBench	1	-0.693147
981	P25608;P54007	SSampleA-6600-64w-SSampleB-6600-64w	0.131865	0.788326	0.857508	protein.linear.MS1	LFQBench	1	-0.693147
982	P25618	SSampleA-6600-64w-SSampleB-6600-64w	0.393957	0.0360357	0.0828886	protein.linear.MS1	LFQBench	1	-0.693147
983	P25623	SSampleA-6600-64w-SSampleB-6600-64w	0.211511	0.130226	0.230041	protein.linear.MS1	LFQBench	1	-0.693147
984	P25626	SSampleA-6600-64w-SSampleB-6600-64w	0.677529	0.00473737	0.0168512	protein.linear.MS1	LFQBench	1	-0.693147
985	P25665	SSampleA-6600-64w-SSampleB-6600-64w	-1.00799	0.000225719	0.00189887	protein.linear.MS1	LFQBench	1	1.38629
986	P25694	SSampleA-6600-64w-SSampleB-6600-64w	0.751498	3.60623e-05	0.000648343	protein.linear.MS1	LFQBench	1	-0.693147
987	P25714	SSampleA-6600-64w-SSampleB-6600-64w	-0.660467	0.00698646	0.0228267	protein.linear.MS1	LFQBench	1	1.38629
988	P25719	SSampleA-6600-64w-SSampleB-6600-64w	0.971023	0.000553352	0.00344871	protein.linear.MS1	LFQBench	1	-0.693147
989	P25738	SSampleA-6600-64w-SSampleB-6600-64w	-1.48547	0.000103741	0.00115052	protein.linear.MS1	LFQBench	1	1.38629
990	P25847	SSampleA-6600-64w-SSampleB-6600-64w	0.120617	0.70875	0.801719	protein.linear.MS1	LFQBench	1	-0.693147
991	P25889	SSampleA-6600-64w-SSampleB-6600-64w	-0.278402	0.138554	0.241855	protein.linear.MS1	LFQBench	1	1.38629
992	P26321	SSampleA-6600-64w-SSampleB-6600-64w	1.00929	0.00102864	0.0053424	protein.linear.MS1	LFQBench	1	-0.693147
993	P26616	SSampleA-6600-64w-SSampleB-6600-64w	-0.106087	0.477552	0.611269	protein.linear.MS1	LFQBench	1	1.38629
994	P26637	SSampleA-6600-64w-SSampleB-6600-64w	0.807948	4.90036e-05	0.000740071	protein.linear.MS1	LFQBench	1	-0.693147
995	P26646	SSampleA-6600-64w-SSampleB-6600-64w	-0.453985	0.0277162	0.067813	protein.linear.MS1	LFQBench	1	1.38629
996	P26755	SSampleA-6600-64w-SSampleB-6600-64w	-1.74265	0.191308	0.30873	protein.linear.MS1	LFQBench	1	-0.693147
997	P26783	SSampleA-6600-64w-SSampleB-6600-64w	0.922679	7.5977e-06	0.000348325	protein.linear.MS1	LFQBench	1	-0.693147
998	P26784	SSampleA-6600-64w-SSampleB-6600-64w	0.444592	0.142483	0.247638	protein.linear.MS1	LFQBench	1	-0.693147
999	P26785	SSampleA-6600-64w-SSampleB-6600-64w	0.81081	0.000161549	0.0015018	protein.linear.MS1	LFQBench	1	-0.693147
1000	P26786	SSampleA-6600-64w-SSampleB-6600-64w	1.20648	9.91174e-07	0.000174944	protein.linear.MS1	LFQBench	1	-0.693147
1001	P27248	SSampleA-6600-64w-SSampleB-6600-64w	-0.905035	0.00101569	0.0053013	protein.linear.MS1	LFQBench	1	1.38629
1002	P27250	SSampleA-6600-64w-SSampleB-6600-64w	-1.03599	0.0289394	0.0700914	protein.linear.MS1	LFQBench	1	1.38629
1003	P27298	SSampleA-6600-64w-SSampleB-6600-64w	-1.21395	0.000368968	0.00262068	protein.linear.MS1	LFQBench	1	1.38629
1004	P27302	SSampleA-6600-64w-SSampleB-6600-64w	-1.2004	1.69445e-05	0.000471568	protein.linear.MS1	LFQBench	1	1.38629
1005	P27306	SSampleA-6600-64w-SSampleB-6600-64w	-0.742075	0.00012511	0.00128448	protein.linear.MS1	LFQBench	1	1.38629
1006	P27434	SSampleA-6600-64w-SSampleB-6600-64w	-0.449151	0.259279	0.389843	protein.linear.MS1	LFQBench	1	1.38629
1007	P27472	SSampleA-6600-64w-SSampleB-6600-64w	-0.182615	0.50184	0.633203	protein.linear.MS1	LFQBench	1	-0.693147
1008	P27476	SSampleA-6600-64w-SSampleB-6600-64w	0.707327	1.68685e-05	0.000471568	protein.linear.MS1	LFQBench	1	-0.693147
1009	P27550	SSampleA-6600-64w-SSampleB-6600-64w	-1.12495	0.000473291	0.00310498	protein.linear.MS1	LFQBench	1	1.38629
1010	P27614	SSampleA-6600-64w-SSampleB-6600-64w	0.652478	0.00733875	0.0237036	protein.linear.MS1	LFQBench	1	-0.693147
1011	P27616	SSampleA-6600-64w-SSampleB-6600-64w	0.830695	0.000210167	0.00181284	protein.linear.MS1	LFQBench	1	-0.693147
1012	P27692	SSampleA-6600-64w-SSampleB-6600-64w	0.11387	0.592563	0.710342	protein.linear.MS1	LFQBench	1	-0.693147
1013	P27809	SSampleA-6600-64w-SSampleB-6600-64w	0.247428	0.154667	0.263231	protein.linear.MS1	LFQBench	1	-0.693147
1014	P27810	SSampleA-6600-64w-SSampleB-6600-64w	0.823493	0.00448418	0.0162245	protein.linear.MS1	LFQBench	1	-0.693147
1015	P27882	SSampleA-6600-64w-SSampleB-6600-64w	-0.354036	0.227767	0.353019	protein.linear.MS1	LFQBench	1	-0.693147
1016	P28000	SSampleA-6600-64w-SSampleB-6600-64w	0.614358	0.111509	0.205603	protein.linear.MS1	LFQBench	1	-0.693147
1017	P28007	SSampleA-6600-64w-SSampleB-6600-64w	0.429419	0.030936	0.0739556	protein.linear.MS1	LFQBench	1	-0.693147
1018	P28241	SSampleA-6600-64w-SSampleB-6600-64w	0.695476	0.00184581	0.00812352	protein.linear.MS1	LFQBench	1	-0.693147
1019	P28272	SSampleA-6600-64w-SSampleB-6600-64w	0.587413	0.00985389	0.0301775	protein.linear.MS1	LFQBench	1	-0.693147
1020	P28273	SSampleA-6600-64w-SSampleB-6600-64w	0.535541	0.00103556	0.00536577	protein.linear.MS1	LFQBench	1	-0.693147
1021	P28274	SSampleA-6600-64w-SSampleB-6600-64w	0.652497	0.0107041	0.0320905	protein.linear.MS1	LFQBench	1	-0.693147
1022	P28304	SSampleA-6600-64w-SSampleB-6600-64w	-1.57171	0.000556778	0.00346031	protein.linear.MS1	LFQBench	1	1.38629
1023	P28319	SSampleA-6600-64w-SSampleB-6600-64w	0.572052	0.000444892	0.00297224	protein.linear.MS1	LFQBench	1	-0.693147
1024	P28321	SSampleA-6600-64w-SSampleB-6600-64w	-0.591353	0.0691557	0.14102	protein.linear.MS1	LFQBench	1	-0.693147
1025	P28495	SSampleA-6600-64w-SSampleB-6600-64w	0.22466	0.176694	0.290984	protein.linear.MS1	LFQBench	1	-0.693147
1026	P28635	SSampleA-6600-64w-SSampleB-6600-64w	-1.5075	0.00767886	0.0245552	protein.linear.MS1	LFQBench	1	1.38629
1027	P28707	SSampleA-6600-64w-SSampleB-6600-64w	0.707347	0.0127822	0.0370164	protein.linear.MS1	LFQBench	1	-0.693147
1028	P28777	SSampleA-6600-64w-SSampleB-6600-64w	0.725037	0.0130481	0.0376388	protein.linear.MS1	LFQBench	1	-0.693147
1029	P28817	SSampleA-6600-64w-SSampleB-6600-64w	-0.320077	0.116703	0.21173	protein.linear.MS1	LFQBench	1	-0.693147
1030	P28834	SSampleA-6600-64w-SSampleB-6600-64w	0.814757	0.000672796	0.0039748	protein.linear.MS1	LFQBench	1	-0.693147
1031	P28861	SSampleA-6600-64w-SSampleB-6600-64w	-0.239713	0.412736	0.549646	protein.linear.MS1	LFQBench	1	1.38629
1032	P28904	SSampleA-6600-64w-SSampleB-6600-64w	-0.548713	0.0291121	0.0703556	protein.linear.MS1	LFQBench	1	1.38629
1033	P29217	SSampleA-6600-64w-SSampleB-6600-64w	-0.690607	0.000911253	0.00492945	protein.linear.MS1	LFQBench	1	1.38629
1034	P29311	SSampleA-6600-64w-SSampleB-6600-64w	0.778291	0.00119321	0.00589941	protein.linear.MS1	LFQBench	1	-0.693147
1035	P29453	SSampleA-6600-64w-SSampleB-6600-64w	1.00746	0.000843576	0.00470722	protein.linear.MS1	LFQBench	1	-0.693147
1036	P29509	SSampleA-6600-64w-SSampleB-6600-64w	0.764869	0.000160799	0.0014985	protein.linear.MS1	LFQBench	1	-0.693147
1037	P29547	SSampleA-6600-64w-SSampleB-6600-64w	0.648785	0.000281871	0.00219205	protein.linear.MS1	LFQBench	1	-0.693147
1038	P29704	SSampleA-6600-64w-SSampleB-6600-64w	0.469245	0.0114972	0.0338943	protein.linear.MS1	LFQBench	1	-0.693147
1039	P29745	SSampleA-6600-64w-SSampleB-6600-64w	-0.0444671	0.845976	0.898889	protein.linear.MS1	LFQBench	1	1.38629
1040	P29952	SSampleA-6600-64w-SSampleB-6600-64w	0.908882	0.00116759	0.00584456	protein.linear.MS1	LFQBench	1	-0.693147
1041	P30136	SSampleA-6600-64w-SSampleB-6600-64w	-1.07008	0.00117996	0.0058845	protein.linear.MS1	LFQBench	1	1.38629
1042	P30177	SSampleA-6600-64w-SSampleB-6600-64w	-0.378513	0.0430483	0.0956749	protein.linear.MS1	LFQBench	1	1.38629
1043	P30624	SSampleA-6600-64w-SSampleB-6600-64w	0.761933	0.000649389	0.00387271	protein.linear.MS1	LFQBench	1	-0.693147
1044	P30656	SSampleA-6600-64w-SSampleB-6600-64w	0.988599	0.000270613	0.00215364	protein.linear.MS1	LFQBench	1	-0.693147
1045	P30657	SSampleA-6600-64w-SSampleB-6600-64w	0.299422	0.130117	0.229938	protein.linear.MS1	LFQBench	1	-0.693147
1046	P30744	SSampleA-6600-64w-SSampleB-6600-64w	3.37513	0.0220685	0.0569647	protein.linear.MS1	LFQBench	1	1.38629
1047	P30822	SSampleA-6600-64w-SSampleB-6600-64w	0.478815	0.00711499	0.0231159	protein.linear.MS1	LFQBench	1	-0.693147
1048	P30859	SSampleA-6600-64w-SSampleB-6600-64w	-1.34212	0.000145136	0.00140224	protein.linear.MS1	LFQBench	1	1.38629
1049	P30902	SSampleA-6600-64w-SSampleB-6600-64w	0.724025	0.000344744	0.00249515	protein.linear.MS1	LFQBench	1	-0.693147
1050	P30952	SSampleA-6600-64w-SSampleB-6600-64w	0.596018	0.00834016	0.026267	protein.linear.MS1	LFQBench	1	-0.693147
1051	P30958	SSampleA-6600-64w-SSampleB-6600-64w	-0.805311	0.00334815	0.0128831	protein.linear.MS1	LFQBench	1	1.38629
1052	P31057	SSampleA-6600-64w-SSampleB-6600-64w	-1.2921	4.53339e-05	0.000711395	protein.linear.MS1	LFQBench	1	1.38629
1053	P31063	SSampleA-6600-64w-SSampleB-6600-64w	-1.5294	0.000968528	0.00515376	protein.linear.MS1	LFQBench	1	1.38629
1054	P31116	SSampleA-6600-64w-SSampleB-6600-64w	0.881841	0.00138919	0.0066241	protein.linear.MS1	LFQBench	1	-0.693147
1055	P31120	SSampleA-6600-64w-SSampleB-6600-64w	-0.735931	0.0663979	0.13672	protein.linear.MS1	LFQBench	1	1.38629
1056	P31142	SSampleA-6600-64w-SSampleB-6600-64w	-0.169417	0.503555	0.634643	protein.linear.MS1	LFQBench	1	1.38629
1057	P31224	SSampleA-6600-64w-SSampleB-6600-64w	-1.27142	4.53364e-05	0.000711395	protein.linear.MS1	LFQBench	1	1.38629
1058	P31373	SSampleA-6600-64w-SSampleB-6600-64w	0.926789	0.000204326	0.00177283	protein.linear.MS1	LFQBench	1	-0.693147
1059	P31382	SSampleA-6600-64w-SSampleB-6600-64w	0.673187	0.0503546	0.109011	protein.linear.MS1	LFQBench	1	-0.693147
1060	P31383	SSampleA-6600-64w-SSampleB-6600-64w	0.422075	0.117641	0.212649	protein.linear.MS1	LFQBench	1	-0.693147
1061	P31412	SSampleA-6600-64w-SSampleB-6600-64w	0.580362	4.97986e-05	0.00074952	protein.linear.MS1	LFQBench	1	-0.693147
1062	P31539	SSampleA-6600-64w-SSampleB-6600-64w	0.775036	5.76591e-06	0.000305492	protein.linear.MS1	LFQBench	1	-0.693147
1063	P31554	SSampleA-6600-64w-SSampleB-6600-64w	-0.671634	0.0109963	0.0327667	protein.linear.MS1	LFQBench	1	1.38629
1064	P31658	SSampleA-6600-64w-SSampleB-6600-64w	-1.45752	0.000539955	0.0033846	protein.linear.MS1	LFQBench	1	1.38629
1065	P31663	SSampleA-6600-64w-SSampleB-6600-64w	-1.04308	0.000341123	0.00247454	protein.linear.MS1	LFQBench	1	1.38629
1066	P31677	SSampleA-6600-64w-SSampleB-6600-64w	-0.957096	0.000111345	0.00119843	protein.linear.MS1	LFQBench	1	1.38629
1067	P31678	SSampleA-6600-64w-SSampleB-6600-64w	-0.522201	0.024374	0.0614544	protein.linear.MS1	LFQBench	1	1.38629
1068	P31688	SSampleA-6600-64w-SSampleB-6600-64w	0.32737	0.00315669	0.0122637	protein.linear.MS1	LFQBench	1	-0.693147
1069	P31787	SSampleA-6600-64w-SSampleB-6600-64w	0.742748	0.000508754	0.00324837	protein.linear.MS1	LFQBench	1	-0.693147
1070	P31808	SSampleA-6600-64w-SSampleB-6600-64w	-0.249301	0.0881482	0.171227	protein.linear.MS1	LFQBench	1	1.38629
1071	P31979	SSampleA-6600-64w-SSampleB-6600-64w	-0.976714	0.00304958	0.0119486	protein.linear.MS1	LFQBench	1	1.38629
1072	P32074	SSampleA-6600-64w-SSampleB-6600-64w	0.803177	3.54047e-05	0.000648343	protein.linear.MS1	LFQBench	1	-0.693147
1073	P32132	SSampleA-6600-64w-SSampleB-6600-64w	-1.36348	0.000348717	0.00251373	protein.linear.MS1	LFQBench	1	1.38629
1074	P32176	SSampleA-6600-64w-SSampleB-6600-64w	-0.70807	0.00705531	0.0229726	protein.linear.MS1	LFQBench	1	1.38629
1075	P32178	SSampleA-6600-64w-SSampleB-6600-64w	0.676316	0.000326393	0.00240715	protein.linear.MS1	LFQBench	1	-0.693147
1076	P32179	SSampleA-6600-64w-SSampleB-6600-64w	0.459878	0.0719301	0.145338	protein.linear.MS1	LFQBench	1	-0.693147
1077	P32191	SSampleA-6600-64w-SSampleB-6600-64w	0.960039	2.60178e-05	0.000569945	protein.linear.MS1	LFQBench	1	-0.693147
1078	P32263	SSampleA-6600-64w-SSampleB-6600-64w	0.608672	0.0491079	0.106835	protein.linear.MS1	LFQBench	1	-0.693147
1079	P32264	SSampleA-6600-64w-SSampleB-6600-64w	0.699574	0.0456005	0.100217	protein.linear.MS1	LFQBench	1	-0.693147
1080	P32288	SSampleA-6600-64w-SSampleB-6600-64w	0.700563	0.00615008	0.0206794	protein.linear.MS1	LFQBench	1	-0.693147
1081	P32316	SSampleA-6600-64w-SSampleB-6600-64w	0.771448	0.0074421	0.0239152	protein.linear.MS1	LFQBench	1	-0.693147
1082	P32317	SSampleA-6600-64w-SSampleB-6600-64w	0.183107	0.248352	0.377001	protein.linear.MS1	LFQBench	1	-0.693147
1083	P32324	SSampleA-6600-64w-SSampleB-6600-64w	1.05222	6.44757e-06	0.000326409	protein.linear.MS1	LFQBench	1	-0.693147
1084	P32327	SSampleA-6600-64w-SSampleB-6600-64w	0.651191	0.00110877	0.00562007	protein.linear.MS1	LFQBench	1	-0.693147
1085	P32329	SSampleA-6600-64w-SSampleB-6600-64w	0.441905	0.00698767	0.0228267	protein.linear.MS1	LFQBench	1	-0.693147
1086	P32331	SSampleA-6600-64w-SSampleB-6600-64w	-0.139569	0.603029	0.718486	protein.linear.MS1	LFQBench	1	-0.693147
1087	P32335	SSampleA-6600-64w-SSampleB-6600-64w	-0.382048	0.0708966	0.143653	protein.linear.MS1	LFQBench	1	-0.693147
1088	P32337	SSampleA-6600-64w-SSampleB-6600-64w	0.770856	0.00569923	0.0194142	protein.linear.MS1	LFQBench	1	-0.693147
1089	P32340	SSampleA-6600-64w-SSampleB-6600-64w	0.317015	0.0337271	0.0788808	protein.linear.MS1	LFQBench	1	-0.693147
1090	P32352	SSampleA-6600-64w-SSampleB-6600-64w	0.680504	0.000454202	0.00300099	protein.linear.MS1	LFQBench	1	-0.693147
1091	P32353	SSampleA-6600-64w-SSampleB-6600-64w	0.507198	0.0150709	0.0419953	protein.linear.MS1	LFQBench	1	-0.693147
1092	P32356	SSampleA-6600-64w-SSampleB-6600-64w	0.630059	0.00914162	0.028427	protein.linear.MS1	LFQBench	1	-0.693147
1093	P32366	SSampleA-6600-64w-SSampleB-6600-64w	0.512714	0.0518104	0.111346	protein.linear.MS1	LFQBench	1	-0.693147
1094	P32368	SSampleA-6600-64w-SSampleB-6600-64w	0.217657	0.221105	0.345177	protein.linear.MS1	LFQBench	1	-0.693147
1095	P32377	SSampleA-6600-64w-SSampleB-6600-64w	0.617263	0.000965953	0.00514981	protein.linear.MS1	LFQBench	1	-0.693147
1096	P32379	SSampleA-6600-64w-SSampleB-6600-64w	0.852561	0.00235502	0.0098334	protein.linear.MS1	LFQBench	1	-0.693147
1097	P32381	SSampleA-6600-64w-SSampleB-6600-64w	0.323061	0.071263	0.144119	protein.linear.MS1	LFQBench	1	-0.693147
1098	P32386	SSampleA-6600-64w-SSampleB-6600-64w	0.506902	0.0104758	0.0314914	protein.linear.MS1	LFQBench	1	-0.693147
1099	P32419	SSampleA-6600-64w-SSampleB-6600-64w	0.0897047	0.491189	0.623798	protein.linear.MS1	LFQBench	1	-0.693147
1100	P32445	SSampleA-6600-64w-SSampleB-6600-64w	0.787394	0.0164781	0.045149	protein.linear.MS1	LFQBench	1	-0.693147
1101	P32447	SSampleA-6600-64w-SSampleB-6600-64w	0.415132	0.195648	0.313674	protein.linear.MS1	LFQBench	1	-0.693147
1102	P32449	SSampleA-6600-64w-SSampleB-6600-64w	0.795528	0.000271982	0.00215685	protein.linear.MS1	LFQBench	1	-0.693147
1103	P32453	SSampleA-6600-64w-SSampleB-6600-64w	0.950716	0.00642335	0.0214515	protein.linear.MS1	LFQBench	1	-0.693147
1104	P32454	SSampleA-6600-64w-SSampleB-6600-64w	0.494087	0.000827331	0.0046341	protein.linear.MS1	LFQBench	1	-0.693147
1105	P32457	SSampleA-6600-64w-SSampleB-6600-64w	0.805701	0.00276105	0.0110466	protein.linear.MS1	LFQBench	1	-0.693147
1106	P32458	SSampleA-6600-64w-SSampleB-6600-64w	0.445776	0.170816	0.283625	protein.linear.MS1	LFQBench	1	-0.693147
1107	P32463	SSampleA-6600-64w-SSampleB-6600-64w	0.717719	0.000969023	0.00515376	protein.linear.MS1	LFQBench	1	-0.693147
1108	P32466	SSampleA-6600-64w-SSampleB-6600-64w	0.65075	0.00252638	0.0103607	protein.linear.MS1	LFQBench	1	-0.693147
1109	P32468	SSampleA-6600-64w-SSampleB-6600-64w	0.542172	0.0320002	0.0758034	protein.linear.MS1	LFQBench	1	-0.693147
1110	P32469	SSampleA-6600-64w-SSampleB-6600-64w	-0.158335	0.595712	0.712585	protein.linear.MS1	LFQBench	1	-0.693147
1111	P32471	SSampleA-6600-64w-SSampleB-6600-64w	0.927484	6.68888e-05	0.000888838	protein.linear.MS1	LFQBench	1	-0.693147
1112	P32473	SSampleA-6600-64w-SSampleB-6600-64w	0.852899	0.00106454	0.00546385	protein.linear.MS1	LFQBench	1	-0.693147
1113	P32476	SSampleA-6600-64w-SSampleB-6600-64w	0.500611	0.0262557	0.0647249	protein.linear.MS1	LFQBench	1	-0.693147
1114	P32477	SSampleA-6600-64w-SSampleB-6600-64w	0.358412	0.0740165	0.148335	protein.linear.MS1	LFQBench	1	-0.693147
1115	P32478	SSampleA-6600-64w-SSampleB-6600-64w	1.01654	9.99119e-06	0.000368147	protein.linear.MS1	LFQBench	1	-0.693147
1116	P32481	SSampleA-6600-64w-SSampleB-6600-64w	1.03785	1.19185e-05	0.000402592	protein.linear.MS1	LFQBench	1	-0.693147
1117	P32485	SSampleA-6600-64w-SSampleB-6600-64w	0.719358	0.000306427	0.00230457	protein.linear.MS1	LFQBench	1	-0.693147
1118	P32486	SSampleA-6600-64w-SSampleB-6600-64w	-0.339426	0.410433	0.547697	protein.linear.MS1	LFQBench	1	-0.693147
1119	P32495	SSampleA-6600-64w-SSampleB-6600-64w	0.554515	0.0294225	0.070912	protein.linear.MS1	LFQBench	1	-0.693147
1120	P32496	SSampleA-6600-64w-SSampleB-6600-64w	0.606608	0.0220778	0.0569647	protein.linear.MS1	LFQBench	1	-0.693147
1121	P32497	SSampleA-6600-64w-SSampleB-6600-64w	0.375482	0.0257772	0.063946	protein.linear.MS1	LFQBench	1	-0.693147
1122	P32499	SSampleA-6600-64w-SSampleB-6600-64w	0.581744	0.00113612	0.0057259	protein.linear.MS1	LFQBench	1	-0.693147
1123	P32501	SSampleA-6600-64w-SSampleB-6600-64w	0.408401	0.0599539	0.125673	protein.linear.MS1	LFQBench	1	-0.693147
1124	P32505	SSampleA-6600-64w-SSampleB-6600-64w	0.785533	0.000109794	0.00118892	protein.linear.MS1	LFQBench	1	-0.693147
1125	P32521	SSampleA-6600-64w-SSampleB-6600-64w	-0.0578662	0.777508	0.848034	protein.linear.MS1	LFQBench	1	-0.693147
1126	P32527	SSampleA-6600-64w-SSampleB-6600-64w	0.942808	0.00664746	0.0220364	protein.linear.MS1	LFQBench	1	-0.693147
1127	P32529	SSampleA-6600-64w-SSampleB-6600-64w	0.821571	0.00554566	0.0190229	protein.linear.MS1	LFQBench	1	-0.693147
1128	P32558	SSampleA-6600-64w-SSampleB-6600-64w	0.65396	0.000445332	0.00297224	protein.linear.MS1	LFQBench	1	-0.693147
1129	P32563	SSampleA-6600-64w-SSampleB-6600-64w	0.673051	0.00125631	0.00613594	protein.linear.MS1	LFQBench	1	-0.693147
1130	P32564	SSampleA-6600-64w-SSampleB-6600-64w	0.781643	0.0161777	0.0444911	protein.linear.MS1	LFQBench	1	-0.693147
1131	P32565	SSampleA-6600-64w-SSampleB-6600-64w	0.514923	0.0138697	0.0395446	protein.linear.MS1	LFQBench	1	-0.693147
1132	P32566	SSampleA-6600-64w-SSampleB-6600-64w	0.713958	0.0231063	0.0591014	protein.linear.MS1	LFQBench	1	-0.693147
1133	P32568	SSampleA-6600-64w-SSampleB-6600-64w	0.645169	0.0367266	0.0842048	protein.linear.MS1	LFQBench	1	-0.693147
1134	P32582	SSampleA-6600-64w-SSampleB-6600-64w	0.881363	0.00077958	0.00442829	protein.linear.MS1	LFQBench	1	-0.693147
1135	P32583	SSampleA-6600-64w-SSampleB-6600-64w	0.810926	0.0101609	0.0308905	protein.linear.MS1	LFQBench	1	-0.693147
1136	P32588	SSampleA-6600-64w-SSampleB-6600-64w	0.874313	0.000879213	0.00484498	protein.linear.MS1	LFQBench	1	-0.693147
1137	P32589	SSampleA-6600-64w-SSampleB-6600-64w	0.911827	0.000140634	0.00137263	protein.linear.MS1	LFQBench	1	-0.693147
1138	P32590	SSampleA-6600-64w-SSampleB-6600-64w	0.742423	0.0217789	0.0563577	protein.linear.MS1	LFQBench	1	-0.693147
1139	P32598	SSampleA-6600-64w-SSampleB-6600-64w	0.904325	1.88841e-05	0.000480242	protein.linear.MS1	LFQBench	1	-0.693147
1140	P32599	SSampleA-6600-64w-SSampleB-6600-64w	0.721173	0.0376498	0.0858764	protein.linear.MS1	LFQBench	1	-0.693147
1141	P32602	SSampleA-6600-64w-SSampleB-6600-64w	0.688347	0.00271106	0.01092	protein.linear.MS1	LFQBench	1	-0.693147
1142	P32608	SSampleA-6600-64w-SSampleB-6600-64w	0.554362	0.303887	0.438871	protein.linear.MS1	LFQBench	1	-0.693147
1143	P32610	SSampleA-6600-64w-SSampleB-6600-64w	0.578776	0.00258889	0.0105584	protein.linear.MS1	LFQBench	1	-0.693147
1144	P32614	SSampleA-6600-64w-SSampleB-6600-64w	0.637136	0.00133364	0.00642207	protein.linear.MS1	LFQBench	1	-0.693147
1145	P32621	SSampleA-6600-64w-SSampleB-6600-64w	-0.489195	0.0332431	0.0779135	protein.linear.MS1	LFQBench	1	-0.693147
1146	P32623	SSampleA-6600-64w-SSampleB-6600-64w	0.65277	0.00903739	0.0281821	protein.linear.MS1	LFQBench	1	-0.693147
1147	P32626	SSampleA-6600-64w-SSampleB-6600-64w	0.663661	0.0151133	0.0420713	protein.linear.MS1	LFQBench	1	-0.693147
1148	P32628	SSampleA-6600-64w-SSampleB-6600-64w	0.802445	0.00197833	0.00857407	protein.linear.MS1	LFQBench	1	-0.693147
1149	P32656	SSampleA-6600-64w-SSampleB-6600-64w	-0.0757052	0.736038	0.820189	protein.linear.MS1	LFQBench	1	-0.693147
1150	P32771	SSampleA-6600-64w-SSampleB-6600-64w	0.782902	2.71713e-05	0.000580836	protein.linear.MS1	LFQBench	1	-0.693147
1151	P32775	SSampleA-6600-64w-SSampleB-6600-64w	0.723208	0.00678956	0.0223608	protein.linear.MS1	LFQBench	1	-0.693147
1152	P32783	SSampleA-6600-64w-SSampleB-6600-64w	-0.663757	0.174757	0.288545	protein.linear.MS1	LFQBench	1	-0.693147
1153	P32790	SSampleA-6600-64w-SSampleB-6600-64w	0.346844	0.323596	0.460645	protein.linear.MS1	LFQBench	1	-0.693147
1154	P32791	SSampleA-6600-64w-SSampleB-6600-64w	0.352192	0.192001	0.309523	protein.linear.MS1	LFQBench	1	-0.693147
1155	P32795	SSampleA-6600-64w-SSampleB-6600-64w	0.390824	0.010068	0.0307182	protein.linear.MS1	LFQBench	1	-0.693147
1156	P32799	SSampleA-6600-64w-SSampleB-6600-64w	0.5081	0.0166768	0.045637	protein.linear.MS1	LFQBench	1	-0.693147
1157	P32803	SSampleA-6600-64w-SSampleB-6600-64w	0.819176	0.00166216	0.00754366	protein.linear.MS1	LFQBench	1	-0.693147
1158	P32831;P32831-2	SSampleA-6600-64w-SSampleB-6600-64w	0.736473	0.00395921	0.014673	protein.linear.MS1	LFQBench	1	-0.693147
1159	P32832	SSampleA-6600-64w-SSampleB-6600-64w	0.603206	0.0312418	0.0745449	protein.linear.MS1	LFQBench	1	-0.693147
1160	P32835	SSampleA-6600-64w-SSampleB-6600-64w	0.328689	0.0189267	0.0506047	protein.linear.MS1	LFQBench	1	-0.693147
1161	P32836	SSampleA-6600-64w-SSampleB-6600-64w	0.618143	0.000503256	0.0032274	protein.linear.MS1	LFQBench	1	-0.693147
1162	P32842	SSampleA-6600-64w-SSampleB-6600-64w	1.0298	0.00326425	0.0126261	protein.linear.MS1	LFQBench	1	-0.693147
1163	P32843	SSampleA-6600-64w-SSampleB-6600-64w	0.675513	0.0110868	0.0329255	protein.linear.MS1	LFQBench	1	-0.693147
1164	P32857	SSampleA-6600-64w-SSampleB-6600-64w	0.740035	0.00703783	0.0229326	protein.linear.MS1	LFQBench	1	-0.693147
1165	P32860	SSampleA-6600-64w-SSampleB-6600-64w	0.112527	0.609894	0.723727	protein.linear.MS1	LFQBench	1	-0.693147
1166	P32861	SSampleA-6600-64w-SSampleB-6600-64w	0.792934	0.0108096	0.0323631	protein.linear.MS1	LFQBench	1	-0.693147
1167	P32864	SSampleA-6600-64w-SSampleB-6600-64w	0.585423	0.083372	0.163965	protein.linear.MS1	LFQBench	1	-0.693147
1168	P32867	SSampleA-6600-64w-SSampleB-6600-64w	0.297124	0.415211	0.55191	protein.linear.MS1	LFQBench	1	-0.693147
1169	P32891	SSampleA-6600-64w-SSampleB-6600-64w	0.633005	0.00780537	0.0248619	protein.linear.MS1	LFQBench	1	-0.693147
1170	P32892	SSampleA-6600-64w-SSampleB-6600-64w	-0.138737	0.609249	0.723156	protein.linear.MS1	LFQBench	1	-0.693147
1171	P32895	SSampleA-6600-64w-SSampleB-6600-64w	0.758227	5.67858e-05	0.000795181	protein.linear.MS1	LFQBench	1	-0.693147
1172	P32897	SSampleA-6600-64w-SSampleB-6600-64w	0.325235	0.300884	0.435671	protein.linear.MS1	LFQBench	1	-0.693147
1173	P32905;P46654	SSampleA-6600-64w-SSampleB-6600-64w	1.20803	8.55762e-06	0.00035724	protein.linear.MS1	LFQBench	1	-0.693147
1174	P32911	SSampleA-6600-64w-SSampleB-6600-64w	0.871676	4.88552e-05	0.000740071	protein.linear.MS1	LFQBench	1	-0.693147
1175	P32915	SSampleA-6600-64w-SSampleB-6600-64w	-0.112172	0.631302	0.740591	protein.linear.MS1	LFQBench	1	-0.693147
1176	P32939	SSampleA-6600-64w-SSampleB-6600-64w	0.804443	0.0104203	0.0313886	protein.linear.MS1	LFQBench	1	-0.693147
1177	P33012	SSampleA-6600-64w-SSampleB-6600-64w	-1.05528	0.0167955	0.0459332	protein.linear.MS1	LFQBench	1	1.38629
1178	P33136	SSampleA-6600-64w-SSampleB-6600-64w	-1.17802	0.00205295	0.00886273	protein.linear.MS1	LFQBench	1	1.38629
1179	P33195	SSampleA-6600-64w-SSampleB-6600-64w	-0.556854	0.00123414	0.00605168	protein.linear.MS1	LFQBench	1	1.38629
1180	P33201	SSampleA-6600-64w-SSampleB-6600-64w	0.770339	0.000540772	0.0033846	protein.linear.MS1	LFQBench	1	-0.693147
1181	P33204	SSampleA-6600-64w-SSampleB-6600-64w	0.726733	0.0652377	0.135212	protein.linear.MS1	LFQBench	1	-0.693147
1182	P33224	SSampleA-6600-64w-SSampleB-6600-64w	-1.41371	0.00565463	0.019292	protein.linear.MS1	LFQBench	1	1.38629
1183	P33297	SSampleA-6600-64w-SSampleB-6600-64w	0.653416	0.00378517	0.0142306	protein.linear.MS1	LFQBench	1	-0.693147
1184	P33298	SSampleA-6600-64w-SSampleB-6600-64w	0.696514	0.00099353	0.00522755	protein.linear.MS1	LFQBench	1	-0.693147
1185	P33299	SSampleA-6600-64w-SSampleB-6600-64w	0.380287	0.0569305	0.120419	protein.linear.MS1	LFQBench	1	-0.693147
1186	P33302	SSampleA-6600-64w-SSampleB-6600-64w	0.458372	0.0748949	0.149756	protein.linear.MS1	LFQBench	1	-0.693147
1187	P33307	SSampleA-6600-64w-SSampleB-6600-64w	0.613156	0.0611775	0.127935	protein.linear.MS1	LFQBench	1	-0.693147
1188	P33309	SSampleA-6600-64w-SSampleB-6600-64w	0.183613	0.187778	0.304663	protein.linear.MS1	LFQBench	1	-0.693147
1189	P33315	SSampleA-6600-64w-SSampleB-6600-64w	0.155099	0.0682502	0.13981	protein.linear.MS1	LFQBench	1	-0.693147
1190	P33317	SSampleA-6600-64w-SSampleB-6600-64w	0.818351	0.055704	0.118334	protein.linear.MS1	LFQBench	1	-0.693147
1191	P33322	SSampleA-6600-64w-SSampleB-6600-64w	0.587382	0.0250849	0.0626061	protein.linear.MS1	LFQBench	1	-0.693147
1192	P33327	SSampleA-6600-64w-SSampleB-6600-64w	0.098343	0.15703	0.266316	protein.linear.MS1	LFQBench	1	-0.693147
1193	P33330	SSampleA-6600-64w-SSampleB-6600-64w	0.622522	0.000526127	0.00333063	protein.linear.MS1	LFQBench	1	-0.693147
1194	P33331	SSampleA-6600-64w-SSampleB-6600-64w	1.0239	0.000409005	0.00281469	protein.linear.MS1	LFQBench	1	-0.693147
1195	P33332	SSampleA-6600-64w-SSampleB-6600-64w	1.30752	0.000847453	0.0047229	protein.linear.MS1	LFQBench	1	-0.693147
1196	P33333	SSampleA-6600-64w-SSampleB-6600-64w	0.634385	0.00183664	0.00810281	protein.linear.MS1	LFQBench	1	-0.693147
1197	P33338	SSampleA-6600-64w-SSampleB-6600-64w	0.270268	0.283076	0.416703	protein.linear.MS1	LFQBench	1	-0.693147
1198	P33362	SSampleA-6600-64w-SSampleB-6600-64w	-1.77717	0.00671494	0.0221578	protein.linear.MS1	LFQBench	1	1.38629
1199	P33363	SSampleA-6600-64w-SSampleB-6600-64w	-0.0883101	0.760828	0.837062	protein.linear.MS1	LFQBench	1	1.38629
1200	P33399	SSampleA-6600-64w-SSampleB-6600-64w	0.0246974	0.919099	0.946918	protein.linear.MS1	LFQBench	1	-0.693147
1201	P33401	SSampleA-6600-64w-SSampleB-6600-64w	0.443047	0.304557	0.439694	protein.linear.MS1	LFQBench	1	-0.693147
1202	P33416	SSampleA-6600-64w-SSampleB-6600-64w	0.717695	0.000890168	0.00487499	protein.linear.MS1	LFQBench	1	-0.693147
1203	P33421	SSampleA-6600-64w-SSampleB-6600-64w	0.955349	0.000101674	0.00113931	protein.linear.MS1	LFQBench	1	-0.693147
1204	P33442	SSampleA-6600-64w-SSampleB-6600-64w	0.99789	5.05572e-05	0.000752431	protein.linear.MS1	LFQBench	1	-0.693147
1205	P33570	SSampleA-6600-64w-SSampleB-6600-64w	-1.374	3.4003e-05	0.000634839	protein.linear.MS1	LFQBench	1	1.38629
1206	P33599	SSampleA-6600-64w-SSampleB-6600-64w	-1.06969	0.000274854	0.00216411	protein.linear.MS1	LFQBench	1	1.38629
1207	P33602	SSampleA-6600-64w-SSampleB-6600-64w	-0.816832	0.000280805	0.00218761	protein.linear.MS1	LFQBench	1	1.38629
1208	P33643	SSampleA-6600-64w-SSampleB-6600-64w	-0.953322	0.00714069	0.0231654	protein.linear.MS1	LFQBench	1	1.38629
1209	P33734	SSampleA-6600-64w-SSampleB-6600-64w	0.356803	0.0112952	0.0334829	protein.linear.MS1	LFQBench	1	-0.693147
1210	P33750	SSampleA-6600-64w-SSampleB-6600-64w	0.58093	0.15932	0.269389	protein.linear.MS1	LFQBench	1	-0.693147
1211	P33755	SSampleA-6600-64w-SSampleB-6600-64w	-0.0245645	0.928914	0.953478	protein.linear.MS1	LFQBench	1	-0.693147
1212	P33767	SSampleA-6600-64w-SSampleB-6600-64w	0.930818	0.00780972	0.0248619	protein.linear.MS1	LFQBench	1	-0.693147
1213	P33775	SSampleA-6600-64w-SSampleB-6600-64w	0.612365	0.00219017	0.00934059	protein.linear.MS1	LFQBench	1	-0.693147
1214	P33892	SSampleA-6600-64w-SSampleB-6600-64w	0.300578	0.069353	0.141292	protein.linear.MS1	LFQBench	1	-0.693147
1215	P34110	SSampleA-6600-64w-SSampleB-6600-64w	0.622482	0.106294	0.197378	protein.linear.MS1	LFQBench	1	-0.693147
1216	P34160	SSampleA-6600-64w-SSampleB-6600-64w	0.485758	0.00260379	0.0105996	protein.linear.MS1	LFQBench	1	-0.693147
1217	P34167	SSampleA-6600-64w-SSampleB-6600-64w	0.563857	0.00306984	0.012	protein.linear.MS1	LFQBench	1	-0.693147
1218	P34209	SSampleA-6600-64w-SSampleB-6600-64w	-1.18609	0.000899181	0.00490103	protein.linear.MS1	LFQBench	1	1.38629
1219	P34216	SSampleA-6600-64w-SSampleB-6600-64w	0.499944	0.153709	0.262393	protein.linear.MS1	LFQBench	1	-0.693147
1220	P34221	SSampleA-6600-64w-SSampleB-6600-64w	0.00899302	0.975342	0.984015	protein.linear.MS1	LFQBench	1	-0.693147
1221	P34223	SSampleA-6600-64w-SSampleB-6600-64w	0.366877	0.250769	0.379888	protein.linear.MS1	LFQBench	1	-0.693147
1222	P34227	SSampleA-6600-64w-SSampleB-6600-64w	0.566729	0.00195003	0.00847631	protein.linear.MS1	LFQBench	1	-0.693147
1223	P34730	SSampleA-6600-64w-SSampleB-6600-64w	0.7573	0.0289125	0.0700914	protein.linear.MS1	LFQBench	1	-0.693147
1224	P34760	SSampleA-6600-64w-SSampleB-6600-64w	0.710998	0.000984246	0.00518753	protein.linear.MS1	LFQBench	1	-0.693147
1225	P35176	SSampleA-6600-64w-SSampleB-6600-64w	0.709325	0.000766543	0.00437671	protein.linear.MS1	LFQBench	1	-0.693147
1226	P35179	SSampleA-6600-64w-SSampleB-6600-64w	0.958208	0.000142176	0.0013827	protein.linear.MS1	LFQBench	1	-0.693147
1227	P35180	SSampleA-6600-64w-SSampleB-6600-64w	0.706999	0.000282748	0.00219502	protein.linear.MS1	LFQBench	1	-0.693147
1228	P35183	SSampleA-6600-64w-SSampleB-6600-64w	0.772246	0.00713167	0.0231531	protein.linear.MS1	LFQBench	1	-0.693147
1229	P35184	SSampleA-6600-64w-SSampleB-6600-64w	-0.140239	0.192745	0.31037	protein.linear.MS1	LFQBench	1	-0.693147
1230	P35189	SSampleA-6600-64w-SSampleB-6600-64w	1.12778	0.000836756	0.00467506	protein.linear.MS1	LFQBench	1	-0.693147
1231	P35191	SSampleA-6600-64w-SSampleB-6600-64w	0.679439	0.0035141	0.0133752	protein.linear.MS1	LFQBench	1	-0.693147
1232	P35197	SSampleA-6600-64w-SSampleB-6600-64w	0.719596	0.0147299	0.0413665	protein.linear.MS1	LFQBench	1	-0.693147
1233	P35340	SSampleA-6600-64w-SSampleB-6600-64w	-1.04216	0.000473725	0.00310498	protein.linear.MS1	LFQBench	1	1.38629
1234	P35691	SSampleA-6600-64w-SSampleB-6600-64w	0.850526	0.00393542	0.0146093	protein.linear.MS1	LFQBench	1	-0.693147
1235	P35719	SSampleA-6600-64w-SSampleB-6600-64w	0.521317	0.00468577	0.0167214	protein.linear.MS1	LFQBench	1	-0.693147
1236	P35723	SSampleA-6600-64w-SSampleB-6600-64w	0.525757	0.00258312	0.0105446	protein.linear.MS1	LFQBench	1	-0.693147
1237	P35732	SSampleA-6600-64w-SSampleB-6600-64w	0.618626	0.00162383	0.00741533	protein.linear.MS1	LFQBench	1	-0.693147
1238	P35844	SSampleA-6600-64w-SSampleB-6600-64w	0.341484	0.173656	0.28737	protein.linear.MS1	LFQBench	1	-0.693147
1239	P35997;P38711	SSampleA-6600-64w-SSampleB-6600-64w	1.07014	1.34936e-06	0.00019903	protein.linear.MS1	LFQBench	1	-0.693147
1240	P36006	SSampleA-6600-64w-SSampleB-6600-64w	0.124578	0.335698	0.473647	protein.linear.MS1	LFQBench	1	-0.693147
1241	P36008	SSampleA-6600-64w-SSampleB-6600-64w	0.952752	0.000497051	0.00320153	protein.linear.MS1	LFQBench	1	-0.693147
1242	P36010	SSampleA-6600-64w-SSampleB-6600-64w	0.718476	0.00977259	0.0299887	protein.linear.MS1	LFQBench	1	-0.693147
1243	P36013	SSampleA-6600-64w-SSampleB-6600-64w	0.413117	0.0190853	0.0509364	protein.linear.MS1	LFQBench	1	-0.693147
1244	P36015	SSampleA-6600-64w-SSampleB-6600-64w	0.399518	0.0254333	0.0632971	protein.linear.MS1	LFQBench	1	-0.693147
1245	P36017	SSampleA-6600-64w-SSampleB-6600-64w	0.628126	0.0146542	0.0412237	protein.linear.MS1	LFQBench	1	-0.693147
1246	P36018	SSampleA-6600-64w-SSampleB-6600-64w	0.197762	0.426484	0.561416	protein.linear.MS1	LFQBench	1	-0.693147
1247	P36024	SSampleA-6600-64w-SSampleB-6600-64w	-0.60599	0.416032	0.55267	protein.linear.MS1	LFQBench	1	-0.693147
1248	P36041	SSampleA-6600-64w-SSampleB-6600-64w	0.459644	0.165035	0.276622	protein.linear.MS1	LFQBench	1	-0.693147
1249	P36046	SSampleA-6600-64w-SSampleB-6600-64w	0.670555	0.000240328	0.00199522	protein.linear.MS1	LFQBench	1	-0.693147
1250	P36047	SSampleA-6600-64w-SSampleB-6600-64w	0.597534	0.00189922	0.00829622	protein.linear.MS1	LFQBench	1	-0.693147
1251	P36049	SSampleA-6600-64w-SSampleB-6600-64w	0.866477	0.000321826	0.00238539	protein.linear.MS1	LFQBench	1	-0.693147
1252	P36059	SSampleA-6600-64w-SSampleB-6600-64w	1.00605	3.2466e-05	0.000628878	protein.linear.MS1	LFQBench	1	-0.693147
1253	P36060	SSampleA-6600-64w-SSampleB-6600-64w	0.953677	7.14785e-05	0.000928585	protein.linear.MS1	LFQBench	1	-0.693147
1254	P36088	SSampleA-6600-64w-SSampleB-6600-64w	0.24766	0.534661	0.661598	protein.linear.MS1	LFQBench	1	-0.693147
1255	P36108	SSampleA-6600-64w-SSampleB-6600-64w	0.423987	0.0392104	0.0889318	protein.linear.MS1	LFQBench	1	-0.693147
1256	P36112	SSampleA-6600-64w-SSampleB-6600-64w	0.456778	0.013206	0.0380199	protein.linear.MS1	LFQBench	1	-0.693147
1257	P36114	SSampleA-6600-64w-SSampleB-6600-64w	0.344987	0.252437	0.382023	protein.linear.MS1	LFQBench	1	-0.693147
1258	P36135	SSampleA-6600-64w-SSampleB-6600-64w	0.753724	0.00228292	0.00964845	protein.linear.MS1	LFQBench	1	-0.693147
1259	P36136	SSampleA-6600-64w-SSampleB-6600-64w	0.624288	0.0221106	0.0570143	protein.linear.MS1	LFQBench	1	-0.693147
1260	P36139	SSampleA-6600-64w-SSampleB-6600-64w	0.69421	0.00459491	0.0164769	protein.linear.MS1	LFQBench	1	-0.693147
1261	P36141	SSampleA-6600-64w-SSampleB-6600-64w	0.68916	0.0198031	0.0522531	protein.linear.MS1	LFQBench	1	-0.693147
1262	P36147	SSampleA-6600-64w-SSampleB-6600-64w	1.26761	0.00205828	0.00887708	protein.linear.MS1	LFQBench	1	-0.693147
1263	P36152	SSampleA-6600-64w-SSampleB-6600-64w	1.19966	0.202895	0.322489	protein.linear.MS1	LFQBench	1	-0.693147
1264	P36154	SSampleA-6600-64w-SSampleB-6600-64w	0.275819	0.0887822	0.172006	protein.linear.MS1	LFQBench	1	-0.693147
1265	P36156	SSampleA-6600-64w-SSampleB-6600-64w	0.454801	0.365788	0.504925	protein.linear.MS1	LFQBench	1	-0.693147
1266	P36160	SSampleA-6600-64w-SSampleB-6600-64w	0.036649	0.886651	0.923505	protein.linear.MS1	LFQBench	1	-0.693147
1267	P36421	SSampleA-6600-64w-SSampleB-6600-64w	0.820579	0.00230188	0.00969444	protein.linear.MS1	LFQBench	1	-0.693147
1268	P36516	SSampleA-6600-64w-SSampleB-6600-64w	0.0282369	0.911303	0.940858	protein.linear.MS1	LFQBench	1	-0.693147
1269	P36534	SSampleA-6600-64w-SSampleB-6600-64w	0.0479571	0.686757	0.785829	protein.linear.MS1	LFQBench	1	-0.693147
1270	P36659	SSampleA-6600-64w-SSampleB-6600-64w	-0.763432	0.0267203	0.0656509	protein.linear.MS1	LFQBench	1	1.38629
1271	P36683	SSampleA-6600-64w-SSampleB-6600-64w	-1.02313	0.000101011	0.00113931	protein.linear.MS1	LFQBench	1	1.38629
1272	P36775	SSampleA-6600-64w-SSampleB-6600-64w	0.343459	0.0607916	0.127188	protein.linear.MS1	LFQBench	1	-0.693147
1273	P36938	SSampleA-6600-64w-SSampleB-6600-64w	-0.762139	0.000307276	0.00230457	protein.linear.MS1	LFQBench	1	1.38629
1274	P37012	SSampleA-6600-64w-SSampleB-6600-64w	0.854777	6.43927e-05	0.000863447	protein.linear.MS1	LFQBench	1	-0.693147
1275	P37051	SSampleA-6600-64w-SSampleB-6600-64w	-1.56324	7.22936e-05	0.000935378	protein.linear.MS1	LFQBench	1	1.38629
1276	P37095	SSampleA-6600-64w-SSampleB-6600-64w	-1.11191	0.00176733	0.00789658	protein.linear.MS1	LFQBench	1	1.38629
1277	P37128	SSampleA-6600-64w-SSampleB-6600-64w	-1.33324	2.04829e-05	0.000498005	protein.linear.MS1	LFQBench	1	1.38629
1278	P37194	SSampleA-6600-64w-SSampleB-6600-64w	-1.41134	4.1676e-05	0.000683023	protein.linear.MS1	LFQBench	1	1.38629
1279	P37262	SSampleA-6600-64w-SSampleB-6600-64w	0.20835	0.378802	0.517976	protein.linear.MS1	LFQBench	1	-0.693147
1280	P37263	SSampleA-6600-64w-SSampleB-6600-64w	0.178936	0.705142	0.799245	protein.linear.MS1	LFQBench	1	-0.693147
1281	P37291	SSampleA-6600-64w-SSampleB-6600-64w	0.72952	0.000101701	0.00113931	protein.linear.MS1	LFQBench	1	-0.693147
1282	P37292	SSampleA-6600-64w-SSampleB-6600-64w	0.607391	0.0237938	0.0606147	protein.linear.MS1	LFQBench	1	-0.693147
1283	P37296	SSampleA-6600-64w-SSampleB-6600-64w	0.353053	0.421402	0.557488	protein.linear.MS1	LFQBench	1	-0.693147
1284	P37299	SSampleA-6600-64w-SSampleB-6600-64w	0.627263	0.0904438	0.174385	protein.linear.MS1	LFQBench	1	-0.693147
1285	P37302	SSampleA-6600-64w-SSampleB-6600-64w	0.688395	0.00456824	0.0164078	protein.linear.MS1	LFQBench	1	-0.693147
1286	P37303	SSampleA-6600-64w-SSampleB-6600-64w	0.797791	0.00803699	0.0254588	protein.linear.MS1	LFQBench	1	-0.693147
1287	P37440	SSampleA-6600-64w-SSampleB-6600-64w	-0.446091	0.136327	0.238533	protein.linear.MS1	LFQBench	1	1.38629
1288	P37636	SSampleA-6600-64w-SSampleB-6600-64w	-1.26385	0.000150155	0.00143444	protein.linear.MS1	LFQBench	1	1.38629
1289	P37637	SSampleA-6600-64w-SSampleB-6600-64w	-0.611245	0.00650703	0.0216819	protein.linear.MS1	LFQBench	1	1.38629
1290	P37647	SSampleA-6600-64w-SSampleB-6600-64w	-1.07511	0.0122669	0.0357584	protein.linear.MS1	LFQBench	1	1.38629
1291	P37666	SSampleA-6600-64w-SSampleB-6600-64w	-1.20594	0.00187423	0.00821134	protein.linear.MS1	LFQBench	1	1.38629
1292	P37685	SSampleA-6600-64w-SSampleB-6600-64w	-1.37927	0.00030682	0.00230457	protein.linear.MS1	LFQBench	1	1.38629
1293	P37689	SSampleA-6600-64w-SSampleB-6600-64w	-1.44713	2.88542e-05	0.000593726	protein.linear.MS1	LFQBench	1	1.38629
1294	P37744	SSampleA-6600-64w-SSampleB-6600-64w	-0.198212	0.309668	0.445185	protein.linear.MS1	LFQBench	1	1.38629
1295	P37745	SSampleA-6600-64w-SSampleB-6600-64w	-1.51634	0.000490427	0.00317272	protein.linear.MS1	LFQBench	1	1.38629
1296	P37747	SSampleA-6600-64w-SSampleB-6600-64w	-1.25966	0.00836812	0.0263239	protein.linear.MS1	LFQBench	1	1.38629
1297	P37773	SSampleA-6600-64w-SSampleB-6600-64w	-1.18276	0.0302719	0.0726424	protein.linear.MS1	LFQBench	1	1.38629
1298	P37838	SSampleA-6600-64w-SSampleB-6600-64w	0.588959	0.00318445	0.0123607	protein.linear.MS1	LFQBench	1	-0.693147
1299	P37898	SSampleA-6600-64w-SSampleB-6600-64w	0.472166	0.00398333	0.0147376	protein.linear.MS1	LFQBench	1	-0.693147
1300	P37902	SSampleA-6600-64w-SSampleB-6600-64w	-1.34611	2.26526e-05	0.000527568	protein.linear.MS1	LFQBench	1	1.38629
1301	P37903	SSampleA-6600-64w-SSampleB-6600-64w	-1.1616	0.00112338	0.00566814	protein.linear.MS1	LFQBench	1	1.38629
1302	P38009	SSampleA-6600-64w-SSampleB-6600-64w	0.725193	0.00768009	0.0245552	protein.linear.MS1	LFQBench	1	-0.693147
1303	P38011	SSampleA-6600-64w-SSampleB-6600-64w	1.11079	0.000102853	0.00114641	protein.linear.MS1	LFQBench	1	-0.693147
1304	P38013	SSampleA-6600-64w-SSampleB-6600-64w	1.06114	1.67628e-06	0.000218163	protein.linear.MS1	LFQBench	1	-0.693147
1305	P38061	SSampleA-6600-64w-SSampleB-6600-64w	1.18407	0.000107003	0.00116755	protein.linear.MS1	LFQBench	1	-0.693147
1306	P38067	SSampleA-6600-64w-SSampleB-6600-64w	0.634041	0.0454756	0.100064	protein.linear.MS1	LFQBench	1	-0.693147
1307	P38068	SSampleA-6600-64w-SSampleB-6600-64w	-0.0330183	0.797862	0.86412	protein.linear.MS1	LFQBench	1	-0.693147
1308	P38071	SSampleA-6600-64w-SSampleB-6600-64w	0.8125	0.0248541	0.062276	protein.linear.MS1	LFQBench	1	-0.693147
1309	P38074	SSampleA-6600-64w-SSampleB-6600-64w	0.442161	0.0117952	0.0346103	protein.linear.MS1	LFQBench	1	-0.693147
1310	P38075	SSampleA-6600-64w-SSampleB-6600-64w	0.456584	0.0239771	0.0608914	protein.linear.MS1	LFQBench	1	-0.693147
1311	P38077	SSampleA-6600-64w-SSampleB-6600-64w	0.771862	2.17251e-05	0.000514084	protein.linear.MS1	LFQBench	1	-0.693147
1312	P38080	SSampleA-6600-64w-SSampleB-6600-64w	0.260812	0.113077	0.206934	protein.linear.MS1	LFQBench	1	-0.693147
1313	P38081	SSampleA-6600-64w-SSampleB-6600-64w	0.183885	0.242289	0.369699	protein.linear.MS1	LFQBench	1	-0.693147
1314	P38088;P38088-2	SSampleA-6600-64w-SSampleB-6600-64w	0.695718	0.00271211	0.01092	protein.linear.MS1	LFQBench	1	-0.693147
1315	P38112	SSampleA-6600-64w-SSampleB-6600-64w	-0.283731	0.380722	0.519166	protein.linear.MS1	LFQBench	1	-0.693147
1316	P38115	SSampleA-6600-64w-SSampleB-6600-64w	0.911932	0.000571526	0.0035272	protein.linear.MS1	LFQBench	1	-0.693147
1317	P38116	SSampleA-6600-64w-SSampleB-6600-64w	0.639091	0.000273821	0.0021614	protein.linear.MS1	LFQBench	1	-0.693147
1318	P38130	SSampleA-6600-64w-SSampleB-6600-64w	-0.449874	0.386952	0.525234	protein.linear.MS1	LFQBench	1	-0.693147
1319	P38137	SSampleA-6600-64w-SSampleB-6600-64w	0.727139	0.0278939	0.0681169	protein.linear.MS1	LFQBench	1	-0.693147
1320	P38145	SSampleA-6600-64w-SSampleB-6600-64w	0.478835	0.0116708	0.0343234	protein.linear.MS1	LFQBench	1	-0.693147
1321	P38166	SSampleA-6600-64w-SSampleB-6600-64w	0.0854148	0.584221	0.704408	protein.linear.MS1	LFQBench	1	-0.693147
1322	P38174	SSampleA-6600-64w-SSampleB-6600-64w	0.538668	0.00931206	0.0288759	protein.linear.MS1	LFQBench	1	-0.693147
1323	P38181	SSampleA-6600-64w-SSampleB-6600-64w	0.233398	0.00507769	0.0177759	protein.linear.MS1	LFQBench	1	-0.693147
1324	P38197	SSampleA-6600-64w-SSampleB-6600-64w	0.656323	0.125318	0.223692	protein.linear.MS1	LFQBench	1	-0.693147
1325	P38199	SSampleA-6600-64w-SSampleB-6600-64w	-0.152778	0.644667	0.750895	protein.linear.MS1	LFQBench	1	-0.693147
1326	P38205	SSampleA-6600-64w-SSampleB-6600-64w	0.511187	0.000884294	0.00486087	protein.linear.MS1	LFQBench	1	-0.693147
1327	P38217	SSampleA-6600-64w-SSampleB-6600-64w	0.347189	0.044129	0.097673	protein.linear.MS1	LFQBench	1	-0.693147
1328	P38219	SSampleA-6600-64w-SSampleB-6600-64w	0.586907	0.00227907	0.00964845	protein.linear.MS1	LFQBench	1	-0.693147
1329	P38221	SSampleA-6600-64w-SSampleB-6600-64w	0.524641	0.041465	0.093147	protein.linear.MS1	LFQBench	1	-0.693147
1330	P38230	SSampleA-6600-64w-SSampleB-6600-64w	0.330051	0.0118884	0.0347926	protein.linear.MS1	LFQBench	1	-0.693147
1331	P38234	SSampleA-6600-64w-SSampleB-6600-64w	0.193182	0.541741	0.668676	protein.linear.MS1	LFQBench	1	-0.693147
1332	P38235	SSampleA-6600-64w-SSampleB-6600-64w	0.700717	0.0168614	0.0460851	protein.linear.MS1	LFQBench	1	-0.693147
1333	P38248	SSampleA-6600-64w-SSampleB-6600-64w	0.890536	0.000176298	0.00160519	protein.linear.MS1	LFQBench	1	-0.693147
1334	P38249	SSampleA-6600-64w-SSampleB-6600-64w	0.754575	0.000875313	0.00483553	protein.linear.MS1	LFQBench	1	-0.693147
1335	P38250	SSampleA-6600-64w-SSampleB-6600-64w	-0.208878	0.507354	0.638204	protein.linear.MS1	LFQBench	1	-0.693147
1336	P38251	SSampleA-6600-64w-SSampleB-6600-64w	0.865129	0.0450943	0.0993243	protein.linear.MS1	LFQBench	1	-0.693147
1337	P38256	SSampleA-6600-64w-SSampleB-6600-64w	0.61659	0.0256432	0.0637478	protein.linear.MS1	LFQBench	1	-0.693147
1338	P38260	SSampleA-6600-64w-SSampleB-6600-64w	0.487577	0.00606037	0.0204088	protein.linear.MS1	LFQBench	1	-0.693147
1339	P38264	SSampleA-6600-64w-SSampleB-6600-64w	0.801067	0.000415708	0.00285195	protein.linear.MS1	LFQBench	1	-0.693147
1340	P38276	SSampleA-6600-64w-SSampleB-6600-64w	0.489364	0.458746	0.59403	protein.linear.MS1	LFQBench	1	-0.693147
1341	P38281	SSampleA-6600-64w-SSampleB-6600-64w	0.382631	0.156529	0.26581	protein.linear.MS1	LFQBench	1	-0.693147
1342	P38295	SSampleA-6600-64w-SSampleB-6600-64w	0.604711	0.101833	0.190285	protein.linear.MS1	LFQBench	1	-0.693147
1343	P38314	SSampleA-6600-64w-SSampleB-6600-64w	0.638706	0.00246786	0.0101774	protein.linear.MS1	LFQBench	1	-0.693147
1344	P38325	SSampleA-6600-64w-SSampleB-6600-64w	0.747984	0.00106552	0.00546385	protein.linear.MS1	LFQBench	1	-0.693147
1345	P38328	SSampleA-6600-64w-SSampleB-6600-64w	0.383081	0.152906	0.261542	protein.linear.MS1	LFQBench	1	-0.693147
1346	P38333	SSampleA-6600-64w-SSampleB-6600-64w	0.583985	0.0173105	0.047022	protein.linear.MS1	LFQBench	1	-0.693147
1347	P38340	SSampleA-6600-64w-SSampleB-6600-64w	-0.075429	0.829501	0.886819	protein.linear.MS1	LFQBench	1	-0.693147
1348	P38341	SSampleA-6600-64w-SSampleB-6600-64w	-0.17204	0.530129	0.658199	protein.linear.MS1	LFQBench	1	-0.693147
1349	P38353	SSampleA-6600-64w-SSampleB-6600-64w	0.880517	0.00180907	0.00799714	protein.linear.MS1	LFQBench	1	-0.693147
1350	P38355	SSampleA-6600-64w-SSampleB-6600-64w	0.626177	0.117051	0.212014	protein.linear.MS1	LFQBench	1	-0.693147
1351	P38426	SSampleA-6600-64w-SSampleB-6600-64w	0.0258884	0.797883	0.86412	protein.linear.MS1	LFQBench	1	-0.693147
1352	P38427	SSampleA-6600-64w-SSampleB-6600-64w	0.518181	0.000806346	0.00453954	protein.linear.MS1	LFQBench	1	-0.693147
1353	P38431	SSampleA-6600-64w-SSampleB-6600-64w	0.460468	0.121985	0.219246	protein.linear.MS1	LFQBench	1	-0.693147
1354	P38489	SSampleA-6600-64w-SSampleB-6600-64w	-1.02132	0.00175422	0.0078567	protein.linear.MS1	LFQBench	1	1.38629
1355	P38523	SSampleA-6600-64w-SSampleB-6600-64w	0.248855	0.399595	0.53622	protein.linear.MS1	LFQBench	1	-0.693147
1356	P38555	SSampleA-6600-64w-SSampleB-6600-64w	0.0186271	0.368835	0.507492	protein.linear.MS1	LFQBench	1	-0.693147
1357	P38604	SSampleA-6600-64w-SSampleB-6600-64w	0.18178	0.520869	0.650955	protein.linear.MS1	LFQBench	1	-0.693147
1358	P38616	SSampleA-6600-64w-SSampleB-6600-64w	0.586183	0.00207491	0.00894008	protein.linear.MS1	LFQBench	1	-0.693147
1359	P38620	SSampleA-6600-64w-SSampleB-6600-64w	0.560603	0.0735929	0.147754	protein.linear.MS1	LFQBench	1	-0.693147
1360	P38623	SSampleA-6600-64w-SSampleB-6600-64w	-1.18572	0.146092	0.252424	protein.linear.MS1	LFQBench	1	-0.693147
1361	P38624	SSampleA-6600-64w-SSampleB-6600-64w	0.528645	0.00118355	0.0058845	protein.linear.MS1	LFQBench	1	-0.693147
1362	P38625	SSampleA-6600-64w-SSampleB-6600-64w	0.973853	0.000196401	0.00174011	protein.linear.MS1	LFQBench	1	-0.693147
1363	P38626	SSampleA-6600-64w-SSampleB-6600-64w	0.550436	0.00544542	0.0187372	protein.linear.MS1	LFQBench	1	-0.693147
1364	P38628	SSampleA-6600-64w-SSampleB-6600-64w	1.11425	0.00109518	0.00557672	protein.linear.MS1	LFQBench	1	-0.693147
1365	P38630	SSampleA-6600-64w-SSampleB-6600-64w	0.468654	0.0591529	0.124288	protein.linear.MS1	LFQBench	1	-0.693147
1366	P38631	SSampleA-6600-64w-SSampleB-6600-64w	0.476921	0.015645	0.0432954	protein.linear.MS1	LFQBench	1	-0.693147
1367	P38636	SSampleA-6600-64w-SSampleB-6600-64w	0.931229	0.000338991	0.00247454	protein.linear.MS1	LFQBench	1	-0.693147
1368	P38682	SSampleA-6600-64w-SSampleB-6600-64w	0.366736	0.0753906	0.150543	protein.linear.MS1	LFQBench	1	-0.693147
1369	P38689	SSampleA-6600-64w-SSampleB-6600-64w	0.297514	0.0302882	0.0726424	protein.linear.MS1	LFQBench	1	-0.693147
1370	P38694	SSampleA-6600-64w-SSampleB-6600-64w	0.344511	0.124628	0.223	protein.linear.MS1	LFQBench	1	-0.693147
1371	P38695	SSampleA-6600-64w-SSampleB-6600-64w	0.312962	0.506506	0.637455	protein.linear.MS1	LFQBench	1	-0.693147
1372	P38697	SSampleA-6600-64w-SSampleB-6600-64w	0.459848	0.0661611	0.136359	protein.linear.MS1	LFQBench	1	-0.693147
1373	P38698	SSampleA-6600-64w-SSampleB-6600-64w	0.603643	0.0108291	0.0323993	protein.linear.MS1	LFQBench	1	-0.693147
1374	P38701	SSampleA-6600-64w-SSampleB-6600-64w	0.920916	1.13838e-05	0.000393543	protein.linear.MS1	LFQBench	1	-0.693147
1375	P38707	SSampleA-6600-64w-SSampleB-6600-64w	0.81501	0.000670769	0.00396812	protein.linear.MS1	LFQBench	1	-0.693147
1376	P38708	SSampleA-6600-64w-SSampleB-6600-64w	0.655004	0.000401569	0.00277647	protein.linear.MS1	LFQBench	1	-0.693147
1377	P38712	SSampleA-6600-64w-SSampleB-6600-64w	0.626109	0.0527157	0.112798	protein.linear.MS1	LFQBench	1	-0.693147
1378	P38715	SSampleA-6600-64w-SSampleB-6600-64w	0.683655	0.000715983	0.00416602	protein.linear.MS1	LFQBench	1	-0.693147
1379	P38719	SSampleA-6600-64w-SSampleB-6600-64w	0.0601574	0.824678	0.88337	protein.linear.MS1	LFQBench	1	-0.693147
1380	P38720	SSampleA-6600-64w-SSampleB-6600-64w	0.94789	0.000467965	0.00308606	protein.linear.MS1	LFQBench	1	-0.693147
1381	P38732	SSampleA-6600-64w-SSampleB-6600-64w	0.310295	0.39965	0.53622	protein.linear.MS1	LFQBench	1	-0.693147
1382	P38737	SSampleA-6600-64w-SSampleB-6600-64w	0.0446858	0.770685	0.844129	protein.linear.MS1	LFQBench	1	-0.693147
1383	P38754	SSampleA-6600-64w-SSampleB-6600-64w	1.24192	0.000865348	0.00478759	protein.linear.MS1	LFQBench	1	-0.693147
1384	P38758	SSampleA-6600-64w-SSampleB-6600-64w	1.07382	0.091806	0.176244	protein.linear.MS1	LFQBench	1	-0.693147
1385	P38759	SSampleA-6600-64w-SSampleB-6600-64w	0.936927	0.000181191	0.00163435	protein.linear.MS1	LFQBench	1	-0.693147
1386	P38764	SSampleA-6600-64w-SSampleB-6600-64w	0.712689	0.00018427	0.00165731	protein.linear.MS1	LFQBench	1	-0.693147
1387	P38765	SSampleA-6600-64w-SSampleB-6600-64w	0.181569	0.400766	0.537227	protein.linear.MS1	LFQBench	1	-0.693147
1388	P38773	SSampleA-6600-64w-SSampleB-6600-64w	0.480156	0.0484902	0.105647	protein.linear.MS1	LFQBench	1	-0.693147
1389	P38777	SSampleA-6600-64w-SSampleB-6600-64w	0.514939	0.0264502	0.0650958	protein.linear.MS1	LFQBench	1	-0.693147
1390	P38779	SSampleA-6600-64w-SSampleB-6600-64w	0.16453	0.101246	0.189442	protein.linear.MS1	LFQBench	1	-0.693147
1391	P38787	SSampleA-6600-64w-SSampleB-6600-64w	-0.196043	0.672526	0.774174	protein.linear.MS1	LFQBench	1	-0.693147
1392	P38788	SSampleA-6600-64w-SSampleB-6600-64w	0.915647	0.000271092	0.00215364	protein.linear.MS1	LFQBench	1	-0.693147
1393	P38791	SSampleA-6600-64w-SSampleB-6600-64w	0.73413	0.00264397	0.0107299	protein.linear.MS1	LFQBench	1	-0.693147
1394	P38795	SSampleA-6600-64w-SSampleB-6600-64w	0.520838	0.0480441	0.10483	protein.linear.MS1	LFQBench	1	-0.693147
1395	P38804	SSampleA-6600-64w-SSampleB-6600-64w	0.730516	0.000928036	0.00498974	protein.linear.MS1	LFQBench	1	-0.693147
1396	P38810	SSampleA-6600-64w-SSampleB-6600-64w	0.585331	0.00968381	0.0297575	protein.linear.MS1	LFQBench	1	-0.693147
1397	P38817	SSampleA-6600-64w-SSampleB-6600-64w	0.220666	0.245372	0.373374	protein.linear.MS1	LFQBench	1	-0.693147
1398	P38821	SSampleA-6600-64w-SSampleB-6600-64w	0.716222	0.161465	0.271977	protein.linear.MS1	LFQBench	1	-0.693147
1399	P38828	SSampleA-6600-64w-SSampleB-6600-64w	0.372899	0.0453566	0.0998522	protein.linear.MS1	LFQBench	1	-0.693147
1400	P38833	SSampleA-6600-64w-SSampleB-6600-64w	-0.162318	0.483311	0.616326	protein.linear.MS1	LFQBench	1	-0.693147
1401	P38840	SSampleA-6600-64w-SSampleB-6600-64w	0.145334	0.187058	0.303755	protein.linear.MS1	LFQBench	1	-0.693147
1402	P38845	SSampleA-6600-64w-SSampleB-6600-64w	0.734059	0.0231229	0.0591097	protein.linear.MS1	LFQBench	1	-0.693147
1403	P38858	SSampleA-6600-64w-SSampleB-6600-64w	0.479551	0.024421	0.0615042	protein.linear.MS1	LFQBench	1	-0.693147
1404	P38861	SSampleA-6600-64w-SSampleB-6600-64w	0.728417	0.000150414	0.00143444	protein.linear.MS1	LFQBench	1	-0.693147
1405	P38879	SSampleA-6600-64w-SSampleB-6600-64w	0.84302	0.000773573	0.00441113	protein.linear.MS1	LFQBench	1	-0.693147
1406	P38882	SSampleA-6600-64w-SSampleB-6600-64w	0.688119	0.0318755	0.0756949	protein.linear.MS1	LFQBench	1	-0.693147
1407	P38883	SSampleA-6600-64w-SSampleB-6600-64w	-0.0392788	0.882818	0.920686	protein.linear.MS1	LFQBench	1	-0.693147
1408	P38885	SSampleA-6600-64w-SSampleB-6600-64w	0.89354	3.35845e-06	0.000265378	protein.linear.MS1	LFQBench	1	-0.693147
1409	P38886	SSampleA-6600-64w-SSampleB-6600-64w	0.679542	0.000435195	0.00294005	protein.linear.MS1	LFQBench	1	-0.693147
1410	P38891	SSampleA-6600-64w-SSampleB-6600-64w	0.548256	0.00919934	0.0285864	protein.linear.MS1	LFQBench	1	-0.693147
1411	P38903	SSampleA-6600-64w-SSampleB-6600-64w	0.82228	0.0547012	0.116708	protein.linear.MS1	LFQBench	1	-0.693147
1412	P38910	SSampleA-6600-64w-SSampleB-6600-64w	0.941982	8.62914e-05	0.00103921	protein.linear.MS1	LFQBench	1	-0.693147
1413	P38911	SSampleA-6600-64w-SSampleB-6600-64w	0.983078	0.000135129	0.00134245	protein.linear.MS1	LFQBench	1	-0.693147
1414	P38912	SSampleA-6600-64w-SSampleB-6600-64w	1.12196	5.08717e-06	0.000296194	protein.linear.MS1	LFQBench	1	-0.693147
1415	P38929	SSampleA-6600-64w-SSampleB-6600-64w	-1.46592	0.121292	0.218159	protein.linear.MS1	LFQBench	1	-0.693147
1416	P38930	SSampleA-6600-64w-SSampleB-6600-64w	-0.608987	0.310929	0.446563	protein.linear.MS1	LFQBench	1	-0.693147
1417	P38934	SSampleA-6600-64w-SSampleB-6600-64w	0.652338	0.0014436	0.00681745	protein.linear.MS1	LFQBench	1	-0.693147
1418	P38968	SSampleA-6600-64w-SSampleB-6600-64w	0.390994	0.0195512	0.051774	protein.linear.MS1	LFQBench	1	-0.693147
1419	P38972	SSampleA-6600-64w-SSampleB-6600-64w	0.477365	0.0128599	0.0372171	protein.linear.MS1	LFQBench	1	-0.693147
1420	P38986	SSampleA-6600-64w-SSampleB-6600-64w	0.527596	0.0132048	0.0380199	protein.linear.MS1	LFQBench	1	-0.693147
1421	P38988	SSampleA-6600-64w-SSampleB-6600-64w	0.350074	0.00533674	0.0184349	protein.linear.MS1	LFQBench	1	-0.693147
1422	P38996	SSampleA-6600-64w-SSampleB-6600-64w	0.218079	0.196228	0.314378	protein.linear.MS1	LFQBench	1	-0.693147
1423	P38998	SSampleA-6600-64w-SSampleB-6600-64w	0.365092	0.00941627	0.0290971	protein.linear.MS1	LFQBench	1	-0.693147
1424	P38999	SSampleA-6600-64w-SSampleB-6600-64w	0.577751	0.000528487	0.0033367	protein.linear.MS1	LFQBench	1	-0.693147
1425	P39007	SSampleA-6600-64w-SSampleB-6600-64w	0.721953	0.0192373	0.0512492	protein.linear.MS1	LFQBench	1	-0.693147
1426	P39010	SSampleA-6600-64w-SSampleB-6600-64w	-0.083598	0.73066	0.817415	protein.linear.MS1	LFQBench	1	-0.693147
1427	P39013	SSampleA-6600-64w-SSampleB-6600-64w	0.533387	0.0348049	0.0808701	protein.linear.MS1	LFQBench	1	-0.693147
1428	P39015	SSampleA-6600-64w-SSampleB-6600-64w	0.839762	0.000483664	0.00313355	protein.linear.MS1	LFQBench	1	-0.693147
1429	P39076	SSampleA-6600-64w-SSampleB-6600-64w	0.670115	0.00345381	0.0132093	protein.linear.MS1	LFQBench	1	-0.693147
1430	P39077	SSampleA-6600-64w-SSampleB-6600-64w	0.558414	1.65002e-06	0.000218163	protein.linear.MS1	LFQBench	1	-0.693147
1431	P39078	SSampleA-6600-64w-SSampleB-6600-64w	0.410723	0.0199782	0.0525587	protein.linear.MS1	LFQBench	1	-0.693147
1432	P39079	SSampleA-6600-64w-SSampleB-6600-64w	0.509267	0.00121656	0.00598806	protein.linear.MS1	LFQBench	1	-0.693147
1433	P39099	SSampleA-6600-64w-SSampleB-6600-64w	-1.21857	0.00234661	0.00981449	protein.linear.MS1	LFQBench	1	1.38629
1434	P39101	SSampleA-6600-64w-SSampleB-6600-64w	0.552477	0.0194969	0.0517538	protein.linear.MS1	LFQBench	1	-0.693147
1435	P39105	SSampleA-6600-64w-SSampleB-6600-64w	0.353692	0.0139001	0.0395805	protein.linear.MS1	LFQBench	1	-0.693147
1436	P39107	SSampleA-6600-64w-SSampleB-6600-64w	0.602098	0.0990119	0.186437	protein.linear.MS1	LFQBench	1	-0.693147
1437	P39109	SSampleA-6600-64w-SSampleB-6600-64w	0.303321	0.275906	0.408459	protein.linear.MS1	LFQBench	1	-0.693147
1438	P39111	SSampleA-6600-64w-SSampleB-6600-64w	0.170962	0.512971	0.643577	protein.linear.MS1	LFQBench	1	-0.693147
1439	P39173	SSampleA-6600-64w-SSampleB-6600-64w	-1.28718	0.000140405	0.00137263	protein.linear.MS1	LFQBench	1	1.38629
1440	P39177	SSampleA-6600-64w-SSampleB-6600-64w	-1.80693	6.02948e-05	0.000823223	protein.linear.MS1	LFQBench	1	1.38629
1441	P39180	SSampleA-6600-64w-SSampleB-6600-64w	-0.341647	0.0311965	0.0744978	protein.linear.MS1	LFQBench	1	1.38629
1442	P39199	SSampleA-6600-64w-SSampleB-6600-64w	-0.865375	0.232851	0.358388	protein.linear.MS1	LFQBench	1	1.38629
1443	P39315	SSampleA-6600-64w-SSampleB-6600-64w	-1.2351	0.00567237	0.0193376	protein.linear.MS1	LFQBench	1	1.38629
1444	P39325	SSampleA-6600-64w-SSampleB-6600-64w	-1.02493	8.92921e-06	0.000359564	protein.linear.MS1	LFQBench	1	1.38629
1445	P39408	SSampleA-6600-64w-SSampleB-6600-64w	-0.43928	0.0931982	0.178067	protein.linear.MS1	LFQBench	1	1.38629
1446	P39451	SSampleA-6600-64w-SSampleB-6600-64w	-1.12995	0.0195322	0.0517728	protein.linear.MS1	LFQBench	1	1.38629
1447	P39516	SSampleA-6600-64w-SSampleB-6600-64w	1.03652	6.63883e-06	0.000326409	protein.linear.MS1	LFQBench	1	-0.693147
1448	P39517	SSampleA-6600-64w-SSampleB-6600-64w	-0.0939998	0.566212	0.689026	protein.linear.MS1	LFQBench	1	-0.693147
1449	P39522	SSampleA-6600-64w-SSampleB-6600-64w	0.578362	0.000611066	0.00371935	protein.linear.MS1	LFQBench	1	-0.693147
1450	P39533	SSampleA-6600-64w-SSampleB-6600-64w	0.603309	0.000388271	0.00270993	protein.linear.MS1	LFQBench	1	-0.693147
1451	P39540	SSampleA-6600-64w-SSampleB-6600-64w	0.52278	0.0323183	0.0763118	protein.linear.MS1	LFQBench	1	-0.693147
1452	P39676	SSampleA-6600-64w-SSampleB-6600-64w	0.933017	0.000151731	0.00143771	protein.linear.MS1	LFQBench	1	-0.693147
1453	P39683	SSampleA-6600-64w-SSampleB-6600-64w	0.526144	0.00126289	0.00616128	protein.linear.MS1	LFQBench	1	-0.693147
1454	P39714	SSampleA-6600-64w-SSampleB-6600-64w	0.324806	0.153101	0.261656	protein.linear.MS1	LFQBench	1	-0.693147
1455	P39715	SSampleA-6600-64w-SSampleB-6600-64w	0.758958	0.000856748	0.00476133	protein.linear.MS1	LFQBench	1	-0.693147
1456	P39721	SSampleA-6600-64w-SSampleB-6600-64w	0.0794782	0.624692	0.736155	protein.linear.MS1	LFQBench	1	-0.693147
1457	P39726	SSampleA-6600-64w-SSampleB-6600-64w	-0.265318	0.123944	0.222124	protein.linear.MS1	LFQBench	1	-0.693147
1458	P39727	SSampleA-6600-64w-SSampleB-6600-64w	0.696566	0.147228	0.253496	protein.linear.MS1	LFQBench	1	-0.693147
1459	P39729	SSampleA-6600-64w-SSampleB-6600-64w	0.499661	0.00513739	0.0179141	protein.linear.MS1	LFQBench	1	-0.693147
1460	P39730	SSampleA-6600-64w-SSampleB-6600-64w	0.708025	0.000109891	0.00118892	protein.linear.MS1	LFQBench	1	-0.693147
1461	P39742	SSampleA-6600-64w-SSampleB-6600-64w	0.293769	0.149435	0.256796	protein.linear.MS1	LFQBench	1	-0.693147
1462	P39743	SSampleA-6600-64w-SSampleB-6600-64w	0.886107	0.000421117	0.00287125	protein.linear.MS1	LFQBench	1	-0.693147
1463	P39744	SSampleA-6600-64w-SSampleB-6600-64w	0.688889	0.089425	0.1731	protein.linear.MS1	LFQBench	1	-0.693147
1464	P39831	SSampleA-6600-64w-SSampleB-6600-64w	-1.24949	3.72022e-05	0.000653254	protein.linear.MS1	LFQBench	1	1.38629
1465	P39925	SSampleA-6600-64w-SSampleB-6600-64w	0.122078	0.560778	0.684914	protein.linear.MS1	LFQBench	1	-0.693147
1466	P39929	SSampleA-6600-64w-SSampleB-6600-64w	0.775684	0.00155185	0.00715305	protein.linear.MS1	LFQBench	1	-0.693147
1467	P39935	SSampleA-6600-64w-SSampleB-6600-64w	0.853245	0.00211532	0.00907884	protein.linear.MS1	LFQBench	1	-0.693147
1468	P39936	SSampleA-6600-64w-SSampleB-6600-64w	1.12541	0.0936437	0.178387	protein.linear.MS1	LFQBench	1	-0.693147
1469	P39938;P39939	SSampleA-6600-64w-SSampleB-6600-64w	1.12348	8.1549e-06	0.00035724	protein.linear.MS1	LFQBench	1	-0.693147
1470	P39940	SSampleA-6600-64w-SSampleB-6600-64w	0.357864	0.0124241	0.0361926	protein.linear.MS1	LFQBench	1	-0.693147
1471	P39954	SSampleA-6600-64w-SSampleB-6600-64w	0.549595	0.00890624	0.0277927	protein.linear.MS1	LFQBench	1	-0.693147
1472	P39958	SSampleA-6600-64w-SSampleB-6600-64w	0.53124	0.00389487	0.0145074	protein.linear.MS1	LFQBench	1	-0.693147
1473	P39968	SSampleA-6600-64w-SSampleB-6600-64w	0.851068	0.00099798	0.00524473	protein.linear.MS1	LFQBench	1	-0.693147
1474	P39976	SSampleA-6600-64w-SSampleB-6600-64w	0.711978	0.0197668	0.0521885	protein.linear.MS1	LFQBench	1	-0.693147
1475	P39985	SSampleA-6600-64w-SSampleB-6600-64w	0.441212	0.0182289	0.0491246	protein.linear.MS1	LFQBench	1	-0.693147
1476	P39986	SSampleA-6600-64w-SSampleB-6600-64w	0.452788	0.00227623	0.00964781	protein.linear.MS1	LFQBench	1	-0.693147
1477	P39990	SSampleA-6600-64w-SSampleB-6600-64w	1.01378	0.00485498	0.0171866	protein.linear.MS1	LFQBench	1	-0.693147
1478	P40008	SSampleA-6600-64w-SSampleB-6600-64w	0.509385	1.68658e-05	0.000471568	protein.linear.MS1	LFQBench	1	-0.693147
1479	P40010	SSampleA-6600-64w-SSampleB-6600-64w	0.531327	0.00282435	0.0112188	protein.linear.MS1	LFQBench	1	-0.693147
1480	P40016	SSampleA-6600-64w-SSampleB-6600-64w	0.0889753	0.547796	0.673989	protein.linear.MS1	LFQBench	1	-0.693147
1481	P40024	SSampleA-6600-64w-SSampleB-6600-64w	0.579031	0.006697	0.0221482	protein.linear.MS1	LFQBench	1	-0.693147
1482	P40029	SSampleA-6600-64w-SSampleB-6600-64w	0.589943	0.196572	0.3147	protein.linear.MS1	LFQBench	1	-0.693147
1483	P40030	SSampleA-6600-64w-SSampleB-6600-64w	0.572798	0.0145639	0.0409958	protein.linear.MS1	LFQBench	1	-0.693147
1484	P40032	SSampleA-6600-64w-SSampleB-6600-64w	0.556677	0.000632135	0.00378602	protein.linear.MS1	LFQBench	1	-0.693147
1485	P40035	SSampleA-6600-64w-SSampleB-6600-64w	0.417464	0.0094863	0.0292522	protein.linear.MS1	LFQBench	1	-0.693147
1486	P40037	SSampleA-6600-64w-SSampleB-6600-64w	0.36102	0.240525	0.368319	protein.linear.MS1	LFQBench	1	-0.693147
1487	P40040	SSampleA-6600-64w-SSampleB-6600-64w	0.664922	0.00829071	0.0261672	protein.linear.MS1	LFQBench	1	-0.693147
1488	P40046	SSampleA-6600-64w-SSampleB-6600-64w	0.395758	5.43981e-05	0.000781531	protein.linear.MS1	LFQBench	1	-0.693147
1489	P40047	SSampleA-6600-64w-SSampleB-6600-64w	0.541352	0.00454675	0.0163802	protein.linear.MS1	LFQBench	1	-0.693147
1490	P40053	SSampleA-6600-64w-SSampleB-6600-64w	0.382978	0.0147661	0.0414332	protein.linear.MS1	LFQBench	1	-0.693147
1491	P40054	SSampleA-6600-64w-SSampleB-6600-64w	1.0871	0.000622903	0.00376036	protein.linear.MS1	LFQBench	1	-0.693147
1492	P40055	SSampleA-6600-64w-SSampleB-6600-64w	1.05774	0.0130349	0.0376252	protein.linear.MS1	LFQBench	1	-0.693147
1493	P40056	SSampleA-6600-64w-SSampleB-6600-64w	0.60633	0.093291	0.178167	protein.linear.MS1	LFQBench	1	-0.693147
1494	P40069	SSampleA-6600-64w-SSampleB-6600-64w	0.767141	6.00005e-05	0.000821988	protein.linear.MS1	LFQBench	1	-0.693147
1495	P40070	SSampleA-6600-64w-SSampleB-6600-64w	0.738925	0.0431246	0.0957964	protein.linear.MS1	LFQBench	1	-0.693147
1496	P40075	SSampleA-6600-64w-SSampleB-6600-64w	0.952639	0.00787577	0.0250541	protein.linear.MS1	LFQBench	1	-0.693147
1497	P40078	SSampleA-6600-64w-SSampleB-6600-64w	0.125121	0.759001	0.836508	protein.linear.MS1	LFQBench	1	-0.693147
1498	P40086	SSampleA-6600-64w-SSampleB-6600-64w	0.368165	0.284512	0.4184	protein.linear.MS1	LFQBench	1	-0.693147
1499	P40087	SSampleA-6600-64w-SSampleB-6600-64w	0.90807	0.00379723	0.0142638	protein.linear.MS1	LFQBench	1	-0.693147
1500	P40093	SSampleA-6600-64w-SSampleB-6600-64w	-0.623942	0.0174783	0.0474138	protein.linear.MS1	LFQBench	1	-0.693147
1501	P41277	SSampleA-6600-64w-SSampleB-6600-64w	0.908984	0.000196787	0.00174011	protein.linear.MS1	LFQBench	1	-0.693147
1502	P40106	SSampleA-6600-64w-SSampleB-6600-64w	0.743649	0.000369606	0.002621	protein.linear.MS1	LFQBench	1	-0.693147
1503	P40150	SSampleA-6600-64w-SSampleB-6600-64w	0.914513	0.000483087	0.00313355	protein.linear.MS1	LFQBench	1	-0.693147
1504	P40159	SSampleA-6600-64w-SSampleB-6600-64w	0.771393	0.028218	0.068796	protein.linear.MS1	LFQBench	1	-0.693147
1505	P40160	SSampleA-6600-64w-SSampleB-6600-64w	0.496613	0.0533673	0.114027	protein.linear.MS1	LFQBench	1	-0.693147
1506	P40185	SSampleA-6600-64w-SSampleB-6600-64w	0.992247	4.02993e-06	0.000270487	protein.linear.MS1	LFQBench	1	-0.693147
1507	P40202	SSampleA-6600-64w-SSampleB-6600-64w	-0.168489	0.448014	0.582905	protein.linear.MS1	LFQBench	1	-0.693147
1508	P40212	SSampleA-6600-64w-SSampleB-6600-64w	1.25428	0.0153735	0.0426773	protein.linear.MS1	LFQBench	1	-0.693147
1509	P40215	SSampleA-6600-64w-SSampleB-6600-64w	0.657079	0.000171934	0.00158172	protein.linear.MS1	LFQBench	1	-0.693147
1510	P40217	SSampleA-6600-64w-SSampleB-6600-64w	0.936888	0.000107124	0.00116755	protein.linear.MS1	LFQBench	1	-0.693147
1511	P40302	SSampleA-6600-64w-SSampleB-6600-64w	0.531337	0.00139709	0.00665459	protein.linear.MS1	LFQBench	1	-0.693147
1512	P40303	SSampleA-6600-64w-SSampleB-6600-64w	0.76828	0.00485139	0.0171866	protein.linear.MS1	LFQBench	1	-0.693147
1513	P40312	SSampleA-6600-64w-SSampleB-6600-64w	0.850928	0.000101476	0.00113931	protein.linear.MS1	LFQBench	1	-0.693147
1514	P40319	SSampleA-6600-64w-SSampleB-6600-64w	0.862002	0.0655632	0.135696	protein.linear.MS1	LFQBench	1	-0.693147
1515	P40327	SSampleA-6600-64w-SSampleB-6600-64w	0.467649	0.0247782	0.062121	protein.linear.MS1	LFQBench	1	-0.693147
1516	P40363	SSampleA-6600-64w-SSampleB-6600-64w	0.296307	0.0922695	0.17675	protein.linear.MS1	LFQBench	1	-0.693147
1517	P40364	SSampleA-6600-64w-SSampleB-6600-64w	-0.409859	0.541281	0.668295	protein.linear.MS1	LFQBench	1	-0.693147
1518	P40413	SSampleA-6600-64w-SSampleB-6600-64w	0.40387	0.001165	0.00583818	protein.linear.MS1	LFQBench	1	-0.693147
1519	P40414	SSampleA-6600-64w-SSampleB-6600-64w	0.506583	0.0387925	0.0881649	protein.linear.MS1	LFQBench	1	-0.693147
1520	P40422	SSampleA-6600-64w-SSampleB-6600-64w	0.0579188	0.784268	0.854143	protein.linear.MS1	LFQBench	1	-0.693147
1521	P40462	SSampleA-6600-64w-SSampleB-6600-64w	0.479939	0.041957	0.0937675	protein.linear.MS1	LFQBench	1	-0.693147
1522	P40471	SSampleA-6600-64w-SSampleB-6600-64w	-0.19501	0.29709	0.432299	protein.linear.MS1	LFQBench	1	-0.693147
1523	P40477	SSampleA-6600-64w-SSampleB-6600-64w	1.65068	0.190665	0.308142	protein.linear.MS1	LFQBench	1	-0.693147
1524	P40482	SSampleA-6600-64w-SSampleB-6600-64w	0.856007	0.00161874	0.00739974	protein.linear.MS1	LFQBench	1	-0.693147
1525	P40483	SSampleA-6600-64w-SSampleB-6600-64w	0.188744	0.177965	0.29264	protein.linear.MS1	LFQBench	1	-0.693147
1526	P40495	SSampleA-6600-64w-SSampleB-6600-64w	0.88971	0.000234494	0.00195781	protein.linear.MS1	LFQBench	1	-0.693147
1527	P40496	SSampleA-6600-64w-SSampleB-6600-64w	0.296279	0.131414	0.231884	protein.linear.MS1	LFQBench	1	-0.693147
1528	P40498	SSampleA-6600-64w-SSampleB-6600-64w	0.110568	0.620052	0.732443	protein.linear.MS1	LFQBench	1	-0.693147
1529	P40509	SSampleA-6600-64w-SSampleB-6600-64w	0.509253	0.00600343	0.0202788	protein.linear.MS1	LFQBench	1	-0.693147
1530	P40510	SSampleA-6600-64w-SSampleB-6600-64w	0.893522	0.000505028	0.00323408	protein.linear.MS1	LFQBench	1	-0.693147
1531	P40513	SSampleA-6600-64w-SSampleB-6600-64w	0.60075	0.0033755	0.0129658	protein.linear.MS1	LFQBench	1	-0.693147
1532	P40515	SSampleA-6600-64w-SSampleB-6600-64w	0.27927	0.170107	0.282659	protein.linear.MS1	LFQBench	1	-0.693147
1533	P40518	SSampleA-6600-64w-SSampleB-6600-64w	0.294464	0.076987	0.153316	protein.linear.MS1	LFQBench	1	-0.693147
1534	P40525;P87262	SSampleA-6600-64w-SSampleB-6600-64w	1.06563	3.96136e-05	0.000674193	protein.linear.MS1	LFQBench	1	-0.693147
1535	P40531	SSampleA-6600-64w-SSampleB-6600-64w	0.807364	0.00015768	0.00147825	protein.linear.MS1	LFQBench	1	-0.693147
1536	P40533	SSampleA-6600-64w-SSampleB-6600-64w	0.448913	0.180296	0.295111	protein.linear.MS1	LFQBench	1	-0.693147
1537	P40540	SSampleA-6600-64w-SSampleB-6600-64w	0.441733	0.0113764	0.0336502	protein.linear.MS1	LFQBench	1	-0.693147
1538	P40541	SSampleA-6600-64w-SSampleB-6600-64w	-0.207179	0.851274	0.902656	protein.linear.MS1	LFQBench	1	-0.693147
1539	P40553	SSampleA-6600-64w-SSampleB-6600-64w	0.0954782	0.743084	0.824851	protein.linear.MS1	LFQBench	1	-0.693147
1540	P40563	SSampleA-6600-64w-SSampleB-6600-64w	0.39598	0.126381	0.225136	protein.linear.MS1	LFQBench	1	-0.693147
1541	P40579	SSampleA-6600-64w-SSampleB-6600-64w	0.378132	0.021197	0.0550358	protein.linear.MS1	LFQBench	1	-0.693147
1542	P40580	SSampleA-6600-64w-SSampleB-6600-64w	0.481011	0.00988974	0.0302433	protein.linear.MS1	LFQBench	1	-0.693147
1543	P40581	SSampleA-6600-64w-SSampleB-6600-64w	0.802363	0.000684018	0.00401963	protein.linear.MS1	LFQBench	1	-0.693147
1544	P40582	SSampleA-6600-64w-SSampleB-6600-64w	0.266993	0.0553193	0.117839	protein.linear.MS1	LFQBench	1	-0.693147
1545	P40693	SSampleA-6600-64w-SSampleB-6600-64w	0.0767923	0.67039	0.772318	protein.linear.MS1	LFQBench	1	-0.693147
1546	P40825;P40825-2	SSampleA-6600-64w-SSampleB-6600-64w	0.586241	0.000199006	0.00174934	protein.linear.MS1	LFQBench	1	-0.693147
1547	P40850	SSampleA-6600-64w-SSampleB-6600-64w	0.385504	0.0211773	0.0550261	protein.linear.MS1	LFQBench	1	-0.693147
1548	P40858	SSampleA-6600-64w-SSampleB-6600-64w	0.172406	0.567103	0.689593	protein.linear.MS1	LFQBench	1	-0.693147
1549	P40896	SSampleA-6600-64w-SSampleB-6600-64w	0.698572	0.0108636	0.0324586	protein.linear.MS1	LFQBench	1	-0.693147
1550	P40961	SSampleA-6600-64w-SSampleB-6600-64w	0.650617	0.000111853	0.00119843	protein.linear.MS1	LFQBench	1	-0.693147
1551	P40970	SSampleA-6600-64w-SSampleB-6600-64w	0.756868	0.0134078	0.0384248	protein.linear.MS1	LFQBench	1	-0.693147
1552	P40989	SSampleA-6600-64w-SSampleB-6600-64w	-0.0199321	0.916044	0.944219	protein.linear.MS1	LFQBench	1	-0.693147
1553	P40991	SSampleA-6600-64w-SSampleB-6600-64w	0.342247	0.0531727	0.113666	protein.linear.MS1	LFQBench	1	-0.693147
1554	P41056	SSampleA-6600-64w-SSampleB-6600-64w	0.883578	0.00131155	0.00634968	protein.linear.MS1	LFQBench	1	-0.693147
1555	P41057	SSampleA-6600-64w-SSampleB-6600-64w	0.894632	0.000116924	0.00122895	protein.linear.MS1	LFQBench	1	-0.693147
1556	P41058	SSampleA-6600-64w-SSampleB-6600-64w	0.915454	1.75895e-05	0.000475676	protein.linear.MS1	LFQBench	1	-0.693147
1557	P41338	SSampleA-6600-64w-SSampleB-6600-64w	1.10135	1.76244e-05	0.000475676	protein.linear.MS1	LFQBench	1	-0.693147
1558	P41409	SSampleA-6600-64w-SSampleB-6600-64w	-1.12803	0.000667554	0.00395969	protein.linear.MS1	LFQBench	1	1.38629
1559	P41543	SSampleA-6600-64w-SSampleB-6600-64w	0.0906469	0.321788	0.458862	protein.linear.MS1	LFQBench	1	-0.693147
1560	P41805	SSampleA-6600-64w-SSampleB-6600-64w	0.834432	0.000544117	0.00340073	protein.linear.MS1	LFQBench	1	-0.693147
1561	P41807	SSampleA-6600-64w-SSampleB-6600-64w	0.543234	0.00159374	0.00730808	protein.linear.MS1	LFQBench	1	-0.693147
1562	P41810	SSampleA-6600-64w-SSampleB-6600-64w	0.412405	0.00327436	0.0126432	protein.linear.MS1	LFQBench	1	-0.693147
1563	P41811	SSampleA-6600-64w-SSampleB-6600-64w	0.564352	0.00938471	0.0290401	protein.linear.MS1	LFQBench	1	-0.693147
1564	P41819	SSampleA-6600-64w-SSampleB-6600-64w	0.556272	0.0113698	0.0336502	protein.linear.MS1	LFQBench	1	-0.693147
1565	P41835	SSampleA-6600-64w-SSampleB-6600-64w	0.468152	0.228943	0.354593	protein.linear.MS1	LFQBench	1	-0.693147
1566	P41895	SSampleA-6600-64w-SSampleB-6600-64w	0.928561	0.0184977	0.0496375	protein.linear.MS1	LFQBench	1	-0.693147
1567	P41911	SSampleA-6600-64w-SSampleB-6600-64w	0.784595	0.00154961	0.00715018	protein.linear.MS1	LFQBench	1	-0.693147
1568	P41920	SSampleA-6600-64w-SSampleB-6600-64w	0.673114	0.000440207	0.00296036	protein.linear.MS1	LFQBench	1	-0.693147
1569	P41921;P41921-2	SSampleA-6600-64w-SSampleB-6600-64w	0.669453	1.15479e-05	0.000396121	protein.linear.MS1	LFQBench	1	-0.693147
1570	P41939	SSampleA-6600-64w-SSampleB-6600-64w	0.926633	0.0051173	0.0178835	protein.linear.MS1	LFQBench	1	-0.693147
1571	P41940	SSampleA-6600-64w-SSampleB-6600-64w	1.04729	3.62008e-05	0.000648343	protein.linear.MS1	LFQBench	1	-0.693147
1572	P42599	SSampleA-6600-64w-SSampleB-6600-64w	0.352561	0.15376	0.262393	protein.linear.MS1	LFQBench	1	1.38629
1573	P42632	SSampleA-6600-64w-SSampleB-6600-64w	0.306223	0.179567	0.294618	protein.linear.MS1	LFQBench	1	1.38629
1574	P42641	SSampleA-6600-64w-SSampleB-6600-64w	-1.40984	0.00216587	0.00925092	protein.linear.MS1	LFQBench	1	1.38629
1575	P42846	SSampleA-6600-64w-SSampleB-6600-64w	0.375704	0.122344	0.219624	protein.linear.MS1	LFQBench	1	-0.693147
1576	P42935	SSampleA-6600-64w-SSampleB-6600-64w	0.563438	0.00551782	0.0189421	protein.linear.MS1	LFQBench	1	-0.693147
1577	P42940	SSampleA-6600-64w-SSampleB-6600-64w	0.668592	0.000599241	0.00365744	protein.linear.MS1	LFQBench	1	-0.693147
1578	P42943	SSampleA-6600-64w-SSampleB-6600-64w	0.430436	0.0034753	0.0132571	protein.linear.MS1	LFQBench	1	-0.693147
1579	P42945	SSampleA-6600-64w-SSampleB-6600-64w	0.729428	0.0059327	0.0200861	protein.linear.MS1	LFQBench	1	-0.693147
1580	P42949	SSampleA-6600-64w-SSampleB-6600-64w	-0.0490329	0.69469	0.792267	protein.linear.MS1	LFQBench	1	-0.693147
1581	P43123	SSampleA-6600-64w-SSampleB-6600-64w	0.252276	0.326582	0.463776	protein.linear.MS1	LFQBench	1	-0.693147
1582	P43321	SSampleA-6600-64w-SSampleB-6600-64w	0.995862	0.00276882	0.0110578	protein.linear.MS1	LFQBench	1	-0.693147
1583	P43535	SSampleA-6600-64w-SSampleB-6600-64w	0.243498	0.330306	0.467265	protein.linear.MS1	LFQBench	1	-0.693147
1584	P43555	SSampleA-6600-64w-SSampleB-6600-64w	1.06297	0.019075	0.0509364	protein.linear.MS1	LFQBench	1	-0.693147
1585	P43567	SSampleA-6600-64w-SSampleB-6600-64w	-0.184254	0.156542	0.26581	protein.linear.MS1	LFQBench	1	-0.693147
1586	P43569	SSampleA-6600-64w-SSampleB-6600-64w	0.68707	0.00197812	0.00857407	protein.linear.MS1	LFQBench	1	-0.693147
1587	P43588	SSampleA-6600-64w-SSampleB-6600-64w	0.687297	0.00269259	0.010881	protein.linear.MS1	LFQBench	1	-0.693147
1588	P43590	SSampleA-6600-64w-SSampleB-6600-64w	0.654926	0.000220181	0.00187342	protein.linear.MS1	LFQBench	1	-0.693147
1589	P43593	SSampleA-6600-64w-SSampleB-6600-64w	0.133748	0.185174	0.301137	protein.linear.MS1	LFQBench	1	-0.693147
1590	P43594	SSampleA-6600-64w-SSampleB-6600-64w	0.461192	0.2292	0.354743	protein.linear.MS1	LFQBench	1	-0.693147
1591	P43603	SSampleA-6600-64w-SSampleB-6600-64w	0.483851	0.073034	0.146999	protein.linear.MS1	LFQBench	1	-0.693147
1592	P43616	SSampleA-6600-64w-SSampleB-6600-64w	0.515056	0.035509	0.0820509	protein.linear.MS1	LFQBench	1	-0.693147
1593	P43619	SSampleA-6600-64w-SSampleB-6600-64w	0.570278	0.103398	0.192728	protein.linear.MS1	LFQBench	1	-0.693147
1594	P43621	SSampleA-6600-64w-SSampleB-6600-64w	0.725358	0.0385443	0.0876457	protein.linear.MS1	LFQBench	1	-0.693147
1595	P43639	SSampleA-6600-64w-SSampleB-6600-64w	0.616682	0.0164037	0.0450568	protein.linear.MS1	LFQBench	1	-0.693147
1596	P45425	SSampleA-6600-64w-SSampleB-6600-64w	-0.203262	0.309134	0.444852	protein.linear.MS1	LFQBench	1	1.38629
1597	P45470	SSampleA-6600-64w-SSampleB-6600-64w	-1.81449	6.58021e-06	0.000326409	protein.linear.MS1	LFQBench	1	1.38629
1598	P45523	SSampleA-6600-64w-SSampleB-6600-64w	-0.983223	0.0164408	0.0451046	protein.linear.MS1	LFQBench	1	1.38629
1599	P45578	SSampleA-6600-64w-SSampleB-6600-64w	-1.34567	2.42982e-05	0.00054857	protein.linear.MS1	LFQBench	1	1.38629
1600	P45818	SSampleA-6600-64w-SSampleB-6600-64w	0.213602	0.556473	0.680972	protein.linear.MS1	LFQBench	1	-0.693147
1601	P45955	SSampleA-6600-64w-SSampleB-6600-64w	-1.49636	0.00528776	0.0182957	protein.linear.MS1	LFQBench	1	1.38629
1602	P45978	SSampleA-6600-64w-SSampleB-6600-64w	-0.666807	0.0456036	0.100217	protein.linear.MS1	LFQBench	1	-0.693147
1603	P46130	SSampleA-6600-64w-SSampleB-6600-64w	-0.282292	0.105034	0.19553	protein.linear.MS1	LFQBench	1	1.38629
1604	P46151	SSampleA-6600-64w-SSampleB-6600-64w	-0.150935	0.808325	0.871336	protein.linear.MS1	LFQBench	1	-0.693147
1605	P46367	SSampleA-6600-64w-SSampleB-6600-64w	1.01804	0.000121798	0.00127113	protein.linear.MS1	LFQBench	1	-0.693147
1606	P46655	SSampleA-6600-64w-SSampleB-6600-64w	0.758577	0.000619309	0.00374889	protein.linear.MS1	LFQBench	1	-0.693147
1607	P46669	SSampleA-6600-64w-SSampleB-6600-64w	0.604093	0.000263629	0.00213265	protein.linear.MS1	LFQBench	1	-0.693147
1608	P46672	SSampleA-6600-64w-SSampleB-6600-64w	0.842561	0.00383702	0.0143676	protein.linear.MS1	LFQBench	1	-0.693147
1609	P46680	SSampleA-6600-64w-SSampleB-6600-64w	0.709556	0.0017261	0.00777011	protein.linear.MS1	LFQBench	1	-0.693147
1610	P46681	SSampleA-6600-64w-SSampleB-6600-64w	0.592711	0.0360747	0.0828886	protein.linear.MS1	LFQBench	1	-0.693147
1611	P46683	SSampleA-6600-64w-SSampleB-6600-64w	0.203241	0.611428	0.725159	protein.linear.MS1	LFQBench	1	-0.693147
1612	P46837	SSampleA-6600-64w-SSampleB-6600-64w	0.0902776	0.501283	0.6328	protein.linear.MS1	LFQBench	1	1.38629
1613	P46852	SSampleA-6600-64w-SSampleB-6600-64w	-0.662076	0.0102182	0.0309694	protein.linear.MS1	LFQBench	1	1.38629
1614	P46853	SSampleA-6600-64w-SSampleB-6600-64w	-1.25531	0.0418076	0.0935754	protein.linear.MS1	LFQBench	1	1.38629
1615	P46964	SSampleA-6600-64w-SSampleB-6600-64w	0.472623	0.183043	0.29866	protein.linear.MS1	LFQBench	1	-0.693147
1616	P46965	SSampleA-6600-64w-SSampleB-6600-64w	0.290429	0.0273552	0.0670992	protein.linear.MS1	LFQBench	1	-0.693147
1617	P46969	SSampleA-6600-64w-SSampleB-6600-64w	0.668919	0.00798056	0.025351	protein.linear.MS1	LFQBench	1	-0.693147
1618	P46970	SSampleA-6600-64w-SSampleB-6600-64w	0.621609	0.0905322	0.174479	protein.linear.MS1	LFQBench	1	-0.693147
1619	P46971	SSampleA-6600-64w-SSampleB-6600-64w	0.00320111	0.981206	0.988353	protein.linear.MS1	LFQBench	1	-0.693147
1620	P46985	SSampleA-6600-64w-SSampleB-6600-64w	0.686105	0.0107583	0.0322312	protein.linear.MS1	LFQBench	1	-0.693147
1621	P46989	SSampleA-6600-64w-SSampleB-6600-64w	0.703776	0.074411	0.148923	protein.linear.MS1	LFQBench	1	-0.693147
1622	P46990	SSampleA-6600-64w-SSampleB-6600-64w	0.878471	5.51768e-05	0.000788588	protein.linear.MS1	LFQBench	1	-0.693147
1623	P46992	SSampleA-6600-64w-SSampleB-6600-64w	0.449077	0.0296876	0.0714342	protein.linear.MS1	LFQBench	1	-0.693147
1624	P47006	SSampleA-6600-64w-SSampleB-6600-64w	-0.156116	0.158103	0.267637	protein.linear.MS1	LFQBench	1	-0.693147
1625	P47018	SSampleA-6600-64w-SSampleB-6600-64w	0.458858	0.0233037	0.0595031	protein.linear.MS1	LFQBench	1	-0.693147
1626	P47019	SSampleA-6600-64w-SSampleB-6600-64w	0.0426306	0.682434	0.782933	protein.linear.MS1	LFQBench	1	-0.693147
1627	P47031	SSampleA-6600-64w-SSampleB-6600-64w	0.94349	0.0852308	0.166879	protein.linear.MS1	LFQBench	1	-0.693147
1628	P47035	SSampleA-6600-64w-SSampleB-6600-64w	0.380675	0.0873681	0.17016	protein.linear.MS1	LFQBench	1	-0.693147
1629	P47039	SSampleA-6600-64w-SSampleB-6600-64w	0.399235	0.00297373	0.0116863	protein.linear.MS1	LFQBench	1	-0.693147
1630	P47044	SSampleA-6600-64w-SSampleB-6600-64w	1.15507	0.090368	0.174385	protein.linear.MS1	LFQBench	1	-0.693147
1631	P47047	SSampleA-6600-64w-SSampleB-6600-64w	0.367118	0.0705045	0.143046	protein.linear.MS1	LFQBench	1	-0.693147
1632	P47068	SSampleA-6600-64w-SSampleB-6600-64w	0.321492	0.0720256	0.145465	protein.linear.MS1	LFQBench	1	-0.693147
1633	P47075	SSampleA-6600-64w-SSampleB-6600-64w	0.365336	0.0972889	0.183819	protein.linear.MS1	LFQBench	1	-0.693147
1634	P47079	SSampleA-6600-64w-SSampleB-6600-64w	0.48424	0.00288699	0.0114266	protein.linear.MS1	LFQBench	1	-0.693147
1635	P47083	SSampleA-6600-64w-SSampleB-6600-64w	0.259892	0.0243476	0.0614544	protein.linear.MS1	LFQBench	1	-0.693147
1636	P47089	SSampleA-6600-64w-SSampleB-6600-64w	0.634124	0.0014727	0.00691059	protein.linear.MS1	LFQBench	1	-0.693147
1637	P47096	SSampleA-6600-64w-SSampleB-6600-64w	0.46501	0.00562748	0.0192588	protein.linear.MS1	LFQBench	1	-0.693147
1638	P47117	SSampleA-6600-64w-SSampleB-6600-64w	0.394647	0.0170068	0.0463507	protein.linear.MS1	LFQBench	1	-0.693147
1639	P47119	SSampleA-6600-64w-SSampleB-6600-64w	0.739907	0.0101662	0.0308905	protein.linear.MS1	LFQBench	1	-0.693147
1640	P47120	SSampleA-6600-64w-SSampleB-6600-64w	0.396776	0.0431911	0.0958683	protein.linear.MS1	LFQBench	1	-0.693147
1641	P47122	SSampleA-6600-64w-SSampleB-6600-64w	0.644465	0.0142256	0.0402482	protein.linear.MS1	LFQBench	1	-0.693147
1642	P47124	SSampleA-6600-64w-SSampleB-6600-64w	1.02471	0.00235557	0.0098334	protein.linear.MS1	LFQBench	1	-0.693147
1643	P47133	SSampleA-6600-64w-SSampleB-6600-64w	0.439223	0.0321604	0.0761015	protein.linear.MS1	LFQBench	1	-0.693147
1644	P47137	SSampleA-6600-64w-SSampleB-6600-64w	0.846378	0.012209	0.0356128	protein.linear.MS1	LFQBench	1	-0.693147
1645	P47143	SSampleA-6600-64w-SSampleB-6600-64w	0.760963	0.000220577	0.00187342	protein.linear.MS1	LFQBench	1	-0.693147
1646	P47154	SSampleA-6600-64w-SSampleB-6600-64w	0.494807	0.00220298	0.00938229	protein.linear.MS1	LFQBench	1	-0.693147
1647	P47160	SSampleA-6600-64w-SSampleB-6600-64w	0.35606	0.0197112	0.0521443	protein.linear.MS1	LFQBench	1	-0.693147
1648	P47165	SSampleA-6600-64w-SSampleB-6600-64w	0.223607	0.0416299	0.0933665	protein.linear.MS1	LFQBench	1	-0.693147
1649	P47169	SSampleA-6600-64w-SSampleB-6600-64w	0.968782	0.00862124	0.027035	protein.linear.MS1	LFQBench	1	-0.693147
1650	P47176	SSampleA-6600-64w-SSampleB-6600-64w	0.510686	0.00150216	0.00700829	protein.linear.MS1	LFQBench	1	-0.693147
1651	P47771	SSampleA-6600-64w-SSampleB-6600-64w	0.800584	0.00130478	0.00632876	protein.linear.MS1	LFQBench	1	-0.693147
1652	P47912	SSampleA-6600-64w-SSampleB-6600-64w	0.814838	3.00095e-05	0.000599926	protein.linear.MS1	LFQBench	1	-0.693147
1653	P48015	SSampleA-6600-64w-SSampleB-6600-64w	-0.30884	0.328245	0.465689	protein.linear.MS1	LFQBench	1	-0.693147
1654	P48164	SSampleA-6600-64w-SSampleB-6600-64w	1.01826	1.02792e-06	0.000174944	protein.linear.MS1	LFQBench	1	-0.693147
1655	P48234	SSampleA-6600-64w-SSampleB-6600-64w	0.44291	0.500349	0.632042	protein.linear.MS1	LFQBench	1	-0.693147
1656	P48362	SSampleA-6600-64w-SSampleB-6600-64w	0.436172	0.0555161	0.117992	protein.linear.MS1	LFQBench	1	-0.693147
1657	P48439	SSampleA-6600-64w-SSampleB-6600-64w	0.454486	0.0290422	0.0702635	protein.linear.MS1	LFQBench	1	-0.693147
1658	P48510	SSampleA-6600-64w-SSampleB-6600-64w	0.0355017	0.836523	0.892601	protein.linear.MS1	LFQBench	1	-0.693147
1659	P48570	SSampleA-6600-64w-SSampleB-6600-64w	0.779565	0.000805783	0.00453954	protein.linear.MS1	LFQBench	1	-0.693147
1660	P48582	SSampleA-6600-64w-SSampleB-6600-64w	0.649522	0.0263814	0.0649731	protein.linear.MS1	LFQBench	1	-0.693147
1661	P48589	SSampleA-6600-64w-SSampleB-6600-64w	1.10222	1.23052e-07	8.21807e-05	protein.linear.MS1	LFQBench	1	-0.693147
1662	P48606	SSampleA-6600-64w-SSampleB-6600-64w	0.717192	0.00184684	0.00812352	protein.linear.MS1	LFQBench	1	-0.693147
1663	P48836	SSampleA-6600-64w-SSampleB-6600-64w	0.575496	0.0959426	0.181818	protein.linear.MS1	LFQBench	1	-0.693147
1664	P48837	SSampleA-6600-64w-SSampleB-6600-64w	0.736886	0.00585337	0.0198781	protein.linear.MS1	LFQBench	1	-0.693147
1665	P49017	SSampleA-6600-64w-SSampleB-6600-64w	0.106825	0.658033	0.76202	protein.linear.MS1	LFQBench	1	-0.693147
1666	P49089	SSampleA-6600-64w-SSampleB-6600-64w	0.830863	4.05307e-05	0.000676787	protein.linear.MS1	LFQBench	1	-0.693147
1667	P49090	SSampleA-6600-64w-SSampleB-6600-64w	0.562833	0.00136079	0.00652435	protein.linear.MS1	LFQBench	1	-0.693147
1668	P49095	SSampleA-6600-64w-SSampleB-6600-64w	0.253604	0.381081	0.519496	protein.linear.MS1	LFQBench	1	-0.693147
1669	P49166	SSampleA-6600-64w-SSampleB-6600-64w	0.831116	1.65201e-05	0.000470449	protein.linear.MS1	LFQBench	1	-0.693147
1670	P49167	SSampleA-6600-64w-SSampleB-6600-64w	0.874649	1.33353e-05	0.0004185	protein.linear.MS1	LFQBench	1	-0.693147
1671	P49334	SSampleA-6600-64w-SSampleB-6600-64w	0.54704	0.0654009	0.135486	protein.linear.MS1	LFQBench	1	-0.693147
1672	P49367	SSampleA-6600-64w-SSampleB-6600-64w	0.638557	0.00766997	0.0245552	protein.linear.MS1	LFQBench	1	-0.693147
1673	P49435	SSampleA-6600-64w-SSampleB-6600-64w	0.727357	0.0116616	0.0343234	protein.linear.MS1	LFQBench	1	-0.693147
1674	P49573	SSampleA-6600-64w-SSampleB-6600-64w	0.500011	0.00680868	0.0224003	protein.linear.MS1	LFQBench	1	-0.693147
1675	P49723	SSampleA-6600-64w-SSampleB-6600-64w	0.990877	0.0006748	0.00397621	protein.linear.MS1	LFQBench	1	-0.693147
1676	P49954	SSampleA-6600-64w-SSampleB-6600-64w	0.490551	0.0104991	0.0315401	protein.linear.MS1	LFQBench	1	-0.693147
1677	P50085	SSampleA-6600-64w-SSampleB-6600-64w	0.759218	0.00154207	0.00713027	protein.linear.MS1	LFQBench	1	-0.693147
1678	P50086	SSampleA-6600-64w-SSampleB-6600-64w	0.810479	0.000528765	0.0033367	protein.linear.MS1	LFQBench	1	-0.693147
1679	P50094	SSampleA-6600-64w-SSampleB-6600-64w	0.520546	0.0203947	0.0533057	protein.linear.MS1	LFQBench	1	-0.693147
1680	P50095	SSampleA-6600-64w-SSampleB-6600-64w	0.981896	0.00136837	0.00654894	protein.linear.MS1	LFQBench	1	-0.693147
1681	P50101	SSampleA-6600-64w-SSampleB-6600-64w	0.239084	0.484238	0.617153	protein.linear.MS1	LFQBench	1	-0.693147
1682	P50107	SSampleA-6600-64w-SSampleB-6600-64w	0.689832	0.000473963	0.00310498	protein.linear.MS1	LFQBench	1	-0.693147
1683	P50278	SSampleA-6600-64w-SSampleB-6600-64w	0.521692	0.0096084	0.0295669	protein.linear.MS1	LFQBench	1	-0.693147
1684	P50861	SSampleA-6600-64w-SSampleB-6600-64w	0.818333	0.00275349	0.0110264	protein.linear.MS1	LFQBench	1	-0.693147
1685	P51401	SSampleA-6600-64w-SSampleB-6600-64w	1.05196	0.00101331	0.0053013	protein.linear.MS1	LFQBench	1	-0.693147
1686	P51402	SSampleA-6600-64w-SSampleB-6600-64w	0.60005	0.0199325	0.0525321	protein.linear.MS1	LFQBench	1	-0.693147
1687	P51601	SSampleA-6600-64w-SSampleB-6600-64w	0.149285	0.487367	0.620248	protein.linear.MS1	LFQBench	1	-0.693147
1688	P51998	SSampleA-6600-64w-SSampleB-6600-64w	0.942996	0.00399102	0.0147415	protein.linear.MS1	LFQBench	1	-0.693147
1689	P52095	SSampleA-6600-64w-SSampleB-6600-64w	0.10086	0.760187	0.836981	protein.linear.MS1	LFQBench	1	1.38629
1690	P52286	SSampleA-6600-64w-SSampleB-6600-64w	0.52832	0.00208959	0.00897713	protein.linear.MS1	LFQBench	1	-0.693147
1691	P52489	SSampleA-6600-64w-SSampleB-6600-64w	-0.0400628	0.764856	0.839824	protein.linear.MS1	LFQBench	1	-0.693147
1692	P52490	SSampleA-6600-64w-SSampleB-6600-64w	0.613033	0.364528	0.504231	protein.linear.MS1	LFQBench	1	-0.693147
1693	P52553	SSampleA-6600-64w-SSampleB-6600-64w	0.687524	0.00164981	0.00750299	protein.linear.MS1	LFQBench	1	-0.693147
1694	P52593	SSampleA-6600-64w-SSampleB-6600-64w	0.156948	0.346255	0.48502	protein.linear.MS1	LFQBench	1	-0.693147
1695	P52643	SSampleA-6600-64w-SSampleB-6600-64w	-0.899058	0.00343513	0.0131606	protein.linear.MS1	LFQBench	1	1.38629
1696	P52697	SSampleA-6600-64w-SSampleB-6600-64w	-1.61133	0.000224941	0.00189593	protein.linear.MS1	LFQBench	1	1.38629
1697	P52871	SSampleA-6600-64w-SSampleB-6600-64w	0.644055	0.0118448	0.0347108	protein.linear.MS1	LFQBench	1	-0.693147
1698	P52893	SSampleA-6600-64w-SSampleB-6600-64w	0.268997	0.111699	0.205603	protein.linear.MS1	LFQBench	1	-0.693147
1699	P52910	SSampleA-6600-64w-SSampleB-6600-64w	0.928498	0.00034085	0.00247454	protein.linear.MS1	LFQBench	1	-0.693147
1700	P52917	SSampleA-6600-64w-SSampleB-6600-64w	0.635536	0.000501247	0.00321919	protein.linear.MS1	LFQBench	1	-0.693147
1701	P53011	SSampleA-6600-64w-SSampleB-6600-64w	0.0683171	0.844219	0.898764	protein.linear.MS1	LFQBench	1	-0.693147
1702	P53039	SSampleA-6600-64w-SSampleB-6600-64w	1.49743	0.000111774	0.00119843	protein.linear.MS1	LFQBench	1	-0.693147
1703	P53043	SSampleA-6600-64w-SSampleB-6600-64w	0.748309	0.00533643	0.0184349	protein.linear.MS1	LFQBench	1	-0.693147
1704	P53044	SSampleA-6600-64w-SSampleB-6600-64w	0.480272	0.168809	0.280819	protein.linear.MS1	LFQBench	1	-0.693147
1705	P53045	SSampleA-6600-64w-SSampleB-6600-64w	0.672074	0.00351765	0.0133752	protein.linear.MS1	LFQBench	1	-0.693147
1706	P53066	SSampleA-6600-64w-SSampleB-6600-64w	0.568744	0.0447148	0.0986848	protein.linear.MS1	LFQBench	1	-0.693147
1707	P53073	SSampleA-6600-64w-SSampleB-6600-64w	0.271323	0.546931	0.673579	protein.linear.MS1	LFQBench	1	-0.693147
1708	P53075	SSampleA-6600-64w-SSampleB-6600-64w	0.2882	0.0132643	0.0380886	protein.linear.MS1	LFQBench	1	-0.693147
1709	P53081	SSampleA-6600-64w-SSampleB-6600-64w	0.170169	0.488593	0.621628	protein.linear.MS1	LFQBench	1	-0.693147
1710	P53090	SSampleA-6600-64w-SSampleB-6600-64w	0.722767	7.70201e-05	0.00097098	protein.linear.MS1	LFQBench	1	-0.693147
1711	P53111	SSampleA-6600-64w-SSampleB-6600-64w	0.746909	0.000559545	0.00347263	protein.linear.MS1	LFQBench	1	-0.693147
1712	P53131	SSampleA-6600-64w-SSampleB-6600-64w	0.0221692	0.921209	0.94843	protein.linear.MS1	LFQBench	1	-0.693147
1713	P53136	SSampleA-6600-64w-SSampleB-6600-64w	-0.128099	0.446786	0.581769	protein.linear.MS1	LFQBench	1	-0.693147
1714	P53141	SSampleA-6600-64w-SSampleB-6600-64w	0.536326	0.000260467	0.0021148	protein.linear.MS1	LFQBench	1	-0.693147
1715	P53145	SSampleA-6600-64w-SSampleB-6600-64w	0.115704	0.684937	0.78499	protein.linear.MS1	LFQBench	1	-0.693147
1716	P53163	SSampleA-6600-64w-SSampleB-6600-64w	0.879213	0.0212059	0.0550358	protein.linear.MS1	LFQBench	1	-0.693147
1717	P53164	SSampleA-6600-64w-SSampleB-6600-64w	0.163636	0.306728	0.442252	protein.linear.MS1	LFQBench	1	-0.693147
1718	P53172	SSampleA-6600-64w-SSampleB-6600-64w	1.04508	0.0512152	0.110442	protein.linear.MS1	LFQBench	1	-0.693147
1719	P53173	SSampleA-6600-64w-SSampleB-6600-64w	0.794335	0.00226226	0.00959781	protein.linear.MS1	LFQBench	1	-0.693147
1720	P53184	SSampleA-6600-64w-SSampleB-6600-64w	1.07791	0.000124666	0.0012829	protein.linear.MS1	LFQBench	1	-0.693147
1721	P53199	SSampleA-6600-64w-SSampleB-6600-64w	0.611957	0.00505298	0.0177224	protein.linear.MS1	LFQBench	1	-0.693147
1722	P53200	SSampleA-6600-64w-SSampleB-6600-64w	0.49204	0.0753686	0.150543	protein.linear.MS1	LFQBench	1	-0.693147
1723	P53221	SSampleA-6600-64w-SSampleB-6600-64w	1.06719	4.04302e-05	0.000676787	protein.linear.MS1	LFQBench	1	-0.693147
1724	P53228	SSampleA-6600-64w-SSampleB-6600-64w	0.589446	0.148273	0.254898	protein.linear.MS1	LFQBench	1	-0.693147
1725	P53235	SSampleA-6600-64w-SSampleB-6600-64w	0.134375	0.39485	0.532362	protein.linear.MS1	LFQBench	1	-0.693147
1726	P53250	SSampleA-6600-64w-SSampleB-6600-64w	0.614884	0.00105018	0.00542098	protein.linear.MS1	LFQBench	1	-0.693147
1727	P53252	SSampleA-6600-64w-SSampleB-6600-64w	0.916053	0.000331195	0.0024335	protein.linear.MS1	LFQBench	1	-0.693147
1728	P53254	SSampleA-6600-64w-SSampleB-6600-64w	-0.549295	0.000887593	0.00487073	protein.linear.MS1	LFQBench	1	-0.693147
1729	P53256	SSampleA-6600-64w-SSampleB-6600-64w	1.13627	0.00255851	0.0104634	protein.linear.MS1	LFQBench	1	-0.693147
1730	P53261	SSampleA-6600-64w-SSampleB-6600-64w	0.531152	0.0025136	0.010322	protein.linear.MS1	LFQBench	1	-0.693147
1731	P53295	SSampleA-6600-64w-SSampleB-6600-64w	0.923031	0.0132557	0.0380886	protein.linear.MS1	LFQBench	1	-0.693147
1732	P53297	SSampleA-6600-64w-SSampleB-6600-64w	0.229069	0.417545	0.553902	protein.linear.MS1	LFQBench	1	-0.693147
1733	P53299	SSampleA-6600-64w-SSampleB-6600-64w	0.88184	0.00911822	0.0283942	protein.linear.MS1	LFQBench	1	-0.693147
1734	P53301	SSampleA-6600-64w-SSampleB-6600-64w	0.524085	0.0432003	0.0958683	protein.linear.MS1	LFQBench	1	-0.693147
1735	P53303	SSampleA-6600-64w-SSampleB-6600-64w	0.423389	0.0985556	0.185736	protein.linear.MS1	LFQBench	1	-0.693147
1736	P53312	SSampleA-6600-64w-SSampleB-6600-64w	0.475107	0.00283062	0.0112336	protein.linear.MS1	LFQBench	1	-0.693147
1737	P53315	SSampleA-6600-64w-SSampleB-6600-64w	0.554984	4.67083e-05	0.000724681	protein.linear.MS1	LFQBench	1	-0.693147
1738	P53319	SSampleA-6600-64w-SSampleB-6600-64w	0.694716	0.0072702	0.0235337	protein.linear.MS1	LFQBench	1	-0.693147
1739	P53326	SSampleA-6600-64w-SSampleB-6600-64w	0.484091	0.146323	0.252725	protein.linear.MS1	LFQBench	1	-0.693147
1740	P53334	SSampleA-6600-64w-SSampleB-6600-64w	1.00078	0.000318577	0.00236963	protein.linear.MS1	LFQBench	1	-0.693147
1741	P53337	SSampleA-6600-64w-SSampleB-6600-64w	0.711461	0.00274037	0.0109938	protein.linear.MS1	LFQBench	1	-0.693147
1742	P53507	SSampleA-6600-64w-SSampleB-6600-64w	-0.110451	0.553404	0.678906	protein.linear.MS1	LFQBench	1	-0.693147
1743	P53549	SSampleA-6600-64w-SSampleB-6600-64w	1.18837	0.0703175	0.142863	protein.linear.MS1	LFQBench	1	-0.693147
1744	P53598	SSampleA-6600-64w-SSampleB-6600-64w	0.725695	0.017011	0.0463507	protein.linear.MS1	LFQBench	1	-0.693147
1745	P53615	SSampleA-6600-64w-SSampleB-6600-64w	0.595025	0.0141364	0.0400984	protein.linear.MS1	LFQBench	1	-0.693147
1746	P53622	SSampleA-6600-64w-SSampleB-6600-64w	0.433351	0.0298399	0.0717618	protein.linear.MS1	LFQBench	1	-0.693147
1747	P53629	SSampleA-6600-64w-SSampleB-6600-64w	0.900072	0.00144783	0.00682286	protein.linear.MS1	LFQBench	1	-0.693147
1748	P53633	SSampleA-6600-64w-SSampleB-6600-64w	0.705458	0.000301852	0.00229107	protein.linear.MS1	LFQBench	1	-0.693147
1749	P53691	SSampleA-6600-64w-SSampleB-6600-64w	0.874024	3.67236e-05	0.000650007	protein.linear.MS1	LFQBench	1	-0.693147
1750	P53720	SSampleA-6600-64w-SSampleB-6600-64w	0.557209	0.173776	0.287406	protein.linear.MS1	LFQBench	1	-0.693147
1751	P53721	SSampleA-6600-64w-SSampleB-6600-64w	0.407322	0.14609	0.252424	protein.linear.MS1	LFQBench	1	-0.693147
1752	P53723	SSampleA-6600-64w-SSampleB-6600-64w	0.494479	0.0039159	0.014549	protein.linear.MS1	LFQBench	1	-0.693147
1753	P53731	SSampleA-6600-64w-SSampleB-6600-64w	0.588911	0.00537631	0.0185426	protein.linear.MS1	LFQBench	1	-0.693147
1754	P53733	SSampleA-6600-64w-SSampleB-6600-64w	0.733197	0.00208326	0.00895863	protein.linear.MS1	LFQBench	1	-0.693147
1755	P53738	SSampleA-6600-64w-SSampleB-6600-64w	0.82735	0.00202792	0.00876324	protein.linear.MS1	LFQBench	1	-0.693147
1756	P53741	SSampleA-6600-64w-SSampleB-6600-64w	0.245774	0.550646	0.676085	protein.linear.MS1	LFQBench	1	-0.693147
1757	P53742	SSampleA-6600-64w-SSampleB-6600-64w	0.459852	0.0285612	0.0694414	protein.linear.MS1	LFQBench	1	-0.693147
1758	P53743	SSampleA-6600-64w-SSampleB-6600-64w	0.329479	0.12474	0.223063	protein.linear.MS1	LFQBench	1	-0.693147
1759	P53834	SSampleA-6600-64w-SSampleB-6600-64w	0.73508	0.00105803	0.00545026	protein.linear.MS1	LFQBench	1	-0.693147
1760	P53839	SSampleA-6600-64w-SSampleB-6600-64w	0.863937	0.000127425	0.00129622	protein.linear.MS1	LFQBench	1	-0.693147
1761	P53849	SSampleA-6600-64w-SSampleB-6600-64w	0.93676	0.000324926	0.00240033	protein.linear.MS1	LFQBench	1	-0.693147
1762	P53852	SSampleA-6600-64w-SSampleB-6600-64w	0.386611	0.00913309	0.0284205	protein.linear.MS1	LFQBench	1	-0.693147
1763	P53859	SSampleA-6600-64w-SSampleB-6600-64w	0.0243929	0.919762	0.94716	protein.linear.MS1	LFQBench	1	-0.693147
1764	P53860	SSampleA-6600-64w-SSampleB-6600-64w	0.325435	0.255298	0.385289	protein.linear.MS1	LFQBench	1	-0.693147
1765	P53868	SSampleA-6600-64w-SSampleB-6600-64w	-0.318894	0.217647	0.340786	protein.linear.MS1	LFQBench	1	-0.693147
1766	P53877	SSampleA-6600-64w-SSampleB-6600-64w	1.30427	0.000668604	0.0039606	protein.linear.MS1	LFQBench	1	-0.693147
1767	P53889	SSampleA-6600-64w-SSampleB-6600-64w	-0.601843	0.0102702	0.0310512	protein.linear.MS1	LFQBench	1	-0.693147
1768	P53900	SSampleA-6600-64w-SSampleB-6600-64w	0.18738	0.613154	0.726817	protein.linear.MS1	LFQBench	1	-0.693147
1769	P53905	SSampleA-6600-64w-SSampleB-6600-64w	0.553276	0.0258422	0.0640626	protein.linear.MS1	LFQBench	1	-0.693147
1770	P53912	SSampleA-6600-64w-SSampleB-6600-64w	0.855042	0.000759055	0.00433956	protein.linear.MS1	LFQBench	1	-0.693147
1771	P53914	SSampleA-6600-64w-SSampleB-6600-64w	0.444668	0.131759	0.232217	protein.linear.MS1	LFQBench	1	-0.693147
1772	P53920	SSampleA-6600-64w-SSampleB-6600-64w	0.516922	0.0650048	0.134792	protein.linear.MS1	LFQBench	1	-0.693147
1773	P53925	SSampleA-6600-64w-SSampleB-6600-64w	0.431717	0.100694	0.188882	protein.linear.MS1	LFQBench	1	-0.693147
1774	P53978	SSampleA-6600-64w-SSampleB-6600-64w	1.14867	7.07871e-05	0.00092399	protein.linear.MS1	LFQBench	1	-0.693147
1775	P53981	SSampleA-6600-64w-SSampleB-6600-64w	0.848596	0.02617	0.0645499	protein.linear.MS1	LFQBench	1	-0.693147
1776	P54000	SSampleA-6600-64w-SSampleB-6600-64w	0.299463	0.146709	0.252996	protein.linear.MS1	LFQBench	1	-0.693147
1777	P54113	SSampleA-6600-64w-SSampleB-6600-64w	0.449868	0.0450783	0.0993243	protein.linear.MS1	LFQBench	1	-0.693147
1778	P54114	SSampleA-6600-64w-SSampleB-6600-64w	0.665168	0.0199586	0.0525383	protein.linear.MS1	LFQBench	1	-0.693147
1779	P54115	SSampleA-6600-64w-SSampleB-6600-64w	0.987046	0.000480676	0.00312793	protein.linear.MS1	LFQBench	1	-0.693147
1780	P54781	SSampleA-6600-64w-SSampleB-6600-64w	0.524029	0.00215085	0.00920454	protein.linear.MS1	LFQBench	1	-0.693147
1781	P54783	SSampleA-6600-64w-SSampleB-6600-64w	0.629499	0.0210844	0.0548171	protein.linear.MS1	LFQBench	1	-0.693147
1782	P54837	SSampleA-6600-64w-SSampleB-6600-64w	-1.08497	0.000314352	0.00234571	protein.linear.MS1	LFQBench	1	-0.693147
1783	P54838	SSampleA-6600-64w-SSampleB-6600-64w	0.555785	0.00278383	0.0111077	protein.linear.MS1	LFQBench	1	-0.693147
1784	P54839	SSampleA-6600-64w-SSampleB-6600-64w	0.880614	0.00027721	0.00216779	protein.linear.MS1	LFQBench	1	-0.693147
1785	P54861	SSampleA-6600-64w-SSampleB-6600-64w	0.388472	0.198369	0.316661	protein.linear.MS1	LFQBench	1	-0.693147
1786	P54885	SSampleA-6600-64w-SSampleB-6600-64w	0.718087	0.00120208	0.0059366	protein.linear.MS1	LFQBench	1	-0.693147
1787	P54964	SSampleA-6600-64w-SSampleB-6600-64w	0.702124	0.000447861	0.00298202	protein.linear.MS1	LFQBench	1	-0.693147
1788	P57744	SSampleA-6600-64w-SSampleB-6600-64w	0.0204397	0.950858	0.968365	protein.linear.MS1	LFQBench	1	-0.693147
1789	P60010	SSampleA-6600-64w-SSampleB-6600-64w	0.859608	0.00010249	0.00114525	protein.linear.MS1	LFQBench	1	-0.693147
1790	P60422	SSampleA-6600-64w-SSampleB-6600-64w	-1.35931	2.83964e-06	0.000248418	protein.linear.MS1	LFQBench	1	1.38629
1791	P60438	SSampleA-6600-64w-SSampleB-6600-64w	-1.25896	0.000202409	0.00175979	protein.linear.MS1	LFQBench	1	1.38629
1792	P60624	SSampleA-6600-64w-SSampleB-6600-64w	-1.13753	7.72832e-05	0.000971529	protein.linear.MS1	LFQBench	1	1.38629
1793	P60651	SSampleA-6600-64w-SSampleB-6600-64w	-1.49851	6.54457e-07	0.000170351	protein.linear.MS1	LFQBench	1	1.38629
1794	P60716	SSampleA-6600-64w-SSampleB-6600-64w	-0.908048	1.13648e-05	0.000393543	protein.linear.MS1	LFQBench	1	1.38629
1795	P60720	SSampleA-6600-64w-SSampleB-6600-64w	0.0995295	0.0242712	0.0613013	protein.linear.MS1	LFQBench	1	1.38629
1796	P60723	SSampleA-6600-64w-SSampleB-6600-64w	-1.38615	6.85208e-05	0.000905088	protein.linear.MS1	LFQBench	1	1.38629
1797	P60785	SSampleA-6600-64w-SSampleB-6600-64w	-1.09076	0.0108544	0.0324533	protein.linear.MS1	LFQBench	1	1.38629
1798	P60906	SSampleA-6600-64w-SSampleB-6600-64w	-0.788788	0.00106127	0.00546058	protein.linear.MS1	LFQBench	1	1.38629
1799	P61175	SSampleA-6600-64w-SSampleB-6600-64w	-1.4529	3.18586e-06	0.000265378	protein.linear.MS1	LFQBench	1	1.38629
1800	P61517	SSampleA-6600-64w-SSampleB-6600-64w	-0.27607	0.382009	0.52035	protein.linear.MS1	LFQBench	1	1.38629
1801	P61714	SSampleA-6600-64w-SSampleB-6600-64w	-0.872443	0.00172465	0.00777011	protein.linear.MS1	LFQBench	1	1.38629
1802	P61889	SSampleA-6600-64w-SSampleB-6600-64w	-1.67656	2.96401e-06	0.000252226	protein.linear.MS1	LFQBench	1	1.38629
1803	P62399	SSampleA-6600-64w-SSampleB-6600-64w	-1.80287	5.86822e-06	0.000305492	protein.linear.MS1	LFQBench	1	1.38629
1804	P62620	SSampleA-6600-64w-SSampleB-6600-64w	-0.553297	0.00198167	0.00858014	protein.linear.MS1	LFQBench	1	1.38629
1805	P62672	SSampleA-6600-64w-SSampleB-6600-64w	2.09286	0.115545	0.210319	protein.linear.MS1	LFQBench	1	1.38629
1806	P62707	SSampleA-6600-64w-SSampleB-6600-64w	-1.5485	3.00065e-05	0.000599926	protein.linear.MS1	LFQBench	1	1.38629
1807	P62768	SSampleA-6600-64w-SSampleB-6600-64w	-0.899159	2.86313e-06	0.000248418	protein.linear.MS1	LFQBench	1	1.38629
1808	P63224	SSampleA-6600-64w-SSampleB-6600-64w	-1.24967	8.13e-05	0.00101054	protein.linear.MS1	LFQBench	1	1.38629
1809	P63235	SSampleA-6600-64w-SSampleB-6600-64w	-0.928536	0.00385002	0.014401	protein.linear.MS1	LFQBench	1	1.38629
1810	P63284	SSampleA-6600-64w-SSampleB-6600-64w	-1.37131	9.47897e-06	0.000364715	protein.linear.MS1	LFQBench	1	1.38629
1811	P63417	SSampleA-6600-64w-SSampleB-6600-64w	-1.18786	8.5417e-05	0.00103271	protein.linear.MS1	LFQBench	1	1.38629
1812	P64451	SSampleA-6600-64w-SSampleB-6600-64w	-0.0376937	0.853786	0.904477	protein.linear.MS1	LFQBench	1	1.38629
1813	P64463	SSampleA-6600-64w-SSampleB-6600-64w	-1.03093	0.00246712	0.0101774	protein.linear.MS1	LFQBench	1	1.38629
1814	P64483	SSampleA-6600-64w-SSampleB-6600-64w	-0.551998	0.0962347	0.182216	protein.linear.MS1	LFQBench	1	1.38629
1815	P64581	SSampleA-6600-64w-SSampleB-6600-64w	-1.69435	1.16027e-07	8.21807e-05	protein.linear.MS1	LFQBench	1	1.38629
1816	P64596	SSampleA-6600-64w-SSampleB-6600-64w	-1.44839	0.000857578	0.00476133	protein.linear.MS1	LFQBench	1	1.38629
1817	P65807	SSampleA-6600-64w-SSampleB-6600-64w	-1.19744	0.00194974	0.00847631	protein.linear.MS1	LFQBench	1	1.38629
1818	P67095	SSampleA-6600-64w-SSampleB-6600-64w	-1.0707	0.0133298	0.038227	protein.linear.MS1	LFQBench	1	1.38629
1819	P67910	SSampleA-6600-64w-SSampleB-6600-64w	-1.17812	4.03569e-05	0.000676787	protein.linear.MS1	LFQBench	1	1.38629
1820	P68066	SSampleA-6600-64w-SSampleB-6600-64w	-1.5615	3.8566e-06	0.000270487	protein.linear.MS1	LFQBench	1	1.38629
1821	P68187	SSampleA-6600-64w-SSampleB-6600-64w	-1.57362	0.00287706	0.0113975	protein.linear.MS1	LFQBench	1	1.38629
1822	P68191	SSampleA-6600-64w-SSampleB-6600-64w	-1.44745	0.000438258	0.00295174	protein.linear.MS1	LFQBench	1	1.38629
1823	P68206	SSampleA-6600-64w-SSampleB-6600-64w	-1.18371	0.00265748	0.0107588	protein.linear.MS1	LFQBench	1	1.38629
1824	P68679	SSampleA-6600-64w-SSampleB-6600-64w	-1.26015	5.56021e-05	0.000788588	protein.linear.MS1	LFQBench	1	1.38629
1825	P68767	SSampleA-6600-64w-SSampleB-6600-64w	-1.17742	0.000276969	0.00216779	protein.linear.MS1	LFQBench	1	1.38629
1826	P68919	SSampleA-6600-64w-SSampleB-6600-64w	-1.18769	1.00967e-06	0.000174944	protein.linear.MS1	LFQBench	1	1.38629
1827	P69222	SSampleA-6600-64w-SSampleB-6600-64w	-1.19126	0.000454136	0.00300099	protein.linear.MS1	LFQBench	1	1.38629
1828	P69411	SSampleA-6600-64w-SSampleB-6600-64w	-1.19225	8.2502e-05	0.00101336	protein.linear.MS1	LFQBench	1	1.38629
1829	P69428	SSampleA-6600-64w-SSampleB-6600-64w	-1.11737	0.0127379	0.0369125	protein.linear.MS1	LFQBench	1	1.38629
1830	P69441	SSampleA-6600-64w-SSampleB-6600-64w	-1.30672	3.37814e-05	0.000633401	protein.linear.MS1	LFQBench	1	1.38629
1831	P69503	SSampleA-6600-64w-SSampleB-6600-64w	-1.43989	0.00493857	0.0174473	protein.linear.MS1	LFQBench	1	1.38629
1832	P69739	SSampleA-6600-64w-SSampleB-6600-64w	-1.46104	0.000134933	0.00134245	protein.linear.MS1	LFQBench	1	1.38629
1833	P69771	SSampleA-6600-64w-SSampleB-6600-64w	1.19366	0.183387	0.299	protein.linear.MS1	LFQBench	1	-0.693147
1834	P69776	SSampleA-6600-64w-SSampleB-6600-64w	-1.40464	0.00244721	0.0101394	protein.linear.MS1	LFQBench	1	1.38629
1835	P69783	SSampleA-6600-64w-SSampleB-6600-64w	-1.21623	4.3621e-05	0.000696834	protein.linear.MS1	LFQBench	1	1.38629
1836	P69786	SSampleA-6600-64w-SSampleB-6600-64w	-0.847787	0.035292	0.0817139	protein.linear.MS1	LFQBench	1	1.38629
1837	P69797	SSampleA-6600-64w-SSampleB-6600-64w	-1.38439	6.59533e-05	0.000879047	protein.linear.MS1	LFQBench	1	1.38629
1838	P69805	SSampleA-6600-64w-SSampleB-6600-64w	-0.864395	0.0687157	0.140447	protein.linear.MS1	LFQBench	1	1.38629
1839	P69908	SSampleA-6600-64w-SSampleB-6600-64w	-1.91344	7.6022e-06	0.000348325	protein.linear.MS1	LFQBench	1	1.38629
1840	P69910	SSampleA-6600-64w-SSampleB-6600-64w	-1.22141	8.4417e-05	0.00102754	protein.linear.MS1	LFQBench	1	1.38629
1841	P69924	SSampleA-6600-64w-SSampleB-6600-64w	-1.17428	0.000335637	0.00245487	protein.linear.MS1	LFQBench	1	1.38629
1842	P75682	SSampleA-6600-64w-SSampleB-6600-64w	-1.35476	2.83747e-05	0.000586721	protein.linear.MS1	LFQBench	1	1.38629
1843	P75818	SSampleA-6600-64w-SSampleB-6600-64w	-1.30493	0.000396239	0.00275252	protein.linear.MS1	LFQBench	1	1.38629
1844	P75823	SSampleA-6600-64w-SSampleB-6600-64w	-1.09253	0.000981611	0.00518333	protein.linear.MS1	LFQBench	1	1.38629
1845	P75874	SSampleA-6600-64w-SSampleB-6600-64w	-1.16924	0.00156367	0.00718511	protein.linear.MS1	LFQBench	1	1.38629
1846	P75914	SSampleA-6600-64w-SSampleB-6600-64w	-1.06217	0.00156008	0.00717603	protein.linear.MS1	LFQBench	1	1.38629
1847	P75981	SSampleA-6600-64w-SSampleB-6600-64w	-1.44597	0.000974337	0.0051634	protein.linear.MS1	LFQBench	1	1.38629
1848	P76015	SSampleA-6600-64w-SSampleB-6600-64w	-0.82781	0.00421465	0.0154131	protein.linear.MS1	LFQBench	1	1.38629
1849	P76113	SSampleA-6600-64w-SSampleB-6600-64w	-1.40094	0.000122813	0.00127569	protein.linear.MS1	LFQBench	1	1.38629
1850	P76145	SSampleA-6600-64w-SSampleB-6600-64w	-0.596128	0.0257807	0.063946	protein.linear.MS1	LFQBench	1	1.38629
1851	P76177	SSampleA-6600-64w-SSampleB-6600-64w	-0.623861	0.00248143	0.0102143	protein.linear.MS1	LFQBench	1	1.38629
1852	P76193	SSampleA-6600-64w-SSampleB-6600-64w	-1.32897	0.00154406	0.00713203	protein.linear.MS1	LFQBench	1	1.38629
1853	P76268	SSampleA-6600-64w-SSampleB-6600-64w	-0.544771	0.0140589	0.0399299	protein.linear.MS1	LFQBench	1	1.38629
1854	P76316	SSampleA-6600-64w-SSampleB-6600-64w	-1.17479	0.000101502	0.00113931	protein.linear.MS1	LFQBench	1	1.38629
1855	P76402	SSampleA-6600-64w-SSampleB-6600-64w	-1.55506	4.23231e-05	0.000686006	protein.linear.MS1	LFQBench	1	1.38629
1856	P76418	SSampleA-6600-64w-SSampleB-6600-64w	-1.62643	0.000106068	0.00116755	protein.linear.MS1	LFQBench	1	1.38629
1857	P76419	SSampleA-6600-64w-SSampleB-6600-64w	-1.33654	8.18435e-05	0.00101336	protein.linear.MS1	LFQBench	1	1.38629
1858	P76440	SSampleA-6600-64w-SSampleB-6600-64w	-0.639448	0.0052668	0.0182503	protein.linear.MS1	LFQBench	1	1.38629
1859	P76550	SSampleA-6600-64w-SSampleB-6600-64w	-0.850145	0.102413	0.191215	protein.linear.MS1	LFQBench	1	1.38629
1860	P76558	SSampleA-6600-64w-SSampleB-6600-64w	-0.84682	0.021811	0.0564077	protein.linear.MS1	LFQBench	1	1.38629
1861	P76569	SSampleA-6600-64w-SSampleB-6600-64w	0.811563	0.474769	0.608166	protein.linear.MS1	LFQBench	1	1.38629
1862	P76658	SSampleA-6600-64w-SSampleB-6600-64w	-1.1729	0.00128858	0.00625901	protein.linear.MS1	LFQBench	1	1.38629
1863	P77302	SSampleA-6600-64w-SSampleB-6600-64w	0.294365	0.69721	0.793506	protein.linear.MS1	LFQBench	1	1.38629
1864	P77318	SSampleA-6600-64w-SSampleB-6600-64w	-1.08597	0.0269362	0.0661446	protein.linear.MS1	LFQBench	1	1.38629
1865	P77395	SSampleA-6600-64w-SSampleB-6600-64w	-2.0503	0.00121055	0.00596946	protein.linear.MS1	LFQBench	1	1.38629
1866	P77444	SSampleA-6600-64w-SSampleB-6600-64w	-1.46486	0.000229218	0.00191737	protein.linear.MS1	LFQBench	1	1.38629
1867	P77454	SSampleA-6600-64w-SSampleB-6600-64w	-1.25569	1.60048e-05	0.000465929	protein.linear.MS1	LFQBench	1	1.38629
1868	P77488	SSampleA-6600-64w-SSampleB-6600-64w	-1.44257	7.15588e-05	0.000928585	protein.linear.MS1	LFQBench	1	1.38629
1869	P77596	SSampleA-6600-64w-SSampleB-6600-64w	-1.16787	0.000907703	0.00491686	protein.linear.MS1	LFQBench	1	1.38629
1870	P77695	SSampleA-6600-64w-SSampleB-6600-64w	-0.635891	0.000211452	0.00182038	protein.linear.MS1	LFQBench	1	1.38629
1871	P77717	SSampleA-6600-64w-SSampleB-6600-64w	-1.37774	2.81772e-05	0.000586721	protein.linear.MS1	LFQBench	1	1.38629
1872	P77735	SSampleA-6600-64w-SSampleB-6600-64w	-1.02524	0.000663594	0.00394148	protein.linear.MS1	LFQBench	1	1.38629
1873	P77739	SSampleA-6600-64w-SSampleB-6600-64w	-0.978302	0.0074274	0.0238854	protein.linear.MS1	LFQBench	1	1.38629
1874	P77754	SSampleA-6600-64w-SSampleB-6600-64w	-0.255184	0.0181098	0.0488633	protein.linear.MS1	LFQBench	1	1.38629
1875	P77774	SSampleA-6600-64w-SSampleB-6600-64w	-0.862448	0.00512053	0.0178835	protein.linear.MS1	LFQBench	1	1.38629
1876	P77804	SSampleA-6600-64w-SSampleB-6600-64w	-0.961825	0.000324547	0.00240033	protein.linear.MS1	LFQBench	1	1.38629
1877	P80210	SSampleA-6600-64w-SSampleB-6600-64w	0.588572	0.0417772	0.0935754	protein.linear.MS1	LFQBench	1	-0.693147
1878	P80428	SSampleA-6600-64w-SSampleB-6600-64w	1.21737	0.000520324	0.00330335	protein.linear.MS1	LFQBench	1	-0.693147
1879	P80967	SSampleA-6600-64w-SSampleB-6600-64w	0.602693	0.00671443	0.0221578	protein.linear.MS1	LFQBench	1	-0.693147
1880	P81449	SSampleA-6600-64w-SSampleB-6600-64w	0.817509	0.0153334	0.0425926	protein.linear.MS1	LFQBench	1	-0.693147
1881	P81450	SSampleA-6600-64w-SSampleB-6600-64w	0.726056	0.028938	0.0700914	protein.linear.MS1	LFQBench	1	-0.693147
1882	Q00055	SSampleA-6600-64w-SSampleB-6600-64w	0.869173	4.43485e-05	0.000705907	protein.linear.MS1	LFQBench	1	-0.693147
1883	Q00245	SSampleA-6600-64w-SSampleB-6600-64w	0.628038	0.120266	0.216949	protein.linear.MS1	LFQBench	1	-0.693147
1884	Q00711	SSampleA-6600-64w-SSampleB-6600-64w	0.707017	0.00452743	0.0163275	protein.linear.MS1	LFQBench	1	-0.693147
1885	Q00764	SSampleA-6600-64w-SSampleB-6600-64w	0.658841	0.000510396	0.00324964	protein.linear.MS1	LFQBench	1	-0.693147
1886	Q00772	SSampleA-6600-64w-SSampleB-6600-64w	-0.213835	0.111942	0.205634	protein.linear.MS1	LFQBench	1	-0.693147
1887	Q00955	SSampleA-6600-64w-SSampleB-6600-64w	0.451501	0.00212761	0.00911393	protein.linear.MS1	LFQBench	1	-0.693147
1888	Q01080	SSampleA-6600-64w-SSampleB-6600-64w	-0.219729	0.297791	0.433035	protein.linear.MS1	LFQBench	1	-0.693147
1889	Q01163	SSampleA-6600-64w-SSampleB-6600-64w	-0.924746	0.145672	0.252092	protein.linear.MS1	LFQBench	1	-0.693147
1890	Q01217	SSampleA-6600-64w-SSampleB-6600-64w	0.648572	0.000689919	0.00404357	protein.linear.MS1	LFQBench	1	-0.693147
1891	Q01476	SSampleA-6600-64w-SSampleB-6600-64w	-0.391401	0.154529	0.263098	protein.linear.MS1	LFQBench	1	-0.693147
1892	Q01477	SSampleA-6600-64w-SSampleB-6600-64w	1.1211	0.00282322	0.0112188	protein.linear.MS1	LFQBench	1	-0.693147
1893	Q01519	SSampleA-6600-64w-SSampleB-6600-64w	0.130944	0.690896	0.789163	protein.linear.MS1	LFQBench	1	-0.693147
1894	Q01532;Q01532-2	SSampleA-6600-64w-SSampleB-6600-64w	0.766432	0.000339753	0.00247454	protein.linear.MS1	LFQBench	1	-0.693147
1895	Q01560	SSampleA-6600-64w-SSampleB-6600-64w	0.994656	0.000409898	0.00281646	protein.linear.MS1	LFQBench	1	-0.693147
1896	Q01662	SSampleA-6600-64w-SSampleB-6600-64w	0.363853	0.140126	0.243925	protein.linear.MS1	LFQBench	1	-0.693147
1897	Q01852	SSampleA-6600-64w-SSampleB-6600-64w	0.638045	0.0201267	0.0528236	protein.linear.MS1	LFQBench	1	-0.693147
1898	Q01855	SSampleA-6600-64w-SSampleB-6600-64w	1.04172	0.000249889	0.00204974	protein.linear.MS1	LFQBench	1	-0.693147
1899	Q01896;Q12691	SSampleA-6600-64w-SSampleB-6600-64w	0.925066	0.000348798	0.00251373	protein.linear.MS1	LFQBench	1	-0.693147
1900	Q01939	SSampleA-6600-64w-SSampleB-6600-64w	0.542875	0.0424681	0.0946502	protein.linear.MS1	LFQBench	1	-0.693147
1901	Q01976;Q01976-2	SSampleA-6600-64w-SSampleB-6600-64w	0.980726	0.00102793	0.0053424	protein.linear.MS1	LFQBench	1	-0.693147
1902	Q02046	SSampleA-6600-64w-SSampleB-6600-64w	-0.0423992	0.887334	0.923654	protein.linear.MS1	LFQBench	1	-0.693147
1903	Q02196	SSampleA-6600-64w-SSampleB-6600-64w	0.507053	0.0469322	0.102708	protein.linear.MS1	LFQBench	1	-0.693147
1904	Q02201	SSampleA-6600-64w-SSampleB-6600-64w	-0.218474	0.588411	0.707725	protein.linear.MS1	LFQBench	1	-0.693147
1905	Q02326	SSampleA-6600-64w-SSampleB-6600-64w	1.03388	3.93288e-05	0.00067193	protein.linear.MS1	LFQBench	1	-0.693147
1906	Q02486	SSampleA-6600-64w-SSampleB-6600-64w	0.715772	0.00310938	0.0121118	protein.linear.MS1	LFQBench	1	-0.693147
1907	Q02642	SSampleA-6600-64w-SSampleB-6600-64w	1.00622	0.055494	0.117992	protein.linear.MS1	LFQBench	1	-0.693147
1908	Q02725	SSampleA-6600-64w-SSampleB-6600-64w	0.148386	0.361371	0.500961	protein.linear.MS1	LFQBench	1	-0.693147
1909	Q02753	SSampleA-6600-64w-SSampleB-6600-64w	0.869229	4.20835e-05	0.000686006	protein.linear.MS1	LFQBench	1	-0.693147
1910	Q02776	SSampleA-6600-64w-SSampleB-6600-64w	0.951351	0.00118695	0.00588509	protein.linear.MS1	LFQBench	1	-0.693147
1911	Q02784	SSampleA-6600-64w-SSampleB-6600-64w	0.115236	0.298911	0.434236	protein.linear.MS1	LFQBench	1	-0.693147
1912	Q02795	SSampleA-6600-64w-SSampleB-6600-64w	0.88209	0.0158137	0.0436803	protein.linear.MS1	LFQBench	1	-0.693147
1913	Q02821	SSampleA-6600-64w-SSampleB-6600-64w	0.624446	0.0019452	0.00847196	protein.linear.MS1	LFQBench	1	-0.693147
1914	Q02892	SSampleA-6600-64w-SSampleB-6600-64w	0.10787	0.302306	0.437159	protein.linear.MS1	LFQBench	1	-0.693147
1915	Q02908	SSampleA-6600-64w-SSampleB-6600-64w	0.83982	0.00424043	0.0154945	protein.linear.MS1	LFQBench	1	-0.693147
1916	Q02931	SSampleA-6600-64w-SSampleB-6600-64w	0.594778	0.0357213	0.0824552	protein.linear.MS1	LFQBench	1	-0.693147
1917	Q02948	SSampleA-6600-64w-SSampleB-6600-64w	0.898402	8.42811e-05	0.00102754	protein.linear.MS1	LFQBench	1	-0.693147
1918	Q02969	SSampleA-6600-64w-SSampleB-6600-64w	0.569717	0.0011475	0.0057701	protein.linear.MS1	LFQBench	1	-0.693147
1919	Q03048	SSampleA-6600-64w-SSampleB-6600-64w	0.818991	0.00146792	0.00689547	protein.linear.MS1	LFQBench	1	-0.693147
1920	Q03088	SSampleA-6600-64w-SSampleB-6600-64w	0.555692	0.0158884	0.0438317	protein.linear.MS1	LFQBench	1	-0.693147
1921	Q03102	SSampleA-6600-64w-SSampleB-6600-64w	0.454235	0.194562	0.312159	protein.linear.MS1	LFQBench	1	-0.693147
1922	Q03104	SSampleA-6600-64w-SSampleB-6600-64w	0.460763	0.192009	0.309523	protein.linear.MS1	LFQBench	1	-0.693147
1923	Q03148	SSampleA-6600-64w-SSampleB-6600-64w	0.23271	0.0358441	0.0825665	protein.linear.MS1	LFQBench	1	-0.693147
1924	Q03161	SSampleA-6600-64w-SSampleB-6600-64w	0.81253	0.000778969	0.00442829	protein.linear.MS1	LFQBench	1	-0.693147
1925	Q03195	SSampleA-6600-64w-SSampleB-6600-64w	0.689817	0.00144715	0.00682286	protein.linear.MS1	LFQBench	1	-0.693147
1926	Q03262	SSampleA-6600-64w-SSampleB-6600-64w	0.468705	0.0119242	0.0348742	protein.linear.MS1	LFQBench	1	-0.693147
1927	Q03390	SSampleA-6600-64w-SSampleB-6600-64w	0.652902	0.000943848	0.00506347	protein.linear.MS1	LFQBench	1	-0.693147
1928	Q03429	SSampleA-6600-64w-SSampleB-6600-64w	0.694549	0.0360304	0.0828886	protein.linear.MS1	LFQBench	1	-0.693147
1929	Q03529	SSampleA-6600-64w-SSampleB-6600-64w	-0.0499574	0.59539	0.712585	protein.linear.MS1	LFQBench	1	-0.693147
1930	Q03532	SSampleA-6600-64w-SSampleB-6600-64w	0.537712	0.0156844	0.0433772	protein.linear.MS1	LFQBench	1	-0.693147
1931	Q03558	SSampleA-6600-64w-SSampleB-6600-64w	0.761334	6.47958e-05	0.000866227	protein.linear.MS1	LFQBench	1	-0.693147
1932	Q03640	SSampleA-6600-64w-SSampleB-6600-64w	-0.00992609	0.96995	0.981484	protein.linear.MS1	LFQBench	1	-0.693147
1933	Q03655	SSampleA-6600-64w-SSampleB-6600-64w	0.515909	0.024928	0.0623551	protein.linear.MS1	LFQBench	1	-0.693147
1934	Q03667	SSampleA-6600-64w-SSampleB-6600-64w	0.11749	0.859657	0.907629	protein.linear.MS1	LFQBench	1	-0.693147
1935	Q03690	SSampleA-6600-64w-SSampleB-6600-64w	0.733086	0.00671003	0.0221578	protein.linear.MS1	LFQBench	1	-0.693147
1936	Q03768	SSampleA-6600-64w-SSampleB-6600-64w	0.477394	0.368372	0.507013	protein.linear.MS1	LFQBench	1	-0.693147
1937	Q03769	SSampleA-6600-64w-SSampleB-6600-64w	0.326384	0.128827	0.228664	protein.linear.MS1	LFQBench	1	-0.693147
1938	Q03799	SSampleA-6600-64w-SSampleB-6600-64w	0.0415454	0.881555	0.920019	protein.linear.MS1	LFQBench	1	-0.693147
1939	Q03835	SSampleA-6600-64w-SSampleB-6600-64w	0.766011	0.00163644	0.00745664	protein.linear.MS1	LFQBench	1	-0.693147
1940	Q03862	SSampleA-6600-64w-SSampleB-6600-64w	0.607206	0.0261671	0.0645499	protein.linear.MS1	LFQBench	1	-0.693147
1941	Q03940	SSampleA-6600-64w-SSampleB-6600-64w	0.78997	0.00703587	0.0229326	protein.linear.MS1	LFQBench	1	-0.693147
1942	Q03973	SSampleA-6600-64w-SSampleB-6600-64w	0.646996	1.97887e-05	0.00048919	protein.linear.MS1	LFQBench	1	-0.693147
1943	Q04013	SSampleA-6600-64w-SSampleB-6600-64w	0.595077	0.00978053	0.0299923	protein.linear.MS1	LFQBench	1	-0.693147
1944	Q04062	SSampleA-6600-64w-SSampleB-6600-64w	0.912728	0.002735	0.0109822	protein.linear.MS1	LFQBench	1	-0.693147
1945	Q04067	SSampleA-6600-64w-SSampleB-6600-64w	0.866212	0.00109173	0.00556554	protein.linear.MS1	LFQBench	1	-0.693147
1946	Q04170	SSampleA-6600-64w-SSampleB-6600-64w	0.591201	0.0240249	0.0609227	protein.linear.MS1	LFQBench	1	-0.693147
1947	Q04175	SSampleA-6600-64w-SSampleB-6600-64w	0.14814	0.0920704	0.176521	protein.linear.MS1	LFQBench	1	-0.693147
1948	Q04225	SSampleA-6600-64w-SSampleB-6600-64w	0.427993	0.023985	0.0608914	protein.linear.MS1	LFQBench	1	-0.693147
1949	Q04304	SSampleA-6600-64w-SSampleB-6600-64w	0.600994	0.000907813	0.00491686	protein.linear.MS1	LFQBench	1	-0.693147
1950	Q04336	SSampleA-6600-64w-SSampleB-6600-64w	0.316355	0.229296	0.354767	protein.linear.MS1	LFQBench	1	-0.693147
1951	Q04338	SSampleA-6600-64w-SSampleB-6600-64w	0.158714	0.653729	0.758853	protein.linear.MS1	LFQBench	1	-0.693147
1952	Q04344	SSampleA-6600-64w-SSampleB-6600-64w	0.660723	0.00172936	0.00777686	protein.linear.MS1	LFQBench	1	-0.693147
1953	Q04371	SSampleA-6600-64w-SSampleB-6600-64w	0.445387	0.0490614	0.106786	protein.linear.MS1	LFQBench	1	-0.693147
1954	Q04373	SSampleA-6600-64w-SSampleB-6600-64w	0.096566	0.525234	0.654692	protein.linear.MS1	LFQBench	1	-0.693147
1955	Q04409	SSampleA-6600-64w-SSampleB-6600-64w	0.329433	0.115336	0.210025	protein.linear.MS1	LFQBench	1	-0.693147
1956	Q04432	SSampleA-6600-64w-SSampleB-6600-64w	0.419008	0.00350748	0.0133683	protein.linear.MS1	LFQBench	1	-0.693147
1957	Q04458	SSampleA-6600-64w-SSampleB-6600-64w	0.528793	0.0352774	0.0817139	protein.linear.MS1	LFQBench	1	-0.693147
1958	Q04491	SSampleA-6600-64w-SSampleB-6600-64w	0.421293	0.0294076	0.070912	protein.linear.MS1	LFQBench	1	-0.693147
1959	Q04493	SSampleA-6600-64w-SSampleB-6600-64w	0.412171	0.0867935	0.16919	protein.linear.MS1	LFQBench	1	-0.693147
1960	Q04533	SSampleA-6600-64w-SSampleB-6600-64w	-0.84042	0.341064	0.478962	protein.linear.MS1	LFQBench	1	-0.693147
1961	Q04636	SSampleA-6600-64w-SSampleB-6600-64w	0.686751	0.000947926	0.00507817	protein.linear.MS1	LFQBench	1	-0.693147
1962	Q04660	SSampleA-6600-64w-SSampleB-6600-64w	0.806475	0.000444306	0.00297224	protein.linear.MS1	LFQBench	1	-0.693147
1963	Q04697	SSampleA-6600-64w-SSampleB-6600-64w	0.624308	0.03982	0.0900837	protein.linear.MS1	LFQBench	1	-0.693147
1964	Q04728	SSampleA-6600-64w-SSampleB-6600-64w	0.586594	0.000718225	0.00416602	protein.linear.MS1	LFQBench	1	-0.693147
1965	Q04767	SSampleA-6600-64w-SSampleB-6600-64w	0.443517	0.0744475	0.148929	protein.linear.MS1	LFQBench	1	-0.693147
1966	Q04773	SSampleA-6600-64w-SSampleB-6600-64w	0.479304	0.591273	0.709624	protein.linear.MS1	LFQBench	1	-0.693147
1967	Q04781	SSampleA-6600-64w-SSampleB-6600-64w	0.368633	0.0362607	0.0832228	protein.linear.MS1	LFQBench	1	-0.693147
1968	Q04792	SSampleA-6600-64w-SSampleB-6600-64w	0.511608	0.0132262	0.0380286	protein.linear.MS1	LFQBench	1	-0.693147
1969	Q04869	SSampleA-6600-64w-SSampleB-6600-64w	0.661376	0.00359033	0.0136137	protein.linear.MS1	LFQBench	1	-0.693147
1970	Q04894	SSampleA-6600-64w-SSampleB-6600-64w	0.77169	0.000927136	0.00498974	protein.linear.MS1	LFQBench	1	-0.693147
1971	Q04935	SSampleA-6600-64w-SSampleB-6600-64w	0.279636	0.353814	0.493111	protein.linear.MS1	LFQBench	1	-0.693147
1972	Q04947	SSampleA-6600-64w-SSampleB-6600-64w	0.91837	2.02999e-05	0.000496283	protein.linear.MS1	LFQBench	1	-0.693147
1973	Q04951	SSampleA-6600-64w-SSampleB-6600-64w	0.195534	0.129857	0.22969	protein.linear.MS1	LFQBench	1	-0.693147
1974	Q04969	SSampleA-6600-64w-SSampleB-6600-64w	0.201161	0.0936782	0.178387	protein.linear.MS1	LFQBench	1	-0.693147
1975	Q05016	SSampleA-6600-64w-SSampleB-6600-64w	0.877599	5.52721e-05	0.000788588	protein.linear.MS1	LFQBench	1	-0.693147
1976	Q05022	SSampleA-6600-64w-SSampleB-6600-64w	0.345001	0.0571548	0.120836	protein.linear.MS1	LFQBench	1	-0.693147
1977	Q05050	SSampleA-6600-64w-SSampleB-6600-64w	0.136032	0.262767	0.393855	protein.linear.MS1	LFQBench	1	-0.693147
1978	Q05359	SSampleA-6600-64w-SSampleB-6600-64w	0.902821	0.00133376	0.00642207	protein.linear.MS1	LFQBench	1	-0.693147
1979	Q05506	SSampleA-6600-64w-SSampleB-6600-64w	0.523638	0.00011359	0.00120826	protein.linear.MS1	LFQBench	1	-0.693147
1980	Q05515	SSampleA-6600-64w-SSampleB-6600-64w	0.683803	0.00417859	0.0153192	protein.linear.MS1	LFQBench	1	-0.693147
1981	Q05584	SSampleA-6600-64w-SSampleB-6600-64w	0.50685	0.0695447	0.141553	protein.linear.MS1	LFQBench	1	-0.693147
1982	Q05775	SSampleA-6600-64w-SSampleB-6600-64w	0.780818	0.0132161	0.0380242	protein.linear.MS1	LFQBench	1	-0.693147
1983	Q05778	SSampleA-6600-64w-SSampleB-6600-64w	0.100444	0.761959	0.837681	protein.linear.MS1	LFQBench	1	-0.693147
1984	Q05785	SSampleA-6600-64w-SSampleB-6600-64w	0.0486444	0.825676	0.884011	protein.linear.MS1	LFQBench	1	-0.693147
1985	Q05788	SSampleA-6600-64w-SSampleB-6600-64w	0.567754	0.264898	0.395471	protein.linear.MS1	LFQBench	1	-0.693147
1986	Q05905	SSampleA-6600-64w-SSampleB-6600-64w	0.672563	0.00101407	0.0053013	protein.linear.MS1	LFQBench	1	-0.693147
1987	Q05911	SSampleA-6600-64w-SSampleB-6600-64w	0.415845	0.000815024	0.00457675	protein.linear.MS1	LFQBench	1	-0.693147
1988	Q05931	SSampleA-6600-64w-SSampleB-6600-64w	0.37767	0.0490532	0.106786	protein.linear.MS1	LFQBench	1	-0.693147
1989	Q05933	SSampleA-6600-64w-SSampleB-6600-64w	1.03437	1.01652e-06	0.000174944	protein.linear.MS1	LFQBench	1	-0.693147
1990	Q05946	SSampleA-6600-64w-SSampleB-6600-64w	-0.226229	0.250568	0.379714	protein.linear.MS1	LFQBench	1	-0.693147
1991	Q05979	SSampleA-6600-64w-SSampleB-6600-64w	0.702901	0.0552895	0.117839	protein.linear.MS1	LFQBench	1	-0.693147
1992	Q06010	SSampleA-6600-64w-SSampleB-6600-64w	0.2694	0.552016	0.677506	protein.linear.MS1	LFQBench	1	-0.693147
1993	Q06089	SSampleA-6600-64w-SSampleB-6600-64w	0.414856	0.15315	0.261656	protein.linear.MS1	LFQBench	1	-0.693147
1994	Q06103	SSampleA-6600-64w-SSampleB-6600-64w	0.333088	0.158509	0.26812	protein.linear.MS1	LFQBench	1	-0.693147
1995	Q06106	SSampleA-6600-64w-SSampleB-6600-64w	-0.412045	0.297405	0.432615	protein.linear.MS1	LFQBench	1	-0.693147
1996	Q06142	SSampleA-6600-64w-SSampleB-6600-64w	0.593726	0.00444997	0.0161139	protein.linear.MS1	LFQBench	1	-0.693147
1997	Q06146	SSampleA-6600-64w-SSampleB-6600-64w	-0.00670672	0.968523	0.980937	protein.linear.MS1	LFQBench	1	-0.693147
1998	Q06151	SSampleA-6600-64w-SSampleB-6600-64w	0.786172	0.00015008	0.00143444	protein.linear.MS1	LFQBench	1	-0.693147
1999	Q06205	SSampleA-6600-64w-SSampleB-6600-64w	0.621021	0.0229948	0.0588843	protein.linear.MS1	LFQBench	1	-0.693147
[truncated: 2,426 more rows]

## Sheet: MS2
	Protein	Compare	log2FC	pvalue	adjusted.pvalue	Method	Dataset	Label	Tlog2FC
1	A5Z2X5	SSampleA-6600-64w-SSampleB-6600-64w	0.794359	0.000894852	0.00261195	protein.linear.MS2	LFQBench	1	-0.693147
2	O13535;O74302;P0C2I2;P0C2I3;P0C2I4;P0C2I5;P0C2I6;P0C2I7;P0C2I8;P0C2I9;P0C2J0;P0C2J1;P0CX57;P0CX58;P0CX59;P0CX60;P0CX65;P0CX66;P0CX67;P0CX68;P0CX69;P0CX70;P0CX71;P0CX72;P0CX73;P0CX74;P0CX75;P0CX76;P47098;P47099;P47100;Q03434;Q03612;Q03619;Q03855;Q03856;Q04670;Q04706;Q04711;Q07793;Q12085;Q12088;Q12141;Q12193;Q12217;Q12269;Q12316;Q12414;Q12441;Q12470;Q12485;Q6Q5H1;Q92393;Q99231;Q99337	SSampleA-6600-64w-SSampleB-6600-64w	0.870411	0.00129383	0.00354502	protein.linear.MS2	LFQBench	1	-0.693147
3	O13547	SSampleA-6600-64w-SSampleB-6600-64w	0.741914	4.76536e-05	0.000330513	protein.linear.MS2	LFQBench	1	-0.693147
4	O13563;O13563-2	SSampleA-6600-64w-SSampleB-6600-64w	1.06323	0.000215259	0.000902862	protein.linear.MS2	LFQBench	1	-0.693147
5	O14455	SSampleA-6600-64w-SSampleB-6600-64w	1.25054	0.00050296	0.00167378	protein.linear.MS2	LFQBench	1	-0.693147
6	O14467	SSampleA-6600-64w-SSampleB-6600-64w	1.00817	4.09858e-05	0.000309049	protein.linear.MS2	LFQBench	1	-0.693147
7	O43137	SSampleA-6600-64w-SSampleB-6600-64w	1.12496	6.38293e-06	0.000132382	protein.linear.MS2	LFQBench	1	-0.693147
8	O74700	SSampleA-6600-64w-SSampleB-6600-64w	0.731816	0.00163043	0.00431242	protein.linear.MS2	LFQBench	1	-0.693147
9	P00044	SSampleA-6600-64w-SSampleB-6600-64w	1.27306	0.000942258	0.00272516	protein.linear.MS2	LFQBench	1	-0.693147
10	P00127	SSampleA-6600-64w-SSampleB-6600-64w	1.07988	0.00074886	0.00226811	protein.linear.MS2	LFQBench	1	-0.693147
11	P00128	SSampleA-6600-64w-SSampleB-6600-64w	0.83136	0.000295664	0.00113372	protein.linear.MS2	LFQBench	1	-0.693147
12	P00175	SSampleA-6600-64w-SSampleB-6600-64w	0.944337	0.000356871	0.00129439	protein.linear.MS2	LFQBench	1	-0.693147
13	P00330	SSampleA-6600-64w-SSampleB-6600-64w	1.1081	0.000106361	0.00054663	protein.linear.MS2	LFQBench	1	-0.693147
14	P00350	SSampleA-6600-64w-SSampleB-6600-64w	-1.55531	1.56107e-05	0.000188736	protein.linear.MS2	LFQBench	1	1.38629
15	P00358	SSampleA-6600-64w-SSampleB-6600-64w	1.15333	2.48682e-05	0.000239402	protein.linear.MS2	LFQBench	1	-0.693147
16	P00359	SSampleA-6600-64w-SSampleB-6600-64w	0.894513	0.00063142	0.0019844	protein.linear.MS2	LFQBench	1	-0.693147
17	P00360	SSampleA-6600-64w-SSampleB-6600-64w	0.942807	0.0236429	0.0467471	protein.linear.MS2	LFQBench	1	-0.693147
18	P00363	SSampleA-6600-64w-SSampleB-6600-64w	-1.42788	3.44515e-05	0.000279689	protein.linear.MS2	LFQBench	1	1.38629
19	P00370	SSampleA-6600-64w-SSampleB-6600-64w	-1.65875	0.000325805	0.00120947	protein.linear.MS2	LFQBench	1	1.38629
20	P00393	SSampleA-6600-64w-SSampleB-6600-64w	-1.37225	0.000105665	0.000545326	protein.linear.MS2	LFQBench	1	1.38629
21	P00401	SSampleA-6600-64w-SSampleB-6600-64w	0.794011	0.000402397	0.00140982	protein.linear.MS2	LFQBench	1	-0.693147
22	P00410	SSampleA-6600-64w-SSampleB-6600-64w	1.0299	0.00011886	0.000592962	protein.linear.MS2	LFQBench	1	-0.693147
23	P00424	SSampleA-6600-64w-SSampleB-6600-64w	1.09296	7.83193e-05	0.000451254	protein.linear.MS2	LFQBench	1	-0.693147
24	P00427	SSampleA-6600-64w-SSampleB-6600-64w	1.07799	0.00116442	0.00326733	protein.linear.MS2	LFQBench	1	-0.693147
25	P00431	SSampleA-6600-64w-SSampleB-6600-64w	0.483262	0.111947	0.190021	protein.linear.MS2	LFQBench	1	-0.693147
26	P00445	SSampleA-6600-64w-SSampleB-6600-64w	0.988513	0.00123904	0.00342244	protein.linear.MS2	LFQBench	1	-0.693147
27	P00447	SSampleA-6600-64w-SSampleB-6600-64w	0.991078	1.59121e-05	0.000191334	protein.linear.MS2	LFQBench	1	-0.693147
28	P00448	SSampleA-6600-64w-SSampleB-6600-64w	-1.28809	0.00116929	0.00327683	protein.linear.MS2	LFQBench	1	1.38629
29	P00452	SSampleA-6600-64w-SSampleB-6600-64w	-1.42894	3.83999e-05	0.000299117	protein.linear.MS2	LFQBench	1	1.38629
30	P00490	SSampleA-6600-64w-SSampleB-6600-64w	-1.67719	6.0235e-05	0.000382826	protein.linear.MS2	LFQBench	1	1.38629
31	P00498	SSampleA-6600-64w-SSampleB-6600-64w	0.923709	0.00035058	0.00128102	protein.linear.MS2	LFQBench	1	-0.693147
32	P00509	SSampleA-6600-64w-SSampleB-6600-64w	-1.73618	4.69784e-05	0.000330513	protein.linear.MS2	LFQBench	1	1.38629
33	P00546	SSampleA-6600-64w-SSampleB-6600-64w	0.832376	0.000691082	0.00212968	protein.linear.MS2	LFQBench	1	-0.693147
34	P00549	SSampleA-6600-64w-SSampleB-6600-64w	1.1376	8.36782e-06	0.000145778	protein.linear.MS2	LFQBench	1	-0.693147
35	P00550	SSampleA-6600-64w-SSampleB-6600-64w	-1.59713	2.0235e-05	0.000219225	protein.linear.MS2	LFQBench	1	1.38629
36	P00560	SSampleA-6600-64w-SSampleB-6600-64w	1.14918	5.05354e-06	0.000121532	protein.linear.MS2	LFQBench	1	-0.693147
37	P00561	SSampleA-6600-64w-SSampleB-6600-64w	-1.39748	0.000565329	0.00182198	protein.linear.MS2	LFQBench	1	1.38629
38	P00579	SSampleA-6600-64w-SSampleB-6600-64w	-2.02689	8.53579e-07	7.67096e-05	protein.linear.MS2	LFQBench	1	1.38629
39	P00582	SSampleA-6600-64w-SSampleB-6600-64w	-1.51923	3.33721e-05	0.000274483	protein.linear.MS2	LFQBench	1	1.38629
40	P00722	SSampleA-6600-64w-SSampleB-6600-64w	-1.79717	4.21994e-05	0.000313737	protein.linear.MS2	LFQBench	1	1.38629
41	P00724;P00724-2	SSampleA-6600-64w-SSampleB-6600-64w	1.0177	0.00017589	0.000774737	protein.linear.MS2	LFQBench	1	-0.693147
42	P00729	SSampleA-6600-64w-SSampleB-6600-64w	0.996251	0.00483659	0.0110719	protein.linear.MS2	LFQBench	1	-0.693147
43	P00805	SSampleA-6600-64w-SSampleB-6600-64w	-1.79131	1.48149e-05	0.000185186	protein.linear.MS2	LFQBench	1	1.38629
44	P00812	SSampleA-6600-64w-SSampleB-6600-64w	0.937723	0.000442689	0.00151853	protein.linear.MS2	LFQBench	1	-0.693147
45	P00815	SSampleA-6600-64w-SSampleB-6600-64w	0.936229	0.00071729	0.00219796	protein.linear.MS2	LFQBench	1	-0.693147
46	P00817	SSampleA-6600-64w-SSampleB-6600-64w	1.17902	0.00257125	0.00634213	protein.linear.MS2	LFQBench	1	-0.693147
47	P00830	SSampleA-6600-64w-SSampleB-6600-64w	1.10587	7.67632e-05	0.000444864	protein.linear.MS2	LFQBench	1	-0.693147
48	P00864	SSampleA-6600-64w-SSampleB-6600-64w	-1.88654	3.84627e-05	0.000299117	protein.linear.MS2	LFQBench	1	1.38629
49	P00890	SSampleA-6600-64w-SSampleB-6600-64w	1.06749	8.89999e-05	0.00048905	protein.linear.MS2	LFQBench	1	-0.693147
50	P00899	SSampleA-6600-64w-SSampleB-6600-64w	1.02151	0.000105942	0.000545745	protein.linear.MS2	LFQBench	1	-0.693147
51	P00924	SSampleA-6600-64w-SSampleB-6600-64w	1.18839	1.36359e-06	9.32767e-05	protein.linear.MS2	LFQBench	1	-0.693147
52	P00925	SSampleA-6600-64w-SSampleB-6600-64w	0.994773	0.000305449	0.00115621	protein.linear.MS2	LFQBench	1	-0.693147
53	P00927	SSampleA-6600-64w-SSampleB-6600-64w	0.923057	0.000135101	0.000652643	protein.linear.MS2	LFQBench	1	-0.693147
54	P00931	SSampleA-6600-64w-SSampleB-6600-64w	0.865228	0.000550694	0.00178652	protein.linear.MS2	LFQBench	1	-0.693147
55	P00934	SSampleA-6600-64w-SSampleB-6600-64w	-1.61159	0.000139417	0.000662642	protein.linear.MS2	LFQBench	1	1.38629
56	P00937	SSampleA-6600-64w-SSampleB-6600-64w	0.554798	0.0220576	0.0438371	protein.linear.MS2	LFQBench	1	-0.693147
57	P00942	SSampleA-6600-64w-SSampleB-6600-64w	1.22015	0.000162879	0.000736951	protein.linear.MS2	LFQBench	1	-0.693147
58	P00946	SSampleA-6600-64w-SSampleB-6600-64w	-1.91545	7.56632e-06	0.00013986	protein.linear.MS2	LFQBench	1	1.38629
59	P00950	SSampleA-6600-64w-SSampleB-6600-64w	1.26953	2.31399e-05	0.000229925	protein.linear.MS2	LFQBench	1	-0.693147
60	P00954	SSampleA-6600-64w-SSampleB-6600-64w	-1.75665	1.42144e-05	0.000182315	protein.linear.MS2	LFQBench	1	1.38629
61	P00956	SSampleA-6600-64w-SSampleB-6600-64w	-1.89883	4.55714e-06	0.000115714	protein.linear.MS2	LFQBench	1	1.38629
62	P00957	SSampleA-6600-64w-SSampleB-6600-64w	-1.67179	3.07014e-06	0.000108683	protein.linear.MS2	LFQBench	1	1.38629
63	P00958	SSampleA-6600-64w-SSampleB-6600-64w	0.679281	0.000140964	0.000666754	protein.linear.MS2	LFQBench	1	-0.693147
64	P00959	SSampleA-6600-64w-SSampleB-6600-64w	-1.39096	1.95005e-05	0.000214119	protein.linear.MS2	LFQBench	1	1.38629
65	P00960	SSampleA-6600-64w-SSampleB-6600-64w	-1.8255	4.43772e-05	0.000321389	protein.linear.MS2	LFQBench	1	1.38629
66	P00961	SSampleA-6600-64w-SSampleB-6600-64w	-1.8137	6.40517e-07	7.66024e-05	protein.linear.MS2	LFQBench	1	1.38629
67	P00962	SSampleA-6600-64w-SSampleB-6600-64w	-1.6395	9.4894e-06	0.00015325	protein.linear.MS2	LFQBench	1	1.38629
68	P00963	SSampleA-6600-64w-SSampleB-6600-64w	-1.82632	4.42058e-05	0.000321311	protein.linear.MS2	LFQBench	1	1.38629
69	P01097	SSampleA-6600-64w-SSampleB-6600-64w	1.17679	0.000564093	0.00182096	protein.linear.MS2	LFQBench	1	-0.693147
70	P01120	SSampleA-6600-64w-SSampleB-6600-64w	0.639546	0.00674542	0.0149767	protein.linear.MS2	LFQBench	1	-0.693147
71	P01123	SSampleA-6600-64w-SSampleB-6600-64w	0.896336	2.12009e-06	9.87079e-05	protein.linear.MS2	LFQBench	1	-0.693147
72	P02293	SSampleA-6600-64w-SSampleB-6600-64w	0.903401	0.000279483	0.00109638	protein.linear.MS2	LFQBench	1	-0.693147
73	P02294	SSampleA-6600-64w-SSampleB-6600-64w	0.773258	0.012709	0.0265898	protein.linear.MS2	LFQBench	1	-0.693147
74	P02309	SSampleA-6600-64w-SSampleB-6600-64w	1.09903	8.81109e-05	0.000486148	protein.linear.MS2	LFQBench	1	-0.693147
75	P02358	SSampleA-6600-64w-SSampleB-6600-64w	-1.99281	2.41852e-06	0.000100491	protein.linear.MS2	LFQBench	1	1.38629
76	P02359	SSampleA-6600-64w-SSampleB-6600-64w	-1.90296	8.64188e-07	7.67096e-05	protein.linear.MS2	LFQBench	1	1.38629
77	P02400	SSampleA-6600-64w-SSampleB-6600-64w	0.92387	3.11928e-05	0.000269714	protein.linear.MS2	LFQBench	1	-0.693147
78	P02406	SSampleA-6600-64w-SSampleB-6600-64w	1.00311	0.000350923	0.00128122	protein.linear.MS2	LFQBench	1	-0.693147
79	P02407;P14127	SSampleA-6600-64w-SSampleB-6600-64w	1.06173	1.06544e-05	0.00015939	protein.linear.MS2	LFQBench	1	-0.693147
80	P02413	SSampleA-6600-64w-SSampleB-6600-64w	-1.94713	3.44675e-07	6.93268e-05	protein.linear.MS2	LFQBench	1	1.38629
81	P02557	SSampleA-6600-64w-SSampleB-6600-64w	1.08617	0.0001408	0.000666754	protein.linear.MS2	LFQBench	1	-0.693147
82	P02829	SSampleA-6600-64w-SSampleB-6600-64w	1.04001	5.04048e-05	0.00034314	protein.linear.MS2	LFQBench	1	-0.693147
83	P02925	SSampleA-6600-64w-SSampleB-6600-64w	-1.99087	1.86899e-08	3.36553e-05	protein.linear.MS2	LFQBench	1	1.38629
84	P02930	SSampleA-6600-64w-SSampleB-6600-64w	-1.72738	1.14946e-05	0.000163125	protein.linear.MS2	LFQBench	1	1.38629
85	P02992	SSampleA-6600-64w-SSampleB-6600-64w	0.943739	7.14898e-05	0.000426337	protein.linear.MS2	LFQBench	1	-0.693147
86	P02994	SSampleA-6600-64w-SSampleB-6600-64w	1.15999	9.16409e-06	0.000150579	protein.linear.MS2	LFQBench	1	-0.693147
87	P03962	SSampleA-6600-64w-SSampleB-6600-64w	0.940127	7.49124e-05	0.000437522	protein.linear.MS2	LFQBench	1	-0.693147
88	P03965	SSampleA-6600-64w-SSampleB-6600-64w	0.870243	0.000129737	0.000635049	protein.linear.MS2	LFQBench	1	-0.693147
89	P04036	SSampleA-6600-64w-SSampleB-6600-64w	-1.36707	7.36306e-05	0.000434421	protein.linear.MS2	LFQBench	1	1.38629
90	P04037	SSampleA-6600-64w-SSampleB-6600-64w	0.718176	0.00626514	0.0140087	protein.linear.MS2	LFQBench	1	-0.693147
91	P04039	SSampleA-6600-64w-SSampleB-6600-64w	0.971985	0.000668262	0.00207367	protein.linear.MS2	LFQBench	1	-0.693147
92	P04046	SSampleA-6600-64w-SSampleB-6600-64w	0.392219	0.129481	0.214749	protein.linear.MS2	LFQBench	1	-0.693147
93	P04050	SSampleA-6600-64w-SSampleB-6600-64w	0.921541	0.00016159	0.000734122	protein.linear.MS2	LFQBench	1	-0.693147
94	P04076	SSampleA-6600-64w-SSampleB-6600-64w	0.807017	6.36135e-05	0.000395074	protein.linear.MS2	LFQBench	1	-0.693147
95	P04079	SSampleA-6600-64w-SSampleB-6600-64w	-1.78814	9.82616e-06	0.000154564	protein.linear.MS2	LFQBench	1	1.38629
96	P04147	SSampleA-6600-64w-SSampleB-6600-64w	0.844446	8.209e-05	0.000463919	protein.linear.MS2	LFQBench	1	-0.693147
97	P04173	SSampleA-6600-64w-SSampleB-6600-64w	1.08335	0.0118464	0.0249502	protein.linear.MS2	LFQBench	1	-0.693147
98	P04335	SSampleA-6600-64w-SSampleB-6600-64w	-1.64895	0.00120158	0.00335456	protein.linear.MS2	LFQBench	1	1.38629
99	P04425	SSampleA-6600-64w-SSampleB-6600-64w	-1.59062	0.00015865	0.000726737	protein.linear.MS2	LFQBench	1	1.38629
100	P04449	SSampleA-6600-64w-SSampleB-6600-64w	1.30127	8.67806e-06	0.000147128	protein.linear.MS2	LFQBench	1	-0.693147
101	P04456	SSampleA-6600-64w-SSampleB-6600-64w	0.930459	0.000395007	0.00139275	protein.linear.MS2	LFQBench	1	-0.693147
102	P04650	SSampleA-6600-64w-SSampleB-6600-64w	0.445922	0.0328078	0.0628734	protein.linear.MS2	LFQBench	1	-0.693147
103	P04710	SSampleA-6600-64w-SSampleB-6600-64w	1.03913	0.000102274	0.000534315	protein.linear.MS2	LFQBench	1	-0.693147
104	P04801	SSampleA-6600-64w-SSampleB-6600-64w	0.88865	0.000360085	0.00130249	protein.linear.MS2	LFQBench	1	-0.693147
105	P04802	SSampleA-6600-64w-SSampleB-6600-64w	1.04104	2.50808e-05	0.000239734	protein.linear.MS2	LFQBench	1	-0.693147
106	P04805	SSampleA-6600-64w-SSampleB-6600-64w	-1.4511	1.08181e-06	8.56028e-05	protein.linear.MS2	LFQBench	1	1.38629
107	P04806	SSampleA-6600-64w-SSampleB-6600-64w	0.818424	0.000148255	0.000693478	protein.linear.MS2	LFQBench	1	-0.693147
108	P04807	SSampleA-6600-64w-SSampleB-6600-64w	0.872773	6.50297e-05	0.000398833	protein.linear.MS2	LFQBench	1	-0.693147
109	P04825	SSampleA-6600-64w-SSampleB-6600-64w	-1.71904	7.10428e-05	0.000425968	protein.linear.MS2	LFQBench	1	1.38629
110	P04840	SSampleA-6600-64w-SSampleB-6600-64w	1.13194	0.00014415	0.0006793	protein.linear.MS2	LFQBench	1	-0.693147
111	P04911;P04912	SSampleA-6600-64w-SSampleB-6600-64w	0.981424	0.000160829	0.000732169	protein.linear.MS2	LFQBench	1	-0.693147
112	P04951	SSampleA-6600-64w-SSampleB-6600-64w	-2.09346	3.50001e-05	0.000281081	protein.linear.MS2	LFQBench	1	1.38629
113	P04982	SSampleA-6600-64w-SSampleB-6600-64w	-1.77508	2.8611e-05	0.000255226	protein.linear.MS2	LFQBench	1	1.38629
114	P04983	SSampleA-6600-64w-SSampleB-6600-64w	-1.63004	2.48948e-06	0.000101064	protein.linear.MS2	LFQBench	1	1.38629
115	P05030	SSampleA-6600-64w-SSampleB-6600-64w	0.987448	0.00026067	0.0010486	protein.linear.MS2	LFQBench	1	-0.693147
116	P05055	SSampleA-6600-64w-SSampleB-6600-64w	-1.70396	2.87944e-06	0.000105302	protein.linear.MS2	LFQBench	1	1.38629
117	P05150	SSampleA-6600-64w-SSampleB-6600-64w	0.924488	0.000146617	0.000687268	protein.linear.MS2	LFQBench	1	-0.693147
118	P05317	SSampleA-6600-64w-SSampleB-6600-64w	0.987647	4.93049e-06	0.000120538	protein.linear.MS2	LFQBench	1	-0.693147
119	P05318	SSampleA-6600-64w-SSampleB-6600-64w	1.0773	0.000861473	0.00253122	protein.linear.MS2	LFQBench	1	-0.693147
120	P05319	SSampleA-6600-64w-SSampleB-6600-64w	1.04483	0.000382273	0.00135702	protein.linear.MS2	LFQBench	1	-0.693147
121	P05373	SSampleA-6600-64w-SSampleB-6600-64w	1.01528	0.0037524	0.00883211	protein.linear.MS2	LFQBench	1	-0.693147
122	P05453	SSampleA-6600-64w-SSampleB-6600-64w	0.67044	0.00101216	0.00288956	protein.linear.MS2	LFQBench	1	-0.693147
123	P05459	SSampleA-6600-64w-SSampleB-6600-64w	-1.50202	0.000162327	0.000735959	protein.linear.MS2	LFQBench	1	1.38629
124	P05626	SSampleA-6600-64w-SSampleB-6600-64w	0.746863	1.31708e-05	0.000176608	protein.linear.MS2	LFQBench	1	-0.693147
125	P05694	SSampleA-6600-64w-SSampleB-6600-64w	1.10819	9.92006e-06	0.000154564	protein.linear.MS2	LFQBench	1	-0.693147
126	P05707	SSampleA-6600-64w-SSampleB-6600-64w	-1.19452	0.000236113	0.000963837	protein.linear.MS2	LFQBench	1	1.38629
127	P05737	SSampleA-6600-64w-SSampleB-6600-64w	1.08609	6.46305e-06	0.000132464	protein.linear.MS2	LFQBench	1	-0.693147
128	P05738	SSampleA-6600-64w-SSampleB-6600-64w	1.14152	9.72004e-05	0.000514488	protein.linear.MS2	LFQBench	1	-0.693147
129	P05739	SSampleA-6600-64w-SSampleB-6600-64w	0.919643	0.000111883	0.000569714	protein.linear.MS2	LFQBench	1	-0.693147
130	P05740	SSampleA-6600-64w-SSampleB-6600-64w	0.945774	0.000991169	0.00284431	protein.linear.MS2	LFQBench	1	-0.693147
131	P05744	SSampleA-6600-64w-SSampleB-6600-64w	0.992405	9.18785e-06	0.000150579	protein.linear.MS2	LFQBench	1	-0.693147
132	P05745	SSampleA-6600-64w-SSampleB-6600-64w	1.04204	3.66348e-05	0.00028948	protein.linear.MS2	LFQBench	1	-0.693147
133	P05747	SSampleA-6600-64w-SSampleB-6600-64w	1.11804	0.000121572	0.000604385	protein.linear.MS2	LFQBench	1	-0.693147
134	P05748	SSampleA-6600-64w-SSampleB-6600-64w	1.04722	3.89348e-06	0.000111153	protein.linear.MS2	LFQBench	1	-0.693147
135	P05749	SSampleA-6600-64w-SSampleB-6600-64w	0.839725	0.00714767	0.0157827	protein.linear.MS2	LFQBench	1	-0.693147
136	P05750	SSampleA-6600-64w-SSampleB-6600-64w	1.05376	3.93263e-07	7.27278e-05	protein.linear.MS2	LFQBench	1	-0.693147
137	P05755	SSampleA-6600-64w-SSampleB-6600-64w	1.14252	2.56456e-05	0.000240938	protein.linear.MS2	LFQBench	1	-0.693147
138	P05756	SSampleA-6600-64w-SSampleB-6600-64w	1.20899	1.71983e-05	0.00020027	protein.linear.MS2	LFQBench	1	-0.693147
139	P05759	SSampleA-6600-64w-SSampleB-6600-64w	0.956022	0.00435557	0.0100961	protein.linear.MS2	LFQBench	1	-0.693147
140	P05804	SSampleA-6600-64w-SSampleB-6600-64w	-1.67883	0.000284011	0.00110922	protein.linear.MS2	LFQBench	1	1.38629
141	P06101	SSampleA-6600-64w-SSampleB-6600-64w	0.65266	0.123485	0.206041	protein.linear.MS2	LFQBench	1	-0.693147
142	P06103	SSampleA-6600-64w-SSampleB-6600-64w	1.01748	3.00499e-05	0.000263742	protein.linear.MS2	LFQBench	1	-0.693147
143	P06105	SSampleA-6600-64w-SSampleB-6600-64w	1.05542	3.83965e-06	0.000110327	protein.linear.MS2	LFQBench	1	-0.693147
144	P06106	SSampleA-6600-64w-SSampleB-6600-64w	0.932648	0.00265101	0.00651928	protein.linear.MS2	LFQBench	1	-0.693147
145	P06115	SSampleA-6600-64w-SSampleB-6600-64w	0.92606	0.00116351	0.00326685	protein.linear.MS2	LFQBench	1	-0.693147
146	P06149	SSampleA-6600-64w-SSampleB-6600-64w	-1.73907	0.000685012	0.00211823	protein.linear.MS2	LFQBench	1	1.38629
147	P06168	SSampleA-6600-64w-SSampleB-6600-64w	1.20523	2.86661e-05	0.000255226	protein.linear.MS2	LFQBench	1	-0.693147
148	P06169	SSampleA-6600-64w-SSampleB-6600-64w	0.776595	0.005471	0.0123327	protein.linear.MS2	LFQBench	1	-0.693147
149	P06208	SSampleA-6600-64w-SSampleB-6600-64w	1.01151	0.000282816	0.00110651	protein.linear.MS2	LFQBench	1	-0.693147
150	P06244	SSampleA-6600-64w-SSampleB-6600-64w	0.52191	0.0635302	0.11437	protein.linear.MS2	LFQBench	1	-0.693147
151	P06610	SSampleA-6600-64w-SSampleB-6600-64w	-1.69521	6.93244e-05	0.000416794	protein.linear.MS2	LFQBench	1	1.38629
152	P06612	SSampleA-6600-64w-SSampleB-6600-64w	-1.17301	3.86513e-05	0.000300056	protein.linear.MS2	LFQBench	1	1.38629
153	P06633	SSampleA-6600-64w-SSampleB-6600-64w	0.701309	0.00324334	0.00777875	protein.linear.MS2	LFQBench	1	-0.693147
154	P06634	SSampleA-6600-64w-SSampleB-6600-64w	0.977396	0.00011175	0.000569695	protein.linear.MS2	LFQBench	1	-0.693147
155	P06715	SSampleA-6600-64w-SSampleB-6600-64w	-1.91415	5.00397e-06	0.000120998	protein.linear.MS2	LFQBench	1	1.38629
156	P06720	SSampleA-6600-64w-SSampleB-6600-64w	-1.72297	1.27208e-05	0.00017415	protein.linear.MS2	LFQBench	1	1.38629
157	P06738	SSampleA-6600-64w-SSampleB-6600-64w	0.819597	0.000995742	0.00285558	protein.linear.MS2	LFQBench	1	-0.693147
158	P06780	SSampleA-6600-64w-SSampleB-6600-64w	0.880298	0.000275985	0.0010865	protein.linear.MS2	LFQBench	1	-0.693147
159	P06782	SSampleA-6600-64w-SSampleB-6600-64w	1.03214	8.05741e-06	0.000144025	protein.linear.MS2	LFQBench	1	-0.693147
160	P06785	SSampleA-6600-64w-SSampleB-6600-64w	0.641046	0.0051036	0.011629	protein.linear.MS2	LFQBench	1	-0.693147
161	P06787	SSampleA-6600-64w-SSampleB-6600-64w	0.845649	0.000374762	0.00133952	protein.linear.MS2	LFQBench	1	-0.693147
162	P06959	SSampleA-6600-64w-SSampleB-6600-64w	-1.91106	3.31935e-06	0.000109628	protein.linear.MS2	LFQBench	1	1.38629
163	P06968	SSampleA-6600-64w-SSampleB-6600-64w	-1.8806	0.000287004	0.00111599	protein.linear.MS2	LFQBench	1	1.38629
164	P06983	SSampleA-6600-64w-SSampleB-6600-64w	-1.75507	0.000114814	0.000578347	protein.linear.MS2	LFQBench	1	1.38629
165	P06996	SSampleA-6600-64w-SSampleB-6600-64w	-1.62522	0.000360281	0.00130249	protein.linear.MS2	LFQBench	1	1.38629
166	P06999	SSampleA-6600-64w-SSampleB-6600-64w	-1.75975	2.11647e-05	0.000223901	protein.linear.MS2	LFQBench	1	1.38629
167	P07001	SSampleA-6600-64w-SSampleB-6600-64w	-1.32953	0.000392913	0.00138869	protein.linear.MS2	LFQBench	1	1.38629
168	P07003	SSampleA-6600-64w-SSampleB-6600-64w	-1.66697	1.83929e-05	0.000208155	protein.linear.MS2	LFQBench	1	1.38629
169	P07004	SSampleA-6600-64w-SSampleB-6600-64w	-1.53812	0.000445581	0.00152517	protein.linear.MS2	LFQBench	1	1.38629
170	P07012	SSampleA-6600-64w-SSampleB-6600-64w	-1.72254	1.72892e-06	9.48884e-05	protein.linear.MS2	LFQBench	1	1.38629
171	P07014	SSampleA-6600-64w-SSampleB-6600-64w	-1.8173	0.000115021	0.000578347	protein.linear.MS2	LFQBench	1	1.38629
172	P07024	SSampleA-6600-64w-SSampleB-6600-64w	-2.23878	0.00222148	0.00560435	protein.linear.MS2	LFQBench	1	1.38629
173	P07102	SSampleA-6600-64w-SSampleB-6600-64w	-1.8593	0.000594258	0.00189179	protein.linear.MS2	LFQBench	1	1.38629
174	P07118	SSampleA-6600-64w-SSampleB-6600-64w	-1.49937	0.000539185	0.00175692	protein.linear.MS2	LFQBench	1	1.38629
175	P07143	SSampleA-6600-64w-SSampleB-6600-64w	0.855375	0.000980216	0.00282033	protein.linear.MS2	LFQBench	1	-0.693147
176	P07149	SSampleA-6600-64w-SSampleB-6600-64w	0.973104	1.88669e-05	0.000210894	protein.linear.MS2	LFQBench	1	-0.693147
177	P07170	SSampleA-6600-64w-SSampleB-6600-64w	1.01716	0.000430306	0.00149073	protein.linear.MS2	LFQBench	1	-0.693147
178	P07172	SSampleA-6600-64w-SSampleB-6600-64w	0.664765	0.0059712	0.0133921	protein.linear.MS2	LFQBench	1	-0.693147
179	P07213	SSampleA-6600-64w-SSampleB-6600-64w	0.81846	0.00030484	0.00115618	protein.linear.MS2	LFQBench	1	-0.693147
180	P07244	SSampleA-6600-64w-SSampleB-6600-64w	0.998116	0.000244581	0.000993397	protein.linear.MS2	LFQBench	1	-0.693147
181	P07245	SSampleA-6600-64w-SSampleB-6600-64w	1.01166	4.83982e-05	0.000333067	protein.linear.MS2	LFQBench	1	-0.693147
182	P07246	SSampleA-6600-64w-SSampleB-6600-64w	0.980281	7.14375e-05	0.000426337	protein.linear.MS2	LFQBench	1	-0.693147
183	P07251	SSampleA-6600-64w-SSampleB-6600-64w	0.962368	5.4181e-05	0.000359447	protein.linear.MS2	LFQBench	1	-0.693147
184	P07255	SSampleA-6600-64w-SSampleB-6600-64w	0.9359	0.000467958	0.00158433	protein.linear.MS2	LFQBench	1	-0.693147
185	P07256	SSampleA-6600-64w-SSampleB-6600-64w	1.0345	4.58903e-05	0.000327524	protein.linear.MS2	LFQBench	1	-0.693147
186	P07257	SSampleA-6600-64w-SSampleB-6600-64w	0.93807	0.00220924	0.00558302	protein.linear.MS2	LFQBench	1	-0.693147
187	P07258	SSampleA-6600-64w-SSampleB-6600-64w	0.905512	4.69596e-05	0.000330513	protein.linear.MS2	LFQBench	1	-0.693147
188	P07259	SSampleA-6600-64w-SSampleB-6600-64w	0.923529	2.47367e-05	0.000239402	protein.linear.MS2	LFQBench	1	-0.693147
189	P07260	SSampleA-6600-64w-SSampleB-6600-64w	1.13988	0.000393953	0.00139015	protein.linear.MS2	LFQBench	1	-0.693147
190	P07262	SSampleA-6600-64w-SSampleB-6600-64w	1.00542	2.2225e-05	0.000226082	protein.linear.MS2	LFQBench	1	-0.693147
191	P07263;P07263-2	SSampleA-6600-64w-SSampleB-6600-64w	0.90621	0.000997432	0.00285672	protein.linear.MS2	LFQBench	1	-0.693147
192	P07264	SSampleA-6600-64w-SSampleB-6600-64w	0.582043	0.0504287	0.092858	protein.linear.MS2	LFQBench	1	-0.693147
193	P07267	SSampleA-6600-64w-SSampleB-6600-64w	0.828159	0.000780081	0.00233979	protein.linear.MS2	LFQBench	1	-0.693147
194	P07273	SSampleA-6600-64w-SSampleB-6600-64w	0.850255	0.00019579	0.000841956	protein.linear.MS2	LFQBench	1	-0.693147
195	P07274	SSampleA-6600-64w-SSampleB-6600-64w	0.923033	0.00245407	0.00609729	protein.linear.MS2	LFQBench	1	-0.693147
196	P07275	SSampleA-6600-64w-SSampleB-6600-64w	0.973943	0.00179022	0.00467357	protein.linear.MS2	LFQBench	1	-0.693147
197	P07277	SSampleA-6600-64w-SSampleB-6600-64w	1.02095	0.000566308	0.00182381	protein.linear.MS2	LFQBench	1	-0.693147
198	P07278	SSampleA-6600-64w-SSampleB-6600-64w	0.943865	0.000164992	0.000744229	protein.linear.MS2	LFQBench	1	-0.693147
199	P07280;P07281	SSampleA-6600-64w-SSampleB-6600-64w	1.12114	7.50194e-05	0.000437522	protein.linear.MS2	LFQBench	1	-0.693147
200	P07283	SSampleA-6600-64w-SSampleB-6600-64w	0.995642	2.05278e-06	9.85905e-05	protein.linear.MS2	LFQBench	1	-0.693147
201	P07284	SSampleA-6600-64w-SSampleB-6600-64w	1.02555	0.00124572	0.00343876	protein.linear.MS2	LFQBench	1	-0.693147
202	P07342	SSampleA-6600-64w-SSampleB-6600-64w	0.960459	5.30939e-05	0.000355713	protein.linear.MS2	LFQBench	1	-0.693147
203	P07347	SSampleA-6600-64w-SSampleB-6600-64w	0.590751	0.0155349	0.0318693	protein.linear.MS2	LFQBench	1	-0.693147
204	P07395	SSampleA-6600-64w-SSampleB-6600-64w	-1.54406	3.14814e-07	6.63357e-05	protein.linear.MS2	LFQBench	1	1.38629
205	P07464	SSampleA-6600-64w-SSampleB-6600-64w	-1.81555	0.000217028	0.000908505	protein.linear.MS2	LFQBench	1	1.38629
206	P07560	SSampleA-6600-64w-SSampleB-6600-64w	1.04766	0.000124075	0.000614128	protein.linear.MS2	LFQBench	1	-0.693147
207	P07650	SSampleA-6600-64w-SSampleB-6600-64w	-1.94961	2.84757e-06	0.000105004	protein.linear.MS2	LFQBench	1	1.38629
208	P07702	SSampleA-6600-64w-SSampleB-6600-64w	0.973656	0.000101263	0.000530284	protein.linear.MS2	LFQBench	1	-0.693147
209	P07703	SSampleA-6600-64w-SSampleB-6600-64w	0.886623	0.000762815	0.00230407	protein.linear.MS2	LFQBench	1	-0.693147
210	P07806;P07806-2	SSampleA-6600-64w-SSampleB-6600-64w	0.924513	0.000117203	0.000586678	protein.linear.MS2	LFQBench	1	-0.693147
211	P07813	SSampleA-6600-64w-SSampleB-6600-64w	-1.6013	3.25984e-06	0.000109628	protein.linear.MS2	LFQBench	1	1.38629
212	P07913	SSampleA-6600-64w-SSampleB-6600-64w	-1.55204	1.66691e-06	9.48884e-05	protein.linear.MS2	LFQBench	1	1.38629
213	P07991	SSampleA-6600-64w-SSampleB-6600-64w	1.17553	4.53546e-05	0.000324748	protein.linear.MS2	LFQBench	1	-0.693147
214	P08067	SSampleA-6600-64w-SSampleB-6600-64w	0.676131	0.000628139	0.00197689	protein.linear.MS2	LFQBench	1	-0.693147
215	P08200	SSampleA-6600-64w-SSampleB-6600-64w	-1.83201	3.56759e-06	0.000109628	protein.linear.MS2	LFQBench	1	1.38629
216	P08201	SSampleA-6600-64w-SSampleB-6600-64w	-1.86548	0.000909641	0.00264506	protein.linear.MS2	LFQBench	1	1.38629
217	P08312	SSampleA-6600-64w-SSampleB-6600-64w	-1.74338	6.16666e-06	0.000132096	protein.linear.MS2	LFQBench	1	1.38629
218	P08417	SSampleA-6600-64w-SSampleB-6600-64w	0.91089	0.000296826	0.0011363	protein.linear.MS2	LFQBench	1	-0.693147
219	P08506	SSampleA-6600-64w-SSampleB-6600-64w	-1.57861	0.000133792	0.000648445	protein.linear.MS2	LFQBench	1	1.38629
220	P08518	SSampleA-6600-64w-SSampleB-6600-64w	1.09037	0.000701154	0.00215309	protein.linear.MS2	LFQBench	1	-0.693147
221	P08524	SSampleA-6600-64w-SSampleB-6600-64w	1.0438	0.00043236	0.00149351	protein.linear.MS2	LFQBench	1	-0.693147
222	P08525	SSampleA-6600-64w-SSampleB-6600-64w	0.948141	0.00492016	0.011238	protein.linear.MS2	LFQBench	1	-0.693147
223	P08536	SSampleA-6600-64w-SSampleB-6600-64w	0.852444	3.54857e-05	0.000284464	protein.linear.MS2	LFQBench	1	-0.693147
224	P08566	SSampleA-6600-64w-SSampleB-6600-64w	0.956653	7.11536e-05	0.000426055	protein.linear.MS2	LFQBench	1	-0.693147
225	P08622	SSampleA-6600-64w-SSampleB-6600-64w	-1.57782	0.000198182	0.000848941	protein.linear.MS2	LFQBench	1	1.38629
226	P08839	SSampleA-6600-64w-SSampleB-6600-64w	-1.78994	2.04313e-06	9.85905e-05	protein.linear.MS2	LFQBench	1	1.38629
227	P08997	SSampleA-6600-64w-SSampleB-6600-64w	-1.74695	2.64303e-06	0.000101619	protein.linear.MS2	LFQBench	1	1.38629
228	P09030	SSampleA-6600-64w-SSampleB-6600-64w	-1.8218	0.000234391	0.000958454	protein.linear.MS2	LFQBench	1	1.38629
229	P09032	SSampleA-6600-64w-SSampleB-6600-64w	0.828258	0.00149875	0.00402368	protein.linear.MS2	LFQBench	1	-0.693147
230	P09064	SSampleA-6600-64w-SSampleB-6600-64w	0.826138	0.00626222	0.0140087	protein.linear.MS2	LFQBench	1	-0.693147
231	P09127	SSampleA-6600-64w-SSampleB-6600-64w	-1.79948	0.000102841	0.000536008	protein.linear.MS2	LFQBench	1	1.38629
232	P09148	SSampleA-6600-64w-SSampleB-6600-64w	-1.71497	2.39606e-05	0.00023457	protein.linear.MS2	LFQBench	1	1.38629
233	P09152	SSampleA-6600-64w-SSampleB-6600-64w	-1.5646	1.53195e-05	0.000186814	protein.linear.MS2	LFQBench	1	1.38629
234	P09158	SSampleA-6600-64w-SSampleB-6600-64w	-1.91756	6.83173e-06	0.000134445	protein.linear.MS2	LFQBench	1	1.38629
235	P09169	SSampleA-6600-64w-SSampleB-6600-64w	-1.81545	2.30396e-05	0.000229925	protein.linear.MS2	LFQBench	1	1.38629
236	P09232	SSampleA-6600-64w-SSampleB-6600-64w	0.952815	0.000270355	0.00107486	protein.linear.MS2	LFQBench	1	-0.693147
237	P09323	SSampleA-6600-64w-SSampleB-6600-64w	-1.61556	0.000789729	0.00236438	protein.linear.MS2	LFQBench	1	1.38629
238	P09372	SSampleA-6600-64w-SSampleB-6600-64w	-1.71996	1.29054e-05	0.000174637	protein.linear.MS2	LFQBench	1	1.38629
239	P09373	SSampleA-6600-64w-SSampleB-6600-64w	-1.64211	3.81857e-05	0.00029801	protein.linear.MS2	LFQBench	1	1.38629
240	P09394	SSampleA-6600-64w-SSampleB-6600-64w	-0.907388	0.0177813	0.0359773	protein.linear.MS2	LFQBench	1	1.38629
241	P09424	SSampleA-6600-64w-SSampleB-6600-64w	-2.50623	1.53892e-05	0.000186814	protein.linear.MS2	LFQBench	1	1.38629
242	P09435	SSampleA-6600-64w-SSampleB-6600-64w	0.886143	0.00054256	0.00176661	protein.linear.MS2	LFQBench	1	-0.693147
243	P09436	SSampleA-6600-64w-SSampleB-6600-64w	0.962902	3.20866e-05	0.000270062	protein.linear.MS2	LFQBench	1	-0.693147
244	P09440	SSampleA-6600-64w-SSampleB-6600-64w	0.905922	0.000800899	0.00238813	protein.linear.MS2	LFQBench	1	-0.693147
245	P09457	SSampleA-6600-64w-SSampleB-6600-64w	1.03126	0.000111279	0.000568602	protein.linear.MS2	LFQBench	1	-0.693147
246	P09546	SSampleA-6600-64w-SSampleB-6600-64w	-1.70668	1.81404e-06	9.67125e-05	protein.linear.MS2	LFQBench	1	1.38629
247	P09551	SSampleA-6600-64w-SSampleB-6600-64w	-0.924729	0.000989485	0.00284142	protein.linear.MS2	LFQBench	1	1.38629
248	P09624	SSampleA-6600-64w-SSampleB-6600-64w	0.997984	0.000141035	0.000666754	protein.linear.MS2	LFQBench	1	-0.693147
249	P09733	SSampleA-6600-64w-SSampleB-6600-64w	0.481869	0.00833464	0.0181232	protein.linear.MS2	LFQBench	1	-0.693147
250	P09734	SSampleA-6600-64w-SSampleB-6600-64w	0.852862	0.000315443	0.00118137	protein.linear.MS2	LFQBench	1	-0.693147
251	P09831	SSampleA-6600-64w-SSampleB-6600-64w	0.703596	0.408226	0.534596	protein.linear.MS2	LFQBench	1	1.38629
252	P09938	SSampleA-6600-64w-SSampleB-6600-64w	1.21134	1.10226e-05	0.000161209	protein.linear.MS2	LFQBench	1	-0.693147
253	P0A698	SSampleA-6600-64w-SSampleB-6600-64w	-2.01261	7.5682e-06	0.00013986	protein.linear.MS2	LFQBench	1	1.38629
254	P0A6A3	SSampleA-6600-64w-SSampleB-6600-64w	-1.51541	7.12053e-06	0.000135263	protein.linear.MS2	LFQBench	1	1.38629
255	P0A6A8	SSampleA-6600-64w-SSampleB-6600-64w	-1.80075	2.43361e-06	0.000100491	protein.linear.MS2	LFQBench	1	1.38629
256	P0A6D7	SSampleA-6600-64w-SSampleB-6600-64w	-1.84638	0.000319674	0.00119522	protein.linear.MS2	LFQBench	1	1.38629
257	P0A6E6	SSampleA-6600-64w-SSampleB-6600-64w	-1.9512	5.9962e-06	0.000132096	protein.linear.MS2	LFQBench	1	1.38629
258	P0A6E9	SSampleA-6600-64w-SSampleB-6600-64w	-1.73369	0.00012843	0.000630047	protein.linear.MS2	LFQBench	1	1.38629
259	P0A6F3	SSampleA-6600-64w-SSampleB-6600-64w	-1.75679	8.47139e-05	0.000475363	protein.linear.MS2	LFQBench	1	1.38629
260	P0A6F5	SSampleA-6600-64w-SSampleB-6600-64w	-1.79131	6.46604e-06	0.000132464	protein.linear.MS2	LFQBench	1	1.38629
261	P0A6F9	SSampleA-6600-64w-SSampleB-6600-64w	-1.29361	0.000218893	0.000911196	protein.linear.MS2	LFQBench	1	1.38629
262	P0A6G7	SSampleA-6600-64w-SSampleB-6600-64w	-1.81284	5.76767e-05	0.000373674	protein.linear.MS2	LFQBench	1	1.38629
263	P0A6H1	SSampleA-6600-64w-SSampleB-6600-64w	-1.70403	1.91114e-05	0.000212478	protein.linear.MS2	LFQBench	1	1.38629
264	P0A6H5	SSampleA-6600-64w-SSampleB-6600-64w	-1.61729	5.2716e-06	0.000124079	protein.linear.MS2	LFQBench	1	1.38629
265	P0A6I0	SSampleA-6600-64w-SSampleB-6600-64w	-1.74082	3.13628e-05	0.000269714	protein.linear.MS2	LFQBench	1	1.38629
266	P0A6J5	SSampleA-6600-64w-SSampleB-6600-64w	-1.42976	0.000153777	0.000712527	protein.linear.MS2	LFQBench	1	1.38629
267	P0A6J8	SSampleA-6600-64w-SSampleB-6600-64w	-1.78673	2.06702e-05	0.000221638	protein.linear.MS2	LFQBench	1	1.38629
268	P0A6K3	SSampleA-6600-64w-SSampleB-6600-64w	-2.03887	2.15718e-05	0.000224195	protein.linear.MS2	LFQBench	1	1.38629
269	P0A6K6	SSampleA-6600-64w-SSampleB-6600-64w	-1.82449	8.0719e-06	0.000144025	protein.linear.MS2	LFQBench	1	1.38629
270	P0A6L0	SSampleA-6600-64w-SSampleB-6600-64w	-1.7536	2.5955e-06	0.000101436	protein.linear.MS2	LFQBench	1	1.38629
271	P0A6L2	SSampleA-6600-64w-SSampleB-6600-64w	-1.50637	5.82404e-06	0.000129504	protein.linear.MS2	LFQBench	1	1.38629
272	P0A6L4	SSampleA-6600-64w-SSampleB-6600-64w	-1.90006	2.85721e-05	0.000255226	protein.linear.MS2	LFQBench	1	1.38629
273	P0A6M8	SSampleA-6600-64w-SSampleB-6600-64w	-1.6634	8.92685e-06	0.000148384	protein.linear.MS2	LFQBench	1	1.38629
274	P0A6N4	SSampleA-6600-64w-SSampleB-6600-64w	-1.94755	6.04298e-05	0.000382826	protein.linear.MS2	LFQBench	1	1.38629
275	P0A6N8	SSampleA-6600-64w-SSampleB-6600-64w	-1.85249	3.25126e-06	0.000109628	protein.linear.MS2	LFQBench	1	1.38629
276	P0A6P1	SSampleA-6600-64w-SSampleB-6600-64w	-1.57487	5.46837e-05	0.000361697	protein.linear.MS2	LFQBench	1	1.38629
277	P0A6P5	SSampleA-6600-64w-SSampleB-6600-64w	-2.03321	2.51107e-05	0.000239734	protein.linear.MS2	LFQBench	1	1.38629
278	P0A6P7	SSampleA-6600-64w-SSampleB-6600-64w	-1.96855	5.63402e-05	0.000368573	protein.linear.MS2	LFQBench	1	1.38629
279	P0A6P9	SSampleA-6600-64w-SSampleB-6600-64w	-1.76145	4.37679e-06	0.000114016	protein.linear.MS2	LFQBench	1	1.38629
280	P0A6Q3	SSampleA-6600-64w-SSampleB-6600-64w	-1.85875	9.25398e-05	0.000499986	protein.linear.MS2	LFQBench	1	1.38629
281	P0A6Q6	SSampleA-6600-64w-SSampleB-6600-64w	-1.67073	0.000125762	0.000621091	protein.linear.MS2	LFQBench	1	1.38629
282	P0A6R0	SSampleA-6600-64w-SSampleB-6600-64w	-1.31464	1.43877e-06	9.36256e-05	protein.linear.MS2	LFQBench	1	1.38629
283	P0A6S7	SSampleA-6600-64w-SSampleB-6600-64w	-1.66505	3.03547e-06	0.000108322	protein.linear.MS2	LFQBench	1	1.38629
284	P0A6T1	SSampleA-6600-64w-SSampleB-6600-64w	-1.74089	2.37703e-06	0.000100386	protein.linear.MS2	LFQBench	1	1.38629
285	P0A6T9	SSampleA-6600-64w-SSampleB-6600-64w	-1.76235	2.30591e-05	0.000229925	protein.linear.MS2	LFQBench	1	1.38629
286	P0A6U8	SSampleA-6600-64w-SSampleB-6600-64w	-1.54989	0.000156429	0.000719954	protein.linear.MS2	LFQBench	1	1.38629
287	P0A6V1	SSampleA-6600-64w-SSampleB-6600-64w	-1.9502	3.45791e-06	0.000109628	protein.linear.MS2	LFQBench	1	1.38629
288	P0A6V8	SSampleA-6600-64w-SSampleB-6600-64w	-1.64345	3.16686e-06	0.000109628	protein.linear.MS2	LFQBench	1	1.38629
289	P0A6W5	SSampleA-6600-64w-SSampleB-6600-64w	-1.60511	1.12189e-05	0.000161718	protein.linear.MS2	LFQBench	1	1.38629
290	P0A6X7	SSampleA-6600-64w-SSampleB-6600-64w	-1.35039	0.000100516	0.000527622	protein.linear.MS2	LFQBench	1	1.38629
291	P0A6Y1	SSampleA-6600-64w-SSampleB-6600-64w	-1.82925	5.46078e-06	0.000125854	protein.linear.MS2	LFQBench	1	1.38629
292	P0A6Y5	SSampleA-6600-64w-SSampleB-6600-64w	-1.63699	6.69981e-06	0.000134445	protein.linear.MS2	LFQBench	1	1.38629
293	P0A6Y8	SSampleA-6600-64w-SSampleB-6600-64w	-1.73335	4.76757e-07	7.41881e-05	protein.linear.MS2	LFQBench	1	1.38629
294	P0A6Z3	SSampleA-6600-64w-SSampleB-6600-64w	-1.69682	1.34777e-07	4.89336e-05	protein.linear.MS2	LFQBench	1	1.38629
295	P0A705	SSampleA-6600-64w-SSampleB-6600-64w	-1.51995	3.60153e-05	0.000286118	protein.linear.MS2	LFQBench	1	1.38629
296	P0A707	SSampleA-6600-64w-SSampleB-6600-64w	-1.85513	7.0353e-06	0.000135263	protein.linear.MS2	LFQBench	1	1.38629
297	P0A715	SSampleA-6600-64w-SSampleB-6600-64w	-1.75273	4.41362e-05	0.000321311	protein.linear.MS2	LFQBench	1	1.38629
298	P0A717	SSampleA-6600-64w-SSampleB-6600-64w	-1.61129	6.50751e-05	0.000398833	protein.linear.MS2	LFQBench	1	1.38629
299	P0A722	SSampleA-6600-64w-SSampleB-6600-64w	-1.59522	6.77818e-06	0.000134445	protein.linear.MS2	LFQBench	1	1.38629
300	P0A725	SSampleA-6600-64w-SSampleB-6600-64w	-0.766521	0.00543228	0.0122642	protein.linear.MS2	LFQBench	1	1.38629
301	P0A729	SSampleA-6600-64w-SSampleB-6600-64w	-1.25474	0.000312829	0.0011761	protein.linear.MS2	LFQBench	1	1.38629
302	P0A734	SSampleA-6600-64w-SSampleB-6600-64w	-0.806996	0.0603277	0.108959	protein.linear.MS2	LFQBench	1	1.38629
303	P0A738	SSampleA-6600-64w-SSampleB-6600-64w	-0.871921	0.0239261	0.0472015	protein.linear.MS2	LFQBench	1	1.38629
304	P0A742	SSampleA-6600-64w-SSampleB-6600-64w	-1.65882	2.61915e-05	0.000244509	protein.linear.MS2	LFQBench	1	1.38629
305	P0A744	SSampleA-6600-64w-SSampleB-6600-64w	-1.61629	2.74676e-06	0.000102414	protein.linear.MS2	LFQBench	1	1.38629
306	P0A749	SSampleA-6600-64w-SSampleB-6600-64w	-2.05589	8.6524e-05	0.000480991	protein.linear.MS2	LFQBench	1	1.38629
307	P0A759	SSampleA-6600-64w-SSampleB-6600-64w	-1.27511	0.000212004	0.000893447	protein.linear.MS2	LFQBench	1	1.38629
308	P0A761	SSampleA-6600-64w-SSampleB-6600-64w	-1.72564	6.81708e-06	0.000134445	protein.linear.MS2	LFQBench	1	1.38629
309	P0A763	SSampleA-6600-64w-SSampleB-6600-64w	-1.59046	4.3758e-05	0.000320578	protein.linear.MS2	LFQBench	1	1.38629
310	P0A780	SSampleA-6600-64w-SSampleB-6600-64w	-1.6151	0.000213301	0.000898056	protein.linear.MS2	LFQBench	1	1.38629
311	P0A784	SSampleA-6600-64w-SSampleB-6600-64w	-1.7201	1.15017e-05	0.000163125	protein.linear.MS2	LFQBench	1	1.38629
312	P0A794	SSampleA-6600-64w-SSampleB-6600-64w	-2.01887	0.000190732	0.000825821	protein.linear.MS2	LFQBench	1	1.38629
313	P0A796	SSampleA-6600-64w-SSampleB-6600-64w	-1.96698	8.66775e-07	7.67096e-05	protein.linear.MS2	LFQBench	1	1.38629
314	P0A799	SSampleA-6600-64w-SSampleB-6600-64w	-1.96852	2.13827e-06	9.87079e-05	protein.linear.MS2	LFQBench	1	1.38629
315	P0A7A7	SSampleA-6600-64w-SSampleB-6600-64w	-1.64863	0.000118015	0.000590074	protein.linear.MS2	LFQBench	1	1.38629
316	P0A7A9	SSampleA-6600-64w-SSampleB-6600-64w	-1.699	1.78928e-05	0.000204402	protein.linear.MS2	LFQBench	1	1.38629
317	P0A7B8	SSampleA-6600-64w-SSampleB-6600-64w	-1.63608	0.000270911	0.00107514	protein.linear.MS2	LFQBench	1	1.38629
318	P0A7D4	SSampleA-6600-64w-SSampleB-6600-64w	-1.7567	7.11377e-07	7.67096e-05	protein.linear.MS2	LFQBench	1	1.38629
319	P0A7E5	SSampleA-6600-64w-SSampleB-6600-64w	-1.72454	3.54518e-06	0.000109628	protein.linear.MS2	LFQBench	1	1.38629
320	P0A7E9	SSampleA-6600-64w-SSampleB-6600-64w	-1.78895	3.28602e-05	0.000271416	protein.linear.MS2	LFQBench	1	1.38629
321	P0A7G2	SSampleA-6600-64w-SSampleB-6600-64w	-1.94713	0.000460761	0.00156715	protein.linear.MS2	LFQBench	1	1.38629
322	P0A7G6	SSampleA-6600-64w-SSampleB-6600-64w	-1.51207	2.84825e-05	0.000255226	protein.linear.MS2	LFQBench	1	1.38629
323	P0A7I0	SSampleA-6600-64w-SSampleB-6600-64w	-2.01609	2.16126e-05	0.000224195	protein.linear.MS2	LFQBench	1	1.38629
324	P0A7J3	SSampleA-6600-64w-SSampleB-6600-64w	-1.80579	1.57164e-07	4.89336e-05	protein.linear.MS2	LFQBench	1	1.38629
325	P0A7J7	SSampleA-6600-64w-SSampleB-6600-64w	-1.90131	1.76935e-07	4.89336e-05	protein.linear.MS2	LFQBench	1	1.38629
326	P0A7K2	SSampleA-6600-64w-SSampleB-6600-64w	-1.82074	7.33813e-06	0.000137009	protein.linear.MS2	LFQBench	1	1.38629
327	P0A7K6	SSampleA-6600-64w-SSampleB-6600-64w	-2.03975	4.63283e-06	0.000115714	protein.linear.MS2	LFQBench	1	1.38629
328	P0A7L0	SSampleA-6600-64w-SSampleB-6600-64w	-1.73488	6.63051e-05	0.000402812	protein.linear.MS2	LFQBench	1	1.38629
329	P0A7L3	SSampleA-6600-64w-SSampleB-6600-64w	-1.76485	4.68818e-06	0.000115895	protein.linear.MS2	LFQBench	1	1.38629
330	P0A7L8	SSampleA-6600-64w-SSampleB-6600-64w	-1.8997	1.04394e-05	0.000159009	protein.linear.MS2	LFQBench	1	1.38629
331	P0A7M2	SSampleA-6600-64w-SSampleB-6600-64w	-1.97433	1.46116e-05	0.00018407	protein.linear.MS2	LFQBench	1	1.38629
332	P0A7M6	SSampleA-6600-64w-SSampleB-6600-64w	-1.91707	1.16814e-05	0.000165145	protein.linear.MS2	LFQBench	1	1.38629
333	P0A7M9	SSampleA-6600-64w-SSampleB-6600-64w	-1.7213	3.61385e-05	0.000286583	protein.linear.MS2	LFQBench	1	1.38629
334	P0A7N4	SSampleA-6600-64w-SSampleB-6600-64w	-1.4828	4.55924e-05	0.000325923	protein.linear.MS2	LFQBench	1	1.38629
335	P0A7N9	SSampleA-6600-64w-SSampleB-6600-64w	-1.84276	1.70973e-07	4.89336e-05	protein.linear.MS2	LFQBench	1	1.38629
336	P0A7P5	SSampleA-6600-64w-SSampleB-6600-64w	-2.00537	5.324e-08	3.36553e-05	protein.linear.MS2	LFQBench	1	1.38629
337	P0A7Q1	SSampleA-6600-64w-SSampleB-6600-64w	-1.83176	1.44783e-05	0.000183571	protein.linear.MS2	LFQBench	1	1.38629
338	P0A7Q6	SSampleA-6600-64w-SSampleB-6600-64w	-1.98526	6.42983e-05	0.000397864	protein.linear.MS2	LFQBench	1	1.38629
339	P0A7R1	SSampleA-6600-64w-SSampleB-6600-64w	-1.79986	1.49287e-07	4.89336e-05	protein.linear.MS2	LFQBench	1	1.38629
340	P0A7R5	SSampleA-6600-64w-SSampleB-6600-64w	-2.01595	2.75418e-06	0.000102414	protein.linear.MS2	LFQBench	1	1.38629
341	P0A7R9	SSampleA-6600-64w-SSampleB-6600-64w	-1.77242	6.2448e-07	7.66024e-05	protein.linear.MS2	LFQBench	1	1.38629
342	P0A7S3	SSampleA-6600-64w-SSampleB-6600-64w	-1.99049	2.57687e-05	0.000241582	protein.linear.MS2	LFQBench	1	1.38629
343	P0A7S9	SSampleA-6600-64w-SSampleB-6600-64w	-1.83702	2.71854e-06	0.000102414	protein.linear.MS2	LFQBench	1	1.38629
344	P0A7T3	SSampleA-6600-64w-SSampleB-6600-64w	-1.48846	3.47075e-05	0.000280377	protein.linear.MS2	LFQBench	1	1.38629
345	P0A7T7	SSampleA-6600-64w-SSampleB-6600-64w	-1.94572	3.57335e-05	0.000284808	protein.linear.MS2	LFQBench	1	1.38629
346	P0A7U3	SSampleA-6600-64w-SSampleB-6600-64w	-2.03729	3.47939e-05	0.000280442	protein.linear.MS2	LFQBench	1	1.38629
347	P0A7U7	SSampleA-6600-64w-SSampleB-6600-64w	-1.78213	9.89373e-06	0.000154564	protein.linear.MS2	LFQBench	1	1.38629
348	P0A7V0	SSampleA-6600-64w-SSampleB-6600-64w	-1.57646	3.79989e-06	0.000110327	protein.linear.MS2	LFQBench	1	1.38629
349	P0A7V3	SSampleA-6600-64w-SSampleB-6600-64w	-1.79753	2.45267e-06	0.000100491	protein.linear.MS2	LFQBench	1	1.38629
350	P0A7V8	SSampleA-6600-64w-SSampleB-6600-64w	-1.79155	7.62017e-05	0.00044251	protein.linear.MS2	LFQBench	1	1.38629
351	P0A7W1	SSampleA-6600-64w-SSampleB-6600-64w	-1.9868	4.22674e-06	0.000113954	protein.linear.MS2	LFQBench	1	1.38629
352	P0A7W7	SSampleA-6600-64w-SSampleB-6600-64w	-1.79474	3.15277e-05	0.000269714	protein.linear.MS2	LFQBench	1	1.38629
353	P0A7X3	SSampleA-6600-64w-SSampleB-6600-64w	-1.63265	7.48945e-05	0.000437522	protein.linear.MS2	LFQBench	1	1.38629
354	P0A7Z0	SSampleA-6600-64w-SSampleB-6600-64w	-1.82946	1.38895e-06	9.32767e-05	protein.linear.MS2	LFQBench	1	1.38629
355	P0A7Z4	SSampleA-6600-64w-SSampleB-6600-64w	-1.74601	6.15484e-07	7.66024e-05	protein.linear.MS2	LFQBench	1	1.38629
356	P0A800	SSampleA-6600-64w-SSampleB-6600-64w	-1.07802	0.00160699	0.00426316	protein.linear.MS2	LFQBench	1	1.38629
357	P0A805	SSampleA-6600-64w-SSampleB-6600-64w	-1.68168	2.16954e-06	9.87079e-05	protein.linear.MS2	LFQBench	1	1.38629
358	P0A817	SSampleA-6600-64w-SSampleB-6600-64w	-1.65988	0.000390756	0.00138217	protein.linear.MS2	LFQBench	1	1.38629
359	P0A825	SSampleA-6600-64w-SSampleB-6600-64w	-1.89321	1.26992e-05	0.00017415	protein.linear.MS2	LFQBench	1	1.38629
360	P0A832	SSampleA-6600-64w-SSampleB-6600-64w	-1.68009	0.000630624	0.00198331	protein.linear.MS2	LFQBench	1	1.38629
361	P0A836	SSampleA-6600-64w-SSampleB-6600-64w	-1.78157	3.94455e-06	0.000111176	protein.linear.MS2	LFQBench	1	1.38629
362	P0A850	SSampleA-6600-64w-SSampleB-6600-64w	-1.96158	3.39072e-06	0.000109628	protein.linear.MS2	LFQBench	1	1.38629
363	P0A853	SSampleA-6600-64w-SSampleB-6600-64w	-1.90511	8.26765e-07	7.67096e-05	protein.linear.MS2	LFQBench	1	1.38629
364	P0A855	SSampleA-6600-64w-SSampleB-6600-64w	-1.39858	2.32946e-05	0.000230086	protein.linear.MS2	LFQBench	1	1.38629
365	P0A858	SSampleA-6600-64w-SSampleB-6600-64w	-1.83679	4.60241e-06	0.000115714	protein.linear.MS2	LFQBench	1	1.38629
366	P0A862	SSampleA-6600-64w-SSampleB-6600-64w	-1.85911	1.9137e-06	9.84665e-05	protein.linear.MS2	LFQBench	1	1.38629
367	P0A867	SSampleA-6600-64w-SSampleB-6600-64w	-1.68194	6.78339e-06	0.000134445	protein.linear.MS2	LFQBench	1	1.38629
368	P0A870	SSampleA-6600-64w-SSampleB-6600-64w	-1.82881	6.62693e-07	7.67096e-05	protein.linear.MS2	LFQBench	1	1.38629
369	P0A887	SSampleA-6600-64w-SSampleB-6600-64w	-1.2601	0.000365831	0.00131824	protein.linear.MS2	LFQBench	1	1.38629
370	P0A8A0	SSampleA-6600-64w-SSampleB-6600-64w	-1.74417	1.05305e-05	0.000159009	protein.linear.MS2	LFQBench	1	1.38629
371	P0A8A2	SSampleA-6600-64w-SSampleB-6600-64w	-2.17239	0.00031471	0.00118116	protein.linear.MS2	LFQBench	1	1.38629
372	P0A8A8	SSampleA-6600-64w-SSampleB-6600-64w	-1.89969	0.000676155	0.00209376	protein.linear.MS2	LFQBench	1	1.38629
373	P0A8B5	SSampleA-6600-64w-SSampleB-6600-64w	-1.44479	0.000431688	0.00149236	protein.linear.MS2	LFQBench	1	1.38629
374	P0A8C1	SSampleA-6600-64w-SSampleB-6600-64w	-1.65266	1.24455e-05	0.000172637	protein.linear.MS2	LFQBench	1	1.38629
375	P0A8D0	SSampleA-6600-64w-SSampleB-6600-64w	-0.589016	0.0529736	0.0969028	protein.linear.MS2	LFQBench	1	1.38629
376	P0A8D6	SSampleA-6600-64w-SSampleB-6600-64w	-1.9728	0.000509656	0.00168931	protein.linear.MS2	LFQBench	1	1.38629
377	P0A8E1	SSampleA-6600-64w-SSampleB-6600-64w	-1.93494	8.98686e-06	0.000148384	protein.linear.MS2	LFQBench	1	1.38629
378	P0A8E7	SSampleA-6600-64w-SSampleB-6600-64w	-1.61184	0.000312322	0.00117558	protein.linear.MS2	LFQBench	1	1.38629
379	P0A8F0	SSampleA-6600-64w-SSampleB-6600-64w	-1.78631	1.30175e-07	4.89336e-05	protein.linear.MS2	LFQBench	1	1.38629
380	P0A8F8	SSampleA-6600-64w-SSampleB-6600-64w	-1.62125	0.000904992	0.0026346	protein.linear.MS2	LFQBench	1	1.38629
381	P0A8G3	SSampleA-6600-64w-SSampleB-6600-64w	-1.4235	0.000505649	0.00167854	protein.linear.MS2	LFQBench	1	1.38629
382	P0A8G6	SSampleA-6600-64w-SSampleB-6600-64w	-1.72833	7.87778e-06	0.000144001	protein.linear.MS2	LFQBench	1	1.38629
383	P0A8I5	SSampleA-6600-64w-SSampleB-6600-64w	-1.68762	0.000922413	0.00267651	protein.linear.MS2	LFQBench	1	1.38629
384	P0A8J4	SSampleA-6600-64w-SSampleB-6600-64w	-1.95119	0.000100204	0.000527233	protein.linear.MS2	LFQBench	1	1.38629
385	P0A8J8	SSampleA-6600-64w-SSampleB-6600-64w	-2.15354	3.25071e-05	0.000271416	protein.linear.MS2	LFQBench	1	1.38629
386	P0A8K1	SSampleA-6600-64w-SSampleB-6600-64w	-1.54245	0.00223525	0.00562946	protein.linear.MS2	LFQBench	1	1.38629
387	P0A8L1	SSampleA-6600-64w-SSampleB-6600-64w	-1.62106	3.92322e-06	0.000111176	protein.linear.MS2	LFQBench	1	1.38629
388	P0A8M0	SSampleA-6600-64w-SSampleB-6600-64w	-1.68626	0.000139193	0.000662642	protein.linear.MS2	LFQBench	1	1.38629
389	P0A8M3	SSampleA-6600-64w-SSampleB-6600-64w	-1.60824	3.43359e-05	0.000279295	protein.linear.MS2	LFQBench	1	1.38629
390	P0A8M6	SSampleA-6600-64w-SSampleB-6600-64w	-2.7365	4.32638e-06	0.000113954	protein.linear.MS2	LFQBench	1	1.38629
391	P0A8N3	SSampleA-6600-64w-SSampleB-6600-64w	-1.60858	1.69511e-06	9.48884e-05	protein.linear.MS2	LFQBench	1	1.38629
392	P0A8N5	SSampleA-6600-64w-SSampleB-6600-64w	-1.95926	1.05452e-05	0.000159009	protein.linear.MS2	LFQBench	1	1.38629
393	P0A8P3	SSampleA-6600-64w-SSampleB-6600-64w	-1.45587	0.000142342	0.000671498	protein.linear.MS2	LFQBench	1	1.38629
394	P0A8Q0	SSampleA-6600-64w-SSampleB-6600-64w	-1.53107	0.000182094	0.00079621	protein.linear.MS2	LFQBench	1	1.38629
395	P0A8R0	SSampleA-6600-64w-SSampleB-6600-64w	-1.63563	1.0734e-05	0.00015939	protein.linear.MS2	LFQBench	1	1.38629
396	P0A8T7	SSampleA-6600-64w-SSampleB-6600-64w	-1.64516	1.72782e-06	9.48884e-05	protein.linear.MS2	LFQBench	1	1.38629
397	P0A8V2	SSampleA-6600-64w-SSampleB-6600-64w	-1.75177	1.8605e-06	9.80087e-05	protein.linear.MS2	LFQBench	1	1.38629
398	P0A8W2	SSampleA-6600-64w-SSampleB-6600-64w	-1.44862	0.000424616	0.00147251	protein.linear.MS2	LFQBench	1	1.38629
399	P0A8W8	SSampleA-6600-64w-SSampleB-6600-64w	-1.90265	7.92688e-06	0.000144001	protein.linear.MS2	LFQBench	1	1.38629
400	P0A8X0	SSampleA-6600-64w-SSampleB-6600-64w	-1.84512	0.000115147	0.000578347	protein.linear.MS2	LFQBench	1	1.38629
401	P0A8Y5	SSampleA-6600-64w-SSampleB-6600-64w	-1.57886	0.000291406	0.00112716	protein.linear.MS2	LFQBench	1	1.38629
402	P0A903	SSampleA-6600-64w-SSampleB-6600-64w	-1.47857	9.95931e-05	0.000525268	protein.linear.MS2	LFQBench	1	1.38629
403	P0A905	SSampleA-6600-64w-SSampleB-6600-64w	-1.83543	3.37753e-05	0.00027677	protein.linear.MS2	LFQBench	1	1.38629
404	P0A910	SSampleA-6600-64w-SSampleB-6600-64w	-1.90402	1.65518e-07	4.89336e-05	protein.linear.MS2	LFQBench	1	1.38629
405	P0A912	SSampleA-6600-64w-SSampleB-6600-64w	-1.96474	5.65531e-06	0.000127029	protein.linear.MS2	LFQBench	1	1.38629
406	P0A915	SSampleA-6600-64w-SSampleB-6600-64w	-1.87184	1.23271e-05	0.000172074	protein.linear.MS2	LFQBench	1	1.38629
407	P0A927	SSampleA-6600-64w-SSampleB-6600-64w	-1.83923	1.43349e-05	0.000182801	protein.linear.MS2	LFQBench	1	1.38629
408	P0A937	SSampleA-6600-64w-SSampleB-6600-64w	-1.52969	1.49444e-05	0.000185288	protein.linear.MS2	LFQBench	1	1.38629
409	P0A940	SSampleA-6600-64w-SSampleB-6600-64w	-1.75754	2.47968e-05	0.000239402	protein.linear.MS2	LFQBench	1	1.38629
410	P0A953	SSampleA-6600-64w-SSampleB-6600-64w	-1.67348	1.07823e-05	0.000159571	protein.linear.MS2	LFQBench	1	1.38629
411	P0A955	SSampleA-6600-64w-SSampleB-6600-64w	-1.94984	0.00121247	0.00337433	protein.linear.MS2	LFQBench	1	1.38629
412	P0A972	SSampleA-6600-64w-SSampleB-6600-64w	-1.78076	2.33763e-05	0.000230379	protein.linear.MS2	LFQBench	1	1.38629
413	P0A988	SSampleA-6600-64w-SSampleB-6600-64w	-1.92601	4.12478e-05	0.000309358	protein.linear.MS2	LFQBench	1	1.38629
414	P0A991	SSampleA-6600-64w-SSampleB-6600-64w	-1.85124	1.48052e-06	9.48884e-05	protein.linear.MS2	LFQBench	1	1.38629
415	P0A998	SSampleA-6600-64w-SSampleB-6600-64w	-0.85354	0.00125815	0.0034601	protein.linear.MS2	LFQBench	1	1.38629
416	P0A9A6	SSampleA-6600-64w-SSampleB-6600-64w	-1.44649	3.62683e-05	0.000287097	protein.linear.MS2	LFQBench	1	1.38629
417	P0A9A9	SSampleA-6600-64w-SSampleB-6600-64w	-1.51514	2.65955e-05	0.000246269	protein.linear.MS2	LFQBench	1	1.38629
418	P0A9B2	SSampleA-6600-64w-SSampleB-6600-64w	-1.85787	1.50523e-06	9.48884e-05	protein.linear.MS2	LFQBench	1	1.38629
419	P0A9B6	SSampleA-6600-64w-SSampleB-6600-64w	-1.69658	4.97118e-06	0.000120865	protein.linear.MS2	LFQBench	1	1.38629
420	P0A9C3	SSampleA-6600-64w-SSampleB-6600-64w	-1.44221	4.52164e-05	0.000324283	protein.linear.MS2	LFQBench	1	1.38629
421	P0A9C5	SSampleA-6600-64w-SSampleB-6600-64w	-1.59537	2.20485e-05	0.00022555	protein.linear.MS2	LFQBench	1	1.38629
422	P0A9C9	SSampleA-6600-64w-SSampleB-6600-64w	1.03223	0.570723	0.680531	protein.linear.MS2	LFQBench	1	1.38629
423	P0A9D2	SSampleA-6600-64w-SSampleB-6600-64w	-1.82546	2.93042e-05	0.000259862	protein.linear.MS2	LFQBench	1	1.38629
424	P0A9D4	SSampleA-6600-64w-SSampleB-6600-64w	-1.71609	0.000744629	0.00225838	protein.linear.MS2	LFQBench	1	1.38629
425	P0A9D8	SSampleA-6600-64w-SSampleB-6600-64w	-1.62332	1.12198e-05	0.000161718	protein.linear.MS2	LFQBench	1	1.38629
426	P0A9G6	SSampleA-6600-64w-SSampleB-6600-64w	-1.94316	8.21622e-07	7.67096e-05	protein.linear.MS2	LFQBench	1	1.38629
427	P0A9H1	SSampleA-6600-64w-SSampleB-6600-64w	-1.89907	1.13147e-05	0.000162031	protein.linear.MS2	LFQBench	1	1.38629
428	P0A9H3	SSampleA-6600-64w-SSampleB-6600-64w	-1.46719	0.000488592	0.00163542	protein.linear.MS2	LFQBench	1	1.38629
429	P0A9J6	SSampleA-6600-64w-SSampleB-6600-64w	-1.68165	4.7509e-05	0.000330513	protein.linear.MS2	LFQBench	1	1.38629
430	P0A9K3	SSampleA-6600-64w-SSampleB-6600-64w	-1.66688	1.07252e-05	0.00015939	protein.linear.MS2	LFQBench	1	1.38629
431	P0A9K9	SSampleA-6600-64w-SSampleB-6600-64w	-1.85087	1.24209e-05	0.000172637	protein.linear.MS2	LFQBench	1	1.38629
432	P0A9L3	SSampleA-6600-64w-SSampleB-6600-64w	-1.68852	3.37127e-06	0.000109628	protein.linear.MS2	LFQBench	1	1.38629
433	P0A9L5	SSampleA-6600-64w-SSampleB-6600-64w	-1.93992	0.000155507	0.000718286	protein.linear.MS2	LFQBench	1	1.38629
434	P0A9L8	SSampleA-6600-64w-SSampleB-6600-64w	-1.81227	7.71264e-07	7.67096e-05	protein.linear.MS2	LFQBench	1	1.38629
435	P0A9M0	SSampleA-6600-64w-SSampleB-6600-64w	-1.79936	0.000355559	0.00129175	protein.linear.MS2	LFQBench	1	1.38629
436	P0A9M2	SSampleA-6600-64w-SSampleB-6600-64w	-2.01777	1.46424e-05	0.00018407	protein.linear.MS2	LFQBench	1	1.38629
437	P0A9M5	SSampleA-6600-64w-SSampleB-6600-64w	-1.80768	4.51141e-05	0.000324283	protein.linear.MS2	LFQBench	1	1.38629
438	P0A9M8	SSampleA-6600-64w-SSampleB-6600-64w	-1.80544	3.71586e-06	0.000109628	protein.linear.MS2	LFQBench	1	1.38629
439	P0A9P0	SSampleA-6600-64w-SSampleB-6600-64w	-1.90077	2.02628e-05	0.000219225	protein.linear.MS2	LFQBench	1	1.38629
440	P0A9P4	SSampleA-6600-64w-SSampleB-6600-64w	-1.54763	0.000272589	0.0010789	protein.linear.MS2	LFQBench	1	1.38629
441	P0A9Q1	SSampleA-6600-64w-SSampleB-6600-64w	-1.67786	0.000315066	0.00118137	protein.linear.MS2	LFQBench	1	1.38629
442	P0A9Q5	SSampleA-6600-64w-SSampleB-6600-64w	-1.69744	5.27217e-05	0.000355089	protein.linear.MS2	LFQBench	1	1.38629
443	P0A9Q7	SSampleA-6600-64w-SSampleB-6600-64w	-1.82842	3.24454e-06	0.000109628	protein.linear.MS2	LFQBench	1	1.38629
444	P0A9Q9	SSampleA-6600-64w-SSampleB-6600-64w	-1.57368	1.98465e-06	9.85905e-05	protein.linear.MS2	LFQBench	1	1.38629
445	P0A9S1	SSampleA-6600-64w-SSampleB-6600-64w	-1.99299	4.08572e-08	3.36553e-05	protein.linear.MS2	LFQBench	1	1.38629
446	P0A9S5	SSampleA-6600-64w-SSampleB-6600-64w	-1.59541	0.000244811	0.000993397	protein.linear.MS2	LFQBench	1	1.38629
447	P0A9T0	SSampleA-6600-64w-SSampleB-6600-64w	-1.60604	9.46713e-05	0.000507782	protein.linear.MS2	LFQBench	1	1.38629
448	P0A9T4	SSampleA-6600-64w-SSampleB-6600-64w	-1.82586	5.32031e-06	0.000124563	protein.linear.MS2	LFQBench	1	1.38629
449	P0A9V1	SSampleA-6600-64w-SSampleB-6600-64w	-1.61779	0.00239705	0.0059825	protein.linear.MS2	LFQBench	1	1.38629
450	P0A9W3	SSampleA-6600-64w-SSampleB-6600-64w	-1.80028	7.3004e-07	7.67096e-05	protein.linear.MS2	LFQBench	1	1.38629
451	P0A9W9	SSampleA-6600-64w-SSampleB-6600-64w	-2.25392	0.000233248	0.000956554	protein.linear.MS2	LFQBench	1	1.38629
452	P0A9X4	SSampleA-6600-64w-SSampleB-6600-64w	-1.74685	2.43472e-05	0.000237305	protein.linear.MS2	LFQBench	1	1.38629
453	P0A9Y6	SSampleA-6600-64w-SSampleB-6600-64w	-1.84576	0.000118407	0.000591366	protein.linear.MS2	LFQBench	1	1.38629
454	P0A9Z1	SSampleA-6600-64w-SSampleB-6600-64w	-2.01806	9.01998e-05	0.000492151	protein.linear.MS2	LFQBench	1	1.38629
455	P0AA04	SSampleA-6600-64w-SSampleB-6600-64w	-1.32334	2.1883e-05	0.000225033	protein.linear.MS2	LFQBench	1	1.38629
456	P0AA10	SSampleA-6600-64w-SSampleB-6600-64w	-1.77806	5.74544e-05	0.000372779	protein.linear.MS2	LFQBench	1	1.38629
457	P0AA16	SSampleA-6600-64w-SSampleB-6600-64w	-1.82175	7.37754e-05	0.000434695	protein.linear.MS2	LFQBench	1	1.38629
458	P0AA25	SSampleA-6600-64w-SSampleB-6600-64w	-1.88497	7.9287e-06	0.000144001	protein.linear.MS2	LFQBench	1	1.38629
459	P0AA53	SSampleA-6600-64w-SSampleB-6600-64w	-1.57909	0.000129882	0.000635057	protein.linear.MS2	LFQBench	1	1.38629
460	P0AA91	SSampleA-6600-64w-SSampleB-6600-64w	-1.39824	0.000677596	0.00209676	protein.linear.MS2	LFQBench	1	1.38629
461	P0AAA1	SSampleA-6600-64w-SSampleB-6600-64w	-2.04211	1.10387e-05	0.000161209	protein.linear.MS2	LFQBench	1	1.38629
462	P0AAB6	SSampleA-6600-64w-SSampleB-6600-64w	-1.40707	6.08255e-05	0.000382915	protein.linear.MS2	LFQBench	1	1.38629
463	P0AAB8	SSampleA-6600-64w-SSampleB-6600-64w	-1.80761	6.00647e-05	0.000382826	protein.linear.MS2	LFQBench	1	1.38629
464	P0AAC0	SSampleA-6600-64w-SSampleB-6600-64w	-1.81634	7.8966e-05	0.000453798	protein.linear.MS2	LFQBench	1	1.38629
465	P0AAD6	SSampleA-6600-64w-SSampleB-6600-64w	-1.75775	4.06479e-05	0.000307702	protein.linear.MS2	LFQBench	1	1.38629
466	P0AAF6	SSampleA-6600-64w-SSampleB-6600-64w	-1.24777	0.00055035	0.00178652	protein.linear.MS2	LFQBench	1	1.38629
467	P0AAI3	SSampleA-6600-64w-SSampleB-6600-64w	-0.978875	3.91606e-05	0.000301868	protein.linear.MS2	LFQBench	1	1.38629
468	P0AAI5	SSampleA-6600-64w-SSampleB-6600-64w	-1.60991	5.26602e-05	0.000355089	protein.linear.MS2	LFQBench	1	1.38629
469	P0AAI9	SSampleA-6600-64w-SSampleB-6600-64w	-1.60278	0.000643578	0.00201505	protein.linear.MS2	LFQBench	1	1.38629
470	P0AAJ5	SSampleA-6600-64w-SSampleB-6600-64w	-1.7885	1.43149e-05	0.000182801	protein.linear.MS2	LFQBench	1	1.38629
471	P0AAQ2	SSampleA-6600-64w-SSampleB-6600-64w	-1.67188	3.42617e-05	0.000279295	protein.linear.MS2	LFQBench	1	1.38629
472	P0AAQ6	SSampleA-6600-64w-SSampleB-6600-64w	-1.67189	9.07386e-05	0.000494039	protein.linear.MS2	LFQBench	1	1.38629
473	P0AAT9	SSampleA-6600-64w-SSampleB-6600-64w	-1.64968	0.000204207	0.000870534	protein.linear.MS2	LFQBench	1	1.38629
474	P0AAX8	SSampleA-6600-64w-SSampleB-6600-64w	-1.72889	4.2257e-05	0.000313737	protein.linear.MS2	LFQBench	1	1.38629
475	P0AB14	SSampleA-6600-64w-SSampleB-6600-64w	-1.58067	1.33281e-05	0.000177406	protein.linear.MS2	LFQBench	1	1.38629
476	P0AB28	SSampleA-6600-64w-SSampleB-6600-64w	-0.107907	0.192724	0.300072	protein.linear.MS2	LFQBench	1	1.38629
477	P0AB38	SSampleA-6600-64w-SSampleB-6600-64w	-1.54797	3.18321e-05	0.000269841	protein.linear.MS2	LFQBench	1	1.38629
478	P0AB52	SSampleA-6600-64w-SSampleB-6600-64w	-1.70364	6.8291e-05	0.0004117	protein.linear.MS2	LFQBench	1	1.38629
479	P0AB71	SSampleA-6600-64w-SSampleB-6600-64w	-1.92729	5.93607e-05	0.00038179	protein.linear.MS2	LFQBench	1	1.38629
480	P0AB77	SSampleA-6600-64w-SSampleB-6600-64w	-1.91372	6.05323e-05	0.000382826	protein.linear.MS2	LFQBench	1	1.38629
481	P0AB80	SSampleA-6600-64w-SSampleB-6600-64w	-1.47404	2.81055e-05	0.000255226	protein.linear.MS2	LFQBench	1	1.38629
482	P0AB91	SSampleA-6600-64w-SSampleB-6600-64w	-1.66188	2.20905e-05	0.00022555	protein.linear.MS2	LFQBench	1	1.38629
483	P0ABA0	SSampleA-6600-64w-SSampleB-6600-64w	-1.90149	3.97702e-06	0.000111382	protein.linear.MS2	LFQBench	1	1.38629
484	P0ABA4	SSampleA-6600-64w-SSampleB-6600-64w	-2.41058	1.16495e-07	4.89336e-05	protein.linear.MS2	LFQBench	1	1.38629
485	P0ABA6	SSampleA-6600-64w-SSampleB-6600-64w	-1.51568	3.98488e-05	0.000303496	protein.linear.MS2	LFQBench	1	1.38629
486	P0ABB0	SSampleA-6600-64w-SSampleB-6600-64w	-1.54803	6.83982e-05	0.000411785	protein.linear.MS2	LFQBench	1	1.38629
487	P0ABB4	SSampleA-6600-64w-SSampleB-6600-64w	-1.79651	2.14538e-05	0.000224195	protein.linear.MS2	LFQBench	1	1.38629
488	P0ABC3	SSampleA-6600-64w-SSampleB-6600-64w	-1.66378	9.70116e-06	0.000154564	protein.linear.MS2	LFQBench	1	1.38629
489	P0ABC7	SSampleA-6600-64w-SSampleB-6600-64w	-1.55989	8.32118e-06	0.000145538	protein.linear.MS2	LFQBench	1	1.38629
490	P0ABD3	SSampleA-6600-64w-SSampleB-6600-64w	-2.23106	1.02039e-05	0.00015763	protein.linear.MS2	LFQBench	1	1.38629
491	P0ABD5	SSampleA-6600-64w-SSampleB-6600-64w	-1.65301	6.00045e-05	0.000382826	protein.linear.MS2	LFQBench	1	1.38629
492	P0ABD8	SSampleA-6600-64w-SSampleB-6600-64w	-1.83301	2.09537e-05	0.000223422	protein.linear.MS2	LFQBench	1	1.38629
493	P0ABF6	SSampleA-6600-64w-SSampleB-6600-64w	-1.51464	0.000838718	0.00247918	protein.linear.MS2	LFQBench	1	1.38629
494	P0ABH0	SSampleA-6600-64w-SSampleB-6600-64w	-2.0713	6.49306e-05	0.000398833	protein.linear.MS2	LFQBench	1	1.38629
495	P0ABH7	SSampleA-6600-64w-SSampleB-6600-64w	-1.73395	2.83553e-05	0.000255226	protein.linear.MS2	LFQBench	1	1.38629
496	P0ABJ9	SSampleA-6600-64w-SSampleB-6600-64w	-1.77575	7.11457e-06	0.000135263	protein.linear.MS2	LFQBench	1	1.38629
497	P0ABK2	SSampleA-6600-64w-SSampleB-6600-64w	-1.91868	1.2074e-06	9.21164e-05	protein.linear.MS2	LFQBench	1	1.38629
498	P0ABK5	SSampleA-6600-64w-SSampleB-6600-64w	-1.55764	1.7061e-05	0.000199195	protein.linear.MS2	LFQBench	1	1.38629
499	P0ABN5	SSampleA-6600-64w-SSampleB-6600-64w	-1.01799	8.79695e-05	0.000485974	protein.linear.MS2	LFQBench	1	1.38629
500	P0ABP8	SSampleA-6600-64w-SSampleB-6600-64w	-2.09396	6.01854e-06	0.000132096	protein.linear.MS2	LFQBench	1	1.38629
501	P0ABS1	SSampleA-6600-64w-SSampleB-6600-64w	-1.76157	2.51382e-05	0.000239734	protein.linear.MS2	LFQBench	1	1.38629
502	P0ABT2	SSampleA-6600-64w-SSampleB-6600-64w	-1.86702	3.00993e-05	0.000263742	protein.linear.MS2	LFQBench	1	1.38629
503	P0ABU0	SSampleA-6600-64w-SSampleB-6600-64w	-1.55118	5.72342e-06	0.00012791	protein.linear.MS2	LFQBench	1	1.38629
504	P0ABU2	SSampleA-6600-64w-SSampleB-6600-64w	-1.72607	8.17278e-05	0.000463055	protein.linear.MS2	LFQBench	1	1.38629
505	P0ABU5	SSampleA-6600-64w-SSampleB-6600-64w	-1.98701	3.56424e-06	0.000109628	protein.linear.MS2	LFQBench	1	1.38629
506	P0ABZ4	SSampleA-6600-64w-SSampleB-6600-64w	-1.92735	0.00136958	0.00372946	protein.linear.MS2	LFQBench	1	1.38629
507	P0ABZ6	SSampleA-6600-64w-SSampleB-6600-64w	-1.31457	2.52177e-06	0.000101436	protein.linear.MS2	LFQBench	1	1.38629
508	P0AC02	SSampleA-6600-64w-SSampleB-6600-64w	-1.02148	0.00192856	0.00498474	protein.linear.MS2	LFQBench	1	1.38629
509	P0AC19	SSampleA-6600-64w-SSampleB-6600-64w	-1.61593	0.000123953	0.000614128	protein.linear.MS2	LFQBench	1	1.38629
510	P0AC33	SSampleA-6600-64w-SSampleB-6600-64w	-1.74617	1.53702e-06	9.48884e-05	protein.linear.MS2	LFQBench	1	1.38629
511	P0AC38	SSampleA-6600-64w-SSampleB-6600-64w	-1.74836	8.83786e-06	0.000148135	protein.linear.MS2	LFQBench	1	1.38629
512	P0AC41	SSampleA-6600-64w-SSampleB-6600-64w	-2.1371	0.000222654	0.000921649	protein.linear.MS2	LFQBench	1	1.38629
513	P0AC47	SSampleA-6600-64w-SSampleB-6600-64w	-1.87226	2.4887e-05	0.000239402	protein.linear.MS2	LFQBench	1	1.38629
514	P0AC53	SSampleA-6600-64w-SSampleB-6600-64w	-1.80195	1.0062e-05	0.000156225	protein.linear.MS2	LFQBench	1	1.38629
515	P0AC59	SSampleA-6600-64w-SSampleB-6600-64w	-1.39455	1.11308e-06	8.64104e-05	protein.linear.MS2	LFQBench	1	1.38629
516	P0AC62	SSampleA-6600-64w-SSampleB-6600-64w	-1.61848	7.58565e-06	0.00013986	protein.linear.MS2	LFQBench	1	1.38629
517	P0AC69	SSampleA-6600-64w-SSampleB-6600-64w	-2.11432	1.76637e-05	0.000204078	protein.linear.MS2	LFQBench	1	1.38629
518	P0AC86	SSampleA-6600-64w-SSampleB-6600-64w	-2.40317	0.000501733	0.00167181	protein.linear.MS2	LFQBench	1	1.38629
519	P0ACA3	SSampleA-6600-64w-SSampleB-6600-64w	-1.80524	5.88315e-05	0.000379489	protein.linear.MS2	LFQBench	1	1.38629
520	P0ACA7	SSampleA-6600-64w-SSampleB-6600-64w	-1.77019	2.66838e-05	0.000246505	protein.linear.MS2	LFQBench	1	1.38629
521	P0ACB2	SSampleA-6600-64w-SSampleB-6600-64w	-1.60549	0.000892922	0.00260804	protein.linear.MS2	LFQBench	1	1.38629
522	P0ACC7	SSampleA-6600-64w-SSampleB-6600-64w	-1.68771	1.98474e-07	5.16615e-05	protein.linear.MS2	LFQBench	1	1.38629
523	P0ACD8	SSampleA-6600-64w-SSampleB-6600-64w	-1.8711	5.29194e-05	0.000355354	protein.linear.MS2	LFQBench	1	1.38629
524	P0ACE0	SSampleA-6600-64w-SSampleB-6600-64w	-1.57138	0.00544506	0.0122868	protein.linear.MS2	LFQBench	1	1.38629
525	P0ACE7	SSampleA-6600-64w-SSampleB-6600-64w	-1.74139	1.53354e-05	0.000186814	protein.linear.MS2	LFQBench	1	1.38629
526	P0ACF0	SSampleA-6600-64w-SSampleB-6600-64w	-1.75416	2.70725e-05	0.000248539	protein.linear.MS2	LFQBench	1	1.38629
527	P0ACF4	SSampleA-6600-64w-SSampleB-6600-64w	-1.68846	3.28041e-05	0.000271416	protein.linear.MS2	LFQBench	1	1.38629
528	P0ACF8	SSampleA-6600-64w-SSampleB-6600-64w	-1.44258	0.000160683	0.000732169	protein.linear.MS2	LFQBench	1	1.38629
529	P0ACG1	SSampleA-6600-64w-SSampleB-6600-64w	-1.82607	1.12651e-05	0.000161845	protein.linear.MS2	LFQBench	1	1.38629
530	P0ACJ0	SSampleA-6600-64w-SSampleB-6600-64w	-1.5672	7.48913e-05	0.000437522	protein.linear.MS2	LFQBench	1	1.38629
531	P0ACJ8	SSampleA-6600-64w-SSampleB-6600-64w	-1.84022	5.31359e-05	0.000355713	protein.linear.MS2	LFQBench	1	1.38629
532	P0ACN4	SSampleA-6600-64w-SSampleB-6600-64w	-2.08548	2.82978e-05	0.000255226	protein.linear.MS2	LFQBench	1	1.38629
533	P0ACR9	SSampleA-6600-64w-SSampleB-6600-64w	-2.19101	0.000208084	0.000881968	protein.linear.MS2	LFQBench	1	1.38629
534	P0ACU7	SSampleA-6600-64w-SSampleB-6600-64w	-1.66318	4.83078e-05	0.000332963	protein.linear.MS2	LFQBench	1	1.38629
535	P0ACW6	SSampleA-6600-64w-SSampleB-6600-64w	-1.95371	0.00122228	0.00339095	protein.linear.MS2	LFQBench	1	1.38629
536	P0ACX3	SSampleA-6600-64w-SSampleB-6600-64w	-1.6193	0.000217425	0.000908505	protein.linear.MS2	LFQBench	1	1.38629
537	P0ACY1	SSampleA-6600-64w-SSampleB-6600-64w	-1.94139	7.73713e-07	7.67096e-05	protein.linear.MS2	LFQBench	1	1.38629
538	P0ACY3	SSampleA-6600-64w-SSampleB-6600-64w	-1.88399	8.52662e-06	0.000146313	protein.linear.MS2	LFQBench	1	1.38629
539	P0AD12	SSampleA-6600-64w-SSampleB-6600-64w	-1.31565	0.000116123	0.000582591	protein.linear.MS2	LFQBench	1	1.38629
540	P0AD24	SSampleA-6600-64w-SSampleB-6600-64w	1.45617	0.0329798	0.0631483	protein.linear.MS2	LFQBench	1	1.38629
541	P0AD33	SSampleA-6600-64w-SSampleB-6600-64w	-1.93138	4.48658e-05	0.000323868	protein.linear.MS2	LFQBench	1	1.38629
542	P0AD49	SSampleA-6600-64w-SSampleB-6600-64w	-2.08654	0.000396378	0.00139421	protein.linear.MS2	LFQBench	1	1.38629
543	P0AD59	SSampleA-6600-64w-SSampleB-6600-64w	-1.64637	6.44674e-05	0.000397864	protein.linear.MS2	LFQBench	1	1.38629
544	P0AD61	SSampleA-6600-64w-SSampleB-6600-64w	-1.7393	5.35859e-06	0.000124799	protein.linear.MS2	LFQBench	1	1.38629
545	P0ADA5	SSampleA-6600-64w-SSampleB-6600-64w	-1.87084	3.5351e-06	0.000109628	protein.linear.MS2	LFQBench	1	1.38629
546	P0ADB1	SSampleA-6600-64w-SSampleB-6600-64w	-1.57848	4.30848e-06	0.000113954	protein.linear.MS2	LFQBench	1	1.38629
547	P0ADB7	SSampleA-6600-64w-SSampleB-6600-64w	-1.77352	2.74754e-07	6.07892e-05	protein.linear.MS2	LFQBench	1	1.38629
548	P0ADC1	SSampleA-6600-64w-SSampleB-6600-64w	-2.12797	1.13733e-05	0.000162345	protein.linear.MS2	LFQBench	1	1.38629
549	P0ADE6	SSampleA-6600-64w-SSampleB-6600-64w	-1.55093	0.00541958	0.012248	protein.linear.MS2	LFQBench	1	1.38629
550	P0ADE8	SSampleA-6600-64w-SSampleB-6600-64w	-1.68663	1.32287e-05	0.00017685	protein.linear.MS2	LFQBench	1	1.38629
551	P0ADG4	SSampleA-6600-64w-SSampleB-6600-64w	-1.37592	2.60037e-05	0.00024327	protein.linear.MS2	LFQBench	1	1.38629
552	P0ADG7	SSampleA-6600-64w-SSampleB-6600-64w	-1.48598	0.000104335	0.000541246	protein.linear.MS2	LFQBench	1	1.38629
553	P0ADI7	SSampleA-6600-64w-SSampleB-6600-64w	-1.79475	3.03593e-05	0.00026497	protein.linear.MS2	LFQBench	1	1.38629
554	P0ADK0	SSampleA-6600-64w-SSampleB-6600-64w	-1.7024	9.18337e-05	0.000497386	protein.linear.MS2	LFQBench	1	1.38629
555	P0ADN2	SSampleA-6600-64w-SSampleB-6600-64w	-1.87334	0.000305184	0.0011562	protein.linear.MS2	LFQBench	1	1.38629
556	P0ADP9	SSampleA-6600-64w-SSampleB-6600-64w	-2.13594	4.74054e-05	0.000330513	protein.linear.MS2	LFQBench	1	1.38629
557	P0ADR6	SSampleA-6600-64w-SSampleB-6600-64w	-1.20239	0.0046961	0.0107893	protein.linear.MS2	LFQBench	1	1.38629
558	P0ADS6	SSampleA-6600-64w-SSampleB-6600-64w	-1.73215	6.57825e-05	0.000401157	protein.linear.MS2	LFQBench	1	1.38629
559	P0ADT5	SSampleA-6600-64w-SSampleB-6600-64w	-0.506792	0.00357357	0.00844715	protein.linear.MS2	LFQBench	1	1.38629
560	P0ADT8	SSampleA-6600-64w-SSampleB-6600-64w	-2.07584	7.0602e-06	0.000135263	protein.linear.MS2	LFQBench	1	1.38629
561	P0ADU2	SSampleA-6600-64w-SSampleB-6600-64w	-1.34408	2.68065e-05	0.000246609	protein.linear.MS2	LFQBench	1	1.38629
562	P0ADU5	SSampleA-6600-64w-SSampleB-6600-64w	-1.9007	9.08581e-07	7.88328e-05	protein.linear.MS2	LFQBench	1	1.38629
563	P0ADV7	SSampleA-6600-64w-SSampleB-6600-64w	-1.48628	7.14903e-06	0.000135263	protein.linear.MS2	LFQBench	1	1.38629
564	P0ADW3	SSampleA-6600-64w-SSampleB-6600-64w	-1.22274	0.000887657	0.00259437	protein.linear.MS2	LFQBench	1	1.38629
565	P0ADX7	SSampleA-6600-64w-SSampleB-6600-64w	-1.84652	0.000185339	0.000807209	protein.linear.MS2	LFQBench	1	1.38629
566	P0ADY1	SSampleA-6600-64w-SSampleB-6600-64w	-1.53616	2.55664e-05	0.000240705	protein.linear.MS2	LFQBench	1	1.38629
567	P0ADY3	SSampleA-6600-64w-SSampleB-6600-64w	-1.86606	4.28361e-06	0.000113954	protein.linear.MS2	LFQBench	1	1.38629
568	P0ADY7	SSampleA-6600-64w-SSampleB-6600-64w	-2.16267	6.15101e-06	0.000132096	protein.linear.MS2	LFQBench	1	1.38629
569	P0ADZ0	SSampleA-6600-64w-SSampleB-6600-64w	-1.83604	1.41951e-05	0.000182315	protein.linear.MS2	LFQBench	1	1.38629
570	P0ADZ4	SSampleA-6600-64w-SSampleB-6600-64w	-2.09692	1.77886e-05	0.000204402	protein.linear.MS2	LFQBench	1	1.38629
571	P0ADZ7	SSampleA-6600-64w-SSampleB-6600-64w	-1.81202	1.41233e-06	9.32767e-05	protein.linear.MS2	LFQBench	1	1.38629
572	P0AE01	SSampleA-6600-64w-SSampleB-6600-64w	-1.79978	2.98098e-05	0.000263207	protein.linear.MS2	LFQBench	1	1.38629
573	P0AE06	SSampleA-6600-64w-SSampleB-6600-64w	-2.05344	3.29074e-06	0.000109628	protein.linear.MS2	LFQBench	1	1.38629
574	P0AE08	SSampleA-6600-64w-SSampleB-6600-64w	-1.85558	1.55593e-06	9.48884e-05	protein.linear.MS2	LFQBench	1	1.38629
575	P0AE18	SSampleA-6600-64w-SSampleB-6600-64w	-1.51542	7.69115e-07	7.67096e-05	protein.linear.MS2	LFQBench	1	1.38629
576	P0AE22	SSampleA-6600-64w-SSampleB-6600-64w	-0.0453296	0.723486	0.80539	protein.linear.MS2	LFQBench	1	1.38629
577	P0AE52	SSampleA-6600-64w-SSampleB-6600-64w	-1.9081	2.73978e-05	0.000250486	protein.linear.MS2	LFQBench	1	1.38629
578	P0AE82	SSampleA-6600-64w-SSampleB-6600-64w	-0.179525	0.315559	0.438276	protein.linear.MS2	LFQBench	1	1.38629
579	P0AE88	SSampleA-6600-64w-SSampleB-6600-64w	-1.92312	0.00043055	0.00149073	protein.linear.MS2	LFQBench	1	1.38629
580	P0AEB2	SSampleA-6600-64w-SSampleB-6600-64w	-1.69522	2.42595e-05	0.000236972	protein.linear.MS2	LFQBench	1	1.38629
581	P0AEB7	SSampleA-6600-64w-SSampleB-6600-64w	-1.58847	0.000600835	0.00191136	protein.linear.MS2	LFQBench	1	1.38629
582	P0AED0	SSampleA-6600-64w-SSampleB-6600-64w	-2.02124	6.59077e-05	0.000401157	protein.linear.MS2	LFQBench	1	1.38629
583	P0AEE1	SSampleA-6600-64w-SSampleB-6600-64w	-1.53553	0.000538759	0.00175692	protein.linear.MS2	LFQBench	1	1.38629
584	P0AEE5	SSampleA-6600-64w-SSampleB-6600-64w	-1.65341	3.7449e-06	0.000109743	protein.linear.MS2	LFQBench	1	1.38629
585	P0AEG4	SSampleA-6600-64w-SSampleB-6600-64w	-1.9358	5.96662e-05	0.000382642	protein.linear.MS2	LFQBench	1	1.38629
586	P0AEH5	SSampleA-6600-64w-SSampleB-6600-64w	-1.61981	4.17075e-05	0.000311749	protein.linear.MS2	LFQBench	1	1.38629
587	P0AEK2	SSampleA-6600-64w-SSampleB-6600-64w	-1.58923	4.4726e-05	0.000323387	protein.linear.MS2	LFQBench	1	1.38629
588	P0AEK4	SSampleA-6600-64w-SSampleB-6600-64w	-1.93972	1.2758e-05	0.00017415	protein.linear.MS2	LFQBench	1	1.38629
589	P0AEM9	SSampleA-6600-64w-SSampleB-6600-64w	-1.3327	0.000278131	0.00109398	protein.linear.MS2	LFQBench	1	1.38629
590	P0AEN8	SSampleA-6600-64w-SSampleB-6600-64w	-1.63346	0.00118691	0.00331991	protein.linear.MS2	LFQBench	1	1.38629
591	P0AEP3	SSampleA-6600-64w-SSampleB-6600-64w	-1.92129	4.59486e-06	0.000115714	protein.linear.MS2	LFQBench	1	1.38629
592	P0AEQ3	SSampleA-6600-64w-SSampleB-6600-64w	-1.66611	9.60217e-05	0.000511246	protein.linear.MS2	LFQBench	1	1.38629
593	P0AES4	SSampleA-6600-64w-SSampleB-6600-64w	-2.044	2.16313e-05	0.000224195	protein.linear.MS2	LFQBench	1	1.38629
594	P0AES6	SSampleA-6600-64w-SSampleB-6600-64w	-1.80446	0.000524949	0.00172194	protein.linear.MS2	LFQBench	1	1.38629
595	P0AES9	SSampleA-6600-64w-SSampleB-6600-64w	-1.72481	1.05647e-05	0.000159009	protein.linear.MS2	LFQBench	1	1.38629
596	P0AET2	SSampleA-6600-64w-SSampleB-6600-64w	-2.18895	1.62204e-06	9.48884e-05	protein.linear.MS2	LFQBench	1	1.38629
597	P0AET8	SSampleA-6600-64w-SSampleB-6600-64w	-1.79175	0.000134771	0.000651763	protein.linear.MS2	LFQBench	1	1.38629
598	P0AEU0	SSampleA-6600-64w-SSampleB-6600-64w	-1.73808	0.000180263	0.000790075	protein.linear.MS2	LFQBench	1	1.38629
599	P0AEU7	SSampleA-6600-64w-SSampleB-6600-64w	-1.70006	6.14832e-05	0.000384814	protein.linear.MS2	LFQBench	1	1.38629
600	P0AEW9	SSampleA-6600-64w-SSampleB-6600-64w	-1.75726	1.10279e-05	0.000161209	protein.linear.MS2	LFQBench	1	1.38629
601	P0AEX9	SSampleA-6600-64w-SSampleB-6600-64w	-1.76373	7.09927e-06	0.000135263	protein.linear.MS2	LFQBench	1	1.38629
602	P0AEZ3	SSampleA-6600-64w-SSampleB-6600-64w	-1.35013	9.65244e-06	0.000154564	protein.linear.MS2	LFQBench	1	1.38629
603	P0AEZ9	SSampleA-6600-64w-SSampleB-6600-64w	-1.50849	9.28125e-05	0.000500848	protein.linear.MS2	LFQBench	1	1.38629
604	P0AF03	SSampleA-6600-64w-SSampleB-6600-64w	-1.73408	3.32145e-05	0.000273695	protein.linear.MS2	LFQBench	1	1.38629
605	P0AF08	SSampleA-6600-64w-SSampleB-6600-64w	-2.00987	2.45258e-05	0.000238521	protein.linear.MS2	LFQBench	1	1.38629
606	P0AF12	SSampleA-6600-64w-SSampleB-6600-64w	-1.46839	0.000171744	0.000763018	protein.linear.MS2	LFQBench	1	1.38629
607	P0AF18	SSampleA-6600-64w-SSampleB-6600-64w	-2.07521	4.7573e-05	0.000330513	protein.linear.MS2	LFQBench	1	1.38629
608	P0AF24	SSampleA-6600-64w-SSampleB-6600-64w	-1.37374	0.00539176	0.0121914	protein.linear.MS2	LFQBench	1	1.38629
609	P0AF28	SSampleA-6600-64w-SSampleB-6600-64w	-1.96594	6.77787e-06	0.000134445	protein.linear.MS2	LFQBench	1	1.38629
610	P0AF36	SSampleA-6600-64w-SSampleB-6600-64w	-1.79061	0.00014619	0.000686721	protein.linear.MS2	LFQBench	1	1.38629
611	P0AF50	SSampleA-6600-64w-SSampleB-6600-64w	-1.94274	2.1218e-05	0.000223901	protein.linear.MS2	LFQBench	1	1.38629
612	P0AF67	SSampleA-6600-64w-SSampleB-6600-64w	-1.76843	8.30184e-06	0.000145538	protein.linear.MS2	LFQBench	1	1.38629
613	P0AF70	SSampleA-6600-64w-SSampleB-6600-64w	-1.6244	2.66391e-06	0.000101619	protein.linear.MS2	LFQBench	1	1.38629
614	P0AF93	SSampleA-6600-64w-SSampleB-6600-64w	-1.82959	2.78841e-05	0.000254406	protein.linear.MS2	LFQBench	1	1.38629
615	P0AFB1	SSampleA-6600-64w-SSampleB-6600-64w	-0.483806	0.0883283	0.154065	protein.linear.MS2	LFQBench	1	1.38629
616	P0AFC3	SSampleA-6600-64w-SSampleB-6600-64w	-1.41583	0.000132407	0.000642789	protein.linear.MS2	LFQBench	1	1.38629
617	P0AFC7	SSampleA-6600-64w-SSampleB-6600-64w	-1.71175	0.00109642	0.00310271	protein.linear.MS2	LFQBench	1	1.38629
618	P0AFD4	SSampleA-6600-64w-SSampleB-6600-64w	-2.08997	1.91612e-05	0.000212478	protein.linear.MS2	LFQBench	1	1.38629
619	P0AFD6	SSampleA-6600-64w-SSampleB-6600-64w	-1.57674	0.000338247	0.00124729	protein.linear.MS2	LFQBench	1	1.38629
620	P0AFF6	SSampleA-6600-64w-SSampleB-6600-64w	-1.65979	9.83946e-06	0.000154564	protein.linear.MS2	LFQBench	1	1.38629
621	P0AFG0	SSampleA-6600-64w-SSampleB-6600-64w	-1.80156	0.000462867	0.0015719	protein.linear.MS2	LFQBench	1	1.38629
622	P0AFG3	SSampleA-6600-64w-SSampleB-6600-64w	-1.66439	0.000319806	0.00119522	protein.linear.MS2	LFQBench	1	1.38629
623	P0AFG6	SSampleA-6600-64w-SSampleB-6600-64w	-1.84237	3.26732e-05	0.000271416	protein.linear.MS2	LFQBench	1	1.38629
624	P0AFG8	SSampleA-6600-64w-SSampleB-6600-64w	-1.6332	4.43181e-06	0.000114016	protein.linear.MS2	LFQBench	1	1.38629
625	P0AFH8	SSampleA-6600-64w-SSampleB-6600-64w	-1.53439	2.54772e-05	0.000240705	protein.linear.MS2	LFQBench	1	1.38629
626	P0AFJ1	SSampleA-6600-64w-SSampleB-6600-64w	-1.40418	6.17671e-05	0.000386045	protein.linear.MS2	LFQBench	1	1.38629
627	P0AFK0	SSampleA-6600-64w-SSampleB-6600-64w	-1.63733	3.00801e-05	0.000263742	protein.linear.MS2	LFQBench	1	1.38629
628	P0AFK9	SSampleA-6600-64w-SSampleB-6600-64w	-1.57644	0.000306791	0.0011603	protein.linear.MS2	LFQBench	1	1.38629
629	P0AFL3	SSampleA-6600-64w-SSampleB-6600-64w	-1.85232	9.10965e-05	0.000494604	protein.linear.MS2	LFQBench	1	1.38629
630	P0AFM4	SSampleA-6600-64w-SSampleB-6600-64w	-1.83482	0.000728941	0.00222453	protein.linear.MS2	LFQBench	1	1.38629
631	P0AFM6	SSampleA-6600-64w-SSampleB-6600-64w	-1.26245	0.000326555	0.00121124	protein.linear.MS2	LFQBench	1	1.38629
632	P0AFP6	SSampleA-6600-64w-SSampleB-6600-64w	-2.05015	0.000380517	0.00135353	protein.linear.MS2	LFQBench	1	1.38629
633	P0AFR4	SSampleA-6600-64w-SSampleB-6600-64w	-1.42677	3.51552e-06	0.000109628	protein.linear.MS2	LFQBench	1	1.38629
634	P0AFU8	SSampleA-6600-64w-SSampleB-6600-64w	-1.39351	0.000137467	0.000659038	protein.linear.MS2	LFQBench	1	1.38629
635	P0AFW2	SSampleA-6600-64w-SSampleB-6600-64w	-1.78804	2.13153e-08	3.36553e-05	protein.linear.MS2	LFQBench	1	1.38629
636	P0AFX9	SSampleA-6600-64w-SSampleB-6600-64w	-1.62088	6.01468e-05	0.000382826	protein.linear.MS2	LFQBench	1	1.38629
637	P0AFY8	SSampleA-6600-64w-SSampleB-6600-64w	-1.54515	5.25575e-05	0.000355064	protein.linear.MS2	LFQBench	1	1.38629
638	P0AG00	SSampleA-6600-64w-SSampleB-6600-64w	-0.935096	0.0032585	0.00781087	protein.linear.MS2	LFQBench	1	1.38629
639	P0AG07	SSampleA-6600-64w-SSampleB-6600-64w	-1.31943	0.00201984	0.00518132	protein.linear.MS2	LFQBench	1	1.38629
640	P0AG27	SSampleA-6600-64w-SSampleB-6600-64w	-1.70326	0.000848188	0.00250049	protein.linear.MS2	LFQBench	1	1.38629
641	P0AG30	SSampleA-6600-64w-SSampleB-6600-64w	-1.79749	3.21023e-05	0.000270062	protein.linear.MS2	LFQBench	1	1.38629
642	P0AG44	SSampleA-6600-64w-SSampleB-6600-64w	-1.63135	3.83159e-06	0.000110327	protein.linear.MS2	LFQBench	1	1.38629
643	P0AG48	SSampleA-6600-64w-SSampleB-6600-64w	-1.933	0.00109664	0.00310271	protein.linear.MS2	LFQBench	1	1.38629
644	P0AG51	SSampleA-6600-64w-SSampleB-6600-64w	-1.91936	2.17816e-06	9.87079e-05	protein.linear.MS2	LFQBench	1	1.38629
645	P0AG55	SSampleA-6600-64w-SSampleB-6600-64w	-1.73705	2.42328e-07	5.64368e-05	protein.linear.MS2	LFQBench	1	1.38629
646	P0AG63	SSampleA-6600-64w-SSampleB-6600-64w	-2.05904	1.00261e-06	8.5318e-05	protein.linear.MS2	LFQBench	1	1.38629
647	P0AG67	SSampleA-6600-64w-SSampleB-6600-64w	-1.6369	0.000245511	0.000994859	protein.linear.MS2	LFQBench	1	1.38629
648	P0AG82	SSampleA-6600-64w-SSampleB-6600-64w	-1.93491	0.000246194	0.000996715	protein.linear.MS2	LFQBench	1	1.38629
649	P0AG84	SSampleA-6600-64w-SSampleB-6600-64w	-1.91251	4.28796e-06	0.000113954	protein.linear.MS2	LFQBench	1	1.38629
650	P0AG86	SSampleA-6600-64w-SSampleB-6600-64w	-1.67836	1.58973e-05	0.000191334	protein.linear.MS2	LFQBench	1	1.38629
651	P0AG90	SSampleA-6600-64w-SSampleB-6600-64w	-1.90675	0.000125551	0.000620743	protein.linear.MS2	LFQBench	1	1.38629
652	P0AG93	SSampleA-6600-64w-SSampleB-6600-64w	-2.0358	0.000269262	0.00107148	protein.linear.MS2	LFQBench	1	1.38629
653	P0AG99	SSampleA-6600-64w-SSampleB-6600-64w	-1.77517	4.18732e-06	0.000113954	protein.linear.MS2	LFQBench	1	1.38629
654	P0AGA2	SSampleA-6600-64w-SSampleB-6600-64w	-1.96065	0.000155102	0.000717165	protein.linear.MS2	LFQBench	1	1.38629
655	P0AGD1	SSampleA-6600-64w-SSampleB-6600-64w	-1.86238	3.92941e-05	0.000301868	protein.linear.MS2	LFQBench	1	1.38629
656	P0AGD3	SSampleA-6600-64w-SSampleB-6600-64w	-1.94989	1.30978e-06	9.32374e-05	protein.linear.MS2	LFQBench	1	1.38629
657	P0AGD7	SSampleA-6600-64w-SSampleB-6600-64w	-1.79512	2.716e-05	0.000248826	protein.linear.MS2	LFQBench	1	1.38629
658	P0AGE0	SSampleA-6600-64w-SSampleB-6600-64w	-1.79276	1.07704e-06	8.56028e-05	protein.linear.MS2	LFQBench	1	1.38629
659	P0AGE6	SSampleA-6600-64w-SSampleB-6600-64w	-1.77432	3.25745e-06	0.000109628	protein.linear.MS2	LFQBench	1	1.38629
660	P0AGE9	SSampleA-6600-64w-SSampleB-6600-64w	-1.49717	0.000998344	0.00285749	protein.linear.MS2	LFQBench	1	1.38629
661	P0AGF6	SSampleA-6600-64w-SSampleB-6600-64w	-2.17665	1.84461e-05	0.000208224	protein.linear.MS2	LFQBench	1	1.38629
662	P0AGG0	SSampleA-6600-64w-SSampleB-6600-64w	-1.91958	2.03525e-05	0.000219658	protein.linear.MS2	LFQBench	1	1.38629
663	P0AGJ5	SSampleA-6600-64w-SSampleB-6600-64w	-1.47628	5.43114e-05	0.000359772	protein.linear.MS2	LFQBench	1	1.38629
664	P0AGJ9	SSampleA-6600-64w-SSampleB-6600-64w	-1.66248	0.000112545	0.000570459	protein.linear.MS2	LFQBench	1	1.38629
665	P0AGK4	SSampleA-6600-64w-SSampleB-6600-64w	-1.90783	2.31934e-05	0.000229925	protein.linear.MS2	LFQBench	1	1.38629
666	P0AGL2	SSampleA-6600-64w-SSampleB-6600-64w	-1.35223	0.000183741	0.000801876	protein.linear.MS2	LFQBench	1	1.38629
667	P0C018	SSampleA-6600-64w-SSampleB-6600-64w	-1.35839	1.86583e-05	0.00020955	protein.linear.MS2	LFQBench	1	1.38629
668	P0C0L2	SSampleA-6600-64w-SSampleB-6600-64w	-1.87074	5.40079e-06	0.000125123	protein.linear.MS2	LFQBench	1	1.38629
669	P0C0S1	SSampleA-6600-64w-SSampleB-6600-64w	-1.68714	5.63895e-05	0.000368573	protein.linear.MS2	LFQBench	1	1.38629
670	P0C0T4;Q3E792	SSampleA-6600-64w-SSampleB-6600-64w	0.875234	0.00385793	0.00905642	protein.linear.MS2	LFQBench	1	-0.693147
671	P0C0V0	SSampleA-6600-64w-SSampleB-6600-64w	-1.49625	3.14022e-05	0.000269714	protein.linear.MS2	LFQBench	1	1.38629
672	P0C0V8	SSampleA-6600-64w-SSampleB-6600-64w	0.936568	6.68721e-05	0.0004048	protein.linear.MS2	LFQBench	1	-0.693147
673	P0C0W9;Q3E757	SSampleA-6600-64w-SSampleB-6600-64w	1.18376	0.000100642	0.000527656	protein.linear.MS2	LFQBench	1	-0.693147
674	P0C2H6;P0C2H7	SSampleA-6600-64w-SSampleB-6600-64w	0.971358	6.20602e-06	0.000132096	protein.linear.MS2	LFQBench	1	-0.693147
675	P0C2H8	SSampleA-6600-64w-SSampleB-6600-64w	1.03246	0.00041664	0.00145398	protein.linear.MS2	LFQBench	1	-0.693147
676	P0C2J5;P0C2J6;P25383;P25384;Q03483;Q03494;Q07791;Q12113;Q12439;Q99303	SSampleA-6600-64w-SSampleB-6600-64w	0.827339	0.00721557	0.0159008	protein.linear.MS2	LFQBench	1	-0.693147
677	P0C8J6	SSampleA-6600-64w-SSampleB-6600-64w	-1.80551	6.0619e-06	0.000132096	protein.linear.MS2	LFQBench	1	1.38629
678	P0CE47;P0CE48	SSampleA-6600-64w-SSampleB-6600-64w	-1.87184	8.19943e-06	0.00014513	protein.linear.MS2	LFQBench	1	1.38629
679	P0CH08;P0CH09	SSampleA-6600-64w-SSampleB-6600-64w	1.21435	0.0329559	0.0631298	protein.linear.MS2	LFQBench	1	-0.693147
680	P0CS90	SSampleA-6600-64w-SSampleB-6600-64w	1.06769	0.000166087	0.000747304	protein.linear.MS2	LFQBench	1	-0.693147
681	P0CT04	SSampleA-6600-64w-SSampleB-6600-64w	1.23678	0.00037305	0.00133478	protein.linear.MS2	LFQBench	1	-0.693147
682	P0CX23;P0CX24	SSampleA-6600-64w-SSampleB-6600-64w	1.07276	4.42893e-06	0.000114016	protein.linear.MS2	LFQBench	1	-0.693147
683	P0CX25;P0CX26	SSampleA-6600-64w-SSampleB-6600-64w	1.22185	9.84763e-06	0.000154564	protein.linear.MS2	LFQBench	1	-0.693147
684	P0CX27;P0CX28	SSampleA-6600-64w-SSampleB-6600-64w	0.915081	0.000356087	0.0012926	protein.linear.MS2	LFQBench	1	-0.693147
685	P0CX29;P0CX30	SSampleA-6600-64w-SSampleB-6600-64w	1.17418	5.7418e-05	0.000372779	protein.linear.MS2	LFQBench	1	-0.693147
686	P0CX31;P0CX32	SSampleA-6600-64w-SSampleB-6600-64w	1.21548	3.49803e-05	0.000281081	protein.linear.MS2	LFQBench	1	-0.693147
687	P0CX33;P0CX34	SSampleA-6600-64w-SSampleB-6600-64w	0.873177	0.000694608	0.00213596	protein.linear.MS2	LFQBench	1	-0.693147
688	P0CX35;P0CX36	SSampleA-6600-64w-SSampleB-6600-64w	1.07694	6.63616e-05	0.000402812	protein.linear.MS2	LFQBench	1	-0.693147
689	P0CX37;P0CX38	SSampleA-6600-64w-SSampleB-6600-64w	1.12669	0.000173763	0.00077026	protein.linear.MS2	LFQBench	1	-0.693147
690	P0CX39;P0CX40	SSampleA-6600-64w-SSampleB-6600-64w	1.01839	9.85603e-06	0.000154564	protein.linear.MS2	LFQBench	1	-0.693147
691	P0CX41;P0CX42	SSampleA-6600-64w-SSampleB-6600-64w	1.00704	9.33315e-06	0.000152395	protein.linear.MS2	LFQBench	1	-0.693147
692	P0CX43;P0CX44	SSampleA-6600-64w-SSampleB-6600-64w	0.773003	0.000240678	0.000979761	protein.linear.MS2	LFQBench	1	-0.693147
693	P0CX45;P0CX46	SSampleA-6600-64w-SSampleB-6600-64w	0.980887	6.72667e-05	0.000406633	protein.linear.MS2	LFQBench	1	-0.693147
694	P0CX47;P0CX48	SSampleA-6600-64w-SSampleB-6600-64w	1.19728	4.10891e-07	7.27278e-05	protein.linear.MS2	LFQBench	1	-0.693147
695	P0CX49;P0CX50	SSampleA-6600-64w-SSampleB-6600-64w	0.871684	0.000440032	0.00151411	protein.linear.MS2	LFQBench	1	-0.693147
696	P0CX51;P0CX52	SSampleA-6600-64w-SSampleB-6600-64w	1.05453	0.000869839	0.00255241	protein.linear.MS2	LFQBench	1	-0.693147
697	P0CX53;P0CX54	SSampleA-6600-64w-SSampleB-6600-64w	0.682295	0.000327658	0.00121329	protein.linear.MS2	LFQBench	1	-0.693147
698	P0CX55;P0CX56	SSampleA-6600-64w-SSampleB-6600-64w	1.12889	3.73713e-05	0.000293726	protein.linear.MS2	LFQBench	1	-0.693147
699	P0CX82;P0CX83	SSampleA-6600-64w-SSampleB-6600-64w	1.01152	4.09971e-05	0.000309049	protein.linear.MS2	LFQBench	1	-0.693147
700	P0CX84;P0CX85	SSampleA-6600-64w-SSampleB-6600-64w	1.0263	9.00647e-05	0.00049202	protein.linear.MS2	LFQBench	1	-0.693147
701	P0DMC7	SSampleA-6600-64w-SSampleB-6600-64w	-2.03348	0.000827201	0.00245168	protein.linear.MS2	LFQBench	1	1.38629
702	P10080	SSampleA-6600-64w-SSampleB-6600-64w	0.700546	0.000708511	0.00217418	protein.linear.MS2	LFQBench	1	-0.693147
703	P10081	SSampleA-6600-64w-SSampleB-6600-64w	0.942187	1.6654e-05	0.000195474	protein.linear.MS2	LFQBench	1	-0.693147
704	P10100	SSampleA-6600-64w-SSampleB-6600-64w	-1.81218	3.04776e-05	0.000265479	protein.linear.MS2	LFQBench	1	1.38629
705	P10121	SSampleA-6600-64w-SSampleB-6600-64w	-1.68577	6.07609e-06	0.000132096	protein.linear.MS2	LFQBench	1	1.38629
706	P10127	SSampleA-6600-64w-SSampleB-6600-64w	0.776942	0.0101933	0.0216956	protein.linear.MS2	LFQBench	1	-0.693147
707	P10363	SSampleA-6600-64w-SSampleB-6600-64w	1.01412	0.00465751	0.0107229	protein.linear.MS2	LFQBench	1	-0.693147
708	P10408	SSampleA-6600-64w-SSampleB-6600-64w	-1.60745	4.79432e-05	0.000332001	protein.linear.MS2	LFQBench	1	1.38629
709	P10507	SSampleA-6600-64w-SSampleB-6600-64w	1.22657	0.000354855	0.00129025	protein.linear.MS2	LFQBench	1	-0.693147
710	P10591	SSampleA-6600-64w-SSampleB-6600-64w	1.14214	4.7235e-06	0.000116119	protein.linear.MS2	LFQBench	1	-0.693147
711	P10592	SSampleA-6600-64w-SSampleB-6600-64w	0.813445	0.00335321	0.0079946	protein.linear.MS2	LFQBench	1	-0.693147
712	P10614	SSampleA-6600-64w-SSampleB-6600-64w	0.941399	0.000206983	0.000878981	protein.linear.MS2	LFQBench	1	-0.693147
713	P10622	SSampleA-6600-64w-SSampleB-6600-64w	0.906343	2.21218e-05	0.00022555	protein.linear.MS2	LFQBench	1	-0.693147
714	P10659	SSampleA-6600-64w-SSampleB-6600-64w	1.06174	0.000131024	0.000637821	protein.linear.MS2	LFQBench	1	-0.693147
715	P10664	SSampleA-6600-64w-SSampleB-6600-64w	1.06591	2.31764e-05	0.000229925	protein.linear.MS2	LFQBench	1	-0.693147
716	P10869	SSampleA-6600-64w-SSampleB-6600-64w	0.540432	0.00529512	0.0120282	protein.linear.MS2	LFQBench	1	-0.693147
717	P10962	SSampleA-6600-64w-SSampleB-6600-64w	0.308707	0.547206	0.660318	protein.linear.MS2	LFQBench	1	-0.693147
718	P10964	SSampleA-6600-64w-SSampleB-6600-64w	0.871725	3.91623e-05	0.000301868	protein.linear.MS2	LFQBench	1	-0.693147
719	P11075	SSampleA-6600-64w-SSampleB-6600-64w	0.716598	0.0441501	0.0823975	protein.linear.MS2	LFQBench	1	-0.693147
720	P11076	SSampleA-6600-64w-SSampleB-6600-64w	0.887663	1.3988e-05	0.000180458	protein.linear.MS2	LFQBench	1	-0.693147
721	P11154	SSampleA-6600-64w-SSampleB-6600-64w	0.938263	0.000113511	0.000573894	protein.linear.MS2	LFQBench	1	-0.693147
722	P11349	SSampleA-6600-64w-SSampleB-6600-64w	-2.18548	3.33401e-06	0.000109628	protein.linear.MS2	LFQBench	1	1.38629
723	P11412	SSampleA-6600-64w-SSampleB-6600-64w	1.05889	8.54529e-05	0.00047804	protein.linear.MS2	LFQBench	1	-0.693147
724	P11484	SSampleA-6600-64w-SSampleB-6600-64w	1.0352	1.63493e-06	9.48884e-05	protein.linear.MS2	LFQBench	1	-0.693147
725	P11557	SSampleA-6600-64w-SSampleB-6600-64w	-1.58826	1.93898e-05	0.000213433	protein.linear.MS2	LFQBench	1	1.38629
726	P11633	SSampleA-6600-64w-SSampleB-6600-64w	0.948611	0.000419525	0.00146122	protein.linear.MS2	LFQBench	1	-0.693147
727	P11655	SSampleA-6600-64w-SSampleB-6600-64w	1.08219	0.000619363	0.00195623	protein.linear.MS2	LFQBench	1	-0.693147
728	P11709	SSampleA-6600-64w-SSampleB-6600-64w	0.521998	0.0178092	0.0360172	protein.linear.MS2	LFQBench	1	-0.693147
729	P11745	SSampleA-6600-64w-SSampleB-6600-64w	0.6397	0.00460418	0.0106112	protein.linear.MS2	LFQBench	1	-0.693147
730	P11875	SSampleA-6600-64w-SSampleB-6600-64w	-1.54237	3.71621e-06	0.000109628	protein.linear.MS2	LFQBench	1	1.38629
731	P11914	SSampleA-6600-64w-SSampleB-6600-64w	0.8245	0.00151349	0.00405154	protein.linear.MS2	LFQBench	1	-0.693147
732	P12281	SSampleA-6600-64w-SSampleB-6600-64w	-1.68093	0.000292718	0.00112927	protein.linear.MS2	LFQBench	1	1.38629
733	P12385	SSampleA-6600-64w-SSampleB-6600-64w	0.732398	0.00129728	0.00355228	protein.linear.MS2	LFQBench	1	-0.693147
734	P12612	SSampleA-6600-64w-SSampleB-6600-64w	0.988309	2.16771e-05	0.000224195	protein.linear.MS2	LFQBench	1	-0.693147
735	P12683	SSampleA-6600-64w-SSampleB-6600-64w	0.89176	0.00750779	0.0164955	protein.linear.MS2	LFQBench	1	-0.693147
736	P12688	SSampleA-6600-64w-SSampleB-6600-64w	0.610034	0.00773116	0.0169274	protein.linear.MS2	LFQBench	1	-0.693147
737	P12695	SSampleA-6600-64w-SSampleB-6600-64w	0.87277	0.00182078	0.00473938	protein.linear.MS2	LFQBench	1	-0.693147
738	P12709	SSampleA-6600-64w-SSampleB-6600-64w	1.11445	0.00079811	0.00238483	protein.linear.MS2	LFQBench	1	-0.693147
739	P12758	SSampleA-6600-64w-SSampleB-6600-64w	-1.77725	0.000288707	0.00111966	protein.linear.MS2	LFQBench	1	1.38629
740	P12945	SSampleA-6600-64w-SSampleB-6600-64w	0.744565	0.00223054	0.00562082	protein.linear.MS2	LFQBench	1	-0.693147
741	P12962	SSampleA-6600-64w-SSampleB-6600-64w	1.10415	0.000342448	0.00126114	protein.linear.MS2	LFQBench	1	-0.693147
742	P13029	SSampleA-6600-64w-SSampleB-6600-64w	-1.72317	5.55093e-05	0.000364976	protein.linear.MS2	LFQBench	1	1.38629
743	P13188	SSampleA-6600-64w-SSampleB-6600-64w	0.847245	0.000177912	0.00078179	protein.linear.MS2	LFQBench	1	-0.693147
744	P13298	SSampleA-6600-64w-SSampleB-6600-64w	1.03953	8.90788e-05	0.00048905	protein.linear.MS2	LFQBench	1	-0.693147
745	P13482	SSampleA-6600-64w-SSampleB-6600-64w	-1.46648	0.00018994	0.000824006	protein.linear.MS2	LFQBench	1	1.38629
746	P13517	SSampleA-6600-64w-SSampleB-6600-64w	0.902335	2.15672e-05	0.000224195	protein.linear.MS2	LFQBench	1	-0.693147
747	P13586	SSampleA-6600-64w-SSampleB-6600-64w	0.945653	0.00396892	0.00927758	protein.linear.MS2	LFQBench	1	-0.693147
748	P13587	SSampleA-6600-64w-SSampleB-6600-64w	0.948713	7.81825e-05	0.000451053	protein.linear.MS2	LFQBench	1	-0.693147
749	P13663	SSampleA-6600-64w-SSampleB-6600-64w	0.823175	0.000902534	0.00262943	protein.linear.MS2	LFQBench	1	-0.693147
750	P14020	SSampleA-6600-64w-SSampleB-6600-64w	0.944342	3.19613e-05	0.000270019	protein.linear.MS2	LFQBench	1	-0.693147
751	P14065	SSampleA-6600-64w-SSampleB-6600-64w	0.894577	0.000580186	0.00185769	protein.linear.MS2	LFQBench	1	-0.693147
752	P14120	SSampleA-6600-64w-SSampleB-6600-64w	1.08017	6.41307e-05	0.000397449	protein.linear.MS2	LFQBench	1	-0.693147
753	P14126	SSampleA-6600-64w-SSampleB-6600-64w	1.03452	1.50324e-05	0.000185288	protein.linear.MS2	LFQBench	1	-0.693147
754	P14306	SSampleA-6600-64w-SSampleB-6600-64w	1.00301	0.000208284	0.000881968	protein.linear.MS2	LFQBench	1	-0.693147
755	P14540	SSampleA-6600-64w-SSampleB-6600-64w	0.841569	0.00311209	0.00752102	protein.linear.MS2	LFQBench	1	-0.693147
756	P14741	SSampleA-6600-64w-SSampleB-6600-64w	0.614472	0.0100082	0.0213633	protein.linear.MS2	LFQBench	1	-0.693147
757	P14742	SSampleA-6600-64w-SSampleB-6600-64w	0.845201	0.000512068	0.0016935	protein.linear.MS2	LFQBench	1	-0.693147
758	P14747	SSampleA-6600-64w-SSampleB-6600-64w	0.819319	0.00695312	0.0153992	protein.linear.MS2	LFQBench	1	-0.693147
759	P14832	SSampleA-6600-64w-SSampleB-6600-64w	0.96417	4.05406e-07	7.27278e-05	protein.linear.MS2	LFQBench	1	-0.693147
760	P14843	SSampleA-6600-64w-SSampleB-6600-64w	0.704792	0.000385581	0.00136714	protein.linear.MS2	LFQBench	1	-0.693147
761	P14904	SSampleA-6600-64w-SSampleB-6600-64w	1.11312	0.000586247	0.00187438	protein.linear.MS2	LFQBench	1	-0.693147
762	P14906	SSampleA-6600-64w-SSampleB-6600-64w	0.969143	0.000925962	0.00268153	protein.linear.MS2	LFQBench	1	-0.693147
763	P14907	SSampleA-6600-64w-SSampleB-6600-64w	-0.0175796	0.918767	0.947516	protein.linear.MS2	LFQBench	1	-0.693147
764	P14922	SSampleA-6600-64w-SSampleB-6600-64w	0.764065	0.000601563	0.0019123	protein.linear.MS2	LFQBench	1	-0.693147
765	P15019	SSampleA-6600-64w-SSampleB-6600-64w	1.03005	1.60797e-05	0.000191861	protein.linear.MS2	LFQBench	1	-0.693147
766	P15034	SSampleA-6600-64w-SSampleB-6600-64w	-1.63925	0.000286836	0.00111599	protein.linear.MS2	LFQBench	1	1.38629
767	P15108	SSampleA-6600-64w-SSampleB-6600-64w	1.17846	5.93863e-07	7.66024e-05	protein.linear.MS2	LFQBench	1	-0.693147
768	P15180	SSampleA-6600-64w-SSampleB-6600-64w	1.11255	7.20196e-06	0.000135611	protein.linear.MS2	LFQBench	1	-0.693147
769	P15274	SSampleA-6600-64w-SSampleB-6600-64w	0.994704	0.00711995	0.0157293	protein.linear.MS2	LFQBench	1	-0.693147
770	P15288	SSampleA-6600-64w-SSampleB-6600-64w	-1.81498	5.60857e-07	7.66024e-05	protein.linear.MS2	LFQBench	1	1.38629
771	P15303	SSampleA-6600-64w-SSampleB-6600-64w	0.976854	0.000396679	0.00139421	protein.linear.MS2	LFQBench	1	-0.693147
772	P15367	SSampleA-6600-64w-SSampleB-6600-64w	-1.03072	0.162993	0.261037	protein.linear.MS2	LFQBench	1	-0.693147
773	P15424	SSampleA-6600-64w-SSampleB-6600-64w	0.802856	0.00150964	0.00404613	protein.linear.MS2	LFQBench	1	-0.693147
774	P15454	SSampleA-6600-64w-SSampleB-6600-64w	0.731505	0.00274404	0.00671591	protein.linear.MS2	LFQBench	1	-0.693147
775	P15496	SSampleA-6600-64w-SSampleB-6600-64w	0.900917	0.00115329	0.00324021	protein.linear.MS2	LFQBench	1	-0.693147
776	P15565;P15565-2	SSampleA-6600-64w-SSampleB-6600-64w	0.349551	0.670904	0.763371	protein.linear.MS2	LFQBench	1	-0.693147
777	P15624	SSampleA-6600-64w-SSampleB-6600-64w	1.04701	0.000130489	0.000636618	protein.linear.MS2	LFQBench	1	-0.693147
778	P15625	SSampleA-6600-64w-SSampleB-6600-64w	1.12475	0.0001276	0.000627637	protein.linear.MS2	LFQBench	1	-0.693147
779	P15646	SSampleA-6600-64w-SSampleB-6600-64w	1.13894	0.000174003	0.00077026	protein.linear.MS2	LFQBench	1	-0.693147
780	P15700	SSampleA-6600-64w-SSampleB-6600-64w	1.12802	0.000164213	0.000741472	protein.linear.MS2	LFQBench	1	-0.693147
781	P15703	SSampleA-6600-64w-SSampleB-6600-64w	1.0754	6.8362e-06	0.000134445	protein.linear.MS2	LFQBench	1	-0.693147
782	P15705	SSampleA-6600-64w-SSampleB-6600-64w	0.925159	4.7445e-05	0.000330513	protein.linear.MS2	LFQBench	1	-0.693147
783	P15731	SSampleA-6600-64w-SSampleB-6600-64w	0.866241	6.48481e-05	0.000398833	protein.linear.MS2	LFQBench	1	-0.693147
784	P15790	SSampleA-6600-64w-SSampleB-6600-64w	0.740405	0.00355135	0.00840359	protein.linear.MS2	LFQBench	1	-0.693147
785	P15873	SSampleA-6600-64w-SSampleB-6600-64w	0.75377	0.000119677	0.000596364	protein.linear.MS2	LFQBench	1	-0.693147
786	P15891	SSampleA-6600-64w-SSampleB-6600-64w	0.937426	0.000219322	0.000912125	protein.linear.MS2	LFQBench	1	-0.693147
787	P15992	SSampleA-6600-64w-SSampleB-6600-64w	0.876511	0.000400066	0.00140277	protein.linear.MS2	LFQBench	1	-0.693147
788	P16095	SSampleA-6600-64w-SSampleB-6600-64w	-2.04664	4.01826e-06	0.000111829	protein.linear.MS2	LFQBench	1	1.38629
789	P16120	SSampleA-6600-64w-SSampleB-6600-64w	0.874349	0.00141475	0.00383735	protein.linear.MS2	LFQBench	1	-0.693147
790	P16140	SSampleA-6600-64w-SSampleB-6600-64w	0.821975	0.00196679	0.00506285	protein.linear.MS2	LFQBench	1	-0.693147
791	P16387	SSampleA-6600-64w-SSampleB-6600-64w	1.07648	0.000507563	0.00168363	protein.linear.MS2	LFQBench	1	-0.693147
792	P16451	SSampleA-6600-64w-SSampleB-6600-64w	0.80196	0.000447866	0.00153154	protein.linear.MS2	LFQBench	1	-0.693147
793	P16456	SSampleA-6600-64w-SSampleB-6600-64w	-1.45061	0.000667402	0.00207246	protein.linear.MS2	LFQBench	1	1.38629
794	P16467	SSampleA-6600-64w-SSampleB-6600-64w	1.06715	2.83869e-05	0.000255226	protein.linear.MS2	LFQBench	1	-0.693147
795	P26263	SSampleA-6600-64w-SSampleB-6600-64w	0.631825	0.000531723	0.00173644	protein.linear.MS2	LFQBench	1	-0.693147
796	P16474	SSampleA-6600-64w-SSampleB-6600-64w	0.968658	8.03343e-05	0.000457502	protein.linear.MS2	LFQBench	1	-0.693147
797	P16521	SSampleA-6600-64w-SSampleB-6600-64w	0.980122	0.000167797	0.000750762	protein.linear.MS2	LFQBench	1	-0.693147
798	P16547	SSampleA-6600-64w-SSampleB-6600-64w	0.964007	0.000591955	0.00188718	protein.linear.MS2	LFQBench	1	-0.693147
799	P16550	SSampleA-6600-64w-SSampleB-6600-64w	0.995764	0.000157848	0.000724409	protein.linear.MS2	LFQBench	1	-0.693147
800	P16603	SSampleA-6600-64w-SSampleB-6600-64w	0.77153	0.00169692	0.00445894	protein.linear.MS2	LFQBench	1	-0.693147
801	P16649	SSampleA-6600-64w-SSampleB-6600-64w	0.588553	0.0785819	0.138923	protein.linear.MS2	LFQBench	1	-0.693147
802	P16659	SSampleA-6600-64w-SSampleB-6600-64w	-1.64427	2.27094e-05	0.000229427	protein.linear.MS2	LFQBench	1	1.38629
803	P16681	SSampleA-6600-64w-SSampleB-6600-64w	-1.5926	0.000233868	0.000957988	protein.linear.MS2	LFQBench	1	1.38629
804	P16861	SSampleA-6600-64w-SSampleB-6600-64w	0.855619	4.8246e-05	0.000332963	protein.linear.MS2	LFQBench	1	-0.693147
805	P16862	SSampleA-6600-64w-SSampleB-6600-64w	0.954422	0.000336923	0.00124548	protein.linear.MS2	LFQBench	1	-0.693147
806	P17076	SSampleA-6600-64w-SSampleB-6600-64w	1.08721	2.14697e-05	0.000224195	protein.linear.MS2	LFQBench	1	-0.693147
807	P17169	SSampleA-6600-64w-SSampleB-6600-64w	-1.6204	3.53579e-06	0.000109628	protein.linear.MS2	LFQBench	1	1.38629
808	P17255	SSampleA-6600-64w-SSampleB-6600-64w	0.933103	0.000111579	0.000569477	protein.linear.MS2	LFQBench	1	-0.693147
809	P17423	SSampleA-6600-64w-SSampleB-6600-64w	0.988414	0.000289992	0.00112366	protein.linear.MS2	LFQBench	1	-0.693147
810	P17505	SSampleA-6600-64w-SSampleB-6600-64w	0.897825	1.11419e-05	0.000161649	protein.linear.MS2	LFQBench	1	-0.693147
811	P17536	SSampleA-6600-64w-SSampleB-6600-64w	1.19574	8.96514e-05	0.000490368	protein.linear.MS2	LFQBench	1	-0.693147
812	P17555	SSampleA-6600-64w-SSampleB-6600-64w	0.796816	7.75891e-05	0.000448214	protein.linear.MS2	LFQBench	1	-0.693147
813	P17558	SSampleA-6600-64w-SSampleB-6600-64w	1.00444	0.00214954	0.00546029	protein.linear.MS2	LFQBench	1	-0.693147
814	P17649	SSampleA-6600-64w-SSampleB-6600-64w	0.982772	0.000160059	0.000730648	protein.linear.MS2	LFQBench	1	-0.693147
815	P17695	SSampleA-6600-64w-SSampleB-6600-64w	0.966873	0.00113418	0.00319258	protein.linear.MS2	LFQBench	1	-0.693147
816	P17709	SSampleA-6600-64w-SSampleB-6600-64w	0.928336	0.000218576	0.000910733	protein.linear.MS2	LFQBench	1	-0.693147
817	P17891	SSampleA-6600-64w-SSampleB-6600-64w	0.66208	0.00139232	0.00378364	protein.linear.MS2	LFQBench	1	-0.693147
818	P17898	SSampleA-6600-64w-SSampleB-6600-64w	0.92277	0.000156585	0.000719954	protein.linear.MS2	LFQBench	1	-0.693147
819	P17967	SSampleA-6600-64w-SSampleB-6600-64w	0.826307	0.000443645	0.00152063	protein.linear.MS2	LFQBench	1	-0.693147
820	P18239	SSampleA-6600-64w-SSampleB-6600-64w	1.06914	8.16302e-06	0.000145066	protein.linear.MS2	LFQBench	1	-0.693147
821	P18544	SSampleA-6600-64w-SSampleB-6600-64w	1.13687	0.000294337	0.00113255	protein.linear.MS2	LFQBench	1	-0.693147
822	P18562	SSampleA-6600-64w-SSampleB-6600-64w	0.175401	0.0290157	0.0562886	protein.linear.MS2	LFQBench	1	-0.693147
823	P18759	SSampleA-6600-64w-SSampleB-6600-64w	1.00966	0.000807425	0.00240273	protein.linear.MS2	LFQBench	1	-0.693147
824	P18775	SSampleA-6600-64w-SSampleB-6600-64w	-1.33356	0.000141914	0.000670192	protein.linear.MS2	LFQBench	1	1.38629
825	P18776	SSampleA-6600-64w-SSampleB-6600-64w	-1.71173	6.33758e-05	0.000394427	protein.linear.MS2	LFQBench	1	1.38629
826	P18777;P76173	SSampleA-6600-64w-SSampleB-6600-64w	0.860998	0.696283	0.782987	protein.linear.MS2	LFQBench	1	1.38629
827	P18843	SSampleA-6600-64w-SSampleB-6600-64w	-1.70403	4.2955e-05	0.000317322	protein.linear.MS2	LFQBench	1	1.38629
828	P18899	SSampleA-6600-64w-SSampleB-6600-64w	1.22342	0.00277908	0.00679792	protein.linear.MS2	LFQBench	1	-0.693147
829	P18961	SSampleA-6600-64w-SSampleB-6600-64w	1.21033	0.00622428	0.0139314	protein.linear.MS2	LFQBench	1	-0.693147
830	P19073	SSampleA-6600-64w-SSampleB-6600-64w	0.899199	0.00176192	0.00460785	protein.linear.MS2	LFQBench	1	-0.693147
831	P19097	SSampleA-6600-64w-SSampleB-6600-64w	0.996279	2.1057e-05	0.000223901	protein.linear.MS2	LFQBench	1	-0.693147
832	P19146	SSampleA-6600-64w-SSampleB-6600-64w	0.607617	0.00161277	0.00427591	protein.linear.MS2	LFQBench	1	-0.693147
833	P19262	SSampleA-6600-64w-SSampleB-6600-64w	0.957801	0.000244926	0.000993397	protein.linear.MS2	LFQBench	1	-0.693147
834	P19358	SSampleA-6600-64w-SSampleB-6600-64w	1.2931	8.94878e-05	0.000490079	protein.linear.MS2	LFQBench	1	-0.693147
835	P19414	SSampleA-6600-64w-SSampleB-6600-64w	0.976017	9.35098e-05	0.000503383	protein.linear.MS2	LFQBench	1	-0.693147
836	P19454	SSampleA-6600-64w-SSampleB-6600-64w	0.430284	0.062402	0.11243	protein.linear.MS2	LFQBench	1	-0.693147
837	P19524	SSampleA-6600-64w-SSampleB-6600-64w	1.07117	7.94868e-05	0.000454842	protein.linear.MS2	LFQBench	1	-0.693147
838	P19657	SSampleA-6600-64w-SSampleB-6600-64w	1.00908	8.53386e-06	0.000146313	protein.linear.MS2	LFQBench	1	-0.693147
839	P19812	SSampleA-6600-64w-SSampleB-6600-64w	1.51553	0.0142739	0.0295702	protein.linear.MS2	LFQBench	1	-0.693147
840	P19881	SSampleA-6600-64w-SSampleB-6600-64w	0.809007	0.00870732	0.0188687	protein.linear.MS2	LFQBench	1	-0.693147
841	P19882	SSampleA-6600-64w-SSampleB-6600-64w	0.870843	0.0149864	0.0309017	protein.linear.MS2	LFQBench	1	-0.693147
842	P19926	SSampleA-6600-64w-SSampleB-6600-64w	-1.98031	5.64855e-06	0.000127029	protein.linear.MS2	LFQBench	1	1.38629
843	P19955	SSampleA-6600-64w-SSampleB-6600-64w	0.950423	1.79227e-05	0.000204402	protein.linear.MS2	LFQBench	1	-0.693147
844	P20049	SSampleA-6600-64w-SSampleB-6600-64w	1.2482	0.0097937	0.0209662	protein.linear.MS2	LFQBench	1	-0.693147
845	P20051	SSampleA-6600-64w-SSampleB-6600-64w	0.987489	0.00344159	0.00817885	protein.linear.MS2	LFQBench	1	-0.693147
846	P20081	SSampleA-6600-64w-SSampleB-6600-64w	0.920564	0.000514667	0.00169912	protein.linear.MS2	LFQBench	1	-0.693147
847	P20107	SSampleA-6600-64w-SSampleB-6600-64w	0.957842	0.00152758	0.00408431	protein.linear.MS2	LFQBench	1	-0.693147
848	P20434	SSampleA-6600-64w-SSampleB-6600-64w	0.97881	0.000271675	0.00107721	protein.linear.MS2	LFQBench	1	-0.693147
849	P20436	SSampleA-6600-64w-SSampleB-6600-64w	0.912612	7.33798e-05	0.000433519	protein.linear.MS2	LFQBench	1	-0.693147
850	P20447	SSampleA-6600-64w-SSampleB-6600-64w	0.774177	0.00222039	0.00560435	protein.linear.MS2	LFQBench	1	-0.693147
851	P20448	SSampleA-6600-64w-SSampleB-6600-64w	0.856379	0.0032981	0.00789724	protein.linear.MS2	LFQBench	1	-0.693147
852	P20449	SSampleA-6600-64w-SSampleB-6600-64w	0.87484	0.0010224	0.0029169	protein.linear.MS2	LFQBench	1	-0.693147
853	P20459	SSampleA-6600-64w-SSampleB-6600-64w	0.963614	2.12516e-05	0.000223901	protein.linear.MS2	LFQBench	1	-0.693147
854	P20484	SSampleA-6600-64w-SSampleB-6600-64w	0.349285	0.031263	0.06041	protein.linear.MS2	LFQBench	1	-0.693147
855	P20485	SSampleA-6600-64w-SSampleB-6600-64w	0.707238	0.153636	0.24798	protein.linear.MS2	LFQBench	1	-0.693147
856	P20605	SSampleA-6600-64w-SSampleB-6600-64w	-1.50752	4.43371e-05	0.000321389	protein.linear.MS2	LFQBench	1	1.38629
857	P20606	SSampleA-6600-64w-SSampleB-6600-64w	1.09149	1.39936e-06	9.32767e-05	protein.linear.MS2	LFQBench	1	-0.693147
858	P20966	SSampleA-6600-64w-SSampleB-6600-64w	-2.00973	8.02792e-05	0.000457502	protein.linear.MS2	LFQBench	1	1.38629
859	P20967	SSampleA-6600-64w-SSampleB-6600-64w	0.880174	0.00154114	0.00411808	protein.linear.MS2	LFQBench	1	-0.693147
860	P21147	SSampleA-6600-64w-SSampleB-6600-64w	0.960452	7.07962e-05	0.000425065	protein.linear.MS2	LFQBench	1	-0.693147
861	P21165	SSampleA-6600-64w-SSampleB-6600-64w	-1.73082	0.000469148	0.00158714	protein.linear.MS2	LFQBench	1	1.38629
862	P21170	SSampleA-6600-64w-SSampleB-6600-64w	-1.82244	4.4175e-06	0.000114016	protein.linear.MS2	LFQBench	1	1.38629
863	P21179	SSampleA-6600-64w-SSampleB-6600-64w	-1.64452	2.31458e-06	0.000100386	protein.linear.MS2	LFQBench	1	1.38629
864	P21242	SSampleA-6600-64w-SSampleB-6600-64w	0.643011	0.0691777	0.12368	protein.linear.MS2	LFQBench	1	-0.693147
865	P21243	SSampleA-6600-64w-SSampleB-6600-64w	0.989114	2.07207e-06	9.85905e-05	protein.linear.MS2	LFQBench	1	-0.693147
866	P21264	SSampleA-6600-64w-SSampleB-6600-64w	1.18564	0.00330738	0.00791518	protein.linear.MS2	LFQBench	1	-0.693147
867	P21269;P21269-2	SSampleA-6600-64w-SSampleB-6600-64w	1.01062	0.00469262	0.0107893	protein.linear.MS2	LFQBench	1	-0.693147
868	P21304	SSampleA-6600-64w-SSampleB-6600-64w	0.849072	0.000742112	0.00225694	protein.linear.MS2	LFQBench	1	-0.693147
869	P21306	SSampleA-6600-64w-SSampleB-6600-64w	0.982725	0.00385264	0.0090488	protein.linear.MS2	LFQBench	1	-0.693147
870	P21338	SSampleA-6600-64w-SSampleB-6600-64w	-1.5521	0.000140536	0.000666529	protein.linear.MS2	LFQBench	1	1.38629
871	P21362	SSampleA-6600-64w-SSampleB-6600-64w	-1.81422	0.00148335	0.00399259	protein.linear.MS2	LFQBench	1	1.38629
872	P21367	SSampleA-6600-64w-SSampleB-6600-64w	-1.62683	6.056e-05	0.000382826	protein.linear.MS2	LFQBench	1	1.38629
873	P21375	SSampleA-6600-64w-SSampleB-6600-64w	0.940248	0.00469446	0.0107893	protein.linear.MS2	LFQBench	1	-0.693147
874	P21499	SSampleA-6600-64w-SSampleB-6600-64w	-1.65861	9.97129e-05	0.000525273	protein.linear.MS2	LFQBench	1	1.38629
875	P21507	SSampleA-6600-64w-SSampleB-6600-64w	-1.43965	3.17561e-05	0.000269714	protein.linear.MS2	LFQBench	1	1.38629
876	P21513	SSampleA-6600-64w-SSampleB-6600-64w	-1.76217	5.22412e-06	0.000123619	protein.linear.MS2	LFQBench	1	1.38629
877	P21524	SSampleA-6600-64w-SSampleB-6600-64w	0.817872	0.0012219	0.00339095	protein.linear.MS2	LFQBench	1	-0.693147
878	P21576	SSampleA-6600-64w-SSampleB-6600-64w	0.874551	0.000457606	0.00155762	protein.linear.MS2	LFQBench	1	-0.693147
879	P21599	SSampleA-6600-64w-SSampleB-6600-64w	-1.71127	1.73694e-06	9.48884e-05	protein.linear.MS2	LFQBench	1	1.38629
880	P21645	SSampleA-6600-64w-SSampleB-6600-64w	-1.77392	0.0045926	0.01059	protein.linear.MS2	LFQBench	1	1.38629
881	P21734	SSampleA-6600-64w-SSampleB-6600-64w	1.1434	8.64363e-05	0.000480991	protein.linear.MS2	LFQBench	1	-0.693147
882	P21801	SSampleA-6600-64w-SSampleB-6600-64w	0.916359	0.000523742	0.00171926	protein.linear.MS2	LFQBench	1	-0.693147
883	P21827	SSampleA-6600-64w-SSampleB-6600-64w	0.940829	0.00210174	0.00536653	protein.linear.MS2	LFQBench	1	-0.693147
884	P21888	SSampleA-6600-64w-SSampleB-6600-64w	-1.86223	1.27452e-06	9.32374e-05	protein.linear.MS2	LFQBench	1	1.38629
885	P21889	SSampleA-6600-64w-SSampleB-6600-64w	-1.85741	0.00019444	0.000837776	protein.linear.MS2	LFQBench	1	1.38629
886	P21954	SSampleA-6600-64w-SSampleB-6600-64w	0.815345	0.00020198	0.000862637	protein.linear.MS2	LFQBench	1	-0.693147
887	P21965	SSampleA-6600-64w-SSampleB-6600-64w	0.905419	4.76192e-05	0.000330513	protein.linear.MS2	LFQBench	1	-0.693147
888	P22106	SSampleA-6600-64w-SSampleB-6600-64w	-1.42686	0.00927927	0.0200255	protein.linear.MS2	LFQBench	1	1.38629
889	P22137	SSampleA-6600-64w-SSampleB-6600-64w	0.725239	0.00111182	0.00314165	protein.linear.MS2	LFQBench	1	-0.693147
890	P22138	SSampleA-6600-64w-SSampleB-6600-64w	0.871475	0.00114714	0.00322496	protein.linear.MS2	LFQBench	1	-0.693147
891	P22141	SSampleA-6600-64w-SSampleB-6600-64w	1.02826	0.000217683	0.000908723	protein.linear.MS2	LFQBench	1	-0.693147
892	P22146	SSampleA-6600-64w-SSampleB-6600-64w	1.09325	0.00129053	0.00353817	protein.linear.MS2	LFQBench	1	-0.693147
893	P22188	SSampleA-6600-64w-SSampleB-6600-64w	-1.31255	0.00353732	0.00837937	protein.linear.MS2	LFQBench	1	1.38629
894	P22202	SSampleA-6600-64w-SSampleB-6600-64w	0.0670613	0.162992	0.261037	protein.linear.MS2	LFQBench	1	-0.693147
895	P22203	SSampleA-6600-64w-SSampleB-6600-64w	0.926623	0.000278892	0.00109503	protein.linear.MS2	LFQBench	1	-0.693147
896	P22217	SSampleA-6600-64w-SSampleB-6600-64w	0.984116	8.87904e-05	0.00048905	protein.linear.MS2	LFQBench	1	-0.693147
897	P22255	SSampleA-6600-64w-SSampleB-6600-64w	-1.81741	2.2605e-06	0.000100027	protein.linear.MS2	LFQBench	1	1.38629
898	P22256	SSampleA-6600-64w-SSampleB-6600-64w	-1.85386	1.49911e-05	0.000185288	protein.linear.MS2	LFQBench	1	1.38629
899	P22259	SSampleA-6600-64w-SSampleB-6600-64w	-1.78679	7.50215e-07	7.67096e-05	protein.linear.MS2	LFQBench	1	1.38629
900	P22333	SSampleA-6600-64w-SSampleB-6600-64w	-1.24929	0.000193919	0.000836346	protein.linear.MS2	LFQBench	1	1.38629
901	P22336	SSampleA-6600-64w-SSampleB-6600-64w	0.760198	0.000910047	0.00264506	protein.linear.MS2	LFQBench	1	-0.693147
902	P22515	SSampleA-6600-64w-SSampleB-6600-64w	0.871007	0.003125	0.0075481	protein.linear.MS2	LFQBench	1	-0.693147
903	P22517	SSampleA-6600-64w-SSampleB-6600-64w	1.05378	0.000742986	0.00225804	protein.linear.MS2	LFQBench	1	-0.693147
904	P22564	SSampleA-6600-64w-SSampleB-6600-64w	-1.81428	2.25749e-05	0.00022859	protein.linear.MS2	LFQBench	1	1.38629
905	P22696	SSampleA-6600-64w-SSampleB-6600-64w	1.1209	0.00333966	0.00797516	protein.linear.MS2	LFQBench	1	-0.693147
906	P22768	SSampleA-6600-64w-SSampleB-6600-64w	1.05718	4.90514e-05	0.000335994	protein.linear.MS2	LFQBench	1	-0.693147
907	P22803	SSampleA-6600-64w-SSampleB-6600-64w	1.09009	0.000135827	0.000654588	protein.linear.MS2	LFQBench	1	-0.693147
908	P22855	SSampleA-6600-64w-SSampleB-6600-64w	0.965007	0.00306571	0.00742713	protein.linear.MS2	LFQBench	1	-0.693147
909	P22943	SSampleA-6600-64w-SSampleB-6600-64w	0.743442	0.000224607	0.000928866	protein.linear.MS2	LFQBench	1	-0.693147
910	P23180	SSampleA-6600-64w-SSampleB-6600-64w	0.982733	0.000175805	0.000774737	protein.linear.MS2	LFQBench	1	-0.693147
911	P23202	SSampleA-6600-64w-SSampleB-6600-64w	0.921722	0.0116174	0.0245029	protein.linear.MS2	LFQBench	1	-0.693147
912	P23248	SSampleA-6600-64w-SSampleB-6600-64w	1.08501	0.000127655	0.000627637	protein.linear.MS2	LFQBench	1	-0.693147
913	P23254	SSampleA-6600-64w-SSampleB-6600-64w	1.06397	3.23185e-05	0.000271359	protein.linear.MS2	LFQBench	1	-0.693147
914	P23292	SSampleA-6600-64w-SSampleB-6600-64w	0.402071	0.194743	0.302365	protein.linear.MS2	LFQBench	1	-0.693147
915	P23301	SSampleA-6600-64w-SSampleB-6600-64w	1.02008	2.67988e-05	0.000246609	protein.linear.MS2	LFQBench	1	-0.693147
916	P23500	SSampleA-6600-64w-SSampleB-6600-64w	-1.58278	0.210317	0.320504	protein.linear.MS2	LFQBench	1	-0.693147
917	P23542	SSampleA-6600-64w-SSampleB-6600-64w	0.884268	0.00036907	0.0013256	protein.linear.MS2	LFQBench	1	-0.693147
918	P23585	SSampleA-6600-64w-SSampleB-6600-64w	1.05483	0.00687374	0.0152463	protein.linear.MS2	LFQBench	1	-0.693147
919	P23594;P23595	SSampleA-6600-64w-SSampleB-6600-64w	1.13574	0.000731611	0.00222807	protein.linear.MS2	LFQBench	1	-0.693147
920	P23615	SSampleA-6600-64w-SSampleB-6600-64w	1.03823	0.00347676	0.00825358	protein.linear.MS2	LFQBench	1	-0.693147
921	P23638	SSampleA-6600-64w-SSampleB-6600-64w	1.01781	0.000366947	0.00132119	protein.linear.MS2	LFQBench	1	-0.693147
922	P23639	SSampleA-6600-64w-SSampleB-6600-64w	1.14534	0.000105738	0.000545326	protein.linear.MS2	LFQBench	1	-0.693147
923	P23641	SSampleA-6600-64w-SSampleB-6600-64w	1.118	0.00026394	0.001056	protein.linear.MS2	LFQBench	1	-0.693147
924	P23642	SSampleA-6600-64w-SSampleB-6600-64w	0.643264	0.0260004	0.0509756	protein.linear.MS2	LFQBench	1	-0.693147
925	P23644	SSampleA-6600-64w-SSampleB-6600-64w	0.471977	0.00250655	0.00621025	protein.linear.MS2	LFQBench	1	-0.693147
926	P23721	SSampleA-6600-64w-SSampleB-6600-64w	-1.67776	2.59431e-06	0.000101436	protein.linear.MS2	LFQBench	1	1.38629
927	P23724	SSampleA-6600-64w-SSampleB-6600-64w	1.02997	0.00436839	0.0101205	protein.linear.MS2	LFQBench	1	-0.693147
928	P23776	SSampleA-6600-64w-SSampleB-6600-64w	0.88348	0.000266164	0.00106202	protein.linear.MS2	LFQBench	1	-0.693147
929	P23830	SSampleA-6600-64w-SSampleB-6600-64w	-1.58948	0.000717949	0.00219796	protein.linear.MS2	LFQBench	1	1.38629
930	P23833	SSampleA-6600-64w-SSampleB-6600-64w	0.580577	0.0487173	0.0897851	protein.linear.MS2	LFQBench	1	-0.693147
931	P23836	SSampleA-6600-64w-SSampleB-6600-64w	-1.78209	4.11958e-05	0.000309358	protein.linear.MS2	LFQBench	1	1.38629
932	P23839	SSampleA-6600-64w-SSampleB-6600-64w	-1.75961	4.64606e-06	0.000115714	protein.linear.MS2	LFQBench	1	1.38629
933	P23843	SSampleA-6600-64w-SSampleB-6600-64w	-1.74975	0.0016681	0.00439366	protein.linear.MS2	LFQBench	1	1.38629
934	P23847	SSampleA-6600-64w-SSampleB-6600-64w	-1.78822	2.36974e-07	5.64368e-05	protein.linear.MS2	LFQBench	1	1.38629
935	P23869	SSampleA-6600-64w-SSampleB-6600-64w	-1.74071	1.92895e-05	0.000212858	protein.linear.MS2	LFQBench	1	1.38629
936	P23893	SSampleA-6600-64w-SSampleB-6600-64w	-1.64614	7.10527e-06	0.000135263	protein.linear.MS2	LFQBench	1	1.38629
937	P23894	SSampleA-6600-64w-SSampleB-6600-64w	-1.68836	0.000264831	0.0010586	protein.linear.MS2	LFQBench	1	1.38629
938	P24000	SSampleA-6600-64w-SSampleB-6600-64w	0.900815	0.00219487	0.0055499	protein.linear.MS2	LFQBench	1	-0.693147
939	P24031	SSampleA-6600-64w-SSampleB-6600-64w	-0.250051	0.817853	0.875212	protein.linear.MS2	LFQBench	1	-0.693147
940	P24171	SSampleA-6600-64w-SSampleB-6600-64w	-1.86694	1.49663e-05	0.000185288	protein.linear.MS2	LFQBench	1	1.38629
941	P24182	SSampleA-6600-64w-SSampleB-6600-64w	-1.77924	1.09754e-05	0.000161209	protein.linear.MS2	LFQBench	1	1.38629
942	P24276	SSampleA-6600-64w-SSampleB-6600-64w	0.950933	0.000378743	0.0013483	protein.linear.MS2	LFQBench	1	-0.693147
943	P24280	SSampleA-6600-64w-SSampleB-6600-64w	0.968765	0.000295104	0.00113255	protein.linear.MS2	LFQBench	1	-0.693147
944	P24783	SSampleA-6600-64w-SSampleB-6600-64w	0.961222	0.000691124	0.00212968	protein.linear.MS2	LFQBench	1	-0.693147
945	P25037	SSampleA-6600-64w-SSampleB-6600-64w	0.0134825	0.979141	0.98726	protein.linear.MS2	LFQBench	1	-0.693147
946	P25039	SSampleA-6600-64w-SSampleB-6600-64w	0.642286	0.000480211	0.00161347	protein.linear.MS2	LFQBench	1	-0.693147
947	P25043	SSampleA-6600-64w-SSampleB-6600-64w	1.01794	0.000593295	0.00189009	protein.linear.MS2	LFQBench	1	-0.693147
948	P25045	SSampleA-6600-64w-SSampleB-6600-64w	0.923562	0.0013451	0.00366732	protein.linear.MS2	LFQBench	1	-0.693147
949	P25087	SSampleA-6600-64w-SSampleB-6600-64w	0.965694	0.000437295	0.00150821	protein.linear.MS2	LFQBench	1	-0.693147
950	P25293	SSampleA-6600-64w-SSampleB-6600-64w	0.926379	0.0107469	0.0227754	protein.linear.MS2	LFQBench	1	-0.693147
951	P25294	SSampleA-6600-64w-SSampleB-6600-64w	0.984619	8.25645e-06	0.000145538	protein.linear.MS2	LFQBench	1	-0.693147
952	P25303	SSampleA-6600-64w-SSampleB-6600-64w	1.05925	0.000168979	0.000754523	protein.linear.MS2	LFQBench	1	-0.693147
953	P25332	SSampleA-6600-64w-SSampleB-6600-64w	0.564231	0.0098197	0.0210015	protein.linear.MS2	LFQBench	1	-0.693147
954	P25340	SSampleA-6600-64w-SSampleB-6600-64w	1.08545	1.31481e-05	0.000176608	protein.linear.MS2	LFQBench	1	-0.693147
955	P25342	SSampleA-6600-64w-SSampleB-6600-64w	0.845804	0.00427173	0.00991731	protein.linear.MS2	LFQBench	1	-0.693147
956	P25343	SSampleA-6600-64w-SSampleB-6600-64w	0.398588	0.0357092	0.0680211	protein.linear.MS2	LFQBench	1	-0.693147
957	P25349	SSampleA-6600-64w-SSampleB-6600-64w	0.809258	0.00228018	0.00572308	protein.linear.MS2	LFQBench	1	-0.693147
958	P25358	SSampleA-6600-64w-SSampleB-6600-64w	1.06968	0.000884835	0.00258784	protein.linear.MS2	LFQBench	1	-0.693147
959	P25367	SSampleA-6600-64w-SSampleB-6600-64w	1.12288	0.0019418	0.00500726	protein.linear.MS2	LFQBench	1	-0.693147
960	P25372	SSampleA-6600-64w-SSampleB-6600-64w	0.955024	7.45103e-05	0.000437522	protein.linear.MS2	LFQBench	1	-0.693147
961	P25373	SSampleA-6600-64w-SSampleB-6600-64w	0.846075	0.00202106	0.00518146	protein.linear.MS2	LFQBench	1	-0.693147
962	P25374	SSampleA-6600-64w-SSampleB-6600-64w	0.932816	0.00132727	0.00362766	protein.linear.MS2	LFQBench	1	-0.693147
963	P25375	SSampleA-6600-64w-SSampleB-6600-64w	0.624487	0.0323311	0.0621212	protein.linear.MS2	LFQBench	1	-0.693147
964	P25386	SSampleA-6600-64w-SSampleB-6600-64w	0.40469	0.0048014	0.0110141	protein.linear.MS2	LFQBench	1	-0.693147
965	P25437	SSampleA-6600-64w-SSampleB-6600-64w	-1.91804	5.97773e-05	0.0003828	protein.linear.MS2	LFQBench	1	1.38629
966	P25443	SSampleA-6600-64w-SSampleB-6600-64w	1.03209	0.000378287	0.00134816	protein.linear.MS2	LFQBench	1	-0.693147
967	P25451	SSampleA-6600-64w-SSampleB-6600-64w	0.701861	0.000210547	0.000889	protein.linear.MS2	LFQBench	1	-0.693147
968	P25454	SSampleA-6600-64w-SSampleB-6600-64w	0.857843	6.36582e-05	0.000395074	protein.linear.MS2	LFQBench	1	-0.693147
969	P25491	SSampleA-6600-64w-SSampleB-6600-64w	1.17162	0.00013248	0.000642789	protein.linear.MS2	LFQBench	1	-0.693147
970	P25515	SSampleA-6600-64w-SSampleB-6600-64w	1.24197	1.77283e-05	0.000204291	protein.linear.MS2	LFQBench	1	-0.693147
971	P25516	SSampleA-6600-64w-SSampleB-6600-64w	-1.68587	2.30785e-05	0.000229925	protein.linear.MS2	LFQBench	1	1.38629
972	P25526	SSampleA-6600-64w-SSampleB-6600-64w	-1.51072	0.0001513	0.000705484	protein.linear.MS2	LFQBench	1	1.38629
973	P25539	SSampleA-6600-64w-SSampleB-6600-64w	-1.5719	0.0036083	0.0085132	protein.linear.MS2	LFQBench	1	1.38629
974	P25553	SSampleA-6600-64w-SSampleB-6600-64w	-1.49917	3.07703e-05	0.000267502	protein.linear.MS2	LFQBench	1	1.38629
975	P25555	SSampleA-6600-64w-SSampleB-6600-64w	0.969014	0.000461439	0.00156826	protein.linear.MS2	LFQBench	1	-0.693147
976	P25560	SSampleA-6600-64w-SSampleB-6600-64w	0.732207	3.76904e-05	0.000295709	protein.linear.MS2	LFQBench	1	-0.693147
977	P25567	SSampleA-6600-64w-SSampleB-6600-64w	0.744891	0.00149646	0.00402055	protein.linear.MS2	LFQBench	1	-0.693147
978	P25574	SSampleA-6600-64w-SSampleB-6600-64w	1.10908	0.000159513	0.000729312	protein.linear.MS2	LFQBench	1	-0.693147
979	P25586	SSampleA-6600-64w-SSampleB-6600-64w	0.996609	0.000105067	0.000543567	protein.linear.MS2	LFQBench	1	-0.693147
980	P25605	SSampleA-6600-64w-SSampleB-6600-64w	1.10578	4.23169e-06	0.000113954	protein.linear.MS2	LFQBench	1	-0.693147
981	P25608;P54007	SSampleA-6600-64w-SSampleB-6600-64w	0.848442	0.00192723	0.00498423	protein.linear.MS2	LFQBench	1	-0.693147
982	P25618	SSampleA-6600-64w-SSampleB-6600-64w	1.00191	0.0267245	0.0522331	protein.linear.MS2	LFQBench	1	-0.693147
983	P25623	SSampleA-6600-64w-SSampleB-6600-64w	0.444217	0.0144973	0.0299769	protein.linear.MS2	LFQBench	1	-0.693147
984	P25626	SSampleA-6600-64w-SSampleB-6600-64w	0.786263	0.00878691	0.0190319	protein.linear.MS2	LFQBench	1	-0.693147
985	P25665	SSampleA-6600-64w-SSampleB-6600-64w	-1.56337	0.000478732	0.00160972	protein.linear.MS2	LFQBench	1	1.38629
986	P25694	SSampleA-6600-64w-SSampleB-6600-64w	0.902933	0.000301336	0.00114835	protein.linear.MS2	LFQBench	1	-0.693147
987	P25714	SSampleA-6600-64w-SSampleB-6600-64w	-1.30974	1.78731e-05	0.000204402	protein.linear.MS2	LFQBench	1	1.38629
988	P25719	SSampleA-6600-64w-SSampleB-6600-64w	0.946205	0.0051435	0.0117138	protein.linear.MS2	LFQBench	1	-0.693147
989	P25738	SSampleA-6600-64w-SSampleB-6600-64w	-1.80656	3.65351e-06	0.000109628	protein.linear.MS2	LFQBench	1	1.38629
990	P25847	SSampleA-6600-64w-SSampleB-6600-64w	1.20978	0.00318921	0.00766553	protein.linear.MS2	LFQBench	1	-0.693147
991	P25889	SSampleA-6600-64w-SSampleB-6600-64w	-1.3222	0.00648275	0.0144434	protein.linear.MS2	LFQBench	1	1.38629
992	P26321	SSampleA-6600-64w-SSampleB-6600-64w	1.02365	3.15785e-05	0.000269714	protein.linear.MS2	LFQBench	1	-0.693147
993	P26616	SSampleA-6600-64w-SSampleB-6600-64w	-1.4617	1.92071e-05	0.000212478	protein.linear.MS2	LFQBench	1	1.38629
994	P26637	SSampleA-6600-64w-SSampleB-6600-64w	0.8481	0.000109012	0.000558308	protein.linear.MS2	LFQBench	1	-0.693147
995	P26646	SSampleA-6600-64w-SSampleB-6600-64w	-1.33282	2.37844e-06	0.000100386	protein.linear.MS2	LFQBench	1	1.38629
996	P26755	SSampleA-6600-64w-SSampleB-6600-64w	0.691536	0.00968397	0.0207614	protein.linear.MS2	LFQBench	1	-0.693147
997	P26783	SSampleA-6600-64w-SSampleB-6600-64w	1.03093	7.21987e-05	0.000429986	protein.linear.MS2	LFQBench	1	-0.693147
998	P26784	SSampleA-6600-64w-SSampleB-6600-64w	0.964657	2.98599e-05	0.000263207	protein.linear.MS2	LFQBench	1	-0.693147
999	P26785	SSampleA-6600-64w-SSampleB-6600-64w	1.01481	0.000321563	0.00119882	protein.linear.MS2	LFQBench	1	-0.693147
1000	P26786	SSampleA-6600-64w-SSampleB-6600-64w	1.22767	4.65471e-06	0.000115714	protein.linear.MS2	LFQBench	1	-0.693147
1001	P27248	SSampleA-6600-64w-SSampleB-6600-64w	-2.04339	5.81266e-07	7.66024e-05	protein.linear.MS2	LFQBench	1	1.38629
1002	P27250	SSampleA-6600-64w-SSampleB-6600-64w	-1.63547	2.55508e-05	0.000240705	protein.linear.MS2	LFQBench	1	1.38629
1003	P27298	SSampleA-6600-64w-SSampleB-6600-64w	-1.55392	1.26997e-05	0.00017415	protein.linear.MS2	LFQBench	1	1.38629
1004	P27302	SSampleA-6600-64w-SSampleB-6600-64w	-1.59476	8.90427e-05	0.00048905	protein.linear.MS2	LFQBench	1	1.38629
1005	P27306	SSampleA-6600-64w-SSampleB-6600-64w	-1.34312	6.56413e-06	0.000133854	protein.linear.MS2	LFQBench	1	1.38629
1006	P27434	SSampleA-6600-64w-SSampleB-6600-64w	-1.64916	0.000195382	0.000841017	protein.linear.MS2	LFQBench	1	1.38629
1007	P27472	SSampleA-6600-64w-SSampleB-6600-64w	0.760538	0.00150739	0.00404254	protein.linear.MS2	LFQBench	1	-0.693147
1008	P27476	SSampleA-6600-64w-SSampleB-6600-64w	0.929018	0.00046625	0.00157975	protein.linear.MS2	LFQBench	1	-0.693147
1009	P27550	SSampleA-6600-64w-SSampleB-6600-64w	-1.91607	4.70635e-05	0.000330513	protein.linear.MS2	LFQBench	1	1.38629
1010	P27614	SSampleA-6600-64w-SSampleB-6600-64w	0.790304	4.64135e-05	0.000329663	protein.linear.MS2	LFQBench	1	-0.693147
1011	P27616	SSampleA-6600-64w-SSampleB-6600-64w	0.994148	0.000274581	0.00108291	protein.linear.MS2	LFQBench	1	-0.693147
1012	P27692	SSampleA-6600-64w-SSampleB-6600-64w	0.72308	0.006917	0.0153269	protein.linear.MS2	LFQBench	1	-0.693147
1013	P27809	SSampleA-6600-64w-SSampleB-6600-64w	0.707538	0.0124383	0.0261098	protein.linear.MS2	LFQBench	1	-0.693147
1014	P27810	SSampleA-6600-64w-SSampleB-6600-64w	0.925005	0.000369476	0.00132598	protein.linear.MS2	LFQBench	1	-0.693147
1015	P27882	SSampleA-6600-64w-SSampleB-6600-64w	0.648191	0.0390785	0.0739932	protein.linear.MS2	LFQBench	1	-0.693147
1016	P28000	SSampleA-6600-64w-SSampleB-6600-64w	1.06435	0.00193687	0.00499747	protein.linear.MS2	LFQBench	1	-0.693147
1017	P28007	SSampleA-6600-64w-SSampleB-6600-64w	0.956111	0.000231641	0.000950846	protein.linear.MS2	LFQBench	1	-0.693147
1018	P28241	SSampleA-6600-64w-SSampleB-6600-64w	0.972984	3.47224e-05	0.000280377	protein.linear.MS2	LFQBench	1	-0.693147
1019	P28272	SSampleA-6600-64w-SSampleB-6600-64w	0.952447	0.000662644	0.00206129	protein.linear.MS2	LFQBench	1	-0.693147
1020	P28273	SSampleA-6600-64w-SSampleB-6600-64w	1.18926	0.00175055	0.00458625	protein.linear.MS2	LFQBench	1	-0.693147
1021	P28274	SSampleA-6600-64w-SSampleB-6600-64w	0.918636	0.00642237	0.0143241	protein.linear.MS2	LFQBench	1	-0.693147
1022	P28304	SSampleA-6600-64w-SSampleB-6600-64w	-1.939	5.29216e-05	0.000355354	protein.linear.MS2	LFQBench	1	1.38629
1023	P28319	SSampleA-6600-64w-SSampleB-6600-64w	0.863832	0.000323344	0.00120336	protein.linear.MS2	LFQBench	1	-0.693147
1024	P28321	SSampleA-6600-64w-SSampleB-6600-64w	0.417169	0.0282295	0.054932	protein.linear.MS2	LFQBench	1	-0.693147
1025	P28495	SSampleA-6600-64w-SSampleB-6600-64w	0.838127	0.000591527	0.00188717	protein.linear.MS2	LFQBench	1	-0.693147
1026	P28635	SSampleA-6600-64w-SSampleB-6600-64w	-1.90793	0.00182838	0.00475637	protein.linear.MS2	LFQBench	1	1.38629
1027	P28707	SSampleA-6600-64w-SSampleB-6600-64w	0.932017	0.000139212	0.000662642	protein.linear.MS2	LFQBench	1	-0.693147
1028	P28777	SSampleA-6600-64w-SSampleB-6600-64w	1.02171	0.00034319	0.00126114	protein.linear.MS2	LFQBench	1	-0.693147
1029	P28817	SSampleA-6600-64w-SSampleB-6600-64w	0.712189	0.00151141	0.00404843	protein.linear.MS2	LFQBench	1	-0.693147
1030	P28834	SSampleA-6600-64w-SSampleB-6600-64w	0.935032	8.11266e-05	0.00046142	protein.linear.MS2	LFQBench	1	-0.693147
1031	P28861	SSampleA-6600-64w-SSampleB-6600-64w	-1.77242	0.000438057	0.00150942	protein.linear.MS2	LFQBench	1	1.38629
1032	P28904	SSampleA-6600-64w-SSampleB-6600-64w	-1.9229	1.28554e-05	0.000174494	protein.linear.MS2	LFQBench	1	1.38629
1033	P29217	SSampleA-6600-64w-SSampleB-6600-64w	-1.3559	0.00054484	0.00177273	protein.linear.MS2	LFQBench	1	1.38629
1034	P29311	SSampleA-6600-64w-SSampleB-6600-64w	1.04539	7.94012e-05	0.000454842	protein.linear.MS2	LFQBench	1	-0.693147
1035	P29453	SSampleA-6600-64w-SSampleB-6600-64w	0.989837	3.34712e-05	0.000274787	protein.linear.MS2	LFQBench	1	-0.693147
1036	P29509	SSampleA-6600-64w-SSampleB-6600-64w	0.725909	0.000134056	0.000649015	protein.linear.MS2	LFQBench	1	-0.693147
1037	P29547	SSampleA-6600-64w-SSampleB-6600-64w	0.991423	0.000209225	0.000884261	protein.linear.MS2	LFQBench	1	-0.693147
1038	P29704	SSampleA-6600-64w-SSampleB-6600-64w	0.887476	0.000855786	0.00251785	protein.linear.MS2	LFQBench	1	-0.693147
1039	P29745	SSampleA-6600-64w-SSampleB-6600-64w	-1.62245	9.09837e-05	0.000494598	protein.linear.MS2	LFQBench	1	1.38629
1040	P29952	SSampleA-6600-64w-SSampleB-6600-64w	1.14258	9.42561e-05	0.000506511	protein.linear.MS2	LFQBench	1	-0.693147
1041	P30136	SSampleA-6600-64w-SSampleB-6600-64w	-1.81514	7.3041e-05	0.000432181	protein.linear.MS2	LFQBench	1	1.38629
1042	P30177	SSampleA-6600-64w-SSampleB-6600-64w	-1.52558	1.45554e-05	0.000184021	protein.linear.MS2	LFQBench	1	1.38629
1043	P30624	SSampleA-6600-64w-SSampleB-6600-64w	0.766633	0.000833252	0.00246631	protein.linear.MS2	LFQBench	1	-0.693147
1044	P30656	SSampleA-6600-64w-SSampleB-6600-64w	0.902085	0.00113375	0.00319258	protein.linear.MS2	LFQBench	1	-0.693147
1045	P30657	SSampleA-6600-64w-SSampleB-6600-64w	0.749439	0.00491286	0.0112348	protein.linear.MS2	LFQBench	1	-0.693147
1046	P30744	SSampleA-6600-64w-SSampleB-6600-64w	-1.67693	1.52874e-05	0.000186814	protein.linear.MS2	LFQBench	1	1.38629
1047	P30822	SSampleA-6600-64w-SSampleB-6600-64w	1.0354	0.000910379	0.00264506	protein.linear.MS2	LFQBench	1	-0.693147
1048	P30859	SSampleA-6600-64w-SSampleB-6600-64w	-1.81069	2.38205e-06	0.000100386	protein.linear.MS2	LFQBench	1	1.38629
1049	P30902	SSampleA-6600-64w-SSampleB-6600-64w	0.902937	0.000177622	0.000781288	protein.linear.MS2	LFQBench	1	-0.693147
1050	P30952	SSampleA-6600-64w-SSampleB-6600-64w	0.880949	0.000343074	0.00126114	protein.linear.MS2	LFQBench	1	-0.693147
1051	P30958	SSampleA-6600-64w-SSampleB-6600-64w	-2.06105	7.87442e-05	0.000453112	protein.linear.MS2	LFQBench	1	1.38629
1052	P31057	SSampleA-6600-64w-SSampleB-6600-64w	-1.59804	2.20838e-06	9.87079e-05	protein.linear.MS2	LFQBench	1	1.38629
1053	P31063	SSampleA-6600-64w-SSampleB-6600-64w	-1.83006	0.00179586	0.00468279	protein.linear.MS2	LFQBench	1	1.38629
1054	P31116	SSampleA-6600-64w-SSampleB-6600-64w	1.12865	4.24545e-05	0.000314675	protein.linear.MS2	LFQBench	1	-0.693147
1055	P31120	SSampleA-6600-64w-SSampleB-6600-64w	-1.42464	3.2307e-08	3.36553e-05	protein.linear.MS2	LFQBench	1	1.38629
1056	P31142	SSampleA-6600-64w-SSampleB-6600-64w	-1.72071	5.03332e-05	0.00034314	protein.linear.MS2	LFQBench	1	1.38629
1057	P31224	SSampleA-6600-64w-SSampleB-6600-64w	-1.73203	1.61882e-05	0.000192561	protein.linear.MS2	LFQBench	1	1.38629
1058	P31373	SSampleA-6600-64w-SSampleB-6600-64w	0.980076	4.25952e-05	0.000315191	protein.linear.MS2	LFQBench	1	-0.693147
1059	P31382	SSampleA-6600-64w-SSampleB-6600-64w	0.828083	0.0287332	0.0557896	protein.linear.MS2	LFQBench	1	-0.693147
1060	P31383	SSampleA-6600-64w-SSampleB-6600-64w	0.722958	0.000779171	0.0023391	protein.linear.MS2	LFQBench	1	-0.693147
1061	P31412	SSampleA-6600-64w-SSampleB-6600-64w	0.992815	0.000166548	0.000747439	protein.linear.MS2	LFQBench	1	-0.693147
1062	P31539	SSampleA-6600-64w-SSampleB-6600-64w	0.945767	0.000137363	0.000659038	protein.linear.MS2	LFQBench	1	-0.693147
1063	P31554	SSampleA-6600-64w-SSampleB-6600-64w	-1.70206	1.44421e-05	0.000183571	protein.linear.MS2	LFQBench	1	1.38629
1064	P31658	SSampleA-6600-64w-SSampleB-6600-64w	-1.73615	5.60349e-06	0.000127029	protein.linear.MS2	LFQBench	1	1.38629
1065	P31663	SSampleA-6600-64w-SSampleB-6600-64w	-1.87865	0.00132459	0.00362255	protein.linear.MS2	LFQBench	1	1.38629
1066	P31677	SSampleA-6600-64w-SSampleB-6600-64w	-1.74011	8.45249e-06	0.000146313	protein.linear.MS2	LFQBench	1	1.38629
1067	P31678	SSampleA-6600-64w-SSampleB-6600-64w	-1.50233	0.000365687	0.00131824	protein.linear.MS2	LFQBench	1	1.38629
1068	P31688	SSampleA-6600-64w-SSampleB-6600-64w	1.07286	1.51099e-07	4.89336e-05	protein.linear.MS2	LFQBench	1	-0.693147
1069	P31787	SSampleA-6600-64w-SSampleB-6600-64w	1.04054	0.000959851	0.00277061	protein.linear.MS2	LFQBench	1	-0.693147
1070	P31808	SSampleA-6600-64w-SSampleB-6600-64w	-2.09934	0.000175957	0.000774737	protein.linear.MS2	LFQBench	1	1.38629
1071	P31979	SSampleA-6600-64w-SSampleB-6600-64w	-1.58494	7.13827e-05	0.000426337	protein.linear.MS2	LFQBench	1	1.38629
1072	P32074	SSampleA-6600-64w-SSampleB-6600-64w	0.928594	0.00355737	0.00841334	protein.linear.MS2	LFQBench	1	-0.693147
1073	P32132	SSampleA-6600-64w-SSampleB-6600-64w	-2.09572	2.01099e-06	9.85905e-05	protein.linear.MS2	LFQBench	1	1.38629
1074	P32176	SSampleA-6600-64w-SSampleB-6600-64w	-1.7078	7.04629e-06	0.000135263	protein.linear.MS2	LFQBench	1	1.38629
1075	P32178	SSampleA-6600-64w-SSampleB-6600-64w	1.09486	0.000146161	0.000686721	protein.linear.MS2	LFQBench	1	-0.693147
1076	P32179	SSampleA-6600-64w-SSampleB-6600-64w	0.962205	0.00252847	0.00625754	protein.linear.MS2	LFQBench	1	-0.693147
1077	P32191	SSampleA-6600-64w-SSampleB-6600-64w	0.923887	5.54937e-05	0.000364976	protein.linear.MS2	LFQBench	1	-0.693147
1078	P32263	SSampleA-6600-64w-SSampleB-6600-64w	1.10529	0.000419391	0.00146122	protein.linear.MS2	LFQBench	1	-0.693147
1079	P32264	SSampleA-6600-64w-SSampleB-6600-64w	0.907498	0.00192019	0.00496891	protein.linear.MS2	LFQBench	1	-0.693147
1080	P32288	SSampleA-6600-64w-SSampleB-6600-64w	0.848199	0.000799393	0.00238685	protein.linear.MS2	LFQBench	1	-0.693147
1081	P32316	SSampleA-6600-64w-SSampleB-6600-64w	0.793613	0.00509882	0.0116241	protein.linear.MS2	LFQBench	1	-0.693147
1082	P32317	SSampleA-6600-64w-SSampleB-6600-64w	0.517757	0.015557	0.0318997	protein.linear.MS2	LFQBench	1	-0.693147
1083	P32324	SSampleA-6600-64w-SSampleB-6600-64w	0.965469	5.34046e-05	0.000356433	protein.linear.MS2	LFQBench	1	-0.693147
1084	P32327	SSampleA-6600-64w-SSampleB-6600-64w	0.715461	0.000763488	0.00230453	protein.linear.MS2	LFQBench	1	-0.693147
1085	P32329	SSampleA-6600-64w-SSampleB-6600-64w	1.1055	0.000280577	0.0010994	protein.linear.MS2	LFQBench	1	-0.693147
1086	P32331	SSampleA-6600-64w-SSampleB-6600-64w	0.49942	0.0504726	0.0928653	protein.linear.MS2	LFQBench	1	-0.693147
1087	P32335	SSampleA-6600-64w-SSampleB-6600-64w	0.797813	0.00629151	0.0140606	protein.linear.MS2	LFQBench	1	-0.693147
1088	P32337	SSampleA-6600-64w-SSampleB-6600-64w	0.636457	0.000944412	0.0027296	protein.linear.MS2	LFQBench	1	-0.693147
1089	P32340	SSampleA-6600-64w-SSampleB-6600-64w	0.925836	2.90183e-05	0.000257843	protein.linear.MS2	LFQBench	1	-0.693147
1090	P32352	SSampleA-6600-64w-SSampleB-6600-64w	0.993142	6.57428e-05	0.000401157	protein.linear.MS2	LFQBench	1	-0.693147
1091	P32353	SSampleA-6600-64w-SSampleB-6600-64w	0.99945	0.000343715	0.00126114	protein.linear.MS2	LFQBench	1	-0.693147
1092	P32356	SSampleA-6600-64w-SSampleB-6600-64w	0.824721	0.0236774	0.0467604	protein.linear.MS2	LFQBench	1	-0.693147
1093	P32366	SSampleA-6600-64w-SSampleB-6600-64w	0.994967	0.000294959	0.00113255	protein.linear.MS2	LFQBench	1	-0.693147
1094	P32368	SSampleA-6600-64w-SSampleB-6600-64w	0.881195	0.000324456	0.00120547	protein.linear.MS2	LFQBench	1	-0.693147
1095	P32377	SSampleA-6600-64w-SSampleB-6600-64w	0.790459	0.000587024	0.00187551	protein.linear.MS2	LFQBench	1	-0.693147
1096	P32379	SSampleA-6600-64w-SSampleB-6600-64w	1.03172	8.48319e-06	0.000146313	protein.linear.MS2	LFQBench	1	-0.693147
1097	P32381	SSampleA-6600-64w-SSampleB-6600-64w	0.732933	0.000314402	0.00118101	protein.linear.MS2	LFQBench	1	-0.693147
1098	P32386	SSampleA-6600-64w-SSampleB-6600-64w	0.854804	4.3622e-05	0.000320578	protein.linear.MS2	LFQBench	1	-0.693147
1099	P32419	SSampleA-6600-64w-SSampleB-6600-64w	1.00733	0.00177967	0.00465154	protein.linear.MS2	LFQBench	1	-0.693147
1100	P32445	SSampleA-6600-64w-SSampleB-6600-64w	1.05175	0.000586223	0.00187438	protein.linear.MS2	LFQBench	1	-0.693147
1101	P32447	SSampleA-6600-64w-SSampleB-6600-64w	0.964325	0.00214964	0.00546029	protein.linear.MS2	LFQBench	1	-0.693147
1102	P32449	SSampleA-6600-64w-SSampleB-6600-64w	1.05831	0.00090086	0.00262776	protein.linear.MS2	LFQBench	1	-0.693147
1103	P32453	SSampleA-6600-64w-SSampleB-6600-64w	1.48094	9.75573e-05	0.00051576	protein.linear.MS2	LFQBench	1	-0.693147
1104	P32454	SSampleA-6600-64w-SSampleB-6600-64w	0.877617	9.13511e-05	0.000495378	protein.linear.MS2	LFQBench	1	-0.693147
1105	P32457	SSampleA-6600-64w-SSampleB-6600-64w	0.946314	0.000196824	0.000844757	protein.linear.MS2	LFQBench	1	-0.693147
1106	P32458	SSampleA-6600-64w-SSampleB-6600-64w	0.942897	0.000454731	0.00154902	protein.linear.MS2	LFQBench	1	-0.693147
1107	P32463	SSampleA-6600-64w-SSampleB-6600-64w	0.822139	0.000833888	0.00246655	protein.linear.MS2	LFQBench	1	-0.693147
1108	P32466	SSampleA-6600-64w-SSampleB-6600-64w	1.04883	0.000755649	0.00228554	protein.linear.MS2	LFQBench	1	-0.693147
1109	P32468	SSampleA-6600-64w-SSampleB-6600-64w	0.570915	0.000511641	0.00169335	protein.linear.MS2	LFQBench	1	-0.693147
1110	P32469	SSampleA-6600-64w-SSampleB-6600-64w	0.203314	0.788432	0.853219	protein.linear.MS2	LFQBench	1	-0.693147
1111	P32471	SSampleA-6600-64w-SSampleB-6600-64w	1.18506	8.1883e-05	0.000463341	protein.linear.MS2	LFQBench	1	-0.693147
1112	P32473	SSampleA-6600-64w-SSampleB-6600-64w	1.00382	0.000284465	0.00111002	protein.linear.MS2	LFQBench	1	-0.693147
1113	P32476	SSampleA-6600-64w-SSampleB-6600-64w	0.838736	0.000202159	0.000862637	protein.linear.MS2	LFQBench	1	-0.693147
1114	P32477	SSampleA-6600-64w-SSampleB-6600-64w	0.988708	0.000564931	0.00182198	protein.linear.MS2	LFQBench	1	-0.693147
1115	P32478	SSampleA-6600-64w-SSampleB-6600-64w	1.13566	6.17632e-06	0.000132096	protein.linear.MS2	LFQBench	1	-0.693147
1116	P32481	SSampleA-6600-64w-SSampleB-6600-64w	0.97769	0.000160165	0.000730648	protein.linear.MS2	LFQBench	1	-0.693147
1117	P32485	SSampleA-6600-64w-SSampleB-6600-64w	0.999506	0.000441448	0.00151662	protein.linear.MS2	LFQBench	1	-0.693147
1118	P32486	SSampleA-6600-64w-SSampleB-6600-64w	1.18237	0.118135	0.198161	protein.linear.MS2	LFQBench	1	-0.693147
1119	P32495	SSampleA-6600-64w-SSampleB-6600-64w	1.06786	5.6721e-05	0.000369647	protein.linear.MS2	LFQBench	1	-0.693147
1120	P32496	SSampleA-6600-64w-SSampleB-6600-64w	0.883259	0.00458702	0.0105827	protein.linear.MS2	LFQBench	1	-0.693147
1121	P32497	SSampleA-6600-64w-SSampleB-6600-64w	1.04234	0.000226769	0.00093538	protein.linear.MS2	LFQBench	1	-0.693147
1122	P32499	SSampleA-6600-64w-SSampleB-6600-64w	0.931573	0.000463607	0.00157236	protein.linear.MS2	LFQBench	1	-0.693147
1123	P32501	SSampleA-6600-64w-SSampleB-6600-64w	0.881978	0.000399154	0.00140068	protein.linear.MS2	LFQBench	1	-0.693147
1124	P32505	SSampleA-6600-64w-SSampleB-6600-64w	1.20953	0.000518104	0.00170581	protein.linear.MS2	LFQBench	1	-0.693147
1125	P32521	SSampleA-6600-64w-SSampleB-6600-64w	0.847813	0.000875476	0.00256555	protein.linear.MS2	LFQBench	1	-0.693147
1126	P32527	SSampleA-6600-64w-SSampleB-6600-64w	1.19154	1.75531e-05	0.000203464	protein.linear.MS2	LFQBench	1	-0.693147
1127	P32529	SSampleA-6600-64w-SSampleB-6600-64w	1.08256	0.000365457	0.00131824	protein.linear.MS2	LFQBench	1	-0.693147
1128	P32558	SSampleA-6600-64w-SSampleB-6600-64w	1.01734	0.00092202	0.00267651	protein.linear.MS2	LFQBench	1	-0.693147
1129	P32563	SSampleA-6600-64w-SSampleB-6600-64w	0.959839	3.77703e-05	0.000295812	protein.linear.MS2	LFQBench	1	-0.693147
1130	P32564	SSampleA-6600-64w-SSampleB-6600-64w	1.06055	0.00149944	0.00402368	protein.linear.MS2	LFQBench	1	-0.693147
1131	P32565	SSampleA-6600-64w-SSampleB-6600-64w	1.03313	7.98976e-06	0.000144001	protein.linear.MS2	LFQBench	1	-0.693147
1132	P32566	SSampleA-6600-64w-SSampleB-6600-64w	1.39143	0.00159332	0.00423705	protein.linear.MS2	LFQBench	1	-0.693147
1133	P32568	SSampleA-6600-64w-SSampleB-6600-64w	0.910079	0.00306652	0.00742713	protein.linear.MS2	LFQBench	1	-0.693147
1134	P32582	SSampleA-6600-64w-SSampleB-6600-64w	0.983662	0.000106602	0.000547231	protein.linear.MS2	LFQBench	1	-0.693147
1135	P32583	SSampleA-6600-64w-SSampleB-6600-64w	1.04198	0.000854048	0.00251596	protein.linear.MS2	LFQBench	1	-0.693147
1136	P32588	SSampleA-6600-64w-SSampleB-6600-64w	0.926646	1.02237e-05	0.00015763	protein.linear.MS2	LFQBench	1	-0.693147
1137	P32589	SSampleA-6600-64w-SSampleB-6600-64w	0.913164	1.21644e-05	0.00017034	protein.linear.MS2	LFQBench	1	-0.693147
1138	P32590	SSampleA-6600-64w-SSampleB-6600-64w	0.699182	0.00954691	0.0205119	protein.linear.MS2	LFQBench	1	-0.693147
1139	P32598	SSampleA-6600-64w-SSampleB-6600-64w	1.03974	7.30557e-05	0.000432181	protein.linear.MS2	LFQBench	1	-0.693147
1140	P32599	SSampleA-6600-64w-SSampleB-6600-64w	1.10803	0.00160211	0.00425531	protein.linear.MS2	LFQBench	1	-0.693147
1141	P32602	SSampleA-6600-64w-SSampleB-6600-64w	0.57149	0.00164234	0.00433872	protein.linear.MS2	LFQBench	1	-0.693147
1142	P32608	SSampleA-6600-64w-SSampleB-6600-64w	0.972553	0.000688211	0.00212366	protein.linear.MS2	LFQBench	1	-0.693147
1143	P32610	SSampleA-6600-64w-SSampleB-6600-64w	0.891753	0.000347249	0.001272	protein.linear.MS2	LFQBench	1	-0.693147
1144	P32614	SSampleA-6600-64w-SSampleB-6600-64w	0.900557	2.05922e-05	0.000221638	protein.linear.MS2	LFQBench	1	-0.693147
1145	P32621	SSampleA-6600-64w-SSampleB-6600-64w	0.504535	0.0135618	0.0282404	protein.linear.MS2	LFQBench	1	-0.693147
1146	P32623	SSampleA-6600-64w-SSampleB-6600-64w	0.814569	0.00074825	0.00226781	protein.linear.MS2	LFQBench	1	-0.693147
1147	P32626	SSampleA-6600-64w-SSampleB-6600-64w	0.805127	0.000452137	0.00154138	protein.linear.MS2	LFQBench	1	-0.693147
1148	P32628	SSampleA-6600-64w-SSampleB-6600-64w	0.763955	0.0122305	0.0257224	protein.linear.MS2	LFQBench	1	-0.693147
1149	P32656	SSampleA-6600-64w-SSampleB-6600-64w	0.677698	0.0181157	0.0365535	protein.linear.MS2	LFQBench	1	-0.693147
1150	P32771	SSampleA-6600-64w-SSampleB-6600-64w	0.959674	0.00164856	0.00434997	protein.linear.MS2	LFQBench	1	-0.693147
1151	P32775	SSampleA-6600-64w-SSampleB-6600-64w	0.921965	0.00072756	0.00222185	protein.linear.MS2	LFQBench	1	-0.693147
1152	P32783	SSampleA-6600-64w-SSampleB-6600-64w	0.39489	0.0934554	0.161919	protein.linear.MS2	LFQBench	1	-0.693147
1153	P32790	SSampleA-6600-64w-SSampleB-6600-64w	0.66029	0.00491634	0.011237	protein.linear.MS2	LFQBench	1	-0.693147
1154	P32791	SSampleA-6600-64w-SSampleB-6600-64w	0.310512	0.429765	0.553788	protein.linear.MS2	LFQBench	1	-0.693147
1155	P32795	SSampleA-6600-64w-SSampleB-6600-64w	0.468185	0.045719	0.0851458	protein.linear.MS2	LFQBench	1	-0.693147
1156	P32799	SSampleA-6600-64w-SSampleB-6600-64w	0.959963	0.000664113	0.00206369	protein.linear.MS2	LFQBench	1	-0.693147
1157	P32803	SSampleA-6600-64w-SSampleB-6600-64w	1.08502	0.00022939	0.000943357	protein.linear.MS2	LFQBench	1	-0.693147
1158	P32831;P32831-2	SSampleA-6600-64w-SSampleB-6600-64w	1.16092	0.00018961	0.00082338	protein.linear.MS2	LFQBench	1	-0.693147
1159	P32832	SSampleA-6600-64w-SSampleB-6600-64w	0.746489	0.0160184	0.0327851	protein.linear.MS2	LFQBench	1	-0.693147
1160	P32835	SSampleA-6600-64w-SSampleB-6600-64w	1.04926	0.000288079	0.00111918	protein.linear.MS2	LFQBench	1	-0.693147
1161	P32836	SSampleA-6600-64w-SSampleB-6600-64w	0.988261	7.93569e-05	0.000454842	protein.linear.MS2	LFQBench	1	-0.693147
1162	P32842	SSampleA-6600-64w-SSampleB-6600-64w	0.479583	0.0254667	0.0500178	protein.linear.MS2	LFQBench	1	-0.693147
1163	P32843	SSampleA-6600-64w-SSampleB-6600-64w	1.0678	0.0061631	0.0138015	protein.linear.MS2	LFQBench	1	-0.693147
1164	P32857	SSampleA-6600-64w-SSampleB-6600-64w	1.07832	3.17068e-05	0.000269714	protein.linear.MS2	LFQBench	1	-0.693147
1165	P32860	SSampleA-6600-64w-SSampleB-6600-64w	0.44139	0.427957	0.552628	protein.linear.MS2	LFQBench	1	-0.693147
1166	P32861	SSampleA-6600-64w-SSampleB-6600-64w	0.891236	0.000789224	0.00236438	protein.linear.MS2	LFQBench	1	-0.693147
1167	P32864	SSampleA-6600-64w-SSampleB-6600-64w	0.725469	0.00958878	0.0205873	protein.linear.MS2	LFQBench	1	-0.693147
1168	P32867	SSampleA-6600-64w-SSampleB-6600-64w	1.32675	0.0712801	0.126825	protein.linear.MS2	LFQBench	1	-0.693147
1169	P32891	SSampleA-6600-64w-SSampleB-6600-64w	0.901302	0.00247573	0.00614765	protein.linear.MS2	LFQBench	1	-0.693147
1170	P32892	SSampleA-6600-64w-SSampleB-6600-64w	0.918995	1.81857e-05	0.000206868	protein.linear.MS2	LFQBench	1	-0.693147
1171	P32895	SSampleA-6600-64w-SSampleB-6600-64w	0.911772	0.000377616	0.00134754	protein.linear.MS2	LFQBench	1	-0.693147
1172	P32897	SSampleA-6600-64w-SSampleB-6600-64w	0.584776	0.00203582	0.00521626	protein.linear.MS2	LFQBench	1	-0.693147
1173	P32905;P46654	SSampleA-6600-64w-SSampleB-6600-64w	1.00782	3.12085e-05	0.000269714	protein.linear.MS2	LFQBench	1	-0.693147
1174	P32911	SSampleA-6600-64w-SSampleB-6600-64w	1.05829	7.68344e-05	0.000444864	protein.linear.MS2	LFQBench	1	-0.693147
1175	P32915	SSampleA-6600-64w-SSampleB-6600-64w	0.430322	0.00781418	0.017067	protein.linear.MS2	LFQBench	1	-0.693147
1176	P32939	SSampleA-6600-64w-SSampleB-6600-64w	0.856152	5.11835e-05	0.000347906	protein.linear.MS2	LFQBench	1	-0.693147
1177	P33012	SSampleA-6600-64w-SSampleB-6600-64w	-1.75983	4.71993e-05	0.000330513	protein.linear.MS2	LFQBench	1	1.38629
1178	P33136	SSampleA-6600-64w-SSampleB-6600-64w	-1.72344	1.89836e-05	0.000211593	protein.linear.MS2	LFQBench	1	1.38629
1179	P33195	SSampleA-6600-64w-SSampleB-6600-64w	-1.4018	6.44033e-05	0.000397864	protein.linear.MS2	LFQBench	1	1.38629
1180	P33201	SSampleA-6600-64w-SSampleB-6600-64w	0.953969	0.000261537	0.00105018	protein.linear.MS2	LFQBench	1	-0.693147
1181	P33204	SSampleA-6600-64w-SSampleB-6600-64w	1.24142	0.000573311	0.001841	protein.linear.MS2	LFQBench	1	-0.693147
1182	P33224	SSampleA-6600-64w-SSampleB-6600-64w	-1.84551	1.07317e-06	8.56028e-05	protein.linear.MS2	LFQBench	1	1.38629
1183	P33297	SSampleA-6600-64w-SSampleB-6600-64w	0.667225	0.00122429	0.00339228	protein.linear.MS2	LFQBench	1	-0.693147
1184	P33298	SSampleA-6600-64w-SSampleB-6600-64w	0.992965	0.000200986	0.000859289	protein.linear.MS2	LFQBench	1	-0.693147
1185	P33299	SSampleA-6600-64w-SSampleB-6600-64w	0.965104	6.08338e-05	0.000382915	protein.linear.MS2	LFQBench	1	-0.693147
1186	P33302	SSampleA-6600-64w-SSampleB-6600-64w	1.01865	0.00016612	0.000747304	protein.linear.MS2	LFQBench	1	-0.693147
1187	P33307	SSampleA-6600-64w-SSampleB-6600-64w	0.964195	9.93313e-05	0.000524512	protein.linear.MS2	LFQBench	1	-0.693147
1188	P33309	SSampleA-6600-64w-SSampleB-6600-64w	0.175785	0.242861	0.359297	protein.linear.MS2	LFQBench	1	-0.693147
1189	P33315	SSampleA-6600-64w-SSampleB-6600-64w	0.947731	0.000193404	0.00083494	protein.linear.MS2	LFQBench	1	-0.693147
1190	P33317	SSampleA-6600-64w-SSampleB-6600-64w	0.784015	0.00639408	0.0142754	protein.linear.MS2	LFQBench	1	-0.693147
1191	P33322	SSampleA-6600-64w-SSampleB-6600-64w	0.934149	1.25336e-05	0.000173316	protein.linear.MS2	LFQBench	1	-0.693147
1192	P33327	SSampleA-6600-64w-SSampleB-6600-64w	0.521123	0.0458066	0.0852732	protein.linear.MS2	LFQBench	1	-0.693147
1193	P33330	SSampleA-6600-64w-SSampleB-6600-64w	0.560344	0.000371244	0.00133124	protein.linear.MS2	LFQBench	1	-0.693147
1194	P33331	SSampleA-6600-64w-SSampleB-6600-64w	0.987334	8.07922e-07	7.67096e-05	protein.linear.MS2	LFQBench	1	-0.693147
1195	P33332	SSampleA-6600-64w-SSampleB-6600-64w	1.39498	0.000433241	0.00149539	protein.linear.MS2	LFQBench	1	-0.693147
1196	P33333	SSampleA-6600-64w-SSampleB-6600-64w	0.760203	0.0015257	0.00408175	protein.linear.MS2	LFQBench	1	-0.693147
1197	P33338	SSampleA-6600-64w-SSampleB-6600-64w	1.28448	0.00078046	0.00233979	protein.linear.MS2	LFQBench	1	-0.693147
1198	P33362	SSampleA-6600-64w-SSampleB-6600-64w	-1.86964	7.15289e-06	0.000135263	protein.linear.MS2	LFQBench	1	1.38629
1199	P33363	SSampleA-6600-64w-SSampleB-6600-64w	-0.725099	0.0575426	0.104483	protein.linear.MS2	LFQBench	1	1.38629
1200	P33399	SSampleA-6600-64w-SSampleB-6600-64w	0.883595	5.17339e-05	0.000350201	protein.linear.MS2	LFQBench	1	-0.693147
1201	P33401	SSampleA-6600-64w-SSampleB-6600-64w	0.802111	0.00793549	0.0173063	protein.linear.MS2	LFQBench	1	-0.693147
1202	P33416	SSampleA-6600-64w-SSampleB-6600-64w	0.702397	0.00015409	0.000713229	protein.linear.MS2	LFQBench	1	-0.693147
1203	P33421	SSampleA-6600-64w-SSampleB-6600-64w	0.945692	0.00333237	0.00796636	protein.linear.MS2	LFQBench	1	-0.693147
1204	P33442	SSampleA-6600-64w-SSampleB-6600-64w	1.11499	1.59569e-05	0.000191353	protein.linear.MS2	LFQBench	1	-0.693147
1205	P33570	SSampleA-6600-64w-SSampleB-6600-64w	-1.78891	7.5145e-05	0.000437522	protein.linear.MS2	LFQBench	1	1.38629
1206	P33599	SSampleA-6600-64w-SSampleB-6600-64w	-1.96537	2.3322e-06	0.000100386	protein.linear.MS2	LFQBench	1	1.38629
1207	P33602	SSampleA-6600-64w-SSampleB-6600-64w	-1.76339	0.000181878	0.000796055	protein.linear.MS2	LFQBench	1	1.38629
1208	P33643	SSampleA-6600-64w-SSampleB-6600-64w	-1.03077	0.000135636	0.000654515	protein.linear.MS2	LFQBench	1	1.38629
1209	P33734	SSampleA-6600-64w-SSampleB-6600-64w	0.756092	0.000671128	0.00208111	protein.linear.MS2	LFQBench	1	-0.693147
1210	P33750	SSampleA-6600-64w-SSampleB-6600-64w	0.788015	0.00990412	0.0211616	protein.linear.MS2	LFQBench	1	-0.693147
1211	P33755	SSampleA-6600-64w-SSampleB-6600-64w	0.772103	0.000613519	0.00194193	protein.linear.MS2	LFQBench	1	-0.693147
1212	P33767	SSampleA-6600-64w-SSampleB-6600-64w	1.027	0.000674018	0.0020886	protein.linear.MS2	LFQBench	1	-0.693147
1213	P33775	SSampleA-6600-64w-SSampleB-6600-64w	0.968831	0.0015964	0.0042427	protein.linear.MS2	LFQBench	1	-0.693147
1214	P33892	SSampleA-6600-64w-SSampleB-6600-64w	0.95246	6.20926e-06	0.000132096	protein.linear.MS2	LFQBench	1	-0.693147
1215	P34110	SSampleA-6600-64w-SSampleB-6600-64w	0.936988	0.0026132	0.00643842	protein.linear.MS2	LFQBench	1	-0.693147
1216	P34160	SSampleA-6600-64w-SSampleB-6600-64w	0.759292	0.0462305	0.0859176	protein.linear.MS2	LFQBench	1	-0.693147
1217	P34167	SSampleA-6600-64w-SSampleB-6600-64w	1.15694	0.000564188	0.00182096	protein.linear.MS2	LFQBench	1	-0.693147
1218	P34209	SSampleA-6600-64w-SSampleB-6600-64w	-1.65095	0.000171101	0.000760925	protein.linear.MS2	LFQBench	1	1.38629
1219	P34216	SSampleA-6600-64w-SSampleB-6600-64w	0.742717	0.00118273	0.0033103	protein.linear.MS2	LFQBench	1	-0.693147
1220	P34221	SSampleA-6600-64w-SSampleB-6600-64w	0.740939	0.00499319	0.011395	protein.linear.MS2	LFQBench	1	-0.693147
1221	P34223	SSampleA-6600-64w-SSampleB-6600-64w	0.943959	0.000309119	0.00116711	protein.linear.MS2	LFQBench	1	-0.693147
1222	P34227	SSampleA-6600-64w-SSampleB-6600-64w	0.984828	0.000149907	0.000699724	protein.linear.MS2	LFQBench	1	-0.693147
1223	P34730	SSampleA-6600-64w-SSampleB-6600-64w	1.10487	0.00229304	0.00575209	protein.linear.MS2	LFQBench	1	-0.693147
1224	P34760	SSampleA-6600-64w-SSampleB-6600-64w	0.974887	3.25647e-05	0.000271416	protein.linear.MS2	LFQBench	1	-0.693147
1225	P35176	SSampleA-6600-64w-SSampleB-6600-64w	0.854635	0.00492184	0.011238	protein.linear.MS2	LFQBench	1	-0.693147
1226	P35179	SSampleA-6600-64w-SSampleB-6600-64w	1.09841	0.00109479	0.00310271	protein.linear.MS2	LFQBench	1	-0.693147
1227	P35180	SSampleA-6600-64w-SSampleB-6600-64w	0.618417	0.00113107	0.00318788	protein.linear.MS2	LFQBench	1	-0.693147
1228	P35183	SSampleA-6600-64w-SSampleB-6600-64w	0.750603	0.0027182	0.00666743	protein.linear.MS2	LFQBench	1	-0.693147
1229	P35184	SSampleA-6600-64w-SSampleB-6600-64w	0.879237	4.67226e-05	0.000330513	protein.linear.MS2	LFQBench	1	-0.693147
1230	P35189	SSampleA-6600-64w-SSampleB-6600-64w	1.11646	0.0104777	0.0222581	protein.linear.MS2	LFQBench	1	-0.693147
1231	P35191	SSampleA-6600-64w-SSampleB-6600-64w	0.868883	8.01375e-05	0.000457502	protein.linear.MS2	LFQBench	1	-0.693147
1232	P35197	SSampleA-6600-64w-SSampleB-6600-64w	1.19229	0.000636806	0.00199849	protein.linear.MS2	LFQBench	1	-0.693147
1233	P35340	SSampleA-6600-64w-SSampleB-6600-64w	-1.76046	1.08334e-06	8.56028e-05	protein.linear.MS2	LFQBench	1	1.38629
1234	P35691	SSampleA-6600-64w-SSampleB-6600-64w	1.09149	0.000371564	0.00133131	protein.linear.MS2	LFQBench	1	-0.693147
1235	P35719	SSampleA-6600-64w-SSampleB-6600-64w	0.952124	0.000826654	0.00245168	protein.linear.MS2	LFQBench	1	-0.693147
1236	P35723	SSampleA-6600-64w-SSampleB-6600-64w	0.903021	0.000463712	0.00157236	protein.linear.MS2	LFQBench	1	-0.693147
1237	P35732	SSampleA-6600-64w-SSampleB-6600-64w	0.820097	0.000514077	0.00169887	protein.linear.MS2	LFQBench	1	-0.693147
1238	P35844	SSampleA-6600-64w-SSampleB-6600-64w	0.911306	0.000716503	0.00219718	protein.linear.MS2	LFQBench	1	-0.693147
1239	P35997;P38711	SSampleA-6600-64w-SSampleB-6600-64w	1.14073	2.9895e-06	0.000108322	protein.linear.MS2	LFQBench	1	-0.693147
1240	P36006	SSampleA-6600-64w-SSampleB-6600-64w	0.711625	0.0849575	0.149004	protein.linear.MS2	LFQBench	1	-0.693147
1241	P36008	SSampleA-6600-64w-SSampleB-6600-64w	0.96063	0.000294473	0.00113255	protein.linear.MS2	LFQBench	1	-0.693147
1242	P36010	SSampleA-6600-64w-SSampleB-6600-64w	0.949471	0.00155747	0.00415168	protein.linear.MS2	LFQBench	1	-0.693147
1243	P36013	SSampleA-6600-64w-SSampleB-6600-64w	0.813616	0.0021508	0.00546029	protein.linear.MS2	LFQBench	1	-0.693147
1244	P36015	SSampleA-6600-64w-SSampleB-6600-64w	0.917321	0.000167534	0.000750341	protein.linear.MS2	LFQBench	1	-0.693147
1245	P36017	SSampleA-6600-64w-SSampleB-6600-64w	0.860301	0.000303446	0.00115417	protein.linear.MS2	LFQBench	1	-0.693147
1246	P36018	SSampleA-6600-64w-SSampleB-6600-64w	0.958707	0.00126363	0.00346872	protein.linear.MS2	LFQBench	1	-0.693147
1247	P36024	SSampleA-6600-64w-SSampleB-6600-64w	0.533677	0.00964401	0.0206958	protein.linear.MS2	LFQBench	1	-0.693147
1248	P36041	SSampleA-6600-64w-SSampleB-6600-64w	0.898498	0.0053423	0.0121229	protein.linear.MS2	LFQBench	1	-0.693147
1249	P36046	SSampleA-6600-64w-SSampleB-6600-64w	0.724334	0.00117987	0.00330437	protein.linear.MS2	LFQBench	1	-0.693147
1250	P36047	SSampleA-6600-64w-SSampleB-6600-64w	0.857043	0.0350558	0.0668629	protein.linear.MS2	LFQBench	1	-0.693147
1251	P36049	SSampleA-6600-64w-SSampleB-6600-64w	1.08793	0.000882266	0.00258203	protein.linear.MS2	LFQBench	1	-0.693147
1252	P36059	SSampleA-6600-64w-SSampleB-6600-64w	1.20191	0.000286984	0.00111599	protein.linear.MS2	LFQBench	1	-0.693147
1253	P36060	SSampleA-6600-64w-SSampleB-6600-64w	1.00947	0.000299307	0.00114471	protein.linear.MS2	LFQBench	1	-0.693147
1254	P36088	SSampleA-6600-64w-SSampleB-6600-64w	0.514361	0.190267	0.297083	protein.linear.MS2	LFQBench	1	-0.693147
1255	P36108	SSampleA-6600-64w-SSampleB-6600-64w	0.260889	0.288411	0.409965	protein.linear.MS2	LFQBench	1	-0.693147
1256	P36112	SSampleA-6600-64w-SSampleB-6600-64w	0.963386	0.000211051	0.000890277	protein.linear.MS2	LFQBench	1	-0.693147
1257	P36114	SSampleA-6600-64w-SSampleB-6600-64w	1.00779	0.00575398	0.0129443	protein.linear.MS2	LFQBench	1	-0.693147
1258	P36135	SSampleA-6600-64w-SSampleB-6600-64w	1.05062	1.69648e-06	9.48884e-05	protein.linear.MS2	LFQBench	1	-0.693147
1259	P36136	SSampleA-6600-64w-SSampleB-6600-64w	0.871905	0.000662872	0.00206129	protein.linear.MS2	LFQBench	1	-0.693147
1260	P36139	SSampleA-6600-64w-SSampleB-6600-64w	0.873476	0.00125768	0.0034601	protein.linear.MS2	LFQBench	1	-0.693147
1261	P36141	SSampleA-6600-64w-SSampleB-6600-64w	0.846067	0.0108669	0.0229967	protein.linear.MS2	LFQBench	1	-0.693147
1262	P36147	SSampleA-6600-64w-SSampleB-6600-64w	1.2802	0.0018037	0.00470047	protein.linear.MS2	LFQBench	1	-0.693147
1263	P36152	SSampleA-6600-64w-SSampleB-6600-64w	1.1404	0.00932872	0.0200972	protein.linear.MS2	LFQBench	1	-0.693147
1264	P36154	SSampleA-6600-64w-SSampleB-6600-64w	1.16337	2.64381e-05	0.000245775	protein.linear.MS2	LFQBench	1	-0.693147
1265	P36156	SSampleA-6600-64w-SSampleB-6600-64w	0.942338	0.0107244	0.0227386	protein.linear.MS2	LFQBench	1	-0.693147
1266	P36160	SSampleA-6600-64w-SSampleB-6600-64w	1.03322	6.30328e-05	0.000393399	protein.linear.MS2	LFQBench	1	-0.693147
1267	P36421	SSampleA-6600-64w-SSampleB-6600-64w	0.700262	0.000337195	0.00124548	protein.linear.MS2	LFQBench	1	-0.693147
1268	P36516	SSampleA-6600-64w-SSampleB-6600-64w	0.792637	0.000292152	0.00112856	protein.linear.MS2	LFQBench	1	-0.693147
1269	P36534	SSampleA-6600-64w-SSampleB-6600-64w	1.16232	0.000490893	0.00164064	protein.linear.MS2	LFQBench	1	-0.693147
1270	P36659	SSampleA-6600-64w-SSampleB-6600-64w	-1.52217	2.53874e-05	0.000240705	protein.linear.MS2	LFQBench	1	1.38629
1271	P36683	SSampleA-6600-64w-SSampleB-6600-64w	-1.69762	3.19751e-05	0.000270019	protein.linear.MS2	LFQBench	1	1.38629
1272	P36775	SSampleA-6600-64w-SSampleB-6600-64w	0.845951	0.00200617	0.00514924	protein.linear.MS2	LFQBench	1	-0.693147
1273	P36938	SSampleA-6600-64w-SSampleB-6600-64w	-1.85917	1.54095e-05	0.000186814	protein.linear.MS2	LFQBench	1	1.38629
1274	P37012	SSampleA-6600-64w-SSampleB-6600-64w	1.03095	0.000114206	0.000576239	protein.linear.MS2	LFQBench	1	-0.693147
1275	P37051	SSampleA-6600-64w-SSampleB-6600-64w	-2.17551	0.00100537	0.00287201	protein.linear.MS2	LFQBench	1	1.38629
1276	P37095	SSampleA-6600-64w-SSampleB-6600-64w	-1.58716	4.41932e-05	0.000321311	protein.linear.MS2	LFQBench	1	1.38629
1277	P37128	SSampleA-6600-64w-SSampleB-6600-64w	-1.53508	0.000227193	0.000936062	protein.linear.MS2	LFQBench	1	1.38629
1278	P37194	SSampleA-6600-64w-SSampleB-6600-64w	-1.84483	1.78291e-06	9.62118e-05	protein.linear.MS2	LFQBench	1	1.38629
1279	P37262	SSampleA-6600-64w-SSampleB-6600-64w	0.760129	0.0420636	0.0789362	protein.linear.MS2	LFQBench	1	-0.693147
1280	P37263	SSampleA-6600-64w-SSampleB-6600-64w	0.752976	0.00787402	0.0171892	protein.linear.MS2	LFQBench	1	-0.693147
1281	P37291	SSampleA-6600-64w-SSampleB-6600-64w	1.06295	0.000121696	0.000604385	protein.linear.MS2	LFQBench	1	-0.693147
1282	P37292	SSampleA-6600-64w-SSampleB-6600-64w	0.989199	0.000442324	0.00151845	protein.linear.MS2	LFQBench	1	-0.693147
1283	P37296	SSampleA-6600-64w-SSampleB-6600-64w	-0.0913159	0.749733	0.824651	protein.linear.MS2	LFQBench	1	-0.693147
1284	P37299	SSampleA-6600-64w-SSampleB-6600-64w	1.19133	0.00328033	0.00785894	protein.linear.MS2	LFQBench	1	-0.693147
1285	P37302	SSampleA-6600-64w-SSampleB-6600-64w	0.800827	0.00421186	0.00980404	protein.linear.MS2	LFQBench	1	-0.693147
1286	P37303	SSampleA-6600-64w-SSampleB-6600-64w	0.719071	0.000473753	0.00159662	protein.linear.MS2	LFQBench	1	-0.693147
1287	P37440	SSampleA-6600-64w-SSampleB-6600-64w	-1.29104	6.64844e-06	0.000134445	protein.linear.MS2	LFQBench	1	1.38629
1288	P37636	SSampleA-6600-64w-SSampleB-6600-64w	-1.59107	0.000129458	0.000634389	protein.linear.MS2	LFQBench	1	1.38629
1289	P37637	SSampleA-6600-64w-SSampleB-6600-64w	-1.54256	9.43197e-05	0.000506511	protein.linear.MS2	LFQBench	1	1.38629
1290	P37647	SSampleA-6600-64w-SSampleB-6600-64w	-1.73442	9.48313e-05	0.000508025	protein.linear.MS2	LFQBench	1	1.38629
1291	P37666	SSampleA-6600-64w-SSampleB-6600-64w	-2.05002	3.97841e-05	0.000303496	protein.linear.MS2	LFQBench	1	1.38629
1292	P37685	SSampleA-6600-64w-SSampleB-6600-64w	-1.89476	2.56737e-06	0.000101436	protein.linear.MS2	LFQBench	1	1.38629
1293	P37689	SSampleA-6600-64w-SSampleB-6600-64w	-1.94184	0.000155867	0.0007192	protein.linear.MS2	LFQBench	1	1.38629
1294	P37744	SSampleA-6600-64w-SSampleB-6600-64w	-1.17056	6.11716e-05	0.000384495	protein.linear.MS2	LFQBench	1	1.38629
1295	P37745	SSampleA-6600-64w-SSampleB-6600-64w	-2.04059	1.05374e-05	0.000159009	protein.linear.MS2	LFQBench	1	1.38629
1296	P37747	SSampleA-6600-64w-SSampleB-6600-64w	-1.78045	0.000803464	0.00239416	protein.linear.MS2	LFQBench	1	1.38629
1297	P37773	SSampleA-6600-64w-SSampleB-6600-64w	-1.82404	0.00199053	0.00512099	protein.linear.MS2	LFQBench	1	1.38629
1298	P37838	SSampleA-6600-64w-SSampleB-6600-64w	1.14085	0.00295181	0.00719657	protein.linear.MS2	LFQBench	1	-0.693147
1299	P37898	SSampleA-6600-64w-SSampleB-6600-64w	0.771697	0.0574328	0.104403	protein.linear.MS2	LFQBench	1	-0.693147
1300	P37902	SSampleA-6600-64w-SSampleB-6600-64w	-1.59335	2.31628e-05	0.000229925	protein.linear.MS2	LFQBench	1	1.38629
1301	P37903	SSampleA-6600-64w-SSampleB-6600-64w	-1.63634	0.00130749	0.003578	protein.linear.MS2	LFQBench	1	1.38629
1302	P38009	SSampleA-6600-64w-SSampleB-6600-64w	0.942215	0.000933722	0.00270224	protein.linear.MS2	LFQBench	1	-0.693147
1303	P38011	SSampleA-6600-64w-SSampleB-6600-64w	1.14635	0.0001535	0.00071199	protein.linear.MS2	LFQBench	1	-0.693147
1304	P38013	SSampleA-6600-64w-SSampleB-6600-64w	1.02824	5.08981e-06	0.00012167	protein.linear.MS2	LFQBench	1	-0.693147
1305	P38061	SSampleA-6600-64w-SSampleB-6600-64w	1.26811	0.000169293	0.000755162	protein.linear.MS2	LFQBench	1	-0.693147
1306	P38067	SSampleA-6600-64w-SSampleB-6600-64w	0.395727	0.000978245	0.00281819	protein.linear.MS2	LFQBench	1	-0.693147
1307	P38068	SSampleA-6600-64w-SSampleB-6600-64w	0.392992	0.0471511	0.0873351	protein.linear.MS2	LFQBench	1	-0.693147
1308	P38071	SSampleA-6600-64w-SSampleB-6600-64w	0.921753	0.0052533	0.0119393	protein.linear.MS2	LFQBench	1	-0.693147
1309	P38074	SSampleA-6600-64w-SSampleB-6600-64w	1.18038	0.000234578	0.000958454	protein.linear.MS2	LFQBench	1	-0.693147
1310	P38075	SSampleA-6600-64w-SSampleB-6600-64w	1.00693	0.00486508	0.0111313	protein.linear.MS2	LFQBench	1	-0.693147
1311	P38077	SSampleA-6600-64w-SSampleB-6600-64w	0.967959	2.96335e-05	0.000262257	protein.linear.MS2	LFQBench	1	-0.693147
1312	P38080	SSampleA-6600-64w-SSampleB-6600-64w	1.10707	8.75425e-05	0.000484826	protein.linear.MS2	LFQBench	1	-0.693147
1313	P38081	SSampleA-6600-64w-SSampleB-6600-64w	0.869725	0.00711451	0.0157251	protein.linear.MS2	LFQBench	1	-0.693147
1314	P38088;P38088-2	SSampleA-6600-64w-SSampleB-6600-64w	0.914753	0.00121244	0.00337433	protein.linear.MS2	LFQBench	1	-0.693147
1315	P38112	SSampleA-6600-64w-SSampleB-6600-64w	0.475983	0.0284702	0.0553517	protein.linear.MS2	LFQBench	1	-0.693147
1316	P38115	SSampleA-6600-64w-SSampleB-6600-64w	0.856311	0.000335862	0.00124263	protein.linear.MS2	LFQBench	1	-0.693147
1317	P38116	SSampleA-6600-64w-SSampleB-6600-64w	1.18044	0.000323288	0.00120336	protein.linear.MS2	LFQBench	1	-0.693147
1318	P38130	SSampleA-6600-64w-SSampleB-6600-64w	0.725152	0.0082347	0.0179235	protein.linear.MS2	LFQBench	1	-0.693147
1319	P38137	SSampleA-6600-64w-SSampleB-6600-64w	0.950501	0.00137713	0.00374542	protein.linear.MS2	LFQBench	1	-0.693147
1320	P38145	SSampleA-6600-64w-SSampleB-6600-64w	0.735939	0.0318129	0.0612584	protein.linear.MS2	LFQBench	1	-0.693147
1321	P38166	SSampleA-6600-64w-SSampleB-6600-64w	0.521031	0.01266	0.0264997	protein.linear.MS2	LFQBench	1	-0.693147
1322	P38174	SSampleA-6600-64w-SSampleB-6600-64w	0.758419	0.0144885	0.0299728	protein.linear.MS2	LFQBench	1	-0.693147
1323	P38181	SSampleA-6600-64w-SSampleB-6600-64w	0.861416	0.0158884	0.0325342	protein.linear.MS2	LFQBench	1	-0.693147
1324	P38197	SSampleA-6600-64w-SSampleB-6600-64w	0.510587	0.115709	0.194829	protein.linear.MS2	LFQBench	1	-0.693147
1325	P38199	SSampleA-6600-64w-SSampleB-6600-64w	0.705775	0.0338161	0.0646656	protein.linear.MS2	LFQBench	1	-0.693147
1326	P38205	SSampleA-6600-64w-SSampleB-6600-64w	0.75644	0.000997036	0.00285672	protein.linear.MS2	LFQBench	1	-0.693147
1327	P38217	SSampleA-6600-64w-SSampleB-6600-64w	0.772313	0.00027426	0.0010826	protein.linear.MS2	LFQBench	1	-0.693147
1328	P38219	SSampleA-6600-64w-SSampleB-6600-64w	1.24186	0.000139933	0.000664384	protein.linear.MS2	LFQBench	1	-0.693147
1329	P38221	SSampleA-6600-64w-SSampleB-6600-64w	0.877409	0.000501605	0.00167181	protein.linear.MS2	LFQBench	1	-0.693147
1330	P38230	SSampleA-6600-64w-SSampleB-6600-64w	0.780779	0.000902623	0.00262943	protein.linear.MS2	LFQBench	1	-0.693147
1331	P38234	SSampleA-6600-64w-SSampleB-6600-64w	0.606896	0.0296726	0.0574622	protein.linear.MS2	LFQBench	1	-0.693147
1332	P38235	SSampleA-6600-64w-SSampleB-6600-64w	0.970917	0.00241814	0.00602492	protein.linear.MS2	LFQBench	1	-0.693147
1333	P38248	SSampleA-6600-64w-SSampleB-6600-64w	0.956828	0.000190595	0.000825821	protein.linear.MS2	LFQBench	1	-0.693147
1334	P38249	SSampleA-6600-64w-SSampleB-6600-64w	1.0183	0.000622126	0.00196216	protein.linear.MS2	LFQBench	1	-0.693147
1335	P38250	SSampleA-6600-64w-SSampleB-6600-64w	0.584007	0.171054	0.271977	protein.linear.MS2	LFQBench	1	-0.693147
1336	P38251	SSampleA-6600-64w-SSampleB-6600-64w	0.814563	0.0199155	0.039894	protein.linear.MS2	LFQBench	1	-0.693147
1337	P38256	SSampleA-6600-64w-SSampleB-6600-64w	0.908997	0.00186106	0.00483001	protein.linear.MS2	LFQBench	1	-0.693147
1338	P38260	SSampleA-6600-64w-SSampleB-6600-64w	0.76705	0.00112874	0.00318539	protein.linear.MS2	LFQBench	1	-0.693147
1339	P38264	SSampleA-6600-64w-SSampleB-6600-64w	0.883124	0.00113562	0.00319461	protein.linear.MS2	LFQBench	1	-0.693147
1340	P38276	SSampleA-6600-64w-SSampleB-6600-64w	0.669674	0.0318282	0.0612613	protein.linear.MS2	LFQBench	1	-0.693147
1341	P38281	SSampleA-6600-64w-SSampleB-6600-64w	0.7471	0.00425863	0.00989504	protein.linear.MS2	LFQBench	1	-0.693147
1342	P38295	SSampleA-6600-64w-SSampleB-6600-64w	1.07941	0.000183752	0.000801876	protein.linear.MS2	LFQBench	1	-0.693147
1343	P38314	SSampleA-6600-64w-SSampleB-6600-64w	0.804942	0.000472574	0.00159507	protein.linear.MS2	LFQBench	1	-0.693147
1344	P38325	SSampleA-6600-64w-SSampleB-6600-64w	1.18066	0.000112314	0.000570136	protein.linear.MS2	LFQBench	1	-0.693147
1345	P38328	SSampleA-6600-64w-SSampleB-6600-64w	0.608463	0.00741178	0.0162927	protein.linear.MS2	LFQBench	1	-0.693147
1346	P38333	SSampleA-6600-64w-SSampleB-6600-64w	0.724783	0.00116693	0.00327228	protein.linear.MS2	LFQBench	1	-0.693147
1347	P38340	SSampleA-6600-64w-SSampleB-6600-64w	0.691442	0.0030643	0.00742713	protein.linear.MS2	LFQBench	1	-0.693147
1348	P38341	SSampleA-6600-64w-SSampleB-6600-64w	0.723204	0.0262005	0.0513223	protein.linear.MS2	LFQBench	1	-0.693147
1349	P38353	SSampleA-6600-64w-SSampleB-6600-64w	1.06665	2.66026e-05	0.000246269	protein.linear.MS2	LFQBench	1	-0.693147
1350	P38355	SSampleA-6600-64w-SSampleB-6600-64w	0.572568	0.0133854	0.0279125	protein.linear.MS2	LFQBench	1	-0.693147
1351	P38426	SSampleA-6600-64w-SSampleB-6600-64w	1.22698	3.56208e-05	0.000284517	protein.linear.MS2	LFQBench	1	-0.693147
1352	P38427	SSampleA-6600-64w-SSampleB-6600-64w	0.952641	0.00219395	0.0055499	protein.linear.MS2	LFQBench	1	-0.693147
1353	P38431	SSampleA-6600-64w-SSampleB-6600-64w	0.901346	8.59754e-05	0.000479749	protein.linear.MS2	LFQBench	1	-0.693147
1354	P38489	SSampleA-6600-64w-SSampleB-6600-64w	-1.73748	7.28441e-05	0.000432085	protein.linear.MS2	LFQBench	1	1.38629
1355	P38523	SSampleA-6600-64w-SSampleB-6600-64w	0.668252	0.00419199	0.00976292	protein.linear.MS2	LFQBench	1	-0.693147
1356	P38555	SSampleA-6600-64w-SSampleB-6600-64w	0.0524333	0.460786	0.582098	protein.linear.MS2	LFQBench	1	-0.693147
1357	P38604	SSampleA-6600-64w-SSampleB-6600-64w	0.87098	0.00214162	0.00544949	protein.linear.MS2	LFQBench	1	-0.693147
1358	P38616	SSampleA-6600-64w-SSampleB-6600-64w	0.959584	0.000288538	0.00111966	protein.linear.MS2	LFQBench	1	-0.693147
1359	P38620	SSampleA-6600-64w-SSampleB-6600-64w	0.755976	0.000517058	0.00170364	protein.linear.MS2	LFQBench	1	-0.693147
1360	P38623	SSampleA-6600-64w-SSampleB-6600-64w	0.328978	0.136351	0.224045	protein.linear.MS2	LFQBench	1	-0.693147
1361	P38624	SSampleA-6600-64w-SSampleB-6600-64w	0.874339	0.000688174	0.00212366	protein.linear.MS2	LFQBench	1	-0.693147
1362	P38625	SSampleA-6600-64w-SSampleB-6600-64w	0.890966	0.00391351	0.00916258	protein.linear.MS2	LFQBench	1	-0.693147
1363	P38626	SSampleA-6600-64w-SSampleB-6600-64w	0.963625	0.000110209	0.000563784	protein.linear.MS2	LFQBench	1	-0.693147
1364	P38628	SSampleA-6600-64w-SSampleB-6600-64w	1.06465	0.00483499	0.0110719	protein.linear.MS2	LFQBench	1	-0.693147
[truncated: 3,061 more rows]

## Sheet: Sheet2
	Protein	Compare	log2FC	pvalue	adjusted.pvalue	Method	Dataset	Label	Tlog2FC
[truncated: 4,425 more rows]
