# Supplementary material for: Combining Precursor and Fragment Information for Improved Detection of Differential Abundance in Data Independent Acquisition
Source: Mol Cell Proteomics. 2019 Dec 30;19(2):421–30. doi: 10.1074/mcp.RA119.001705 (PMC7000113; doi:10.1074/mcp.RA119.001705)
Supplement: Statistical results controlled mixtures [file 154840_1_supp_443472_q2pq36.zip › MP-SFC-OT.xlsx]

## Sheet: MS1
	Protein	Compare	log2FC	pvalue	adjusted.pvalue	Method	Dataset	Label	Tlog2FC
1	A0A061ACR1;F5GUA3;Q22498;Q2XN02	S209-Multi-organism-Run-S1-S209-Multi-organism-Run-S2	-0.152258	0.355977	0.700065	protein.linear.MS1	MP_SFC	1	-0.137504
2	A0A061ACU2;A0A061AE33;A0A061AJB7;A0A061AL01;A0A067XG44;B9WRT3;C6KRJ3;D0VWN8;H9G2S2;H9G2S3;O01260;Q17897	S209-Multi-organism-Run-S1-S209-Multi-organism-Run-S2	-0.457379	0.394531	0.716881	protein.linear.MS1	MP_SFC	1	-0.137504
3	A0A061ACY0;Q21224	S209-Multi-organism-Run-S1-S209-Multi-organism-Run-S2	-0.142674	0.589236	0.772491	protein.linear.MS1	MP_SFC	1	-0.137504
4	A0A061AD21;A0A061AJI9;C1P640;C1P641;G5EEV6;Q21313	S209-Multi-organism-Run-S1-S209-Multi-organism-Run-S2	-0.177701	0.0109833	0.214016	protein.linear.MS1	MP_SFC	1	-0.137504
5	A0A061AD39;A0A061AD72;A0A061AEC1;A0A061AJK4;A0A061AL87;Q067Y1;Q20109;Q27GQ4	S209-Multi-organism-Run-S1-S209-Multi-organism-Run-S2	-0.401931	0.0696538	0.41777	protein.linear.MS1	MP_SFC	1	-0.137504
6	A0A061AD47;A0A061AE99;Q86CZ7	S209-Multi-organism-Run-S1-S209-Multi-organism-Run-S2	-0.0444899	0.711471	0.800259	protein.linear.MS1	MP_SFC	1	-0.137504
7	A0A061ADX7;B3VKU3;O62255	S209-Multi-organism-Run-S1-S209-Multi-organism-Run-S2	-0.0360685	0.934059	0.844439	protein.linear.MS1	MP_SFC	1	-0.137504
8	A0A061AE05;Q22501	S209-Multi-organism-Run-S1-S209-Multi-organism-Run-S2	-0.134335	0.277201	0.651361	protein.linear.MS1	MP_SFC	1	-0.137504
9	A0A061AL58;O62020	S209-Multi-organism-Run-S1-S209-Multi-organism-Run-S2	-0.495126	0.199679	0.601141	protein.linear.MS1	MP_SFC	1	-0.137504
10	A0A077LSK8;Q9XUC0	S209-Multi-organism-Run-S1-S209-Multi-organism-Run-S2	-0.292701	0.487393	0.745188	protein.linear.MS1	MP_SFC	1	-0.137504
11	A0A078BPH9;G4S1A4	S209-Multi-organism-Run-S1-S209-Multi-organism-Run-S2	-0.225023	0.229728	0.622894	protein.linear.MS1	MP_SFC	1	-0.137504
12	A0A078BPJ4;A0A078BPL3;A0A078BS63;H1ZUX6;O45000	S209-Multi-organism-Run-S1-S209-Multi-organism-Run-S2	-0.356564	0.229659	0.622894	protein.linear.MS1	MP_SFC	1	-0.137504
13	A0A078BPM1;A0A078BPN7;A0A078BQQ1;A0A078BS85;D3DEL7;D3DEL8;Q9U308	S209-Multi-organism-Run-S1-S209-Multi-organism-Run-S2	-0.0646885	0.880631	0.835292	protein.linear.MS1	MP_SFC	1	-0.137504
14	A0A078BQL1;D3YT98;N1NV17;O62444;Q2EEM2;Q2XMY1	S209-Multi-organism-Run-S1-S209-Multi-organism-Run-S2	-0.115537	0.402104	0.720516	protein.linear.MS1	MP_SFC	1	-0.137504
15	A0A0K3AQM0;A0A0K3ATK8;G5ECN3;G5EDJ5;G5EEA4;G5EF39;O17833	S209-Multi-organism-Run-S1-S209-Multi-organism-Run-S2	-0.530897	0.0623625	0.402663	protein.linear.MS1	MP_SFC	1	-0.137504
16	A0A0K3AQN0;A0A0K3ATL6;A0A0K3AWN6	S209-Multi-organism-Run-S1-S209-Multi-organism-Run-S2	-0.458231	0.751359	0.807862	protein.linear.MS1	MP_SFC	1	-0.137504
17	A0A0K3AQN5;A0A0K3AU66;A0A0K3AWK1;G5EDF9	S209-Multi-organism-Run-S1-S209-Multi-organism-Run-S2	0.058629	0.879715	0.835009	protein.linear.MS1	MP_SFC	1	-0.137504
18	A0A0K3AQU9	S209-Multi-organism-Run-S1-S209-Multi-organism-Run-S2	-0.401616	0.0109493	0.214016	protein.linear.MS1	MP_SFC	1	-0.137504
19	A0A0K3ARD5;A0A0K3AWQ2;Q9N4H4	S209-Multi-organism-Run-S1-S209-Multi-organism-Run-S2	-0.626386	0.0383996	0.329928	protein.linear.MS1	MP_SFC	1	-0.137504
20	A0A0K3ARF3;A0A0K3ARS2;A0A0K3AS01;A0A0K3AUA6;A0A0K3AUY6;A0A0K3AX41;A0A0K3AXB1;P34611	S209-Multi-organism-Run-S1-S209-Multi-organism-Run-S2	-0.118237	0.631102	0.78175	protein.linear.MS1	MP_SFC	1	-0.137504
21	A0A0K3ARI2;Q9XUF9;U4PBX8	S209-Multi-organism-Run-S1-S209-Multi-organism-Run-S2	0.190799	0.327459	0.684826	protein.linear.MS1	MP_SFC	1	-0.137504
22	A0A0K3ARK6;Q20230	S209-Multi-organism-Run-S1-S209-Multi-organism-Run-S2	-0.197262	0.488292	0.745468	protein.linear.MS1	MP_SFC	1	-0.137504
23	A0A0K3ARK9;D3NQA9;Q2YS41;Q8I102	S209-Multi-organism-Run-S1-S209-Multi-organism-Run-S2	-0.200922	0.438413	0.735215	protein.linear.MS1	MP_SFC	1	-0.137504
24	A0A0K3ARR4;Q95XZ6	S209-Multi-organism-Run-S1-S209-Multi-organism-Run-S2	0.0319527	0.919667	0.843379	protein.linear.MS1	MP_SFC	1	-0.137504
25	A0A0K3ARZ7;A0A0K3AVH4	S209-Multi-organism-Run-S1-S209-Multi-organism-Run-S2	-0.333768	0.0249463	0.282664	protein.linear.MS1	MP_SFC	1	-0.137504
26	A0A0K3AS36;Q9U2T9	S209-Multi-organism-Run-S1-S209-Multi-organism-Run-S2	-0.65747	0.204374	0.605054	protein.linear.MS1	MP_SFC	1	-0.137504
27	A0A0K3ASH2;O16264	S209-Multi-organism-Run-S1-S209-Multi-organism-Run-S2	-0.144725	0.710988	0.799939	protein.linear.MS1	MP_SFC	1	-0.137504
28	A0A0K3ASH9	S209-Multi-organism-Run-S1-S209-Multi-organism-Run-S2	-0.0407016	0.608464	0.778555	protein.linear.MS1	MP_SFC	1	-0.137504
29	A0A0K3AT05;Q965W3	S209-Multi-organism-Run-S1-S209-Multi-organism-Run-S2	-0.15669	0.695941	0.795615	protein.linear.MS1	MP_SFC	1	-0.137504
30	A0A0K3AT74;A0A0K3AW96;A0A0K3AYH6;D0VWL6	S209-Multi-organism-Run-S1-S209-Multi-organism-Run-S2	-0.186806	0.190541	0.592178	protein.linear.MS1	MP_SFC	1	-0.137504
31	A0A0K3ATC0;Q9XTQ6	S209-Multi-organism-Run-S1-S209-Multi-organism-Run-S2	-0.00964515	0.972628	0.848987	protein.linear.MS1	MP_SFC	1	-0.137504
32	K8FDX2	S209-Multi-organism-Run-S1-S209-Multi-organism-Run-S2	-0.189165	0.413036	0.72353	protein.linear.MS1	MP_SFC	1	-0.137504
33	H2L056	S209-Multi-organism-Run-S1-S209-Multi-organism-Run-S2	-0.127206	0.312803	0.674734	protein.linear.MS1	MP_SFC	1	-0.137504
34	A0A0K3AUJ9;H2KZL7;Q8IG31	S209-Multi-organism-Run-S1-S209-Multi-organism-Run-S2	0.0366461	0.809823	0.821383	protein.linear.MS1	MP_SFC	1	-0.137504
35	A0A0K3AVS5	S209-Multi-organism-Run-S1-S209-Multi-organism-Run-S2	-0.244854	0.372402	0.709997	protein.linear.MS1	MP_SFC	1	-0.137504
36	A0A0K3AW68;A0A0K3AYF1;O61866	S209-Multi-organism-Run-S1-S209-Multi-organism-Run-S2	-0.346878	0.047052	0.359223	protein.linear.MS1	MP_SFC	1	-0.137504
37	A0A0K3AWA7;O17621	S209-Multi-organism-Run-S1-S209-Multi-organism-Run-S2	-0.0470466	0.836899	0.82721	protein.linear.MS1	MP_SFC	1	-0.137504
38	A0A0K3AWR8;O16657	S209-Multi-organism-Run-S1-S209-Multi-organism-Run-S2	-0.0968918	0.825537	0.82491	protein.linear.MS1	MP_SFC	1	-0.137504
39	A0A0K3AY85;Q9BPN5	S209-Multi-organism-Run-S1-S209-Multi-organism-Run-S2	-0.0899963	0.763081	0.810017	protein.linear.MS1	MP_SFC	1	-0.137504
40	A0A0M7REA1;C0Z1Y2	S209-Multi-organism-Run-S1-S209-Multi-organism-Run-S2	-0.129966	0.742794	0.805496	protein.linear.MS1	MP_SFC	1	-0.137504
41	A0A0M7RFF6;Q9UAT3	S209-Multi-organism-Run-S1-S209-Multi-organism-Run-S2	-0.0796017	0.857485	0.829902	protein.linear.MS1	MP_SFC	1	-0.137504
42	A0A0S4XR31;H2L045;H2L046	S209-Multi-organism-Run-S1-S209-Multi-organism-Run-S2	-0.229665	0.586311	0.772131	protein.linear.MS1	MP_SFC	1	-0.137504
43	A0A0S4XR36;O01808	S209-Multi-organism-Run-S1-S209-Multi-organism-Run-S2	-0.124759	0.296134	0.664517	protein.linear.MS1	MP_SFC	1	-0.137504
44	A0A0S4XR43	S209-Multi-organism-Run-S1-S209-Multi-organism-Run-S2	-0.000555871	0.998421	0.851085	protein.linear.MS1	MP_SFC	1	-0.137504
45	A0A131MAU8;A0A131MAZ4;A0A131MBF0;Q09931	S209-Multi-organism-Run-S1-S209-Multi-organism-Run-S2	-0.287723	0.43572	0.734528	protein.linear.MS1	MP_SFC	1	-0.137504
46	A0A131MBB2;Q18916	S209-Multi-organism-Run-S1-S209-Multi-organism-Run-S2	-0.310331	0.0118834	0.217365	protein.linear.MS1	MP_SFC	1	-0.137504
47	A0A131MBC3;A0A131MCY4;B8ZX16;G5EER7;G5EG67	S209-Multi-organism-Run-S1-S209-Multi-organism-Run-S2	-0.153709	0.389019	0.715752	protein.linear.MS1	MP_SFC	1	-0.137504
48	A0A131MBF9;O62332	S209-Multi-organism-Run-S1-S209-Multi-organism-Run-S2	0.0643581	0.70101	0.796919	protein.linear.MS1	MP_SFC	1	-0.137504
49	Q19853	S209-Multi-organism-Run-S1-S209-Multi-organism-Run-S2	-0.0721623	0.554572	0.764331	protein.linear.MS1	MP_SFC	1	-0.137504
50	A0A131MBU3	S209-Multi-organism-Run-S1-S209-Multi-organism-Run-S2	-0.198215	0.0651583	0.409329	protein.linear.MS1	MP_SFC	1	-0.137504
51	A0A131MD37	S209-Multi-organism-Run-S1-S209-Multi-organism-Run-S2	-0.468265	0.160588	0.562577	protein.linear.MS1	MP_SFC	1	-0.137504
52	A0A163UT65;A0A168H2Z9	S209-Multi-organism-Run-S1-S209-Multi-organism-Run-S2	-0.281972	0.255193	0.641361	protein.linear.MS1	MP_SFC	1	-0.137504
53	A0A164D380;A0A168H1X0	S209-Multi-organism-Run-S1-S209-Multi-organism-Run-S2	-0.503218	0.10394	0.481535	protein.linear.MS1	MP_SFC	1	-0.137504
54	A0A164D3G3;O16293	S209-Multi-organism-Run-S1-S209-Multi-organism-Run-S2	-0.196351	0.0824612	0.442403	protein.linear.MS1	MP_SFC	1	-0.137504
55	A0A168H9Z7;H2L0N0;H2L0N1;O01619;Q95ZK4	S209-Multi-organism-Run-S1-S209-Multi-organism-Run-S2	-0.171159	0.362476	0.703463	protein.linear.MS1	MP_SFC	1	-0.137504
56	A0A1C3NSL9	S209-Multi-organism-Run-S1-S209-Multi-organism-Run-S2	-0.123788	0.473683	0.74252	protein.linear.MS1	MP_SFC	1	-0.137504
57	A0A1D3PCL8;A0A1D3PCM5;Q20937	S209-Multi-organism-Run-S1-S209-Multi-organism-Run-S2	-0.295028	0.0252975	0.284009	protein.linear.MS1	MP_SFC	1	-0.137504
58	A0A1D3PDA8	S209-Multi-organism-Run-S1-S209-Multi-organism-Run-S2	-0.139864	0.244755	0.633374	protein.linear.MS1	MP_SFC	1	-0.137504
59	A0A1I6CM84;F3Y5Q7	S209-Multi-organism-Run-S1-S209-Multi-organism-Run-S2	-0.24786	0.131017	0.52772	protein.linear.MS1	MP_SFC	1	-0.137504
60	A0A1I6CM85;A0A1I6CM90;A0A1I6CM91;A0A1I6CMB9;A0A1T5HUK9;A0A1T5HUL8;Q9BHL6	S209-Multi-organism-Run-S1-S209-Multi-organism-Run-S2	-0.207635	0.419855	0.72502	protein.linear.MS1	MP_SFC	1	-0.137504
61	A0A1I6CMA1	S209-Multi-organism-Run-S1-S209-Multi-organism-Run-S2	-0.239222	0.193169	0.595644	protein.linear.MS1	MP_SFC	1	-0.137504
62	A0A1I6CMC9;Q9N350	S209-Multi-organism-Run-S1-S209-Multi-organism-Run-S2	-0.206639	0.00161646	0.13517	protein.linear.MS1	MP_SFC	1	-0.137504
63	A0A1N7SYN9	S209-Multi-organism-Run-S1-S209-Multi-organism-Run-S2	-0.0791892	0.464836	0.741693	protein.linear.MS1	MP_SFC	1	-0.137504
64	A0A1N7SYN7	S209-Multi-organism-Run-S1-S209-Multi-organism-Run-S2	-0.00420596	0.991188	0.849998	protein.linear.MS1	MP_SFC	1	-0.137504
65	A0A1T5HUZ1	S209-Multi-organism-Run-S1-S209-Multi-organism-Run-S2	-0.236263	0.0646444	0.408193	protein.linear.MS1	MP_SFC	1	-0.137504
66	A0A9S2	S209-Multi-organism-Run-S1-S209-Multi-organism-Run-S2	0.00502603	0.986151	0.849722	protein.linear.MS1	MP_SFC	1	-0.137504
67	A2V8C3	S209-Multi-organism-Run-S1-S209-Multi-organism-Run-S2	-0.473126	0.0475327	0.360987	protein.linear.MS1	MP_SFC	1	-0.137504
68	A3FPK6;O62214	S209-Multi-organism-Run-S1-S209-Multi-organism-Run-S2	-0.360784	0.311074	0.673913	protein.linear.MS1	MP_SFC	1	-0.137504
69	A3FPK9	S209-Multi-organism-Run-S1-S209-Multi-organism-Run-S2	-0.116086	0.31253	0.674675	protein.linear.MS1	MP_SFC	1	-0.137504
70	G5EFT4	S209-Multi-organism-Run-S1-S209-Multi-organism-Run-S2	-0.178772	0.0369189	0.324093	protein.linear.MS1	MP_SFC	1	-0.137504
71	A3QMC5	S209-Multi-organism-Run-S1-S209-Multi-organism-Run-S2	-0.262072	0.379342	0.710825	protein.linear.MS1	MP_SFC	1	-0.137504
72	A3QMC8	S209-Multi-organism-Run-S1-S209-Multi-organism-Run-S2	-0.127646	0.379369	0.710825	protein.linear.MS1	MP_SFC	1	-0.137504
73	A4UVK2	S209-Multi-organism-Run-S1-S209-Multi-organism-Run-S2	-0.827558	0.35163	0.696845	protein.linear.MS1	MP_SFC	1	-0.137504
74	A5HU98;P91425	S209-Multi-organism-Run-S1-S209-Multi-organism-Run-S2	-0.179208	0.492815	0.747222	protein.linear.MS1	MP_SFC	1	-0.137504
75	A5HWB2;Q9NES9	S209-Multi-organism-Run-S1-S209-Multi-organism-Run-S2	0.0588372	0.764311	0.810026	protein.linear.MS1	MP_SFC	1	-0.137504
76	A5JYV2;O17616	S209-Multi-organism-Run-S1-S209-Multi-organism-Run-S2	-0.0947382	0.445229	0.737695	protein.linear.MS1	MP_SFC	1	-0.137504
77	A5JYX3;I7J4D2;I7K4K5;I7LFF2;P90947	S209-Multi-organism-Run-S1-S209-Multi-organism-Run-S2	-0.238441	0.0917571	0.465407	protein.linear.MS1	MP_SFC	1	-0.137504
78	A5JYX5	S209-Multi-organism-Run-S1-S209-Multi-organism-Run-S2	-0.098673	0.399479	0.719986	protein.linear.MS1	MP_SFC	1	-0.137504
79	A5PEX6;G2HK02;G2HK03;K8ESL3;Q9U207	S209-Multi-organism-Run-S1-S209-Multi-organism-Run-S2	-0.243056	0.109993	0.490042	protein.linear.MS1	MP_SFC	1	-0.137504
80	A5Z2S4;B2D6K9;Q18696	S209-Multi-organism-Run-S1-S209-Multi-organism-Run-S2	0.0948757	0.728259	0.804796	protein.linear.MS1	MP_SFC	1	-0.137504
81	A5Z2T6	S209-Multi-organism-Run-S1-S209-Multi-organism-Run-S2	-0.402497	0.22509	0.621212	protein.linear.MS1	MP_SFC	1	-0.137504
82	A5Z2W3	S209-Multi-organism-Run-S1-S209-Multi-organism-Run-S2	-0.730607	0.280008	0.652602	protein.linear.MS1	MP_SFC	1	-0.137504
83	A5Z2X2	S209-Multi-organism-Run-S1-S209-Multi-organism-Run-S2	-0.164052	0.470302	0.74252	protein.linear.MS1	MP_SFC	1	-0.137504
84	A6ZJ62;Q20063	S209-Multi-organism-Run-S1-S209-Multi-organism-Run-S2	0.11104	0.906748	0.840811	protein.linear.MS1	MP_SFC	1	-0.137504
85	A7DT40	S209-Multi-organism-Run-S1-S209-Multi-organism-Run-S2	-0.17933	0.622632	0.78175	protein.linear.MS1	MP_SFC	1	-0.137504
86	A7DT45	S209-Multi-organism-Run-S1-S209-Multi-organism-Run-S2	-0.219513	0.0533371	0.379093	protein.linear.MS1	MP_SFC	1	-0.137504
87	A7DTF0;Q9XWW2	S209-Multi-organism-Run-S1-S209-Multi-organism-Run-S2	-0.299078	0.276314	0.650556	protein.linear.MS1	MP_SFC	1	-0.137504
88	A7DTF5	S209-Multi-organism-Run-S1-S209-Multi-organism-Run-S2	-0.118434	0.0820553	0.442049	protein.linear.MS1	MP_SFC	1	-0.137504
89	A7LPE6;P34517;Q7JMU1	S209-Multi-organism-Run-S1-S209-Multi-organism-Run-S2	-0.158869	0.217106	0.616366	protein.linear.MS1	MP_SFC	1	-0.137504
90	A7LPF3;Q20364	S209-Multi-organism-Run-S1-S209-Multi-organism-Run-S2	-0.0293732	0.90948	0.840886	protein.linear.MS1	MP_SFC	1	-0.137504
91	A7LPG5;Q5FC71;Q9NL51	S209-Multi-organism-Run-S1-S209-Multi-organism-Run-S2	-0.129981	0.228576	0.622637	protein.linear.MS1	MP_SFC	1	-0.137504
92	A7LPJ5	S209-Multi-organism-Run-S1-S209-Multi-organism-Run-S2	-0.971573	0.0332835	0.313046	protein.linear.MS1	MP_SFC	1	-0.137504
93	A7WK39;Q9N426	S209-Multi-organism-Run-S1-S209-Multi-organism-Run-S2	-0.245905	0.367504	0.70787	protein.linear.MS1	MP_SFC	1	-0.137504
94	A8WFJ8;H2KYH9	S209-Multi-organism-Run-S1-S209-Multi-organism-Run-S2	-0.0878631	0.580556	0.770835	protein.linear.MS1	MP_SFC	1	-0.137504
95	A8WFM5;H2KZN7	S209-Multi-organism-Run-S1-S209-Multi-organism-Run-S2	-0.109184	0.637109	0.783261	protein.linear.MS1	MP_SFC	1	-0.137504
96	A8WHS3	S209-Multi-organism-Run-S1-S209-Multi-organism-Run-S2	-0.261461	0.440046	0.735227	protein.linear.MS1	MP_SFC	1	-0.137504
97	A9CZN9;Q966L2	S209-Multi-organism-Run-S1-S209-Multi-organism-Run-S2	-0.178922	0.792381	0.8163	protein.linear.MS1	MP_SFC	1	-0.137504
98	A9D0C6	S209-Multi-organism-Run-S1-S209-Multi-organism-Run-S2	-0.0486388	0.735478	0.805036	protein.linear.MS1	MP_SFC	1	-0.137504
99	A9D2X7;Q9BKU2;X5LPX5	S209-Multi-organism-Run-S1-S209-Multi-organism-Run-S2	-0.215023	0.443471	0.73657	protein.linear.MS1	MP_SFC	1	-0.137504
100	A9D4S6;O16376	S209-Multi-organism-Run-S1-S209-Multi-organism-Run-S2	-0.157345	0.786665	0.814884	protein.linear.MS1	MP_SFC	1	-0.137504
101	A9Z1L1;G5EBT3	S209-Multi-organism-Run-S1-S209-Multi-organism-Run-S2	-0.310657	0.110676	0.492471	protein.linear.MS1	MP_SFC	1	-0.137504
102	B0M0L9;H2KYT6;Q9BIA9	S209-Multi-organism-Run-S1-S209-Multi-organism-Run-S2	-0.356685	0.0947184	0.467926	protein.linear.MS1	MP_SFC	1	-0.137504
103	B1Q250;H2KYQ0	S209-Multi-organism-Run-S1-S209-Multi-organism-Run-S2	-0.22658	0.462937	0.7416	protein.linear.MS1	MP_SFC	1	-0.137504
104	B1Q254;B1Q255	S209-Multi-organism-Run-S1-S209-Multi-organism-Run-S2	-0.129449	0.331594	0.686011	protein.linear.MS1	MP_SFC	1	-0.137504
105	B1V8A0	S209-Multi-organism-Run-S1-S209-Multi-organism-Run-S2	-0.227754	0.472752	0.74252	protein.linear.MS1	MP_SFC	1	-0.137504
106	B1V8I7;Q9XXN0	S209-Multi-organism-Run-S1-S209-Multi-organism-Run-S2	-0.001763	0.994463	0.850912	protein.linear.MS1	MP_SFC	1	-0.137504
107	B2D6P1	S209-Multi-organism-Run-S1-S209-Multi-organism-Run-S2	-0.279153	0.186014	0.58998	protein.linear.MS1	MP_SFC	1	-0.137504
108	B2FDA8	S209-Multi-organism-Run-S1-S209-Multi-organism-Run-S2	-0.144675	0.608235	0.778555	protein.linear.MS1	MP_SFC	1	-0.137504
109	B2MZA7;Q95QQ1	S209-Multi-organism-Run-S1-S209-Multi-organism-Run-S2	1.34787	0.414525	0.72353	protein.linear.MS1	MP_SFC	1	-0.137504
110	B3CJ34	S209-Multi-organism-Run-S1-S209-Multi-organism-Run-S2	-0.15264	0.131512	0.528321	protein.linear.MS1	MP_SFC	1	-0.137504
111	B3CKG1	S209-Multi-organism-Run-S1-S209-Multi-organism-Run-S2	-0.487761	0.305445	0.669177	protein.linear.MS1	MP_SFC	1	-0.137504
112	B3GWA1	S209-Multi-organism-Run-S1-S209-Multi-organism-Run-S2	-0.0848506	0.88568	0.836158	protein.linear.MS1	MP_SFC	1	-0.137504
113	B3GWB9;L8E6W6;L8E917;O01258	S209-Multi-organism-Run-S1-S209-Multi-organism-Run-S2	-0.010339	0.976672	0.849207	protein.linear.MS1	MP_SFC	1	-0.137504
114	B3GWD5;O17610	S209-Multi-organism-Run-S1-S209-Multi-organism-Run-S2	-0.0583447	0.778219	0.812502	protein.linear.MS1	MP_SFC	1	-0.137504
115	B3WFT8	S209-Multi-organism-Run-S1-S209-Multi-organism-Run-S2	-0.191917	0.0166551	0.243063	protein.linear.MS1	MP_SFC	1	-0.137504
116	B3WFV9;G5EC65;G5EDF4;O61304	S209-Multi-organism-Run-S1-S209-Multi-organism-Run-S2	-0.195955	0.211688	0.611032	protein.linear.MS1	MP_SFC	1	-0.137504
117	B3WFW9	S209-Multi-organism-Run-S1-S209-Multi-organism-Run-S2	-0.153401	0.563016	0.76593	protein.linear.MS1	MP_SFC	1	-0.137504
118	B3WFY7;P90933	S209-Multi-organism-Run-S1-S209-Multi-organism-Run-S2	-0.162637	0.235461	0.626839	protein.linear.MS1	MP_SFC	1	-0.137504
119	B3WFZ3;B3WFZ4	S209-Multi-organism-Run-S1-S209-Multi-organism-Run-S2	-0.320945	0.0808007	0.440428	protein.linear.MS1	MP_SFC	1	-0.137504
120	B4E3X6;G5EFG3	S209-Multi-organism-Run-S1-S209-Multi-organism-Run-S2	-0.0999117	0.544954	0.763162	protein.linear.MS1	MP_SFC	1	-0.137504
121	B5BM23;Q21531;Q7JMF0	S209-Multi-organism-Run-S1-S209-Multi-organism-Run-S2	-0.190729	0.42004	0.725185	protein.linear.MS1	MP_SFC	1	-0.137504
122	B5BM32;Q9XVS7	S209-Multi-organism-Run-S1-S209-Multi-organism-Run-S2	-0.0633382	0.833982	0.826716	protein.linear.MS1	MP_SFC	1	-0.137504
123	B5BM47;Q9XTY7	S209-Multi-organism-Run-S1-S209-Multi-organism-Run-S2	-0.946255	0.222067	0.619327	protein.linear.MS1	MP_SFC	1	-0.137504
124	B5WWL2;U4PBM5	S209-Multi-organism-Run-S1-S209-Multi-organism-Run-S2	-0.178719	0.639621	0.784156	protein.linear.MS1	MP_SFC	1	-0.137504
125	B6VQ41;Q21020	S209-Multi-organism-Run-S1-S209-Multi-organism-Run-S2	0.13947	0.685248	0.794205	protein.linear.MS1	MP_SFC	1	-0.137504
126	B6VQ59;Q19346	S209-Multi-organism-Run-S1-S209-Multi-organism-Run-S2	-0.129072	0.560836	0.765066	protein.linear.MS1	MP_SFC	1	-0.137504
127	B6VQ85;Q93250	S209-Multi-organism-Run-S1-S209-Multi-organism-Run-S2	-0.0855787	0.859923	0.83083	protein.linear.MS1	MP_SFC	1	-0.137504
128	B7FAR9;D9PTN8	S209-Multi-organism-Run-S1-S209-Multi-organism-Run-S2	-0.282017	0.108294	0.488054	protein.linear.MS1	MP_SFC	1	-0.137504
129	B7FAS8;Q7YTU4;V6CJW5;V6CLA8	S209-Multi-organism-Run-S1-S209-Multi-organism-Run-S2	0.0558927	0.842022	0.828092	protein.linear.MS1	MP_SFC	1	-0.137504
130	A0A2C9C2X2;A0A2C9C325;A0A2C9C354;A0A2C9C370;A0A2C9C384;A0A2C9C388;A0A2C9C390;A0A2C9C3E8;A0A2C9C3F1;A0A2C9C3G1;A0A2C9C3I4;A0A2C9C3P6;B7WN66;I2HAA6;I2HAA7;P91905;Q94279	S209-Multi-organism-Run-S1-S209-Multi-organism-Run-S2	-0.107058	0.673499	0.791314	protein.linear.MS1	MP_SFC	1	-0.137504
131	B7WN91	S209-Multi-organism-Run-S1-S209-Multi-organism-Run-S2	1.93521	0.237927	0.628701	protein.linear.MS1	MP_SFC	1	-0.137504
132	B7WN92;Q22467	S209-Multi-organism-Run-S1-S209-Multi-organism-Run-S2	-0.0934722	0.737086	0.805036	protein.linear.MS1	MP_SFC	1	-0.137504
133	B7WN95	S209-Multi-organism-Run-S1-S209-Multi-organism-Run-S2	-0.320087	0.456268	0.74029	protein.linear.MS1	MP_SFC	1	-0.137504
134	B7WNA0;O17836;Q3S1I8	S209-Multi-organism-Run-S1-S209-Multi-organism-Run-S2	-0.288124	0.156994	0.558964	protein.linear.MS1	MP_SFC	1	-0.137504
135	B9WRS6;H2KYL8	S209-Multi-organism-Run-S1-S209-Multi-organism-Run-S2	-0.0660123	0.434929	0.734018	protein.linear.MS1	MP_SFC	1	-0.137504
136	B9WRT9;C1P658;C1P659	S209-Multi-organism-Run-S1-S209-Multi-organism-Run-S2	-0.877065	0.113752	0.497667	protein.linear.MS1	MP_SFC	1	-0.137504
137	C0P278	S209-Multi-organism-Run-S1-S209-Multi-organism-Run-S2	-0.0556194	0.831103	0.82581	protein.linear.MS1	MP_SFC	1	-0.137504
138	C0VXV6	S209-Multi-organism-Run-S1-S209-Multi-organism-Run-S2	-0.392852	0.000682816	0.13517	protein.linear.MS1	MP_SFC	1	-0.137504
139	C0Z1Y9	S209-Multi-organism-Run-S1-S209-Multi-organism-Run-S2	-0.108628	0.526797	0.759075	protein.linear.MS1	MP_SFC	1	-0.137504
140	C1P622;Q09517	S209-Multi-organism-Run-S1-S209-Multi-organism-Run-S2	-0.187109	0.557328	0.765066	protein.linear.MS1	MP_SFC	1	-0.137504
141	C1P627;Q22028	S209-Multi-organism-Run-S1-S209-Multi-organism-Run-S2	-0.36079	0.0173624	0.246102	protein.linear.MS1	MP_SFC	1	-0.137504
142	C1P629;C6KRJ2;Q18937	S209-Multi-organism-Run-S1-S209-Multi-organism-Run-S2	-0.0126201	0.950707	0.844948	protein.linear.MS1	MP_SFC	1	-0.137504
143	C1P636;Q27481;Q3S1J5	S209-Multi-organism-Run-S1-S209-Multi-organism-Run-S2	-0.18411	0.0576344	0.391248	protein.linear.MS1	MP_SFC	1	-0.137504
144	C1P655;Q9XUC3	S209-Multi-organism-Run-S1-S209-Multi-organism-Run-S2	-0.185279	0.359478	0.702535	protein.linear.MS1	MP_SFC	1	-0.137504
145	C2BR91	S209-Multi-organism-Run-S1-S209-Multi-organism-Run-S2	-0.344204	0.337039	0.689141	protein.linear.MS1	MP_SFC	1	-0.137504
146	C2BR97;G5EDT8	S209-Multi-organism-Run-S1-S209-Multi-organism-Run-S2	0.0442831	0.892117	0.838466	protein.linear.MS1	MP_SFC	1	-0.137504
147	C5VUK2;Q95PZ0	S209-Multi-organism-Run-S1-S209-Multi-organism-Run-S2	-0.502006	0.076393	0.433817	protein.linear.MS1	MP_SFC	1	-0.137504
148	C6KRG1;H2KZY6	S209-Multi-organism-Run-S1-S209-Multi-organism-Run-S2	-0.0920974	0.544271	0.763162	protein.linear.MS1	MP_SFC	1	-0.137504
149	C6KRI9;Q22847;X5M5W2;X5M900	S209-Multi-organism-Run-S1-S209-Multi-organism-Run-S2	0.560989	0.359832	0.702581	protein.linear.MS1	MP_SFC	1	-0.137504
150	C6KRK8;Q21890	S209-Multi-organism-Run-S1-S209-Multi-organism-Run-S2	-0.0136821	0.901582	0.8393	protein.linear.MS1	MP_SFC	1	-0.137504
151	C6KRL2	S209-Multi-organism-Run-S1-S209-Multi-organism-Run-S2	-0.114116	0.382984	0.713464	protein.linear.MS1	MP_SFC	1	-0.137504
152	C6KRN1	S209-Multi-organism-Run-S1-S209-Multi-organism-Run-S2	-0.0422087	0.899959	0.839285	protein.linear.MS1	MP_SFC	1	-0.137504
153	C6KRN4;Q5FC39	S209-Multi-organism-Run-S1-S209-Multi-organism-Run-S2	-0.15211	0.386775	0.715629	protein.linear.MS1	MP_SFC	1	-0.137504
154	C6S3M5;Q8I136	S209-Multi-organism-Run-S1-S209-Multi-organism-Run-S2	-0.314407	0.518053	0.755523	protein.linear.MS1	MP_SFC	1	-0.137504
155	C7FZU3;C7FZU4;Q93791	S209-Multi-organism-Run-S1-S209-Multi-organism-Run-S2	-0.268837	0.0507733	0.371931	protein.linear.MS1	MP_SFC	1	-0.137504
156	C7IVS4;Q9NAH1	S209-Multi-organism-Run-S1-S209-Multi-organism-Run-S2	-0.345508	0.0736053	0.42813	protein.linear.MS1	MP_SFC	1	-0.137504
157	D0IMZ5;U4PR92	S209-Multi-organism-Run-S1-S209-Multi-organism-Run-S2	-0.130191	0.183837	0.587279	protein.linear.MS1	MP_SFC	1	-0.137504
158	D0PV95	S209-Multi-organism-Run-S1-S209-Multi-organism-Run-S2	-0.192851	0.141621	0.539752	protein.linear.MS1	MP_SFC	1	-0.137504
159	D0Z5P0	S209-Multi-organism-Run-S1-S209-Multi-organism-Run-S2	-0.0187715	0.932761	0.844439	protein.linear.MS1	MP_SFC	1	-0.137504
160	D1MN68	S209-Multi-organism-Run-S1-S209-Multi-organism-Run-S2	-0.235146	0.2168	0.616366	protein.linear.MS1	MP_SFC	1	-0.137504
161	D1MN80;Q20184	S209-Multi-organism-Run-S1-S209-Multi-organism-Run-S2	-0.270235	0.28413	0.655962	protein.linear.MS1	MP_SFC	1	-0.137504
162	D1MN85;O45551	S209-Multi-organism-Run-S1-S209-Multi-organism-Run-S2	-0.128614	0.106923	0.484573	protein.linear.MS1	MP_SFC	1	-0.137504
163	D3YT36;Q23539	S209-Multi-organism-Run-S1-S209-Multi-organism-Run-S2	-0.288401	0.222057	0.619327	protein.linear.MS1	MP_SFC	1	-0.137504
164	D4PH96;G5ED29	S209-Multi-organism-Run-S1-S209-Multi-organism-Run-S2	-0.177255	0.249185	0.63786	protein.linear.MS1	MP_SFC	1	-0.137504
165	D4YWC3	S209-Multi-organism-Run-S1-S209-Multi-organism-Run-S2	-0.232709	0.0908386	0.46395	protein.linear.MS1	MP_SFC	1	-0.137504
166	D5MCN2	S209-Multi-organism-Run-S1-S209-Multi-organism-Run-S2	-0.0777416	0.580551	0.770835	protein.linear.MS1	MP_SFC	1	-0.137504
167	D5MCQ1;D5MCQ7;D5MCR3;D5MCR4;Q7JMB8	S209-Multi-organism-Run-S1-S209-Multi-organism-Run-S2	-0.227818	0.105084	0.482391	protein.linear.MS1	MP_SFC	1	-0.137504
168	D7SFI3	S209-Multi-organism-Run-S1-S209-Multi-organism-Run-S2	-0.0106787	0.966608	0.848541	protein.linear.MS1	MP_SFC	1	-0.137504
169	D7SFP4;O02334	S209-Multi-organism-Run-S1-S209-Multi-organism-Run-S2	-0.496031	0.0801072	0.439249	protein.linear.MS1	MP_SFC	1	-0.137504
170	Q9BIF4	S209-Multi-organism-Run-S1-S209-Multi-organism-Run-S2	-0.176427	0.616114	0.780308	protein.linear.MS1	MP_SFC	1	-0.137504
171	D9PTP5	S209-Multi-organism-Run-S1-S209-Multi-organism-Run-S2	-0.242852	0.166358	0.569062	protein.linear.MS1	MP_SFC	1	-0.137504
172	E0AHA7;G5EG85	S209-Multi-organism-Run-S1-S209-Multi-organism-Run-S2	-0.226251	0.0639498	0.407436	protein.linear.MS1	MP_SFC	1	-0.137504
173	E0R7L2	S209-Multi-organism-Run-S1-S209-Multi-organism-Run-S2	-0.153404	0.730911	0.805036	protein.linear.MS1	MP_SFC	1	-0.137504
174	E1B6Q7	S209-Multi-organism-Run-S1-S209-Multi-organism-Run-S2	-0.00477157	0.975199	0.849207	protein.linear.MS1	MP_SFC	1	-0.137504
175	E1B6R3;P34445	S209-Multi-organism-Run-S1-S209-Multi-organism-Run-S2	-0.405208	0.0940773	0.467497	protein.linear.MS1	MP_SFC	1	-0.137504
176	E1B6R8	S209-Multi-organism-Run-S1-S209-Multi-organism-Run-S2	-0.310351	0.0219501	0.271611	protein.linear.MS1	MP_SFC	1	-0.137504
177	E2JKZ0;Q23542	S209-Multi-organism-Run-S1-S209-Multi-organism-Run-S2	-0.0883844	0.655135	0.787158	protein.linear.MS1	MP_SFC	1	-0.137504
178	E3W737;Q19727	S209-Multi-organism-Run-S1-S209-Multi-organism-Run-S2	-1.02952	0.370032	0.708099	protein.linear.MS1	MP_SFC	1	-0.137504
179	E3W759;O17902	S209-Multi-organism-Run-S1-S209-Multi-organism-Run-S2	-0.604165	0.627582	0.78175	protein.linear.MS1	MP_SFC	1	-0.137504
180	E5QCG5;Q17410	S209-Multi-organism-Run-S1-S209-Multi-organism-Run-S2	-0.359602	0.0479709	0.362135	protein.linear.MS1	MP_SFC	1	-0.137504
181	E9P872;Q17828	S209-Multi-organism-Run-S1-S209-Multi-organism-Run-S2	-0.0637442	0.83922	0.827685	protein.linear.MS1	MP_SFC	1	-0.137504
182	E9P8A3;O45625	S209-Multi-organism-Run-S1-S209-Multi-organism-Run-S2	-0.114226	0.595384	0.773161	protein.linear.MS1	MP_SFC	1	-0.137504
183	E9P8A5;Q9XTU5	S209-Multi-organism-Run-S1-S209-Multi-organism-Run-S2	-0.255699	0.0282292	0.294143	protein.linear.MS1	MP_SFC	1	-0.137504
184	E9RKC7	S209-Multi-organism-Run-S1-S209-Multi-organism-Run-S2	-0.0363232	0.934764	0.844439	protein.linear.MS1	MP_SFC	1	-0.137504
185	A0A1X7RC97	S209-Multi-organism-Run-S1-S209-Multi-organism-Run-S2	-0.223714	0.507756	0.752434	protein.linear.MS1	MP_SFC	1	-0.137504
186	F5GU86;F5GU87;Q19681	S209-Multi-organism-Run-S1-S209-Multi-organism-Run-S2	0.129696	0.697408	0.795615	protein.linear.MS1	MP_SFC	1	-0.137504
187	F5GU98;G5EC04;G5EC39;G5EFR6	S209-Multi-organism-Run-S1-S209-Multi-organism-Run-S2	-0.206888	0.325505	0.683589	protein.linear.MS1	MP_SFC	1	-0.137504
188	F5GUD3	S209-Multi-organism-Run-S1-S209-Multi-organism-Run-S2	-0.254709	0.0587029	0.395562	protein.linear.MS1	MP_SFC	1	-0.137504
189	G1K0V8;P34563	S209-Multi-organism-Run-S1-S209-Multi-organism-Run-S2	-0.349594	0.0359833	0.321465	protein.linear.MS1	MP_SFC	1	-0.137504
190	G1K0X0;Q1ZXU6;Q22656	S209-Multi-organism-Run-S1-S209-Multi-organism-Run-S2	0.0505447	0.747289	0.807195	protein.linear.MS1	MP_SFC	1	-0.137504
191	G3MTW9;P34471	S209-Multi-organism-Run-S1-S209-Multi-organism-Run-S2	-0.138086	0.710283	0.799736	protein.linear.MS1	MP_SFC	1	-0.137504
192	G3MU11;H9G2W4;P90887;Q2L6U7	S209-Multi-organism-Run-S1-S209-Multi-organism-Run-S2	-0.0431514	0.944196	0.844869	protein.linear.MS1	MP_SFC	1	-0.137504
193	Q27497	S209-Multi-organism-Run-S1-S209-Multi-organism-Run-S2	-0.492739	0.259155	0.643006	protein.linear.MS1	MP_SFC	1	-0.137504
194	G3MU28;G3MU29;G3MU30;Q23318;Q7JLE3	S209-Multi-organism-Run-S1-S209-Multi-organism-Run-S2	0.237881	0.620308	0.78175	protein.linear.MS1	MP_SFC	1	-0.137504
195	G3MU38;Q18785	S209-Multi-organism-Run-S1-S209-Multi-organism-Run-S2	-0.220177	0.332592	0.686168	protein.linear.MS1	MP_SFC	1	-0.137504
196	G3MU79;G3MU80;G3MU81;G3MU82;G3MU83;N1NSD8;N1NSE3;N1NTD2;N1NTD8;N1NTI7;N1NTJ2;N1NV07;N1NVB4;O45623;O45624;Q7JKC3	S209-Multi-organism-Run-S1-S209-Multi-organism-Run-S2	-0.175185	0.224046	0.620685	protein.linear.MS1	MP_SFC	1	-0.137504
197	G3MU88;O18239	S209-Multi-organism-Run-S1-S209-Multi-organism-Run-S2	-0.185406	0.119722	0.507042	protein.linear.MS1	MP_SFC	1	-0.137504
198	G4RYA5	S209-Multi-organism-Run-S1-S209-Multi-organism-Run-S2	-0.239453	0.145732	0.547458	protein.linear.MS1	MP_SFC	1	-0.137504
199	G4S034;Q21408	S209-Multi-organism-Run-S1-S209-Multi-organism-Run-S2	-0.117862	0.361027	0.702675	protein.linear.MS1	MP_SFC	1	-0.137504
200	G4SF15;Q95XR3	S209-Multi-organism-Run-S1-S209-Multi-organism-Run-S2	-0.230225	0.535028	0.760675	protein.linear.MS1	MP_SFC	1	-0.137504
201	G4SGU1;G5EEM9;G8JYA8;Q8WQE0	S209-Multi-organism-Run-S1-S209-Multi-organism-Run-S2	-0.386184	0.106146	0.483218	protein.linear.MS1	MP_SFC	1	-0.137504
202	G4SI07	S209-Multi-organism-Run-S1-S209-Multi-organism-Run-S2	0.143456	0.37987	0.71094	protein.linear.MS1	MP_SFC	1	-0.137504
203	G4SL51	S209-Multi-organism-Run-S1-S209-Multi-organism-Run-S2	0.0761859	0.617974	0.781067	protein.linear.MS1	MP_SFC	1	-0.137504
204	A0A2I2LDV7;G4SLH0	S209-Multi-organism-Run-S1-S209-Multi-organism-Run-S2	-0.0688635	0.544496	0.763162	protein.linear.MS1	MP_SFC	1	-0.137504
205	G4SPY0;G4SPY1	S209-Multi-organism-Run-S1-S209-Multi-organism-Run-S2	-0.123201	0.554618	0.764331	protein.linear.MS1	MP_SFC	1	-0.137504
206	G4SQY7	S209-Multi-organism-Run-S1-S209-Multi-organism-Run-S2	-0.165427	0.498101	0.748909	protein.linear.MS1	MP_SFC	1	-0.137504
207	G4SRS5;Q71JP9	S209-Multi-organism-Run-S1-S209-Multi-organism-Run-S2	0.130841	0.712844	0.801135	protein.linear.MS1	MP_SFC	1	-0.137504
208	G4SRU7;H2L0P9;Q965X3	S209-Multi-organism-Run-S1-S209-Multi-organism-Run-S2	0.722046	0.710708	0.799736	protein.linear.MS1	MP_SFC	1	-0.137504
209	G5EBF3	S209-Multi-organism-Run-S1-S209-Multi-organism-Run-S2	-0.241222	0.0252589	0.284009	protein.linear.MS1	MP_SFC	1	-0.137504
210	G5EBG4	S209-Multi-organism-Run-S1-S209-Multi-organism-Run-S2	-0.454796	0.000678411	0.13517	protein.linear.MS1	MP_SFC	1	-0.137504
211	G5EBH3;G5EC35;G5EFW3;G5EG97	S209-Multi-organism-Run-S1-S209-Multi-organism-Run-S2	-0.192942	0.37668	0.710619	protein.linear.MS1	MP_SFC	1	-0.137504
212	G5EBH7	S209-Multi-organism-Run-S1-S209-Multi-organism-Run-S2	-0.0989835	0.505966	0.751424	protein.linear.MS1	MP_SFC	1	-0.137504
213	G5EBI0	S209-Multi-organism-Run-S1-S209-Multi-organism-Run-S2	-0.288236	0.401355	0.720516	protein.linear.MS1	MP_SFC	1	-0.137504
214	G5EBJ7	S209-Multi-organism-Run-S1-S209-Multi-organism-Run-S2	0.152338	0.502015	0.750165	protein.linear.MS1	MP_SFC	1	-0.137504
215	G5EBK3	S209-Multi-organism-Run-S1-S209-Multi-organism-Run-S2	-0.174937	0.402511	0.720655	protein.linear.MS1	MP_SFC	1	-0.137504
216	G5EBP5	S209-Multi-organism-Run-S1-S209-Multi-organism-Run-S2	-0.30775	0.0226121	0.274503	protein.linear.MS1	MP_SFC	1	-0.137504
217	G5EBQ3	S209-Multi-organism-Run-S1-S209-Multi-organism-Run-S2	1.75644	0.552822	0.763798	protein.linear.MS1	MP_SFC	1	-0.137504
218	G5EBR1;Q2V4S2	S209-Multi-organism-Run-S1-S209-Multi-organism-Run-S2	-0.118383	0.252583	0.639687	protein.linear.MS1	MP_SFC	1	-0.137504
219	G5EBR7	S209-Multi-organism-Run-S1-S209-Multi-organism-Run-S2	-0.398495	0.525545	0.758676	protein.linear.MS1	MP_SFC	1	-0.137504
220	G5EBU8;G5EFT0	S209-Multi-organism-Run-S1-S209-Multi-organism-Run-S2	-0.268105	0.519452	0.755523	protein.linear.MS1	MP_SFC	1	-0.137504
221	G5EBV4	S209-Multi-organism-Run-S1-S209-Multi-organism-Run-S2	-0.22784	0.0208687	0.267897	protein.linear.MS1	MP_SFC	1	-0.137504
222	Q304E5;Q9TZQ3	S209-Multi-organism-Run-S1-S209-Multi-organism-Run-S2	-0.205132	0.0396567	0.335139	protein.linear.MS1	MP_SFC	1	-0.137504
223	G5EBV6	S209-Multi-organism-Run-S1-S209-Multi-organism-Run-S2	-0.131237	0.356802	0.700065	protein.linear.MS1	MP_SFC	1	-0.137504
224	G5EBW2	S209-Multi-organism-Run-S1-S209-Multi-organism-Run-S2	-0.0918591	0.884974	0.836158	protein.linear.MS1	MP_SFC	1	-0.137504
225	G5EBW5	S209-Multi-organism-Run-S1-S209-Multi-organism-Run-S2	-0.367185	0.114682	0.499843	protein.linear.MS1	MP_SFC	1	-0.137504
226	G5EBX6;Q8I129	S209-Multi-organism-Run-S1-S209-Multi-organism-Run-S2	-0.195938	0.394233	0.716881	protein.linear.MS1	MP_SFC	1	-0.137504
227	G5EBY3;Q22869	S209-Multi-organism-Run-S1-S209-Multi-organism-Run-S2	-0.163941	0.394529	0.716881	protein.linear.MS1	MP_SFC	1	-0.137504
228	G5EBZ4	S209-Multi-organism-Run-S1-S209-Multi-organism-Run-S2	-0.251689	0.347886	0.695173	protein.linear.MS1	MP_SFC	1	-0.137504
229	G5EC10	S209-Multi-organism-Run-S1-S209-Multi-organism-Run-S2	-0.200375	0.243818	0.632833	protein.linear.MS1	MP_SFC	1	-0.137504
230	G5EC23	S209-Multi-organism-Run-S1-S209-Multi-organism-Run-S2	0.013538	0.915485	0.841885	protein.linear.MS1	MP_SFC	1	-0.137504
231	G5EC24	S209-Multi-organism-Run-S1-S209-Multi-organism-Run-S2	-0.239892	0.441616	0.735766	protein.linear.MS1	MP_SFC	1	-0.137504
232	G5EC31	S209-Multi-organism-Run-S1-S209-Multi-organism-Run-S2	-0.260211	0.0211248	0.26809	protein.linear.MS1	MP_SFC	1	-0.137504
233	G5EC67	S209-Multi-organism-Run-S1-S209-Multi-organism-Run-S2	-0.153642	0.38729	0.715702	protein.linear.MS1	MP_SFC	1	-0.137504
234	G5EC71	S209-Multi-organism-Run-S1-S209-Multi-organism-Run-S2	-0.220991	0.116562	0.503425	protein.linear.MS1	MP_SFC	1	-0.137504
235	G5EFF7	S209-Multi-organism-Run-S1-S209-Multi-organism-Run-S2	-0.276124	0.434171	0.733909	protein.linear.MS1	MP_SFC	1	-0.137504
236	G5EC86	S209-Multi-organism-Run-S1-S209-Multi-organism-Run-S2	-0.0982531	0.774915	0.812502	protein.linear.MS1	MP_SFC	1	-0.137504
237	G5EC87	S209-Multi-organism-Run-S1-S209-Multi-organism-Run-S2	-0.146619	0.171894	0.576108	protein.linear.MS1	MP_SFC	1	-0.137504
238	G5EC91	S209-Multi-organism-Run-S1-S209-Multi-organism-Run-S2	-0.279681	0.101762	0.481359	protein.linear.MS1	MP_SFC	1	-0.137504
239	G5EC96	S209-Multi-organism-Run-S1-S209-Multi-organism-Run-S2	-0.243937	0.617436	0.780974	protein.linear.MS1	MP_SFC	1	-0.137504
240	G5EC98	S209-Multi-organism-Run-S1-S209-Multi-organism-Run-S2	-0.206567	0.163831	0.566501	protein.linear.MS1	MP_SFC	1	-0.137504
241	G5ECA7	S209-Multi-organism-Run-S1-S209-Multi-organism-Run-S2	-0.153828	0.0356409	0.320785	protein.linear.MS1	MP_SFC	1	-0.137504
242	G5ECB3;G5ECB4	S209-Multi-organism-Run-S1-S209-Multi-organism-Run-S2	-0.26966	0.162201	0.56356	protein.linear.MS1	MP_SFC	1	-0.137504
243	G5ECC1;G5ECM7	S209-Multi-organism-Run-S1-S209-Multi-organism-Run-S2	-0.00993373	0.975448	0.849207	protein.linear.MS1	MP_SFC	1	-0.137504
244	G5ECC9	S209-Multi-organism-Run-S1-S209-Multi-organism-Run-S2	-0.268539	0.113058	0.496149	protein.linear.MS1	MP_SFC	1	-0.137504
245	G5ECD0	S209-Multi-organism-Run-S1-S209-Multi-organism-Run-S2	-0.194237	0.643335	0.784532	protein.linear.MS1	MP_SFC	1	-0.137504
246	G5ECE7	S209-Multi-organism-Run-S1-S209-Multi-organism-Run-S2	-0.0512702	0.755361	0.808519	protein.linear.MS1	MP_SFC	1	-0.137504
247	G5ECF8	S209-Multi-organism-Run-S1-S209-Multi-organism-Run-S2	-0.163907	0.535951	0.7608	protein.linear.MS1	MP_SFC	1	-0.137504
248	G5ECG0	S209-Multi-organism-Run-S1-S209-Multi-organism-Run-S2	-0.128974	0.662857	0.789514	protein.linear.MS1	MP_SFC	1	-0.137504
249	G5ECG7	S209-Multi-organism-Run-S1-S209-Multi-organism-Run-S2	-0.161637	0.479288	0.743863	protein.linear.MS1	MP_SFC	1	-0.137504
250	G5ECK7;G5ED34	S209-Multi-organism-Run-S1-S209-Multi-organism-Run-S2	-0.194636	0.0642624	0.408058	protein.linear.MS1	MP_SFC	1	-0.137504
251	G5ECL1	S209-Multi-organism-Run-S1-S209-Multi-organism-Run-S2	-0.046545	0.82987	0.825769	protein.linear.MS1	MP_SFC	1	-0.137504
252	G5ECL3	S209-Multi-organism-Run-S1-S209-Multi-organism-Run-S2	-0.0383422	0.833451	0.826604	protein.linear.MS1	MP_SFC	1	-0.137504
253	G5ECM6;Q7JQD2	S209-Multi-organism-Run-S1-S209-Multi-organism-Run-S2	-0.27078	0.0754346	0.432405	protein.linear.MS1	MP_SFC	1	-0.137504
254	G5ECM9	S209-Multi-organism-Run-S1-S209-Multi-organism-Run-S2	-0.20461	0.414671	0.72353	protein.linear.MS1	MP_SFC	1	-0.137504
255	G5ECG8	S209-Multi-organism-Run-S1-S209-Multi-organism-Run-S2	-0.104419	0.0217088	0.270441	protein.linear.MS1	MP_SFC	1	-0.137504
256	G5ECQ4	S209-Multi-organism-Run-S1-S209-Multi-organism-Run-S2	-0.027158	0.914984	0.841843	protein.linear.MS1	MP_SFC	1	-0.137504
257	G5ECR0	S209-Multi-organism-Run-S1-S209-Multi-organism-Run-S2	-0.103275	0.346005	0.693377	protein.linear.MS1	MP_SFC	1	-0.137504
258	G5ECR5;P34461	S209-Multi-organism-Run-S1-S209-Multi-organism-Run-S2	0.47562	0.186495	0.58998	protein.linear.MS1	MP_SFC	1	-0.137504
259	G5ECR6	S209-Multi-organism-Run-S1-S209-Multi-organism-Run-S2	-0.215127	0.160666	0.562577	protein.linear.MS1	MP_SFC	1	-0.137504
260	G5ECR7	S209-Multi-organism-Run-S1-S209-Multi-organism-Run-S2	-0.149606	0.358841	0.70146	protein.linear.MS1	MP_SFC	1	-0.137504
261	G5ECS4	S209-Multi-organism-Run-S1-S209-Multi-organism-Run-S2	-0.109001	0.295527	0.664517	protein.linear.MS1	MP_SFC	1	-0.137504
262	G5ECS9	S209-Multi-organism-Run-S1-S209-Multi-organism-Run-S2	-0.0290899	0.881593	0.835506	protein.linear.MS1	MP_SFC	1	-0.137504
263	G5ECT6	S209-Multi-organism-Run-S1-S209-Multi-organism-Run-S2	-0.234208	0.0823405	0.442049	protein.linear.MS1	MP_SFC	1	-0.137504
264	G5ECU1	S209-Multi-organism-Run-S1-S209-Multi-organism-Run-S2	-0.0997272	0.424651	0.728663	protein.linear.MS1	MP_SFC	1	-0.137504
265	G5ECU3;P40614	S209-Multi-organism-Run-S1-S209-Multi-organism-Run-S2	-0.161123	0.127216	0.519206	protein.linear.MS1	MP_SFC	1	-0.137504
266	G5ECV9	S209-Multi-organism-Run-S1-S209-Multi-organism-Run-S2	-0.249206	0.149366	0.550535	protein.linear.MS1	MP_SFC	1	-0.137504
267	G5ECW3	S209-Multi-organism-Run-S1-S209-Multi-organism-Run-S2	-0.267692	0.339559	0.691464	protein.linear.MS1	MP_SFC	1	-0.137504
268	G5ECW7;Q9U3K7	S209-Multi-organism-Run-S1-S209-Multi-organism-Run-S2	-0.151237	0.146908	0.548871	protein.linear.MS1	MP_SFC	1	-0.137504
269	G5ECX8;G5EDV6	S209-Multi-organism-Run-S1-S209-Multi-organism-Run-S2	-0.347458	0.0495335	0.366929	protein.linear.MS1	MP_SFC	1	-0.137504
270	G5ECX9	S209-Multi-organism-Run-S1-S209-Multi-organism-Run-S2	-0.280746	0.0674841	0.413102	protein.linear.MS1	MP_SFC	1	-0.137504
271	G5ECY0	S209-Multi-organism-Run-S1-S209-Multi-organism-Run-S2	-0.405019	0.0144763	0.228103	protein.linear.MS1	MP_SFC	1	-0.137504
272	G5ECZ0	S209-Multi-organism-Run-S1-S209-Multi-organism-Run-S2	-0.349574	0.559548	0.765066	protein.linear.MS1	MP_SFC	1	-0.137504
273	G5ECZ2;G5EDI2;Q7JLB1	S209-Multi-organism-Run-S1-S209-Multi-organism-Run-S2	-0.173626	0.361001	0.702675	protein.linear.MS1	MP_SFC	1	-0.137504
274	G5ECZ9;G5EFB4;Q9BI98	S209-Multi-organism-Run-S1-S209-Multi-organism-Run-S2	-0.170537	0.376653	0.710619	protein.linear.MS1	MP_SFC	1	-0.137504
275	G5ED01	S209-Multi-organism-Run-S1-S209-Multi-organism-Run-S2	-0.216511	0.0414809	0.340596	protein.linear.MS1	MP_SFC	1	-0.137504
276	G5ED07	S209-Multi-organism-Run-S1-S209-Multi-organism-Run-S2	-0.119757	0.210703	0.609932	protein.linear.MS1	MP_SFC	1	-0.137504
277	G5ED21	S209-Multi-organism-Run-S1-S209-Multi-organism-Run-S2	-0.181365	0.238243	0.628701	protein.linear.MS1	MP_SFC	1	-0.137504
278	G5ED26	S209-Multi-organism-Run-S1-S209-Multi-organism-Run-S2	-0.423908	0.0159085	0.238327	protein.linear.MS1	MP_SFC	1	-0.137504
279	G5ED27;G5EG33	S209-Multi-organism-Run-S1-S209-Multi-organism-Run-S2	-0.103193	0.426944	0.731016	protein.linear.MS1	MP_SFC	1	-0.137504
280	G5ED31;G5EDD1	S209-Multi-organism-Run-S1-S209-Multi-organism-Run-S2	-0.193354	0.251253	0.639687	protein.linear.MS1	MP_SFC	1	-0.137504
281	G5ED33;O18250;Q7YTG1	S209-Multi-organism-Run-S1-S209-Multi-organism-Run-S2	-0.173967	0.415976	0.72361	protein.linear.MS1	MP_SFC	1	-0.137504
282	G5ED36;O62178	S209-Multi-organism-Run-S1-S209-Multi-organism-Run-S2	-0.342044	0.0330658	0.313046	protein.linear.MS1	MP_SFC	1	-0.137504
283	G5ED41	S209-Multi-organism-Run-S1-S209-Multi-organism-Run-S2	-0.203855	0.0754135	0.432405	protein.linear.MS1	MP_SFC	1	-0.137504
284	G5ED60	S209-Multi-organism-Run-S1-S209-Multi-organism-Run-S2	-0.266635	0.229062	0.622637	protein.linear.MS1	MP_SFC	1	-0.137504
285	G5ED95	S209-Multi-organism-Run-S1-S209-Multi-organism-Run-S2	-0.0415429	0.721372	0.803507	protein.linear.MS1	MP_SFC	1	-0.137504
286	G5EDA7;I2HAK9	S209-Multi-organism-Run-S1-S209-Multi-organism-Run-S2	-0.387074	0.177697	0.581889	protein.linear.MS1	MP_SFC	1	-0.137504
287	G5EDA8;G5EGA2	S209-Multi-organism-Run-S1-S209-Multi-organism-Run-S2	0.134925	0.677855	0.791864	protein.linear.MS1	MP_SFC	1	-0.137504
288	G5EDB2	S209-Multi-organism-Run-S1-S209-Multi-organism-Run-S2	-0.474027	0.67867	0.791864	protein.linear.MS1	MP_SFC	1	-0.137504
289	G5EDB6	S209-Multi-organism-Run-S1-S209-Multi-organism-Run-S2	-0.311951	0.242185	0.630823	protein.linear.MS1	MP_SFC	1	-0.137504
290	G5EDB7	S209-Multi-organism-Run-S1-S209-Multi-organism-Run-S2	-0.00292064	0.996207	0.851069	protein.linear.MS1	MP_SFC	1	-0.137504
291	G5EDB8	S209-Multi-organism-Run-S1-S209-Multi-organism-Run-S2	-0.231874	0.240534	0.630551	protein.linear.MS1	MP_SFC	1	-0.137504
292	G5EDC6	S209-Multi-organism-Run-S1-S209-Multi-organism-Run-S2	-0.32437	0.0524395	0.376532	protein.linear.MS1	MP_SFC	1	-0.137504
293	G5EDD4	S209-Multi-organism-Run-S1-S209-Multi-organism-Run-S2	-0.204722	0.0577266	0.391544	protein.linear.MS1	MP_SFC	1	-0.137504
294	G5EDD8	S209-Multi-organism-Run-S1-S209-Multi-organism-Run-S2	-0.0225172	0.933939	0.844439	protein.linear.MS1	MP_SFC	1	-0.137504
295	G5EDE8	S209-Multi-organism-Run-S1-S209-Multi-organism-Run-S2	-0.0328108	0.752756	0.80835	protein.linear.MS1	MP_SFC	1	-0.137504
296	G5EDG2	S209-Multi-organism-Run-S1-S209-Multi-organism-Run-S2	-0.0729775	0.842144	0.828092	protein.linear.MS1	MP_SFC	1	-0.137504
297	G5EDJ3	S209-Multi-organism-Run-S1-S209-Multi-organism-Run-S2	-0.209789	0.287323	0.657921	protein.linear.MS1	MP_SFC	1	-0.137504
298	G5EDL3	S209-Multi-organism-Run-S1-S209-Multi-organism-Run-S2	-0.130609	0.46072	0.7416	protein.linear.MS1	MP_SFC	1	-0.137504
299	G5EDL4;G5EDV8	S209-Multi-organism-Run-S1-S209-Multi-organism-Run-S2	-0.464757	0.116902	0.503547	protein.linear.MS1	MP_SFC	1	-0.137504
300	G5EDM4;G5EE55;G5EFP7;X5LQ26;X5LVA5	S209-Multi-organism-Run-S1-S209-Multi-organism-Run-S2	0.139625	0.0952859	0.468892	protein.linear.MS1	MP_SFC	1	-0.137504
301	G5EDP0	S209-Multi-organism-Run-S1-S209-Multi-organism-Run-S2	-0.225653	0.432813	0.73304	protein.linear.MS1	MP_SFC	1	-0.137504
302	G5EDP2	S209-Multi-organism-Run-S1-S209-Multi-organism-Run-S2	-0.163561	0.0887295	0.460154	protein.linear.MS1	MP_SFC	1	-0.137504
303	G5EDQ0;Q22833	S209-Multi-organism-Run-S1-S209-Multi-organism-Run-S2	-0.234129	0.293643	0.662976	protein.linear.MS1	MP_SFC	1	-0.137504
304	G5EDQ2	S209-Multi-organism-Run-S1-S209-Multi-organism-Run-S2	-0.0986389	0.706586	0.79843	protein.linear.MS1	MP_SFC	1	-0.137504
305	G5EDQ4;G5EDV5;G5EF89;G5EGA4;Q9U9K7	S209-Multi-organism-Run-S1-S209-Multi-organism-Run-S2	-0.265498	0.423603	0.727761	protein.linear.MS1	MP_SFC	1	-0.137504
306	G5EDR3	S209-Multi-organism-Run-S1-S209-Multi-organism-Run-S2	-0.0296877	0.887454	0.836539	protein.linear.MS1	MP_SFC	1	-0.137504
307	G5EDS2;K8F7Z0	S209-Multi-organism-Run-S1-S209-Multi-organism-Run-S2	-0.139298	0.453653	0.739306	protein.linear.MS1	MP_SFC	1	-0.137504
308	G5EDS8	S209-Multi-organism-Run-S1-S209-Multi-organism-Run-S2	-0.212218	0.378946	0.710825	protein.linear.MS1	MP_SFC	1	-0.137504
309	G5EDT9	S209-Multi-organism-Run-S1-S209-Multi-organism-Run-S2	0.0376455	0.920127	0.843379	protein.linear.MS1	MP_SFC	1	-0.137504
310	G5EDV0	S209-Multi-organism-Run-S1-S209-Multi-organism-Run-S2	-0.0763962	0.771877	0.811398	protein.linear.MS1	MP_SFC	1	-0.137504
311	G5EDV3	S209-Multi-organism-Run-S1-S209-Multi-organism-Run-S2	-0.093441	0.612357	0.780128	protein.linear.MS1	MP_SFC	1	-0.137504
312	G5EDV7	S209-Multi-organism-Run-S1-S209-Multi-organism-Run-S2	-0.338607	0.327959	0.684881	protein.linear.MS1	MP_SFC	1	-0.137504
313	G5EDW8	S209-Multi-organism-Run-S1-S209-Multi-organism-Run-S2	-0.198068	0.271164	0.648575	protein.linear.MS1	MP_SFC	1	-0.137504
314	G5EDX9	S209-Multi-organism-Run-S1-S209-Multi-organism-Run-S2	-0.641611	0.241078	0.630823	protein.linear.MS1	MP_SFC	1	-0.137504
315	G5EDY2	S209-Multi-organism-Run-S1-S209-Multi-organism-Run-S2	-0.158209	0.073119	0.427744	protein.linear.MS1	MP_SFC	1	-0.137504
316	G5EDY3	S209-Multi-organism-Run-S1-S209-Multi-organism-Run-S2	-0.34841	0.324717	0.683432	protein.linear.MS1	MP_SFC	1	-0.137504
317	G5EDY8;Q8WQC9	S209-Multi-organism-Run-S1-S209-Multi-organism-Run-S2	-0.385267	0.0270875	0.287994	protein.linear.MS1	MP_SFC	1	-0.137504
318	G5EDZ2	S209-Multi-organism-Run-S1-S209-Multi-organism-Run-S2	-0.236581	0.149348	0.550535	protein.linear.MS1	MP_SFC	1	-0.137504
319	G5EDZ7	S209-Multi-organism-Run-S1-S209-Multi-organism-Run-S2	-0.118392	0.557036	0.765017	protein.linear.MS1	MP_SFC	1	-0.137504
320	G5EE04	S209-Multi-organism-Run-S1-S209-Multi-organism-Run-S2	-0.0843377	0.481446	0.743863	protein.linear.MS1	MP_SFC	1	-0.137504
321	G5EE09;Q8I4B4;Q9U1P4	S209-Multi-organism-Run-S1-S209-Multi-organism-Run-S2	-0.178201	0.532871	0.76024	protein.linear.MS1	MP_SFC	1	-0.137504
322	G5EE11	S209-Multi-organism-Run-S1-S209-Multi-organism-Run-S2	-0.100026	0.205231	0.605247	protein.linear.MS1	MP_SFC	1	-0.137504
323	G5EE12	S209-Multi-organism-Run-S1-S209-Multi-organism-Run-S2	-0.220184	0.292445	0.66188	protein.linear.MS1	MP_SFC	1	-0.137504
324	G5EE13	S209-Multi-organism-Run-S1-S209-Multi-organism-Run-S2	-0.327507	0.297115	0.665124	protein.linear.MS1	MP_SFC	1	-0.137504
325	G5EE32;G5EGD0	S209-Multi-organism-Run-S1-S209-Multi-organism-Run-S2	0.991444	0.46641	0.742218	protein.linear.MS1	MP_SFC	1	-0.137504
326	G5EE40	S209-Multi-organism-Run-S1-S209-Multi-organism-Run-S2	-0.177993	0.20838	0.608216	protein.linear.MS1	MP_SFC	1	-0.137504
327	G5EE41	S209-Multi-organism-Run-S1-S209-Multi-organism-Run-S2	-0.195735	0.137417	0.535106	protein.linear.MS1	MP_SFC	1	-0.137504
328	G5EE46	S209-Multi-organism-Run-S1-S209-Multi-organism-Run-S2	-0.0264342	0.771862	0.811398	protein.linear.MS1	MP_SFC	1	-0.137504
329	G5EE67	S209-Multi-organism-Run-S1-S209-Multi-organism-Run-S2	-0.15714	0.412856	0.72353	protein.linear.MS1	MP_SFC	1	-0.137504
330	G5EE72	S209-Multi-organism-Run-S1-S209-Multi-organism-Run-S2	-0.310698	0.222559	0.61954	protein.linear.MS1	MP_SFC	1	-0.137504
331	G5EE74	S209-Multi-organism-Run-S1-S209-Multi-organism-Run-S2	-0.206691	0.277793	0.651617	protein.linear.MS1	MP_SFC	1	-0.137504
332	G5EE80	S209-Multi-organism-Run-S1-S209-Multi-organism-Run-S2	-0.120096	0.476957	0.743433	protein.linear.MS1	MP_SFC	1	-0.137504
333	G5EE96	S209-Multi-organism-Run-S1-S209-Multi-organism-Run-S2	-0.2445	0.334873	0.687693	protein.linear.MS1	MP_SFC	1	-0.137504
334	G5EEA8	S209-Multi-organism-Run-S1-S209-Multi-organism-Run-S2	-0.149712	0.286212	0.65777	protein.linear.MS1	MP_SFC	1	-0.137504
335	G5EED5	S209-Multi-organism-Run-S1-S209-Multi-organism-Run-S2	-0.335979	0.0125177	0.220492	protein.linear.MS1	MP_SFC	1	-0.137504
336	G5EEE5	S209-Multi-organism-Run-S1-S209-Multi-organism-Run-S2	-0.061253	0.413883	0.72353	protein.linear.MS1	MP_SFC	1	-0.137504
337	G5EEG4	S209-Multi-organism-Run-S1-S209-Multi-organism-Run-S2	-0.323868	0.0708499	0.422125	protein.linear.MS1	MP_SFC	1	-0.137504
338	G5EEG7	S209-Multi-organism-Run-S1-S209-Multi-organism-Run-S2	-0.211136	0.474467	0.74274	protein.linear.MS1	MP_SFC	1	-0.137504
339	G5EEG8	S209-Multi-organism-Run-S1-S209-Multi-organism-Run-S2	-0.0849228	0.626336	0.78175	protein.linear.MS1	MP_SFC	1	-0.137504
340	G5EEH6	S209-Multi-organism-Run-S1-S209-Multi-organism-Run-S2	-0.195421	0.211307	0.610603	protein.linear.MS1	MP_SFC	1	-0.137504
341	G5EEH9	S209-Multi-organism-Run-S1-S209-Multi-organism-Run-S2	-0.0980842	0.6944	0.795615	protein.linear.MS1	MP_SFC	1	-0.137504
342	G5EEI4;O76830	S209-Multi-organism-Run-S1-S209-Multi-organism-Run-S2	-0.194431	0.336624	0.689141	protein.linear.MS1	MP_SFC	1	-0.137504
343	G5EEI8	S209-Multi-organism-Run-S1-S209-Multi-organism-Run-S2	-0.25334	0.00510653	0.183756	protein.linear.MS1	MP_SFC	1	-0.137504
344	G5EEK2	S209-Multi-organism-Run-S1-S209-Multi-organism-Run-S2	-0.145356	0.455188	0.73989	protein.linear.MS1	MP_SFC	1	-0.137504
345	G5EEK8	S209-Multi-organism-Run-S1-S209-Multi-organism-Run-S2	-0.14219	0.514785	0.754017	protein.linear.MS1	MP_SFC	1	-0.137504
346	G5EEK9	S209-Multi-organism-Run-S1-S209-Multi-organism-Run-S2	-0.208252	0.331641	0.686011	protein.linear.MS1	MP_SFC	1	-0.137504
347	G5EEL1;G5EFG1;G5EFL5	S209-Multi-organism-Run-S1-S209-Multi-organism-Run-S2	-0.0965993	0.0984549	0.474902	protein.linear.MS1	MP_SFC	1	-0.137504
348	G5EEL2	S209-Multi-organism-Run-S1-S209-Multi-organism-Run-S2	-0.410807	0.150214	0.551074	protein.linear.MS1	MP_SFC	1	-0.137504
349	G5EEL9	S209-Multi-organism-Run-S1-S209-Multi-organism-Run-S2	-0.161885	0.183218	0.586664	protein.linear.MS1	MP_SFC	1	-0.137504
350	G5EEM5	S209-Multi-organism-Run-S1-S209-Multi-organism-Run-S2	-0.18818	0.266185	0.6462	protein.linear.MS1	MP_SFC	1	-0.137504
351	G5EEM6	S209-Multi-organism-Run-S1-S209-Multi-organism-Run-S2	-0.278688	0.43391	0.733909	protein.linear.MS1	MP_SFC	1	-0.137504
352	G5EEN1	S209-Multi-organism-Run-S1-S209-Multi-organism-Run-S2	-0.0258531	0.912912	0.841227	protein.linear.MS1	MP_SFC	1	-0.137504
353	G5EEN7	S209-Multi-organism-Run-S1-S209-Multi-organism-Run-S2	-0.157105	0.0735201	0.427942	protein.linear.MS1	MP_SFC	1	-0.137504
354	G5EEQ8	S209-Multi-organism-Run-S1-S209-Multi-organism-Run-S2	-0.141925	0.277381	0.651361	protein.linear.MS1	MP_SFC	1	-0.137504
355	G5EER4	S209-Multi-organism-Run-S1-S209-Multi-organism-Run-S2	-0.642896	0.0408552	0.339675	protein.linear.MS1	MP_SFC	1	-0.137504
356	G5EES3;G5EGR6;Q3LTR7	S209-Multi-organism-Run-S1-S209-Multi-organism-Run-S2	-0.285708	0.49942	0.749148	protein.linear.MS1	MP_SFC	1	-0.137504
357	G5EES6;G5EFK5	S209-Multi-organism-Run-S1-S209-Multi-organism-Run-S2	0.0467352	0.843946	0.828172	protein.linear.MS1	MP_SFC	1	-0.137504
358	G5EES9	S209-Multi-organism-Run-S1-S209-Multi-organism-Run-S2	-0.279	0.133111	0.530413	protein.linear.MS1	MP_SFC	1	-0.137504
359	G5EET2	S209-Multi-organism-Run-S1-S209-Multi-organism-Run-S2	-0.378336	0.178529	0.582974	protein.linear.MS1	MP_SFC	1	-0.137504
360	G5EET3	S209-Multi-organism-Run-S1-S209-Multi-organism-Run-S2	-0.183457	0.713728	0.801237	protein.linear.MS1	MP_SFC	1	-0.137504
361	G5EET8	S209-Multi-organism-Run-S1-S209-Multi-organism-Run-S2	0.0683909	0.780342	0.812818	protein.linear.MS1	MP_SFC	1	-0.137504
362	G5EEV5	S209-Multi-organism-Run-S1-S209-Multi-organism-Run-S2	-0.229076	0.251932	0.639687	protein.linear.MS1	MP_SFC	1	-0.137504
363	G5EEZ0	S209-Multi-organism-Run-S1-S209-Multi-organism-Run-S2	-0.609715	0.178533	0.582974	protein.linear.MS1	MP_SFC	1	-0.137504
364	G5EEZ1	S209-Multi-organism-Run-S1-S209-Multi-organism-Run-S2	-0.329641	0.275954	0.650227	protein.linear.MS1	MP_SFC	1	-0.137504
365	G5EF01	S209-Multi-organism-Run-S1-S209-Multi-organism-Run-S2	-0.0536713	0.81499	0.822213	protein.linear.MS1	MP_SFC	1	-0.137504
366	G5EF05	S209-Multi-organism-Run-S1-S209-Multi-organism-Run-S2	-0.198886	0.0240963	0.282401	protein.linear.MS1	MP_SFC	1	-0.137504
367	G5EF32	S209-Multi-organism-Run-S1-S209-Multi-organism-Run-S2	-0.0882971	0.48491	0.744847	protein.linear.MS1	MP_SFC	1	-0.137504
368	G5EF37	S209-Multi-organism-Run-S1-S209-Multi-organism-Run-S2	0.0403228	0.937191	0.844606	protein.linear.MS1	MP_SFC	1	-0.137504
369	G5EF53	S209-Multi-organism-Run-S1-S209-Multi-organism-Run-S2	-0.249625	0.488929	0.745743	protein.linear.MS1	MP_SFC	1	-0.137504
370	G5EF60	S209-Multi-organism-Run-S1-S209-Multi-organism-Run-S2	0.029526	0.907661	0.840886	protein.linear.MS1	MP_SFC	1	-0.137504
371	G5EF84	S209-Multi-organism-Run-S1-S209-Multi-organism-Run-S2	-0.09639	0.931024	0.844439	protein.linear.MS1	MP_SFC	1	-0.137504
372	G5EF86	S209-Multi-organism-Run-S1-S209-Multi-organism-Run-S2	-0.211798	0.0601983	0.399769	protein.linear.MS1	MP_SFC	1	-0.137504
373	G5EF87;H8ESF3	S209-Multi-organism-Run-S1-S209-Multi-organism-Run-S2	-0.138021	0.0881966	0.459482	protein.linear.MS1	MP_SFC	1	-0.137504
374	G5EF97	S209-Multi-organism-Run-S1-S209-Multi-organism-Run-S2	-0.0430909	0.901986	0.839386	protein.linear.MS1	MP_SFC	1	-0.137504
375	G5EF99	S209-Multi-organism-Run-S1-S209-Multi-organism-Run-S2	-0.213746	0.360433	0.702675	protein.linear.MS1	MP_SFC	1	-0.137504
376	G5EFB5	S209-Multi-organism-Run-S1-S209-Multi-organism-Run-S2	-0.131785	0.629939	0.78175	protein.linear.MS1	MP_SFC	1	-0.137504
377	G5EFC1;I7F493	S209-Multi-organism-Run-S1-S209-Multi-organism-Run-S2	-0.367889	0.201677	0.60302	protein.linear.MS1	MP_SFC	1	-0.137504
378	G5EFC4	S209-Multi-organism-Run-S1-S209-Multi-organism-Run-S2	-0.101281	0.570222	0.768676	protein.linear.MS1	MP_SFC	1	-0.137504
379	G5EFC8	S209-Multi-organism-Run-S1-S209-Multi-organism-Run-S2	-0.277928	0.421053	0.726313	protein.linear.MS1	MP_SFC	1	-0.137504
380	G5EFD4;Q71JP7	S209-Multi-organism-Run-S1-S209-Multi-organism-Run-S2	0.208848	0.290398	0.660443	protein.linear.MS1	MP_SFC	1	-0.137504
381	G5EFD7	S209-Multi-organism-Run-S1-S209-Multi-organism-Run-S2	-0.291684	0.0649465	0.408634	protein.linear.MS1	MP_SFC	1	-0.137504
382	G5EFE3	S209-Multi-organism-Run-S1-S209-Multi-organism-Run-S2	0.0066504	0.953116	0.845088	protein.linear.MS1	MP_SFC	1	-0.137504
383	G5EFF8;Q304D5	S209-Multi-organism-Run-S1-S209-Multi-organism-Run-S2	-0.583109	0.198021	0.600301	protein.linear.MS1	MP_SFC	1	-0.137504
384	G5EFF9;G5EG28	S209-Multi-organism-Run-S1-S209-Multi-organism-Run-S2	-0.096026	0.610274	0.778984	protein.linear.MS1	MP_SFC	1	-0.137504
385	G5EFG4	S209-Multi-organism-Run-S1-S209-Multi-organism-Run-S2	-0.313338	0.0228177	0.274668	protein.linear.MS1	MP_SFC	1	-0.137504
386	G5EFH0	S209-Multi-organism-Run-S1-S209-Multi-organism-Run-S2	-0.437395	0.0115174	0.215858	protein.linear.MS1	MP_SFC	1	-0.137504
387	G5EFH4	S209-Multi-organism-Run-S1-S209-Multi-organism-Run-S2	-0.64265	0.335257	0.688091	protein.linear.MS1	MP_SFC	1	-0.137504
388	G5EFH8	S209-Multi-organism-Run-S1-S209-Multi-organism-Run-S2	-0.125826	0.379323	0.710825	protein.linear.MS1	MP_SFC	1	-0.137504
389	G5EFI4	S209-Multi-organism-Run-S1-S209-Multi-organism-Run-S2	-0.221501	0.177254	0.581618	protein.linear.MS1	MP_SFC	1	-0.137504
390	G5EFJ0;G5EGS3;Q9GRC3	S209-Multi-organism-Run-S1-S209-Multi-organism-Run-S2	0.348504	0.372762	0.709997	protein.linear.MS1	MP_SFC	1	-0.137504
391	G5EFJ8	S209-Multi-organism-Run-S1-S209-Multi-organism-Run-S2	-0.83112	0.198745	0.600791	protein.linear.MS1	MP_SFC	1	-0.137504
392	G5EFK4	S209-Multi-organism-Run-S1-S209-Multi-organism-Run-S2	-0.18885	0.244125	0.633178	protein.linear.MS1	MP_SFC	1	-0.137504
393	G5EFL1	S209-Multi-organism-Run-S1-S209-Multi-organism-Run-S2	0.0359005	0.794716	0.817052	protein.linear.MS1	MP_SFC	1	-0.137504
394	G5EFM7	S209-Multi-organism-Run-S1-S209-Multi-organism-Run-S2	-0.123721	0.451848	0.738724	protein.linear.MS1	MP_SFC	1	-0.137504
395	G5EFP2	S209-Multi-organism-Run-S1-S209-Multi-organism-Run-S2	-0.273495	0.0544067	0.38254	protein.linear.MS1	MP_SFC	1	-0.137504
396	G5EFP3	S209-Multi-organism-Run-S1-S209-Multi-organism-Run-S2	-0.0321086	0.947573	0.844869	protein.linear.MS1	MP_SFC	1	-0.137504
397	G5EFP4	S209-Multi-organism-Run-S1-S209-Multi-organism-Run-S2	-0.127215	0.553985	0.763942	protein.linear.MS1	MP_SFC	1	-0.137504
398	G5EFQ9	S209-Multi-organism-Run-S1-S209-Multi-organism-Run-S2	-0.451122	0.100155	0.479147	protein.linear.MS1	MP_SFC	1	-0.137504
399	G5EFR0	S209-Multi-organism-Run-S1-S209-Multi-organism-Run-S2	-0.374982	0.0646272	0.408193	protein.linear.MS1	MP_SFC	1	-0.137504
400	G5EFS2	S209-Multi-organism-Run-S1-S209-Multi-organism-Run-S2	-0.229569	0.510504	0.752908	protein.linear.MS1	MP_SFC	1	-0.137504
401	G5EFS4	S209-Multi-organism-Run-S1-S209-Multi-organism-Run-S2	0.157613	0.88796	0.836669	protein.linear.MS1	MP_SFC	1	-0.137504
402	G5EFS5;Q9N5T2	S209-Multi-organism-Run-S1-S209-Multi-organism-Run-S2	-0.0793931	0.73122	0.805036	protein.linear.MS1	MP_SFC	1	-0.137504
403	G5EFV4	S209-Multi-organism-Run-S1-S209-Multi-organism-Run-S2	-0.167311	0.267616	0.64691	protein.linear.MS1	MP_SFC	1	-0.137504
404	O45865	S209-Multi-organism-Run-S1-S209-Multi-organism-Run-S2	-0.229756	0.135419	0.533821	protein.linear.MS1	MP_SFC	1	-0.137504
405	G5EFW8	S209-Multi-organism-Run-S1-S209-Multi-organism-Run-S2	-0.190944	0.122664	0.510983	protein.linear.MS1	MP_SFC	1	-0.137504
406	G5EFX8	S209-Multi-organism-Run-S1-S209-Multi-organism-Run-S2	-0.373774	0.219801	0.617565	protein.linear.MS1	MP_SFC	1	-0.137504
407	G5EFY6	S209-Multi-organism-Run-S1-S209-Multi-organism-Run-S2	-0.232264	0.316649	0.677335	protein.linear.MS1	MP_SFC	1	-0.137504
408	G5EFZ1	S209-Multi-organism-Run-S1-S209-Multi-organism-Run-S2	-0.142626	0.307073	0.670565	protein.linear.MS1	MP_SFC	1	-0.137504
409	G5EFZ5;G5EG22	S209-Multi-organism-Run-S1-S209-Multi-organism-Run-S2	-0.212273	0.18059	0.584613	protein.linear.MS1	MP_SFC	1	-0.137504
410	G5EG11	S209-Multi-organism-Run-S1-S209-Multi-organism-Run-S2	-0.156822	0.741775	0.805496	protein.linear.MS1	MP_SFC	1	-0.137504
411	G5EG13	S209-Multi-organism-Run-S1-S209-Multi-organism-Run-S2	-0.159783	0.581832	0.770835	protein.linear.MS1	MP_SFC	1	-0.137504
412	G5EG26	S209-Multi-organism-Run-S1-S209-Multi-organism-Run-S2	-0.327759	0.0396297	0.335139	protein.linear.MS1	MP_SFC	1	-0.137504
413	G5EG50	S209-Multi-organism-Run-S1-S209-Multi-organism-Run-S2	-0.376995	0.0769042	0.433817	protein.linear.MS1	MP_SFC	1	-0.137504
414	G5EG54	S209-Multi-organism-Run-S1-S209-Multi-organism-Run-S2	-0.262131	0.186516	0.58998	protein.linear.MS1	MP_SFC	1	-0.137504
415	G5EG58	S209-Multi-organism-Run-S1-S209-Multi-organism-Run-S2	-0.0988704	0.577865	0.770835	protein.linear.MS1	MP_SFC	1	-0.137504
416	G5EG62	S209-Multi-organism-Run-S1-S209-Multi-organism-Run-S2	0.159453	0.34012	0.691795	protein.linear.MS1	MP_SFC	1	-0.137504
417	G5EGA5	S209-Multi-organism-Run-S1-S209-Multi-organism-Run-S2	0.177493	0.694674	0.795615	protein.linear.MS1	MP_SFC	1	-0.137504
418	G5EGA6	S209-Multi-organism-Run-S1-S209-Multi-organism-Run-S2	-0.11344	0.29809	0.665398	protein.linear.MS1	MP_SFC	1	-0.137504
419	G5EGA7	S209-Multi-organism-Run-S1-S209-Multi-organism-Run-S2	-0.110624	0.692376	0.795267	protein.linear.MS1	MP_SFC	1	-0.137504
420	G5EGB3	S209-Multi-organism-Run-S1-S209-Multi-organism-Run-S2	-0.0679945	0.625854	0.78175	protein.linear.MS1	MP_SFC	1	-0.137504
421	G5EGG0;Q2EEM5	S209-Multi-organism-Run-S1-S209-Multi-organism-Run-S2	-0.0940226	0.571248	0.769119	protein.linear.MS1	MP_SFC	1	-0.137504
422	G5EGH6	S209-Multi-organism-Run-S1-S209-Multi-organism-Run-S2	-0.268449	0.0414385	0.340596	protein.linear.MS1	MP_SFC	1	-0.137504
423	G5EGH7	S209-Multi-organism-Run-S1-S209-Multi-organism-Run-S2	-0.314459	0.202954	0.603931	protein.linear.MS1	MP_SFC	1	-0.137504
424	G5EGK1	S209-Multi-organism-Run-S1-S209-Multi-organism-Run-S2	-0.255252	0.0903176	0.462841	protein.linear.MS1	MP_SFC	1	-0.137504
425	G5EGK8	S209-Multi-organism-Run-S1-S209-Multi-organism-Run-S2	-0.101965	0.65702	0.788018	protein.linear.MS1	MP_SFC	1	-0.137504
426	G5EGL2	S209-Multi-organism-Run-S1-S209-Multi-organism-Run-S2	-0.135693	0.451791	0.738724	protein.linear.MS1	MP_SFC	1	-0.137504
427	G5EGN2	S209-Multi-organism-Run-S1-S209-Multi-organism-Run-S2	-0.565513	0.229742	0.622894	protein.linear.MS1	MP_SFC	1	-0.137504
428	G5EGP4	S209-Multi-organism-Run-S1-S209-Multi-organism-Run-S2	-0.357848	0.0201071	0.263478	protein.linear.MS1	MP_SFC	1	-0.137504
429	G5EGP8	S209-Multi-organism-Run-S1-S209-Multi-organism-Run-S2	-0.0553001	0.791353	0.8163	protein.linear.MS1	MP_SFC	1	-0.137504
430	G5EGS5	S209-Multi-organism-Run-S1-S209-Multi-organism-Run-S2	-0.188161	0.550092	0.763798	protein.linear.MS1	MP_SFC	1	-0.137504
431	G5EGS8	S209-Multi-organism-Run-S1-S209-Multi-organism-Run-S2	-0.468737	0.125123	0.515736	protein.linear.MS1	MP_SFC	1	-0.137504
432	G5EGT4;Q9U6W4	S209-Multi-organism-Run-S1-S209-Multi-organism-Run-S2	-0.255858	0.465272	0.741693	protein.linear.MS1	MP_SFC	1	-0.137504
433	G5EGT7	S209-Multi-organism-Run-S1-S209-Multi-organism-Run-S2	-0.268928	0.0724121	0.427138	protein.linear.MS1	MP_SFC	1	-0.137504
434	G5EGU1	S209-Multi-organism-Run-S1-S209-Multi-organism-Run-S2	-0.190748	0.152344	0.553951	protein.linear.MS1	MP_SFC	1	-0.137504
435	G8JXZ7;H1ZUV6;O01824	S209-Multi-organism-Run-S1-S209-Multi-organism-Run-S2	-0.338108	0.410173	0.722582	protein.linear.MS1	MP_SFC	1	-0.137504
436	G8JY36;P90980	S209-Multi-organism-Run-S1-S209-Multi-organism-Run-S2	-0.449206	0.020505	0.266106	protein.linear.MS1	MP_SFC	1	-0.137504
437	G8JY38;P05690	S209-Multi-organism-Run-S1-S209-Multi-organism-Run-S2	-0.227382	0.00485495	0.17842	protein.linear.MS1	MP_SFC	1	-0.137504
438	G8JY40;P43510;Q8MQC6	S209-Multi-organism-Run-S1-S209-Multi-organism-Run-S2	-0.489234	0.0486863	0.365188	protein.linear.MS1	MP_SFC	1	-0.137504
439	G8JY63;Q19200	S209-Multi-organism-Run-S1-S209-Multi-organism-Run-S2	-0.2736	0.190484	0.592178	protein.linear.MS1	MP_SFC	1	-0.137504
440	G8JY94;Q21067	S209-Multi-organism-Run-S1-S209-Multi-organism-Run-S2	-0.182809	0.138826	0.537298	protein.linear.MS1	MP_SFC	1	-0.137504
441	G8JYE4;P91406	S209-Multi-organism-Run-S1-S209-Multi-organism-Run-S2	-0.548479	0.0173674	0.246102	protein.linear.MS1	MP_SFC	1	-0.137504
442	G8JYE5;Q23525	S209-Multi-organism-Run-S1-S209-Multi-organism-Run-S2	0.0361079	0.907053	0.840811	protein.linear.MS1	MP_SFC	1	-0.137504
443	G8JYG1;Q9U757	S209-Multi-organism-Run-S1-S209-Multi-organism-Run-S2	-0.218157	0.0250649	0.282664	protein.linear.MS1	MP_SFC	1	-0.137504
444	G8XYY6;Q23232	S209-Multi-organism-Run-S1-S209-Multi-organism-Run-S2	-0.221945	0.209637	0.609137	protein.linear.MS1	MP_SFC	1	-0.137504
445	H1UBJ9	S209-Multi-organism-Run-S1-S209-Multi-organism-Run-S2	0.142737	0.62181	0.78175	protein.linear.MS1	MP_SFC	1	-0.137504
446	H2FLJ1	S209-Multi-organism-Run-S1-S209-Multi-organism-Run-S2	-0.255025	0.340884	0.692167	protein.linear.MS1	MP_SFC	1	-0.137504
447	A9UJN7	S209-Multi-organism-Run-S1-S209-Multi-organism-Run-S2	-0.414349	0.024498	0.282401	protein.linear.MS1	MP_SFC	1	-0.137504
448	P91859	S209-Multi-organism-Run-S1-S209-Multi-organism-Run-S2	-0.302647	0.178788	0.583358	protein.linear.MS1	MP_SFC	1	-0.137504
449	H2FLK7;H2FLK9	S209-Multi-organism-Run-S1-S209-Multi-organism-Run-S2	-0.249639	0.264531	0.646069	protein.linear.MS1	MP_SFC	1	-0.137504
450	H2FLK8;H2FLL1	S209-Multi-organism-Run-S1-S209-Multi-organism-Run-S2	0.0219245	0.939421	0.844646	protein.linear.MS1	MP_SFC	1	-0.137504
451	H2KMK6	S209-Multi-organism-Run-S1-S209-Multi-organism-Run-S2	-0.202865	0.172293	0.57657	protein.linear.MS1	MP_SFC	1	-0.137504
452	A0A2C9C2E8;A0A2C9C2L0;A0A2C9C358;H2KY58;H2KY59;H2KY60;Q95R18	S209-Multi-organism-Run-S1-S209-Multi-organism-Run-S2	0.105526	0.909784	0.840886	protein.linear.MS1	MP_SFC	1	-0.137504
453	H2KY88;Q8MQ22	S209-Multi-organism-Run-S1-S209-Multi-organism-Run-S2	0.238173	0.576113	0.770742	protein.linear.MS1	MP_SFC	1	-0.137504
454	H2KYC9;Q8MQF7;V6CLC8	S209-Multi-organism-Run-S1-S209-Multi-organism-Run-S2	-0.4065	0.381554	0.711789	protein.linear.MS1	MP_SFC	1	-0.137504
455	H2KYE0;Q9UAN9	S209-Multi-organism-Run-S1-S209-Multi-organism-Run-S2	-0.20203	0.15681	0.558756	protein.linear.MS1	MP_SFC	1	-0.137504
456	H2KYH5;Q95QX5	S209-Multi-organism-Run-S1-S209-Multi-organism-Run-S2	-0.0785207	0.734325	0.805036	protein.linear.MS1	MP_SFC	1	-0.137504
457	H2KYI5;Q86NI2	S209-Multi-organism-Run-S1-S209-Multi-organism-Run-S2	-0.220935	0.105039	0.482391	protein.linear.MS1	MP_SFC	1	-0.137504
458	H2KYJ2	S209-Multi-organism-Run-S1-S209-Multi-organism-Run-S2	-0.0988635	0.528133	0.759468	protein.linear.MS1	MP_SFC	1	-0.137504
459	H2KYJ5	S209-Multi-organism-Run-S1-S209-Multi-organism-Run-S2	-0.149335	0.543779	0.763162	protein.linear.MS1	MP_SFC	1	-0.137504
460	H2KYK9;O44189;W6RRY4	S209-Multi-organism-Run-S1-S209-Multi-organism-Run-S2	-0.241713	0.0687104	0.415972	protein.linear.MS1	MP_SFC	1	-0.137504
461	H2KYM0;H2KYM1;Q95QR7	S209-Multi-organism-Run-S1-S209-Multi-organism-Run-S2	-0.0995654	0.496351	0.748557	protein.linear.MS1	MP_SFC	1	-0.137504
462	H2KYN3	S209-Multi-organism-Run-S1-S209-Multi-organism-Run-S2	-0.275526	0.0808673	0.440428	protein.linear.MS1	MP_SFC	1	-0.137504
463	H2KYN6;H2KYN7	S209-Multi-organism-Run-S1-S209-Multi-organism-Run-S2	-0.435251	0.535205	0.760675	protein.linear.MS1	MP_SFC	1	-0.137504
464	H2KYP1;Q8I7L5	S209-Multi-organism-Run-S1-S209-Multi-organism-Run-S2	-0.408082	0.324201	0.682953	protein.linear.MS1	MP_SFC	1	-0.137504
465	H2KYP2;H2KYP4	S209-Multi-organism-Run-S1-S209-Multi-organism-Run-S2	-0.0688548	0.907541	0.840886	protein.linear.MS1	MP_SFC	1	-0.137504
466	H2KYQ5	S209-Multi-organism-Run-S1-S209-Multi-organism-Run-S2	-0.18551	0.215544	0.615371	protein.linear.MS1	MP_SFC	1	-0.137504
467	H2KYR1	S209-Multi-organism-Run-S1-S209-Multi-organism-Run-S2	-0.0231803	0.885415	0.836158	protein.linear.MS1	MP_SFC	1	-0.137504
468	H2KYR4;O44618	S209-Multi-organism-Run-S1-S209-Multi-organism-Run-S2	-0.267297	0.37985	0.71094	protein.linear.MS1	MP_SFC	1	-0.137504
469	H2KYS1	S209-Multi-organism-Run-S1-S209-Multi-organism-Run-S2	-0.333819	0.0270278	0.287994	protein.linear.MS1	MP_SFC	1	-0.137504
470	H2KYS8	S209-Multi-organism-Run-S1-S209-Multi-organism-Run-S2	-0.227843	0.338521	0.690644	protein.linear.MS1	MP_SFC	1	-0.137504
471	H2KYU6;O01894;Q95QZ7;Q95QZ9	S209-Multi-organism-Run-S1-S209-Multi-organism-Run-S2	-0.141571	0.219443	0.617544	protein.linear.MS1	MP_SFC	1	-0.137504
472	H2KYV1	S209-Multi-organism-Run-S1-S209-Multi-organism-Run-S2	0.0344199	0.847066	0.828751	protein.linear.MS1	MP_SFC	1	-0.137504
473	H2KYV3;Q18076	S209-Multi-organism-Run-S1-S209-Multi-organism-Run-S2	-0.18737	0.403964	0.720655	protein.linear.MS1	MP_SFC	1	-0.137504
474	A0A2C9C3A0;A0A2C9C3J8;A0A2C9C3R1;H2KYV8;Q8MNV5	S209-Multi-organism-Run-S1-S209-Multi-organism-Run-S2	-0.00326342	0.987033	0.849722	protein.linear.MS1	MP_SFC	1	-0.137504
475	Q86NJ8	S209-Multi-organism-Run-S1-S209-Multi-organism-Run-S2	-0.30159	0.0921746	0.465414	protein.linear.MS1	MP_SFC	1	-0.137504
476	H2KYX4;Q8IFY5	S209-Multi-organism-Run-S1-S209-Multi-organism-Run-S2	-0.124759	0.215979	0.615943	protein.linear.MS1	MP_SFC	1	-0.137504
477	H2KYZ6;H2KYZ7;Q95Q79	S209-Multi-organism-Run-S1-S209-Multi-organism-Run-S2	-0.699106	0.00914923	0.204455	protein.linear.MS1	MP_SFC	1	-0.137504
478	A0A2C9C377;H2KZ18;H2KZ19	S209-Multi-organism-Run-S1-S209-Multi-organism-Run-S2	-0.0885389	0.743073	0.805496	protein.linear.MS1	MP_SFC	1	-0.137504
479	H2KZ37;Q7JPE4	S209-Multi-organism-Run-S1-S209-Multi-organism-Run-S2	-0.173746	0.281497	0.653601	protein.linear.MS1	MP_SFC	1	-0.137504
480	H2KZ41	S209-Multi-organism-Run-S1-S209-Multi-organism-Run-S2	0.115363	0.725303	0.804085	protein.linear.MS1	MP_SFC	1	-0.137504
481	H2KZ48	S209-Multi-organism-Run-S1-S209-Multi-organism-Run-S2	-0.103209	0.555498	0.764339	protein.linear.MS1	MP_SFC	1	-0.137504
482	H2KZ53;Q95QH5	S209-Multi-organism-Run-S1-S209-Multi-organism-Run-S2	0.26165	0.367247	0.707795	protein.linear.MS1	MP_SFC	1	-0.137504
483	H2KZ73;H8W3Y1;Q8T3B7	S209-Multi-organism-Run-S1-S209-Multi-organism-Run-S2	-0.401811	0.13992	0.538952	protein.linear.MS1	MP_SFC	1	-0.137504
484	H2KZ95;Q7YZG5	S209-Multi-organism-Run-S1-S209-Multi-organism-Run-S2	-0.398913	0.0357485	0.320785	protein.linear.MS1	MP_SFC	1	-0.137504
485	H2KZA2;Q95Q55	S209-Multi-organism-Run-S1-S209-Multi-organism-Run-S2	0.123427	0.757477	0.809313	protein.linear.MS1	MP_SFC	1	-0.137504
486	H2KZA5;Q8ITY8	S209-Multi-organism-Run-S1-S209-Multi-organism-Run-S2	-0.120958	0.473981	0.74252	protein.linear.MS1	MP_SFC	1	-0.137504
487	H2KZD5;Q27GU1	S209-Multi-organism-Run-S1-S209-Multi-organism-Run-S2	-0.0426251	0.609498	0.778956	protein.linear.MS1	MP_SFC	1	-0.137504
488	H2KZF5;Q23552;Q86NB3	S209-Multi-organism-Run-S1-S209-Multi-organism-Run-S2	-0.19589	0.312519	0.674675	protein.linear.MS1	MP_SFC	1	-0.137504
489	H2KZG6	S209-Multi-organism-Run-S1-S209-Multi-organism-Run-S2	-0.0629387	0.599586	0.775057	protein.linear.MS1	MP_SFC	1	-0.137504
490	H2KZJ5	S209-Multi-organism-Run-S1-S209-Multi-organism-Run-S2	-0.494996	0.00246086	0.152295	protein.linear.MS1	MP_SFC	1	-0.137504
491	H2KZJ7;Q4TTA9	S209-Multi-organism-Run-S1-S209-Multi-organism-Run-S2	-0.24508	0.216941	0.616366	protein.linear.MS1	MP_SFC	1	-0.137504
492	H2KZK7;Q965K3	S209-Multi-organism-Run-S1-S209-Multi-organism-Run-S2	0.0558989	0.811127	0.821548	protein.linear.MS1	MP_SFC	1	-0.137504
493	H2KZL8;Q09315	S209-Multi-organism-Run-S1-S209-Multi-organism-Run-S2	-0.573507	0.0951724	0.468892	protein.linear.MS1	MP_SFC	1	-0.137504
494	H2KZN9;Q8MPV0;Q8WR42;Q8WR43	S209-Multi-organism-Run-S1-S209-Multi-organism-Run-S2	-0.339959	0.0364971	0.323235	protein.linear.MS1	MP_SFC	1	-0.137504
495	H2KZQ8;H2KZQ9;Q95ZV3	S209-Multi-organism-Run-S1-S209-Multi-organism-Run-S2	-0.319075	0.442462	0.736389	protein.linear.MS1	MP_SFC	1	-0.137504
496	H2KZS2;H2KZS3	S209-Multi-organism-Run-S1-S209-Multi-organism-Run-S2	0.0729119	0.577003	0.770742	protein.linear.MS1	MP_SFC	1	-0.137504
497	H2KZV5	S209-Multi-organism-Run-S1-S209-Multi-organism-Run-S2	-0.11324	0.809728	0.821383	protein.linear.MS1	MP_SFC	1	-0.137504
498	H2KZV8;L8E6X8;Q9GP94;Q9GP96	S209-Multi-organism-Run-S1-S209-Multi-organism-Run-S2	-0.27227	0.308122	0.672403	protein.linear.MS1	MP_SFC	1	-0.137504
499	H2L003;Q3Y409	S209-Multi-organism-Run-S1-S209-Multi-organism-Run-S2	0.132816	0.728172	0.804796	protein.linear.MS1	MP_SFC	1	-0.137504
500	H2L023	S209-Multi-organism-Run-S1-S209-Multi-organism-Run-S2	-0.333821	0.258963	0.643006	protein.linear.MS1	MP_SFC	1	-0.137504
501	H2L031	S209-Multi-organism-Run-S1-S209-Multi-organism-Run-S2	-0.494916	0.47658	0.743433	protein.linear.MS1	MP_SFC	1	-0.137504
502	H2L034	S209-Multi-organism-Run-S1-S209-Multi-organism-Run-S2	-0.24716	0.299652	0.666188	protein.linear.MS1	MP_SFC	1	-0.137504
503	H2L048;Q8MQ42	S209-Multi-organism-Run-S1-S209-Multi-organism-Run-S2	-0.112549	0.698479	0.796044	protein.linear.MS1	MP_SFC	1	-0.137504
504	H2L083;Q9N2Z3	S209-Multi-organism-Run-S1-S209-Multi-organism-Run-S2	-0.287984	0.398496	0.719972	protein.linear.MS1	MP_SFC	1	-0.137504
505	H2L0A4;H2L0A5;H2L0A6	S209-Multi-organism-Run-S1-S209-Multi-organism-Run-S2	-0.32495	0.138305	0.536771	protein.linear.MS1	MP_SFC	1	-0.137504
506	H2L0A8;Q9TXU2	S209-Multi-organism-Run-S1-S209-Multi-organism-Run-S2	-0.151055	0.605725	0.778197	protein.linear.MS1	MP_SFC	1	-0.137504
507	H2L0B6;Q21956	S209-Multi-organism-Run-S1-S209-Multi-organism-Run-S2	-0.0196158	0.898209	0.839285	protein.linear.MS1	MP_SFC	1	-0.137504
508	H2L0C0	S209-Multi-organism-Run-S1-S209-Multi-organism-Run-S2	-0.0884	0.386022	0.715392	protein.linear.MS1	MP_SFC	1	-0.137504
509	H2L0D5;Q21164	S209-Multi-organism-Run-S1-S209-Multi-organism-Run-S2	-0.319309	0.00545862	0.185433	protein.linear.MS1	MP_SFC	1	-0.137504
510	H2L0E5;H2L0E6;Q2L6X7	S209-Multi-organism-Run-S1-S209-Multi-organism-Run-S2	-0.353407	0.163498	0.565875	protein.linear.MS1	MP_SFC	1	-0.137504
511	H2L0G7;Q9BKS2	S209-Multi-organism-Run-S1-S209-Multi-organism-Run-S2	-0.32958	0.0245328	0.282401	protein.linear.MS1	MP_SFC	1	-0.137504
512	H2L0I2	S209-Multi-organism-Run-S1-S209-Multi-organism-Run-S2	-0.0748923	0.682051	0.793174	protein.linear.MS1	MP_SFC	1	-0.137504
513	H2L0I7;Q6EZG5;U4PBY2	S209-Multi-organism-Run-S1-S209-Multi-organism-Run-S2	-0.683138	0.272394	0.648575	protein.linear.MS1	MP_SFC	1	-0.137504
514	H2L0M0;Q9GZI3	S209-Multi-organism-Run-S1-S209-Multi-organism-Run-S2	-0.285274	0.0689059	0.416061	protein.linear.MS1	MP_SFC	1	-0.137504
515	H2L0N9	S209-Multi-organism-Run-S1-S209-Multi-organism-Run-S2	-0.193508	0.28711	0.657921	protein.linear.MS1	MP_SFC	1	-0.137504
516	H2L0Q1;Q6EZG8	S209-Multi-organism-Run-S1-S209-Multi-organism-Run-S2	-0.0735675	0.460763	0.7416	protein.linear.MS1	MP_SFC	1	-0.137504
517	H2L0Q5;O44576;O45451	S209-Multi-organism-Run-S1-S209-Multi-organism-Run-S2	0.107779	0.873695	0.833324	protein.linear.MS1	MP_SFC	1	-0.137504
518	H2L0Q6;Q9N3F8	S209-Multi-organism-Run-S1-S209-Multi-organism-Run-S2	-0.765851	0.285116	0.656606	protein.linear.MS1	MP_SFC	1	-0.137504
519	H2L265;H2L266;Q7JMS4	S209-Multi-organism-Run-S1-S209-Multi-organism-Run-S2	0.177331	0.668398	0.79043	protein.linear.MS1	MP_SFC	1	-0.137504
520	H2L297;Q0G828	S209-Multi-organism-Run-S1-S209-Multi-organism-Run-S2	-0.11989	0.649058	0.785468	protein.linear.MS1	MP_SFC	1	-0.137504
521	H2L2A8;Q19583;Q9U3I7	S209-Multi-organism-Run-S1-S209-Multi-organism-Run-S2	0.024723	0.923358	0.843452	protein.linear.MS1	MP_SFC	1	-0.137504
522	H2L2E8;O18688;Q17409	S209-Multi-organism-Run-S1-S209-Multi-organism-Run-S2	0.297308	0.313234	0.674734	protein.linear.MS1	MP_SFC	1	-0.137504
523	H2L2I2;O44326	S209-Multi-organism-Run-S1-S209-Multi-organism-Run-S2	-0.285395	0.124106	0.514563	protein.linear.MS1	MP_SFC	1	-0.137504
524	H2L2J5;H2L2J6;O02238	S209-Multi-organism-Run-S1-S209-Multi-organism-Run-S2	-0.229976	0.24867	0.637596	protein.linear.MS1	MP_SFC	1	-0.137504
525	H2L2L2;Q9U204	S209-Multi-organism-Run-S1-S209-Multi-organism-Run-S2	-0.42639	0.462574	0.7416	protein.linear.MS1	MP_SFC	1	-0.137504
526	H9G2T4;Q21032	S209-Multi-organism-Run-S1-S209-Multi-organism-Run-S2	-0.115769	0.144213	0.543576	protein.linear.MS1	MP_SFC	1	-0.137504
527	H9G2V4;Q20471	S209-Multi-organism-Run-S1-S209-Multi-organism-Run-S2	-0.564131	0.378529	0.710825	protein.linear.MS1	MP_SFC	1	-0.137504
528	I2HA82;Q22267	S209-Multi-organism-Run-S1-S209-Multi-organism-Run-S2	-0.292665	0.000798949	0.13517	protein.linear.MS1	MP_SFC	1	-0.137504
529	I2HA91	S209-Multi-organism-Run-S1-S209-Multi-organism-Run-S2	-0.324613	0.248477	0.637596	protein.linear.MS1	MP_SFC	1	-0.137504
530	I2HA94;Q19470	S209-Multi-organism-Run-S1-S209-Multi-organism-Run-S2	-0.387987	0.135754	0.534098	protein.linear.MS1	MP_SFC	1	-0.137504
531	I2HA98;P90925	S209-Multi-organism-Run-S1-S209-Multi-organism-Run-S2	-0.14535	0.0799071	0.439249	protein.linear.MS1	MP_SFC	1	-0.137504
532	I2HAF5;I2HAF6;Q17322;Q9N5W1;Q9U1S2	S209-Multi-organism-Run-S1-S209-Multi-organism-Run-S2	-0.128135	0.0418762	0.340596	protein.linear.MS1	MP_SFC	1	-0.137504
533	I2HAF8;Q9NEN6	S209-Multi-organism-Run-S1-S209-Multi-organism-Run-S2	-0.100989	0.754626	0.808519	protein.linear.MS1	MP_SFC	1	-0.137504
534	I2HAG1;Q09581	S209-Multi-organism-Run-S1-S209-Multi-organism-Run-S2	-0.170482	0.0704893	0.421165	protein.linear.MS1	MP_SFC	1	-0.137504
535	I2HAJ8;Q20881	S209-Multi-organism-Run-S1-S209-Multi-organism-Run-S2	-0.274906	0.0915752	0.465255	protein.linear.MS1	MP_SFC	1	-0.137504
536	J7RNJ4;Q18826	S209-Multi-organism-Run-S1-S209-Multi-organism-Run-S2	0.0644966	0.780275	0.812818	protein.linear.MS1	MP_SFC	1	-0.137504
537	J7S164;J7SA65;P09588;Q27485	S209-Multi-organism-Run-S1-S209-Multi-organism-Run-S2	-0.198119	0.677586	0.791864	protein.linear.MS1	MP_SFC	1	-0.137504
538	K8ERU3	S209-Multi-organism-Run-S1-S209-Multi-organism-Run-S2	-0.155474	0.764022	0.810026	protein.linear.MS1	MP_SFC	1	-0.137504
539	K8ERV5;O44556	S209-Multi-organism-Run-S1-S209-Multi-organism-Run-S2	0.00658412	0.97801	0.849207	protein.linear.MS1	MP_SFC	1	-0.137504
540	K8ESC5;Q9NA30	S209-Multi-organism-Run-S1-S209-Multi-organism-Run-S2	-0.120411	0.671257	0.791004	protein.linear.MS1	MP_SFC	1	-0.137504
541	K8ESE2;O45391	S209-Multi-organism-Run-S1-S209-Multi-organism-Run-S2	-0.386089	0.0202063	0.263923	protein.linear.MS1	MP_SFC	1	-0.137504
542	K8ESM2	S209-Multi-organism-Run-S1-S209-Multi-organism-Run-S2	-0.147116	0.468258	0.742218	protein.linear.MS1	MP_SFC	1	-0.137504
543	K8FE02;Q21605	S209-Multi-organism-Run-S1-S209-Multi-organism-Run-S2	-0.328375	0.0326512	0.311872	protein.linear.MS1	MP_SFC	1	-0.137504
544	L8E6W9	S209-Multi-organism-Run-S1-S209-Multi-organism-Run-S2	-0.349384	0.125055	0.515736	protein.linear.MS1	MP_SFC	1	-0.137504
545	L8E951;P34416	S209-Multi-organism-Run-S1-S209-Multi-organism-Run-S2	-0.206198	0.64529	0.784834	protein.linear.MS1	MP_SFC	1	-0.137504
546	M1Z854;Q19286	S209-Multi-organism-Run-S1-S209-Multi-organism-Run-S2	-0.193891	0.166488	0.569062	protein.linear.MS1	MP_SFC	1	-0.137504
547	Q95Y15	S209-Multi-organism-Run-S1-S209-Multi-organism-Run-S2	-0.292724	0.0215736	0.269867	protein.linear.MS1	MP_SFC	1	-0.137504
548	M1ZJV8;Q95XI7;U4PC16	S209-Multi-organism-Run-S1-S209-Multi-organism-Run-S2	-0.139949	0.00275918	0.15814	protein.linear.MS1	MP_SFC	1	-0.137504
549	N1NSH4;Q17815	S209-Multi-organism-Run-S1-S209-Multi-organism-Run-S2	0.0668379	0.949866	0.844922	protein.linear.MS1	MP_SFC	1	-0.137504
550	N1NTN5;Q17971	S209-Multi-organism-Run-S1-S209-Multi-organism-Run-S2	-0.136953	0.22599	0.621921	protein.linear.MS1	MP_SFC	1	-0.137504
551	O01159	S209-Multi-organism-Run-S1-S209-Multi-organism-Run-S2	-0.0326255	0.89999	0.839285	protein.linear.MS1	MP_SFC	1	-0.137504
552	O01257	S209-Multi-organism-Run-S1-S209-Multi-organism-Run-S2	-0.246269	0.26813	0.646922	protein.linear.MS1	MP_SFC	1	-0.137504
553	O01263	S209-Multi-organism-Run-S1-S209-Multi-organism-Run-S2	-0.0926476	0.684691	0.794205	protein.linear.MS1	MP_SFC	1	-0.137504
554	O01422	S209-Multi-organism-Run-S1-S209-Multi-organism-Run-S2	-0.339789	0.0528742	0.377975	protein.linear.MS1	MP_SFC	1	-0.137504
555	O01426	S209-Multi-organism-Run-S1-S209-Multi-organism-Run-S2	-0.307411	0.200982	0.601831	protein.linear.MS1	MP_SFC	1	-0.137504
556	O01477	S209-Multi-organism-Run-S1-S209-Multi-organism-Run-S2	-0.0789055	0.684164	0.794205	protein.linear.MS1	MP_SFC	1	-0.137504
557	O01479	S209-Multi-organism-Run-S1-S209-Multi-organism-Run-S2	-0.0647496	0.870739	0.832621	protein.linear.MS1	MP_SFC	1	-0.137504
558	O01498	S209-Multi-organism-Run-S1-S209-Multi-organism-Run-S2	-0.147919	0.42291	0.727344	protein.linear.MS1	MP_SFC	1	-0.137504
559	O01504	S209-Multi-organism-Run-S1-S209-Multi-organism-Run-S2	-0.236602	0.596039	0.773361	protein.linear.MS1	MP_SFC	1	-0.137504
560	O01513	S209-Multi-organism-Run-S1-S209-Multi-organism-Run-S2	-0.625894	0.225224	0.621212	protein.linear.MS1	MP_SFC	1	-0.137504
561	O01524	S209-Multi-organism-Run-S1-S209-Multi-organism-Run-S2	-0.483433	0.210575	0.609781	protein.linear.MS1	MP_SFC	1	-0.137504
562	O01530	S209-Multi-organism-Run-S1-S209-Multi-organism-Run-S2	-0.228879	0.0676755	0.413102	protein.linear.MS1	MP_SFC	1	-0.137504
563	O01531	S209-Multi-organism-Run-S1-S209-Multi-organism-Run-S2	-0.26159	0.26165	0.643579	protein.linear.MS1	MP_SFC	1	-0.137504
564	Q94123	S209-Multi-organism-Run-S1-S209-Multi-organism-Run-S2	0.0321615	0.87629	0.834099	protein.linear.MS1	MP_SFC	1	-0.137504
565	O01541	S209-Multi-organism-Run-S1-S209-Multi-organism-Run-S2	-0.13421	0.192462	0.595054	protein.linear.MS1	MP_SFC	1	-0.137504
566	O01542	S209-Multi-organism-Run-S1-S209-Multi-organism-Run-S2	-0.0350662	0.89515	0.839285	protein.linear.MS1	MP_SFC	1	-0.137504
567	O01572	S209-Multi-organism-Run-S1-S209-Multi-organism-Run-S2	-0.0564978	0.514159	0.754017	protein.linear.MS1	MP_SFC	1	-0.137504
568	O01576	S209-Multi-organism-Run-S1-S209-Multi-organism-Run-S2	-0.397642	0.00139598	0.13517	protein.linear.MS1	MP_SFC	1	-0.137504
569	A0A2C9C2Y0;I7FN62;O01577	S209-Multi-organism-Run-S1-S209-Multi-organism-Run-S2	-0.242178	0.104096	0.481535	protein.linear.MS1	MP_SFC	1	-0.137504
570	O01578	S209-Multi-organism-Run-S1-S209-Multi-organism-Run-S2	-0.192363	0.195238	0.597693	protein.linear.MS1	MP_SFC	1	-0.137504
571	O01590	S209-Multi-organism-Run-S1-S209-Multi-organism-Run-S2	-0.114342	0.575146	0.770402	protein.linear.MS1	MP_SFC	1	-0.137504
572	O01592	S209-Multi-organism-Run-S1-S209-Multi-organism-Run-S2	-0.0500387	0.458599	0.74141	protein.linear.MS1	MP_SFC	1	-0.137504
573	O01593	S209-Multi-organism-Run-S1-S209-Multi-organism-Run-S2	-0.0391944	0.76809	0.811398	protein.linear.MS1	MP_SFC	1	-0.137504
574	Q86NC2	S209-Multi-organism-Run-S1-S209-Multi-organism-Run-S2	-0.124716	0.472965	0.74252	protein.linear.MS1	MP_SFC	1	-0.137504
575	O01614	S209-Multi-organism-Run-S1-S209-Multi-organism-Run-S2	0.0021901	0.990482	0.849844	protein.linear.MS1	MP_SFC	1	-0.137504
576	O01615	S209-Multi-organism-Run-S1-S209-Multi-organism-Run-S2	-0.410517	0.0690735	0.416762	protein.linear.MS1	MP_SFC	1	-0.137504
577	O01634	S209-Multi-organism-Run-S1-S209-Multi-organism-Run-S2	-0.34316	0.179669	0.584257	protein.linear.MS1	MP_SFC	1	-0.137504
578	O01683	S209-Multi-organism-Run-S1-S209-Multi-organism-Run-S2	-0.206782	0.202024	0.603079	protein.linear.MS1	MP_SFC	1	-0.137504
579	O01685	S209-Multi-organism-Run-S1-S209-Multi-organism-Run-S2	-0.130294	0.529421	0.759479	protein.linear.MS1	MP_SFC	1	-0.137504
580	O01686	S209-Multi-organism-Run-S1-S209-Multi-organism-Run-S2	0.0424036	0.870309	0.832621	protein.linear.MS1	MP_SFC	1	-0.137504
581	O01692	S209-Multi-organism-Run-S1-S209-Multi-organism-Run-S2	-0.141259	0.109666	0.490042	protein.linear.MS1	MP_SFC	1	-0.137504
582	O01755	S209-Multi-organism-Run-S1-S209-Multi-organism-Run-S2	-0.16103	0.0760212	0.433757	protein.linear.MS1	MP_SFC	1	-0.137504
583	O01757	S209-Multi-organism-Run-S1-S209-Multi-organism-Run-S2	-0.216655	0.613969	0.780128	protein.linear.MS1	MP_SFC	1	-0.137504
584	A0A2C9C2S8;O01761	S209-Multi-organism-Run-S1-S209-Multi-organism-Run-S2	-0.184101	0.0591601	0.396935	protein.linear.MS1	MP_SFC	1	-0.137504
585	O01763	S209-Multi-organism-Run-S1-S209-Multi-organism-Run-S2	-0.173185	0.147355	0.549052	protein.linear.MS1	MP_SFC	1	-0.137504
586	O01789	S209-Multi-organism-Run-S1-S209-Multi-organism-Run-S2	-1.4514	0.189846	0.592178	protein.linear.MS1	MP_SFC	1	-0.137504
587	O01802	S209-Multi-organism-Run-S1-S209-Multi-organism-Run-S2	-0.190302	0.411324	0.723037	protein.linear.MS1	MP_SFC	1	-0.137504
588	O01803	S209-Multi-organism-Run-S1-S209-Multi-organism-Run-S2	-0.0415928	0.848251	0.828779	protein.linear.MS1	MP_SFC	1	-0.137504
589	O01804	S209-Multi-organism-Run-S1-S209-Multi-organism-Run-S2	-0.112315	0.321356	0.68122	protein.linear.MS1	MP_SFC	1	-0.137504
590	O01805	S209-Multi-organism-Run-S1-S209-Multi-organism-Run-S2	-0.199714	0.0302464	0.303905	protein.linear.MS1	MP_SFC	1	-0.137504
591	O01806	S209-Multi-organism-Run-S1-S209-Multi-organism-Run-S2	-0.00209037	0.983561	0.849722	protein.linear.MS1	MP_SFC	1	-0.137504
592	O01812	S209-Multi-organism-Run-S1-S209-Multi-organism-Run-S2	-0.191014	0.160421	0.562577	protein.linear.MS1	MP_SFC	1	-0.137504
593	O01814	S209-Multi-organism-Run-S1-S209-Multi-organism-Run-S2	-0.0912342	0.406344	0.720935	protein.linear.MS1	MP_SFC	1	-0.137504
594	O01815	S209-Multi-organism-Run-S1-S209-Multi-organism-Run-S2	-0.155673	0.502932	0.750808	protein.linear.MS1	MP_SFC	1	-0.137504
595	O01816	S209-Multi-organism-Run-S1-S209-Multi-organism-Run-S2	-0.239954	0.237055	0.628701	protein.linear.MS1	MP_SFC	1	-0.137504
596	O01826	S209-Multi-organism-Run-S1-S209-Multi-organism-Run-S2	-0.0860408	0.81051	0.821383	protein.linear.MS1	MP_SFC	1	-0.137504
597	O01829;Q21289	S209-Multi-organism-Run-S1-S209-Multi-organism-Run-S2	-0.251345	0.0335852	0.313553	protein.linear.MS1	MP_SFC	1	-0.137504
598	O01833	S209-Multi-organism-Run-S1-S209-Multi-organism-Run-S2	-0.40262	0.328196	0.684881	protein.linear.MS1	MP_SFC	1	-0.137504
599	O01864	S209-Multi-organism-Run-S1-S209-Multi-organism-Run-S2	-0.535755	0.192745	0.595244	protein.linear.MS1	MP_SFC	1	-0.137504
600	O01868	S209-Multi-organism-Run-S1-S209-Multi-organism-Run-S2	-0.406869	0.497716	0.748909	protein.linear.MS1	MP_SFC	1	-0.137504
601	O01869	S209-Multi-organism-Run-S1-S209-Multi-organism-Run-S2	-0.0827141	0.497482	0.748909	protein.linear.MS1	MP_SFC	1	-0.137504
602	O01882	S209-Multi-organism-Run-S1-S209-Multi-organism-Run-S2	-0.336107	0.62361	0.78175	protein.linear.MS1	MP_SFC	1	-0.137504
603	O01884	S209-Multi-organism-Run-S1-S209-Multi-organism-Run-S2	-0.287066	0.28165	0.653601	protein.linear.MS1	MP_SFC	1	-0.137504
604	O01917	S209-Multi-organism-Run-S1-S209-Multi-organism-Run-S2	0.0175404	0.922883	0.843452	protein.linear.MS1	MP_SFC	1	-0.137504
605	O01925	S209-Multi-organism-Run-S1-S209-Multi-organism-Run-S2	-0.214502	0.147479	0.549052	protein.linear.MS1	MP_SFC	1	-0.137504
606	O01969	S209-Multi-organism-Run-S1-S209-Multi-organism-Run-S2	-0.614091	0.263019	0.64424	protein.linear.MS1	MP_SFC	1	-0.137504
607	O01971	S209-Multi-organism-Run-S1-S209-Multi-organism-Run-S2	-0.18221	0.291549	0.661137	protein.linear.MS1	MP_SFC	1	-0.137504
608	O01974	S209-Multi-organism-Run-S1-S209-Multi-organism-Run-S2	-0.309763	0.313599	0.674734	protein.linear.MS1	MP_SFC	1	-0.137504
609	O02056	S209-Multi-organism-Run-S1-S209-Multi-organism-Run-S2	-0.215054	0.106245	0.483396	protein.linear.MS1	MP_SFC	1	-0.137504
610	O02058	S209-Multi-organism-Run-S1-S209-Multi-organism-Run-S2	-0.0804293	0.777279	0.812502	protein.linear.MS1	MP_SFC	1	-0.137504
611	O02063;Q18167	S209-Multi-organism-Run-S1-S209-Multi-organism-Run-S2	-0.128471	0.681127	0.793001	protein.linear.MS1	MP_SFC	1	-0.137504
612	O02082	S209-Multi-organism-Run-S1-S209-Multi-organism-Run-S2	-0.220403	0.0807485	0.440428	protein.linear.MS1	MP_SFC	1	-0.137504
613	O02089	S209-Multi-organism-Run-S1-S209-Multi-organism-Run-S2	-0.0967289	0.530558	0.76024	protein.linear.MS1	MP_SFC	1	-0.137504
614	O02092	S209-Multi-organism-Run-S1-S209-Multi-organism-Run-S2	-0.391008	0.00837577	0.199759	protein.linear.MS1	MP_SFC	1	-0.137504
615	O02106	S209-Multi-organism-Run-S1-S209-Multi-organism-Run-S2	-0.166452	0.232269	0.625644	protein.linear.MS1	MP_SFC	1	-0.137504
616	O02108;Q336L8	S209-Multi-organism-Run-S1-S209-Multi-organism-Run-S2	-0.0609793	0.603175	0.77679	protein.linear.MS1	MP_SFC	1	-0.137504
617	O02109	S209-Multi-organism-Run-S1-S209-Multi-organism-Run-S2	-0.0195441	0.87519	0.833935	protein.linear.MS1	MP_SFC	1	-0.137504
618	O02115	S209-Multi-organism-Run-S1-S209-Multi-organism-Run-S2	-0.119737	0.460856	0.7416	protein.linear.MS1	MP_SFC	1	-0.137504
619	O02141	S209-Multi-organism-Run-S1-S209-Multi-organism-Run-S2	-0.497402	0.107539	0.486447	protein.linear.MS1	MP_SFC	1	-0.137504
620	O02153	S209-Multi-organism-Run-S1-S209-Multi-organism-Run-S2	-0.310976	0.404869	0.720655	protein.linear.MS1	MP_SFC	1	-0.137504
621	O02155	S209-Multi-organism-Run-S1-S209-Multi-organism-Run-S2	0.21405	0.0076224	0.196265	protein.linear.MS1	MP_SFC	1	-0.137504
622	O02158	S209-Multi-organism-Run-S1-S209-Multi-organism-Run-S2	-0.320675	0.0593559	0.396935	protein.linear.MS1	MP_SFC	1	-0.137504
623	O02161	S209-Multi-organism-Run-S1-S209-Multi-organism-Run-S2	-0.144666	0.451433	0.738537	protein.linear.MS1	MP_SFC	1	-0.137504
624	O02168	S209-Multi-organism-Run-S1-S209-Multi-organism-Run-S2	-0.46658	0.0410012	0.339675	protein.linear.MS1	MP_SFC	1	-0.137504
625	O02215	S209-Multi-organism-Run-S1-S209-Multi-organism-Run-S2	-0.22589	0.150224	0.551074	protein.linear.MS1	MP_SFC	1	-0.137504
626	O02220	S209-Multi-organism-Run-S1-S209-Multi-organism-Run-S2	-0.0969231	0.735901	0.805036	protein.linear.MS1	MP_SFC	1	-0.137504
627	O02225	S209-Multi-organism-Run-S1-S209-Multi-organism-Run-S2	-0.192686	0.369735	0.708099	protein.linear.MS1	MP_SFC	1	-0.137504
628	O02252	S209-Multi-organism-Run-S1-S209-Multi-organism-Run-S2	-0.160451	0.391221	0.716592	protein.linear.MS1	MP_SFC	1	-0.137504
629	O02266	S209-Multi-organism-Run-S1-S209-Multi-organism-Run-S2	-0.153275	0.256304	0.641361	protein.linear.MS1	MP_SFC	1	-0.137504
630	O02267	S209-Multi-organism-Run-S1-S209-Multi-organism-Run-S2	-0.227995	0.00805433	0.198054	protein.linear.MS1	MP_SFC	1	-0.137504
631	O02286	S209-Multi-organism-Run-S1-S209-Multi-organism-Run-S2	-0.16977	0.075857	0.433444	protein.linear.MS1	MP_SFC	1	-0.137504
632	O02323	S209-Multi-organism-Run-S1-S209-Multi-organism-Run-S2	-0.106413	0.831568	0.825837	protein.linear.MS1	MP_SFC	1	-0.137504
633	O02325	S209-Multi-organism-Run-S1-S209-Multi-organism-Run-S2	-0.501447	0.155355	0.556397	protein.linear.MS1	MP_SFC	1	-0.137504
634	O02327	S209-Multi-organism-Run-S1-S209-Multi-organism-Run-S2	-0.243982	0.283509	0.655847	protein.linear.MS1	MP_SFC	1	-0.137504
635	O02328	S209-Multi-organism-Run-S1-S209-Multi-organism-Run-S2	-0.174011	0.232646	0.62568	protein.linear.MS1	MP_SFC	1	-0.137504
636	O02358	S209-Multi-organism-Run-S1-S209-Multi-organism-Run-S2	-0.337483	0.346967	0.694367	protein.linear.MS1	MP_SFC	1	-0.137504
637	O02365	S209-Multi-organism-Run-S1-S209-Multi-organism-Run-S2	-0.327383	0.00769949	0.196833	protein.linear.MS1	MP_SFC	1	-0.137504
638	O02485	S209-Multi-organism-Run-S1-S209-Multi-organism-Run-S2	-0.0606295	0.561771	0.765382	protein.linear.MS1	MP_SFC	1	-0.137504
639	O02495	S209-Multi-organism-Run-S1-S209-Multi-organism-Run-S2	0.169956	0.664564	0.789788	protein.linear.MS1	MP_SFC	1	-0.137504
640	O02621	S209-Multi-organism-Run-S1-S209-Multi-organism-Run-S2	-0.162457	0.533171	0.760266	protein.linear.MS1	MP_SFC	1	-0.137504
641	O02628	S209-Multi-organism-Run-S1-S209-Multi-organism-Run-S2	-0.580973	0.379038	0.710825	protein.linear.MS1	MP_SFC	1	-0.137504
642	O02639	S209-Multi-organism-Run-S1-S209-Multi-organism-Run-S2	-0.0368697	0.864925	0.830896	protein.linear.MS1	MP_SFC	1	-0.137504
643	O02640	S209-Multi-organism-Run-S1-S209-Multi-organism-Run-S2	-0.342634	0.0317275	0.310179	protein.linear.MS1	MP_SFC	1	-0.137504
644	O02642	S209-Multi-organism-Run-S1-S209-Multi-organism-Run-S2	-0.166043	0.119273	0.506476	protein.linear.MS1	MP_SFC	1	-0.137504
645	O02658;P91420	S209-Multi-organism-Run-S1-S209-Multi-organism-Run-S2	-0.200498	0.200745	0.601831	protein.linear.MS1	MP_SFC	1	-0.137504
646	O13516;P05755	S209-Multi-organism-Run-S1-S209-Multi-organism-Run-S2	-0.470486	0.0976031	0.474116	protein.linear.MS1	MP_SFC	1	-0.263034
647	O13525	S209-Multi-organism-Run-S1-S209-Multi-organism-Run-S2	-1.107	0.104334	0.481535	protein.linear.MS1	MP_SFC	1	-0.263034
648	O13563;O13563-2	S209-Multi-organism-Run-S1-S209-Multi-organism-Run-S2	-0.277105	0.19502	0.597535	protein.linear.MS1	MP_SFC	1	-0.263034
649	O14455	S209-Multi-organism-Run-S1-S209-Multi-organism-Run-S2	-0.243748	0.347394	0.694533	protein.linear.MS1	MP_SFC	1	-0.263034
650	O14467	S209-Multi-organism-Run-S1-S209-Multi-organism-Run-S2	-0.384422	0.0836334	0.44544	protein.linear.MS1	MP_SFC	1	-0.263034
651	O16214	S209-Multi-organism-Run-S1-S209-Multi-organism-Run-S2	-0.27924	0.104353	0.481535	protein.linear.MS1	MP_SFC	1	-0.137504
652	O16215	S209-Multi-organism-Run-S1-S209-Multi-organism-Run-S2	-0.388531	0.173051	0.576958	protein.linear.MS1	MP_SFC	1	-0.137504
653	O16259	S209-Multi-organism-Run-S1-S209-Multi-organism-Run-S2	-0.168977	0.448361	0.738262	protein.linear.MS1	MP_SFC	1	-0.137504
654	O16294	S209-Multi-organism-Run-S1-S209-Multi-organism-Run-S2	-0.186011	0.30438	0.668185	protein.linear.MS1	MP_SFC	1	-0.137504
655	O16297	S209-Multi-organism-Run-S1-S209-Multi-organism-Run-S2	-0.0254739	0.923021	0.843452	protein.linear.MS1	MP_SFC	1	-0.137504
656	O16298	S209-Multi-organism-Run-S1-S209-Multi-organism-Run-S2	-0.188208	0.0376841	0.326557	protein.linear.MS1	MP_SFC	1	-0.137504
657	O16303	S209-Multi-organism-Run-S1-S209-Multi-organism-Run-S2	-0.15344	0.310125	0.673194	protein.linear.MS1	MP_SFC	1	-0.137504
658	O16309	S209-Multi-organism-Run-S1-S209-Multi-organism-Run-S2	-0.101029	0.537167	0.761007	protein.linear.MS1	MP_SFC	1	-0.137504
659	O16319	S209-Multi-organism-Run-S1-S209-Multi-organism-Run-S2	0.0914304	0.738912	0.805496	protein.linear.MS1	MP_SFC	1	-0.137504
660	O16368	S209-Multi-organism-Run-S1-S209-Multi-organism-Run-S2	-0.251716	0.13078	0.527625	protein.linear.MS1	MP_SFC	1	-0.137504
661	O16454	S209-Multi-organism-Run-S1-S209-Multi-organism-Run-S2	-0.387774	0.217517	0.616366	protein.linear.MS1	MP_SFC	1	-0.137504
662	O16462	S209-Multi-organism-Run-S1-S209-Multi-organism-Run-S2	0.0475876	0.669738	0.790721	protein.linear.MS1	MP_SFC	1	-0.137504
663	O16486	S209-Multi-organism-Run-S1-S209-Multi-organism-Run-S2	0.0687876	0.945686	0.844869	protein.linear.MS1	MP_SFC	1	-0.137504
664	O16487	S209-Multi-organism-Run-S1-S209-Multi-organism-Run-S2	0.322125	0.217652	0.616366	protein.linear.MS1	MP_SFC	1	-0.137504
665	O16517	S209-Multi-organism-Run-S1-S209-Multi-organism-Run-S2	-0.215183	0.00135427	0.13517	protein.linear.MS1	MP_SFC	1	-0.137504
666	O16518;Q86S57;Q8MXJ7	S209-Multi-organism-Run-S1-S209-Multi-organism-Run-S2	-0.267799	0.117725	0.504341	protein.linear.MS1	MP_SFC	1	-0.137504
667	O16520	S209-Multi-organism-Run-S1-S209-Multi-organism-Run-S2	-0.09363	0.177473	0.581724	protein.linear.MS1	MP_SFC	1	-0.137504
668	O16521	S209-Multi-organism-Run-S1-S209-Multi-organism-Run-S2	-0.200193	0.00915427	0.204455	protein.linear.MS1	MP_SFC	1	-0.137504
669	O16582	S209-Multi-organism-Run-S1-S209-Multi-organism-Run-S2	-0.180803	0.468156	0.742218	protein.linear.MS1	MP_SFC	1	-0.137504
670	O16619	S209-Multi-organism-Run-S1-S209-Multi-organism-Run-S2	-0.302884	0.0526109	0.377093	protein.linear.MS1	MP_SFC	1	-0.137504
671	O16658	S209-Multi-organism-Run-S1-S209-Multi-organism-Run-S2	-0.0305279	0.829779	0.825769	protein.linear.MS1	MP_SFC	1	-0.137504
672	O16761	S209-Multi-organism-Run-S1-S209-Multi-organism-Run-S2	-0.316427	0.214795	0.615214	protein.linear.MS1	MP_SFC	1	-0.137504
673	O16785	S209-Multi-organism-Run-S1-S209-Multi-organism-Run-S2	-0.0812632	0.480702	0.743863	protein.linear.MS1	MP_SFC	1	-0.137504
674	O16887	S209-Multi-organism-Run-S1-S209-Multi-organism-Run-S2	-0.334765	0.140455	0.539525	protein.linear.MS1	MP_SFC	1	-0.137504
675	O16928	S209-Multi-organism-Run-S1-S209-Multi-organism-Run-S2	-0.133196	0.469348	0.74252	protein.linear.MS1	MP_SFC	1	-0.137504
676	O16997	S209-Multi-organism-Run-S1-S209-Multi-organism-Run-S2	-0.119003	0.044987	0.352123	protein.linear.MS1	MP_SFC	1	-0.137504
677	O16999	S209-Multi-organism-Run-S1-S209-Multi-organism-Run-S2	-0.108693	0.371833	0.709735	protein.linear.MS1	MP_SFC	1	-0.137504
678	O17004	S209-Multi-organism-Run-S1-S209-Multi-organism-Run-S2	-0.144923	0.588429	0.772491	protein.linear.MS1	MP_SFC	1	-0.137504
679	O17005	S209-Multi-organism-Run-S1-S209-Multi-organism-Run-S2	-0.169437	0.743749	0.805519	protein.linear.MS1	MP_SFC	1	-0.137504
680	O17036;O17038	S209-Multi-organism-Run-S1-S209-Multi-organism-Run-S2	-0.355329	0.0298201	0.302371	protein.linear.MS1	MP_SFC	1	-0.137504
681	O17040	S209-Multi-organism-Run-S1-S209-Multi-organism-Run-S2	-0.28519	0.0385753	0.330388	protein.linear.MS1	MP_SFC	1	-0.137504
682	O17071	S209-Multi-organism-Run-S1-S209-Multi-organism-Run-S2	-0.266883	0.0425015	0.342848	protein.linear.MS1	MP_SFC	1	-0.137504
683	O17157	S209-Multi-organism-Run-S1-S209-Multi-organism-Run-S2	-0.103094	0.712808	0.801135	protein.linear.MS1	MP_SFC	1	-0.137504
684	O17214	S209-Multi-organism-Run-S1-S209-Multi-organism-Run-S2	-0.0659234	0.542499	0.763041	protein.linear.MS1	MP_SFC	1	-0.137504
685	O17218	S209-Multi-organism-Run-S1-S209-Multi-organism-Run-S2	-0.262975	0.278834	0.652497	protein.linear.MS1	MP_SFC	1	-0.137504
686	O17245	S209-Multi-organism-Run-S1-S209-Multi-organism-Run-S2	0.205498	0.535364	0.760675	protein.linear.MS1	MP_SFC	1	-0.137504
687	O17274	S209-Multi-organism-Run-S1-S209-Multi-organism-Run-S2	-0.161977	0.342107	0.692207	protein.linear.MS1	MP_SFC	1	-0.137504
688	O17287	S209-Multi-organism-Run-S1-S209-Multi-organism-Run-S2	-0.392755	0.0995402	0.476641	protein.linear.MS1	MP_SFC	1	-0.137504
689	O17328	S209-Multi-organism-Run-S1-S209-Multi-organism-Run-S2	0.0238338	0.827271	0.825137	protein.linear.MS1	MP_SFC	1	-0.137504
690	O17345	S209-Multi-organism-Run-S1-S209-Multi-organism-Run-S2	-0.132632	0.39369	0.716881	protein.linear.MS1	MP_SFC	1	-0.137504
691	O17352	S209-Multi-organism-Run-S1-S209-Multi-organism-Run-S2	-0.197568	0.531446	0.76024	protein.linear.MS1	MP_SFC	1	-0.137504
692	O17365;Q6QUR0	S209-Multi-organism-Run-S1-S209-Multi-organism-Run-S2	-0.16382	0.0525131	0.376726	protein.linear.MS1	MP_SFC	1	-0.137504
693	O17373	S209-Multi-organism-Run-S1-S209-Multi-organism-Run-S2	-0.119502	0.104261	0.481535	protein.linear.MS1	MP_SFC	1	-0.137504
694	O17388	S209-Multi-organism-Run-S1-S209-Multi-organism-Run-S2	-0.314505	0.398582	0.719972	protein.linear.MS1	MP_SFC	1	-0.137504
695	O17389	S209-Multi-organism-Run-S1-S209-Multi-organism-Run-S2	-0.114145	0.584073	0.771297	protein.linear.MS1	MP_SFC	1	-0.137504
696	O17397	S209-Multi-organism-Run-S1-S209-Multi-organism-Run-S2	-0.165066	0.550839	0.763798	protein.linear.MS1	MP_SFC	1	-0.137504
697	O17403	S209-Multi-organism-Run-S1-S209-Multi-organism-Run-S2	-0.246123	0.296553	0.66472	protein.linear.MS1	MP_SFC	1	-0.137504
698	O17406	S209-Multi-organism-Run-S1-S209-Multi-organism-Run-S2	-0.245402	0.101202	0.481359	protein.linear.MS1	MP_SFC	1	-0.137504
699	O17570	S209-Multi-organism-Run-S1-S209-Multi-organism-Run-S2	-0.276793	0.0770511	0.433817	protein.linear.MS1	MP_SFC	1	-0.137504
700	O17586	S209-Multi-organism-Run-S1-S209-Multi-organism-Run-S2	-0.242505	0.132513	0.529251	protein.linear.MS1	MP_SFC	1	-0.137504
701	O17606	S209-Multi-organism-Run-S1-S209-Multi-organism-Run-S2	-0.242845	0.140207	0.539284	protein.linear.MS1	MP_SFC	1	-0.137504
702	O17607	S209-Multi-organism-Run-S1-S209-Multi-organism-Run-S2	-0.0685155	0.441343	0.735766	protein.linear.MS1	MP_SFC	1	-0.137504
703	O17622	S209-Multi-organism-Run-S1-S209-Multi-organism-Run-S2	-0.157578	0.644355	0.784834	protein.linear.MS1	MP_SFC	1	-0.137504
704	O17626	S209-Multi-organism-Run-S1-S209-Multi-organism-Run-S2	-0.192027	0.0668946	0.413048	protein.linear.MS1	MP_SFC	1	-0.137504
705	O17642	S209-Multi-organism-Run-S1-S209-Multi-organism-Run-S2	0.0710239	0.878243	0.834759	protein.linear.MS1	MP_SFC	1	-0.137504
706	O17643	S209-Multi-organism-Run-S1-S209-Multi-organism-Run-S2	-0.261184	0.0890784	0.461077	protein.linear.MS1	MP_SFC	1	-0.137504
707	O17680	S209-Multi-organism-Run-S1-S209-Multi-organism-Run-S2	-0.148938	0.218764	0.616898	protein.linear.MS1	MP_SFC	1	-0.137504
708	O17687	S209-Multi-organism-Run-S1-S209-Multi-organism-Run-S2	-0.169893	0.0378723	0.327836	protein.linear.MS1	MP_SFC	1	-0.137504
709	O17694	S209-Multi-organism-Run-S1-S209-Multi-organism-Run-S2	-0.12404	0.763435	0.810026	protein.linear.MS1	MP_SFC	1	-0.137504
710	O17695	S209-Multi-organism-Run-S1-S209-Multi-organism-Run-S2	-0.545679	0.0976116	0.474116	protein.linear.MS1	MP_SFC	1	-0.137504
711	O17725	S209-Multi-organism-Run-S1-S209-Multi-organism-Run-S2	-0.171003	0.328585	0.684912	protein.linear.MS1	MP_SFC	1	-0.137504
712	O17730	S209-Multi-organism-Run-S1-S209-Multi-organism-Run-S2	-0.159507	0.170305	0.574195	protein.linear.MS1	MP_SFC	1	-0.137504
713	O17731	S209-Multi-organism-Run-S1-S209-Multi-organism-Run-S2	-0.267542	0.220558	0.618517	protein.linear.MS1	MP_SFC	1	-0.137504
714	O17732	S209-Multi-organism-Run-S1-S209-Multi-organism-Run-S2	-0.143638	0.474984	0.743085	protein.linear.MS1	MP_SFC	1	-0.137504
715	O17754	S209-Multi-organism-Run-S1-S209-Multi-organism-Run-S2	-0.358797	0.210944	0.610411	protein.linear.MS1	MP_SFC	1	-0.137504
716	O17759	S209-Multi-organism-Run-S1-S209-Multi-organism-Run-S2	-0.0745817	0.571023	0.768944	protein.linear.MS1	MP_SFC	1	-0.137504
717	O17772	S209-Multi-organism-Run-S1-S209-Multi-organism-Run-S2	-0.0650746	0.7018	0.797145	protein.linear.MS1	MP_SFC	1	-0.137504
718	O17859	S209-Multi-organism-Run-S1-S209-Multi-organism-Run-S2	-0.234568	0.0552788	0.385285	protein.linear.MS1	MP_SFC	1	-0.137504
719	O17861	S209-Multi-organism-Run-S1-S209-Multi-organism-Run-S2	-0.0945416	0.639882	0.784156	protein.linear.MS1	MP_SFC	1	-0.137504
720	O17891	S209-Multi-organism-Run-S1-S209-Multi-organism-Run-S2	-0.0188946	0.930652	0.844439	protein.linear.MS1	MP_SFC	1	-0.137504
721	O17892	S209-Multi-organism-Run-S1-S209-Multi-organism-Run-S2	-0.32316	0.0113608	0.215858	protein.linear.MS1	MP_SFC	1	-0.137504
722	O17893	S209-Multi-organism-Run-S1-S209-Multi-organism-Run-S2	-0.16515	0.20215	0.603079	protein.linear.MS1	MP_SFC	1	-0.137504
723	O17895	S209-Multi-organism-Run-S1-S209-Multi-organism-Run-S2	-0.432106	0.117893	0.504589	protein.linear.MS1	MP_SFC	1	-0.137504
724	O17901	S209-Multi-organism-Run-S1-S209-Multi-organism-Run-S2	-0.245557	0.157705	0.558964	protein.linear.MS1	MP_SFC	1	-0.137504
725	O17915	S209-Multi-organism-Run-S1-S209-Multi-organism-Run-S2	-0.252845	0.563855	0.76593	protein.linear.MS1	MP_SFC	1	-0.137504
726	O17919	S209-Multi-organism-Run-S1-S209-Multi-organism-Run-S2	-0.0745177	0.691591	0.795184	protein.linear.MS1	MP_SFC	1	-0.137504
727	O17921	S209-Multi-organism-Run-S1-S209-Multi-organism-Run-S2	-0.204246	0.0354802	0.320785	protein.linear.MS1	MP_SFC	1	-0.137504
728	O17939	S209-Multi-organism-Run-S1-S209-Multi-organism-Run-S2	-0.39842	0.0438603	0.348684	protein.linear.MS1	MP_SFC	1	-0.137504
729	O17944	S209-Multi-organism-Run-S1-S209-Multi-organism-Run-S2	-0.454926	0.156486	0.558099	protein.linear.MS1	MP_SFC	1	-0.137504
730	O17953	S209-Multi-organism-Run-S1-S209-Multi-organism-Run-S2	-0.0685939	0.611539	0.779982	protein.linear.MS1	MP_SFC	1	-0.137504
731	O17954	S209-Multi-organism-Run-S1-S209-Multi-organism-Run-S2	-0.183033	0.771191	0.811398	protein.linear.MS1	MP_SFC	1	-0.137504
732	O17966	S209-Multi-organism-Run-S1-S209-Multi-organism-Run-S2	-0.268901	0.614525	0.780128	protein.linear.MS1	MP_SFC	1	-0.137504
733	O18000	S209-Multi-organism-Run-S1-S209-Multi-organism-Run-S2	-0.257845	0.310308	0.673194	protein.linear.MS1	MP_SFC	1	-0.137504
734	O18008	S209-Multi-organism-Run-S1-S209-Multi-organism-Run-S2	1.6027	0.389868	0.71611	protein.linear.MS1	MP_SFC	1	-0.137504
735	O18015;Q52GX6	S209-Multi-organism-Run-S1-S209-Multi-organism-Run-S2	0.607633	0.133723	0.530758	protein.linear.MS1	MP_SFC	1	-0.137504
736	O18033	S209-Multi-organism-Run-S1-S209-Multi-organism-Run-S2	-0.310366	0.00942966	0.20661	protein.linear.MS1	MP_SFC	1	-0.137504
737	O18054	S209-Multi-organism-Run-S1-S209-Multi-organism-Run-S2	-0.217677	0.0660491	0.411727	protein.linear.MS1	MP_SFC	1	-0.137504
738	O18089	S209-Multi-organism-Run-S1-S209-Multi-organism-Run-S2	-0.127164	0.667935	0.79043	protein.linear.MS1	MP_SFC	1	-0.137504
739	O18131	S209-Multi-organism-Run-S1-S209-Multi-organism-Run-S2	-0.0659381	0.680201	0.792359	protein.linear.MS1	MP_SFC	1	-0.137504
740	O18156	S209-Multi-organism-Run-S1-S209-Multi-organism-Run-S2	-0.350004	0.116764	0.503481	protein.linear.MS1	MP_SFC	1	-0.137504
741	O18158;Q2L6Y4	S209-Multi-organism-Run-S1-S209-Multi-organism-Run-S2	-0.114362	0.821697	0.823668	protein.linear.MS1	MP_SFC	1	-0.137504
742	O18178	S209-Multi-organism-Run-S1-S209-Multi-organism-Run-S2	-0.0980012	0.357296	0.700288	protein.linear.MS1	MP_SFC	1	-0.137504
743	O18180	S209-Multi-organism-Run-S1-S209-Multi-organism-Run-S2	-0.221413	0.0249304	0.282664	protein.linear.MS1	MP_SFC	1	-0.137504
744	O18183	S209-Multi-organism-Run-S1-S209-Multi-organism-Run-S2	-0.0513662	0.717758	0.803086	protein.linear.MS1	MP_SFC	1	-0.137504
745	O18199	S209-Multi-organism-Run-S1-S209-Multi-organism-Run-S2	-0.304323	0.033244	0.313046	protein.linear.MS1	MP_SFC	1	-0.137504
746	O18211	S209-Multi-organism-Run-S1-S209-Multi-organism-Run-S2	-0.230624	0.0123276	0.218742	protein.linear.MS1	MP_SFC	1	-0.137504
747	O18215	S209-Multi-organism-Run-S1-S209-Multi-organism-Run-S2	-0.435155	0.00160196	0.13517	protein.linear.MS1	MP_SFC	1	-0.137504
748	O18216	S209-Multi-organism-Run-S1-S209-Multi-organism-Run-S2	-0.351626	0.292689	0.66188	protein.linear.MS1	MP_SFC	1	-0.137504
749	O18218;O62486	S209-Multi-organism-Run-S1-S209-Multi-organism-Run-S2	-0.239894	0.0726271	0.427138	protein.linear.MS1	MP_SFC	1	-0.137504
750	O18224	S209-Multi-organism-Run-S1-S209-Multi-organism-Run-S2	-0.197709	0.0114188	0.215858	protein.linear.MS1	MP_SFC	1	-0.137504
751	O18229	S209-Multi-organism-Run-S1-S209-Multi-organism-Run-S2	-0.0172051	0.889825	0.837704	protein.linear.MS1	MP_SFC	1	-0.137504
752	O18235	S209-Multi-organism-Run-S1-S209-Multi-organism-Run-S2	-0.0579246	0.774896	0.812502	protein.linear.MS1	MP_SFC	1	-0.137504
753	O18240	S209-Multi-organism-Run-S1-S209-Multi-organism-Run-S2	0.0911996	0.572593	0.769871	protein.linear.MS1	MP_SFC	1	-0.137504
754	O18307	S209-Multi-organism-Run-S1-S209-Multi-organism-Run-S2	0.204497	0.232304	0.625644	protein.linear.MS1	MP_SFC	1	-0.137504
755	O18650	S209-Multi-organism-Run-S1-S209-Multi-organism-Run-S2	-0.00932608	0.975061	0.849207	protein.linear.MS1	MP_SFC	1	-0.137504
756	O18687	S209-Multi-organism-Run-S1-S209-Multi-organism-Run-S2	-0.167266	0.195039	0.597535	protein.linear.MS1	MP_SFC	1	-0.137504
757	O43137	S209-Multi-organism-Run-S1-S209-Multi-organism-Run-S2	-0.266205	0.414641	0.72353	protein.linear.MS1	MP_SFC	1	-0.263034
758	O44144	S209-Multi-organism-Run-S1-S209-Multi-organism-Run-S2	0.0314885	0.851182	0.829341	protein.linear.MS1	MP_SFC	1	-0.137504
759	O44145	S209-Multi-organism-Run-S1-S209-Multi-organism-Run-S2	-0.238513	0.17146	0.574974	protein.linear.MS1	MP_SFC	1	-0.137504
760	O44156	S209-Multi-organism-Run-S1-S209-Multi-organism-Run-S2	-0.136559	0.387275	0.715702	protein.linear.MS1	MP_SFC	1	-0.137504
761	O44159	S209-Multi-organism-Run-S1-S209-Multi-organism-Run-S2	0.278889	0.336696	0.689141	protein.linear.MS1	MP_SFC	1	-0.137504
762	O44175	S209-Multi-organism-Run-S1-S209-Multi-organism-Run-S2	-0.335494	0.117284	0.504341	protein.linear.MS1	MP_SFC	1	-0.137504
763	O44183	S209-Multi-organism-Run-S1-S209-Multi-organism-Run-S2	-0.111798	0.687755	0.794814	protein.linear.MS1	MP_SFC	1	-0.137504
764	O44191;Q9U4E4;Q9UB94;Q9UB95;V6CIR8	S209-Multi-organism-Run-S1-S209-Multi-organism-Run-S2	-0.105467	0.619119	0.78127	protein.linear.MS1	MP_SFC	1	-0.137504
765	O44400	S209-Multi-organism-Run-S1-S209-Multi-organism-Run-S2	-0.268783	0.0380146	0.328364	protein.linear.MS1	MP_SFC	1	-0.137504
766	O44408	S209-Multi-organism-Run-S1-S209-Multi-organism-Run-S2	-0.0690804	0.744496	0.805613	protein.linear.MS1	MP_SFC	1	-0.137504
767	O44411	S209-Multi-organism-Run-S1-S209-Multi-organism-Run-S2	-0.142775	0.1312	0.52772	protein.linear.MS1	MP_SFC	1	-0.137504
768	O44441	S209-Multi-organism-Run-S1-S209-Multi-organism-Run-S2	-0.196491	0.743541	0.805519	protein.linear.MS1	MP_SFC	1	-0.137504
769	O44443	S209-Multi-organism-Run-S1-S209-Multi-organism-Run-S2	-0.136987	0.59446	0.772657	protein.linear.MS1	MP_SFC	1	-0.137504
770	O44444	S209-Multi-organism-Run-S1-S209-Multi-organism-Run-S2	-0.1605	0.276859	0.651167	protein.linear.MS1	MP_SFC	1	-0.137504
771	O44451	S209-Multi-organism-Run-S1-S209-Multi-organism-Run-S2	-0.112403	0.564241	0.76593	protein.linear.MS1	MP_SFC	1	-0.137504
772	O44466	S209-Multi-organism-Run-S1-S209-Multi-organism-Run-S2	0.122007	0.221739	0.619327	protein.linear.MS1	MP_SFC	1	-0.137504
773	O44471	S209-Multi-organism-Run-S1-S209-Multi-organism-Run-S2	-0.08545	0.355322	0.700065	protein.linear.MS1	MP_SFC	1	-0.137504
774	O44480	S209-Multi-organism-Run-S1-S209-Multi-organism-Run-S2	-0.260004	0.591946	0.772657	protein.linear.MS1	MP_SFC	1	-0.137504
775	O44498;Q9U263	S209-Multi-organism-Run-S1-S209-Multi-organism-Run-S2	0.0568011	0.938287	0.844606	protein.linear.MS1	MP_SFC	1	-0.137504
776	O44499	S209-Multi-organism-Run-S1-S209-Multi-organism-Run-S2	0.135327	0.735317	0.805036	protein.linear.MS1	MP_SFC	1	-0.137504
777	O44503;U4PFH6	S209-Multi-organism-Run-S1-S209-Multi-organism-Run-S2	-0.115206	0.158036	0.558964	protein.linear.MS1	MP_SFC	1	-0.137504
778	O44509	S209-Multi-organism-Run-S1-S209-Multi-organism-Run-S2	-0.178597	0.25989	0.643006	protein.linear.MS1	MP_SFC	1	-0.137504
779	O44512	S209-Multi-organism-Run-S1-S209-Multi-organism-Run-S2	-0.13654	0.467423	0.742218	protein.linear.MS1	MP_SFC	1	-0.137504
780	O44517;U4PC34	S209-Multi-organism-Run-S1-S209-Multi-organism-Run-S2	-0.205669	0.411873	0.723037	protein.linear.MS1	MP_SFC	1	-0.137504
781	O44518	S209-Multi-organism-Run-S1-S209-Multi-organism-Run-S2	-0.539164	0.154109	0.555152	protein.linear.MS1	MP_SFC	1	-0.137504
782	O44549	S209-Multi-organism-Run-S1-S209-Multi-organism-Run-S2	-0.223779	0.115124	0.501284	protein.linear.MS1	MP_SFC	1	-0.137504
783	O44551	S209-Multi-organism-Run-S1-S209-Multi-organism-Run-S2	-0.084538	0.385619	0.715333	protein.linear.MS1	MP_SFC	1	-0.137504
784	O44565	S209-Multi-organism-Run-S1-S209-Multi-organism-Run-S2	-0.12539	0.0584537	0.394492	protein.linear.MS1	MP_SFC	1	-0.137504
785	O44572	S209-Multi-organism-Run-S1-S209-Multi-organism-Run-S2	0.0658473	0.8202	0.823668	protein.linear.MS1	MP_SFC	1	-0.137504
786	O44608	S209-Multi-organism-Run-S1-S209-Multi-organism-Run-S2	-0.224088	0.0304211	0.304775	protein.linear.MS1	MP_SFC	1	-0.137504
787	O44622	S209-Multi-organism-Run-S1-S209-Multi-organism-Run-S2	-0.228026	0.140469	0.539525	protein.linear.MS1	MP_SFC	1	-0.137504
788	O44727	S209-Multi-organism-Run-S1-S209-Multi-organism-Run-S2	-0.18735	0.350649	0.696806	protein.linear.MS1	MP_SFC	1	-0.137504
789	O44732	S209-Multi-organism-Run-S1-S209-Multi-organism-Run-S2	-0.186389	0.153918	0.555152	protein.linear.MS1	MP_SFC	1	-0.137504
790	O44738	S209-Multi-organism-Run-S1-S209-Multi-organism-Run-S2	-0.186607	0.546991	0.763347	protein.linear.MS1	MP_SFC	1	-0.137504
791	O44739	S209-Multi-organism-Run-S1-S209-Multi-organism-Run-S2	0.0330511	0.865064	0.830896	protein.linear.MS1	MP_SFC	1	-0.137504
792	O44750	S209-Multi-organism-Run-S1-S209-Multi-organism-Run-S2	-0.197504	0.132118	0.529251	protein.linear.MS1	MP_SFC	1	-0.137504
793	O44782	S209-Multi-organism-Run-S1-S209-Multi-organism-Run-S2	-0.179675	0.337006	0.689141	protein.linear.MS1	MP_SFC	1	-0.137504
794	O44827	S209-Multi-organism-Run-S1-S209-Multi-organism-Run-S2	-0.39294	0.000914511	0.13517	protein.linear.MS1	MP_SFC	1	-0.137504
795	O44857	S209-Multi-organism-Run-S1-S209-Multi-organism-Run-S2	-0.643978	0.759084	0.809313	protein.linear.MS1	MP_SFC	1	-0.137504
796	O44887	S209-Multi-organism-Run-S1-S209-Multi-organism-Run-S2	-0.515619	0.00679001	0.195344	protein.linear.MS1	MP_SFC	1	-0.137504
797	O44897	S209-Multi-organism-Run-S1-S209-Multi-organism-Run-S2	0.0384129	0.822337	0.823735	protein.linear.MS1	MP_SFC	1	-0.137504
798	O44906	S209-Multi-organism-Run-S1-S209-Multi-organism-Run-S2	-0.300082	0.0582989	0.394492	protein.linear.MS1	MP_SFC	1	-0.137504
799	O44952	S209-Multi-organism-Run-S1-S209-Multi-organism-Run-S2	-0.20347	0.264472	0.646069	protein.linear.MS1	MP_SFC	1	-0.137504
800	O44953	S209-Multi-organism-Run-S1-S209-Multi-organism-Run-S2	-0.203779	0.0560831	0.38755	protein.linear.MS1	MP_SFC	1	-0.137504
801	O44954	S209-Multi-organism-Run-S1-S209-Multi-organism-Run-S2	-0.192216	0.281521	0.653601	protein.linear.MS1	MP_SFC	1	-0.137504
802	O44955	S209-Multi-organism-Run-S1-S209-Multi-organism-Run-S2	-0.0882533	0.697858	0.795615	protein.linear.MS1	MP_SFC	1	-0.137504
803	O44959	S209-Multi-organism-Run-S1-S209-Multi-organism-Run-S2	-0.251761	0.0268271	0.287994	protein.linear.MS1	MP_SFC	1	-0.137504
804	O44983	S209-Multi-organism-Run-S1-S209-Multi-organism-Run-S2	-0.27513	0.182781	0.586657	protein.linear.MS1	MP_SFC	1	-0.137504
805	O44985	S209-Multi-organism-Run-S1-S209-Multi-organism-Run-S2	-0.0540073	0.604925	0.777489	protein.linear.MS1	MP_SFC	1	-0.137504
806	O44991	S209-Multi-organism-Run-S1-S209-Multi-organism-Run-S2	-0.371373	0.143877	0.542809	protein.linear.MS1	MP_SFC	1	-0.137504
807	O44995	S209-Multi-organism-Run-S1-S209-Multi-organism-Run-S2	-0.14326	0.0797612	0.439249	protein.linear.MS1	MP_SFC	1	-0.137504
808	O45006;Q22524;Q9XW39	S209-Multi-organism-Run-S1-S209-Multi-organism-Run-S2	-0.159446	0.356828	0.700065	protein.linear.MS1	MP_SFC	1	-0.137504
809	O45011	S209-Multi-organism-Run-S1-S209-Multi-organism-Run-S2	-0.200856	0.159048	0.561085	protein.linear.MS1	MP_SFC	1	-0.137504
810	O45012	S209-Multi-organism-Run-S1-S209-Multi-organism-Run-S2	-0.136126	0.565921	0.76667	protein.linear.MS1	MP_SFC	1	-0.137504
811	O45060	S209-Multi-organism-Run-S1-S209-Multi-organism-Run-S2	-0.132252	0.415556	0.72353	protein.linear.MS1	MP_SFC	1	-0.137504
812	O45069	S209-Multi-organism-Run-S1-S209-Multi-organism-Run-S2	-0.378747	0.053581	0.379822	protein.linear.MS1	MP_SFC	1	-0.137504
813	O45075;Q86MG4	S209-Multi-organism-Run-S1-S209-Multi-organism-Run-S2	0.0532068	0.852887	0.829689	protein.linear.MS1	MP_SFC	1	-0.137504
814	O45083	S209-Multi-organism-Run-S1-S209-Multi-organism-Run-S2	-0.519578	0.133584	0.530595	protein.linear.MS1	MP_SFC	1	-0.137504
815	O45087	S209-Multi-organism-Run-S1-S209-Multi-organism-Run-S2	-0.1439	0.448842	0.738262	protein.linear.MS1	MP_SFC	1	-0.137504
816	O45097	S209-Multi-organism-Run-S1-S209-Multi-organism-Run-S2	-0.316959	0.0705325	0.421165	protein.linear.MS1	MP_SFC	1	-0.137504
817	O45100	S209-Multi-organism-Run-S1-S209-Multi-organism-Run-S2	-0.026505	0.932012	0.844439	protein.linear.MS1	MP_SFC	1	-0.137504
818	O45105;U4PFF3	S209-Multi-organism-Run-S1-S209-Multi-organism-Run-S2	-0.257304	0.0421182	0.341895	protein.linear.MS1	MP_SFC	1	-0.137504
819	O45106	S209-Multi-organism-Run-S1-S209-Multi-organism-Run-S2	-0.178077	0.18869	0.591458	protein.linear.MS1	MP_SFC	1	-0.137504
820	O45136	S209-Multi-organism-Run-S1-S209-Multi-organism-Run-S2	0.509147	0.80164	0.819126	protein.linear.MS1	MP_SFC	1	-0.137504
821	O45148	S209-Multi-organism-Run-S1-S209-Multi-organism-Run-S2	-0.240937	0.163662	0.566202	protein.linear.MS1	MP_SFC	1	-0.137504
822	O45159;P91522	S209-Multi-organism-Run-S1-S209-Multi-organism-Run-S2	-0.338954	0.612903	0.780128	protein.linear.MS1	MP_SFC	1	-0.137504
823	O45166	S209-Multi-organism-Run-S1-S209-Multi-organism-Run-S2	-0.276167	0.108537	0.488054	protein.linear.MS1	MP_SFC	1	-0.137504
824	O45168	S209-Multi-organism-Run-S1-S209-Multi-organism-Run-S2	-0.189497	0.116825	0.503481	protein.linear.MS1	MP_SFC	1	-0.137504
825	O45181	S209-Multi-organism-Run-S1-S209-Multi-organism-Run-S2	-0.241825	0.30315	0.666969	protein.linear.MS1	MP_SFC	1	-0.137504
826	O45218	S209-Multi-organism-Run-S1-S209-Multi-organism-Run-S2	-0.347354	0.0947084	0.467926	protein.linear.MS1	MP_SFC	1	-0.137504
827	O45226	S209-Multi-organism-Run-S1-S209-Multi-organism-Run-S2	-0.29425	0.0197296	0.261651	protein.linear.MS1	MP_SFC	1	-0.137504
828	O45228	S209-Multi-organism-Run-S1-S209-Multi-organism-Run-S2	-0.261932	0.0715489	0.423791	protein.linear.MS1	MP_SFC	1	-0.137504
829	O45241	S209-Multi-organism-Run-S1-S209-Multi-organism-Run-S2	-0.161938	0.260991	0.643529	protein.linear.MS1	MP_SFC	1	-0.137504
830	O45244	S209-Multi-organism-Run-S1-S209-Multi-organism-Run-S2	-0.259708	0.0277058	0.290158	protein.linear.MS1	MP_SFC	1	-0.137504
831	O45279	S209-Multi-organism-Run-S1-S209-Multi-organism-Run-S2	-0.060255	0.629301	0.78175	protein.linear.MS1	MP_SFC	1	-0.137504
832	O45293	S209-Multi-organism-Run-S1-S209-Multi-organism-Run-S2	-0.343942	0.151218	0.552465	protein.linear.MS1	MP_SFC	1	-0.137504
833	O45319	S209-Multi-organism-Run-S1-S209-Multi-organism-Run-S2	-0.237208	0.22954	0.622894	protein.linear.MS1	MP_SFC	1	-0.137504
834	O45346	S209-Multi-organism-Run-S1-S209-Multi-organism-Run-S2	-0.239365	0.683588	0.794003	protein.linear.MS1	MP_SFC	1	-0.137504
835	O45380	S209-Multi-organism-Run-S1-S209-Multi-organism-Run-S2	-0.0450045	0.80658	0.820103	protein.linear.MS1	MP_SFC	1	-0.137504
836	O45386;O45462	S209-Multi-organism-Run-S1-S209-Multi-organism-Run-S2	-0.27219	0.136915	0.534978	protein.linear.MS1	MP_SFC	1	-0.137504
837	O45398	S209-Multi-organism-Run-S1-S209-Multi-organism-Run-S2	-0.289953	0.56752	0.767293	protein.linear.MS1	MP_SFC	1	-0.137504
838	O45418	S209-Multi-organism-Run-S1-S209-Multi-organism-Run-S2	-0.134602	0.378537	0.710825	protein.linear.MS1	MP_SFC	1	-0.137504
839	O45430	S209-Multi-organism-Run-S1-S209-Multi-organism-Run-S2	-0.161598	0.0721635	0.426494	protein.linear.MS1	MP_SFC	1	-0.137504
840	O45444	S209-Multi-organism-Run-S1-S209-Multi-organism-Run-S2	-0.156629	0.599971	0.775057	protein.linear.MS1	MP_SFC	1	-0.137504
841	O45496	S209-Multi-organism-Run-S1-S209-Multi-organism-Run-S2	0.174461	0.689402	0.795065	protein.linear.MS1	MP_SFC	1	-0.137504
842	O45499	S209-Multi-organism-Run-S1-S209-Multi-organism-Run-S2	-0.213578	0.0355676	0.320785	protein.linear.MS1	MP_SFC	1	-0.137504
843	O45502	S209-Multi-organism-Run-S1-S209-Multi-organism-Run-S2	-0.123881	0.436271	0.734796	protein.linear.MS1	MP_SFC	1	-0.137504
844	O45503	S209-Multi-organism-Run-S1-S209-Multi-organism-Run-S2	-0.734439	0.15906	0.561085	protein.linear.MS1	MP_SFC	1	-0.137504
845	O45518	S209-Multi-organism-Run-S1-S209-Multi-organism-Run-S2	-0.216786	0.233464	0.62568	protein.linear.MS1	MP_SFC	1	-0.137504
846	O45525	S209-Multi-organism-Run-S1-S209-Multi-organism-Run-S2	-0.0833774	0.718296	0.803389	protein.linear.MS1	MP_SFC	1	-0.137504
847	O45552	S209-Multi-organism-Run-S1-S209-Multi-organism-Run-S2	-0.208695	0.495293	0.748326	protein.linear.MS1	MP_SFC	1	-0.137504
848	O45569	S209-Multi-organism-Run-S1-S209-Multi-organism-Run-S2	-0.142089	0.276836	0.651167	protein.linear.MS1	MP_SFC	1	-0.137504
849	O45577	S209-Multi-organism-Run-S1-S209-Multi-organism-Run-S2	-0.372512	0.0394135	0.335139	protein.linear.MS1	MP_SFC	1	-0.137504
850	O45599	S209-Multi-organism-Run-S1-S209-Multi-organism-Run-S2	-0.173404	0.05996	0.399553	protein.linear.MS1	MP_SFC	1	-0.137504
851	O45622	S209-Multi-organism-Run-S1-S209-Multi-organism-Run-S2	-0.156736	0.443158	0.73657	protein.linear.MS1	MP_SFC	1	-0.137504
852	O45628	S209-Multi-organism-Run-S1-S209-Multi-organism-Run-S2	-0.000727626	0.997372	0.851069	protein.linear.MS1	MP_SFC	1	-0.137504
853	O45679	S209-Multi-organism-Run-S1-S209-Multi-organism-Run-S2	-0.323056	0.0811124	0.440428	protein.linear.MS1	MP_SFC	1	-0.137504
854	O45691	S209-Multi-organism-Run-S1-S209-Multi-organism-Run-S2	-0.303024	0.444133	0.737244	protein.linear.MS1	MP_SFC	1	-0.137504
855	O45707	S209-Multi-organism-Run-S1-S209-Multi-organism-Run-S2	-0.448161	0.0187426	0.254993	protein.linear.MS1	MP_SFC	1	-0.137504
856	O45712	S209-Multi-organism-Run-S1-S209-Multi-organism-Run-S2	-0.26051	0.426239	0.730428	protein.linear.MS1	MP_SFC	1	-0.137504
857	O45713	S209-Multi-organism-Run-S1-S209-Multi-organism-Run-S2	-0.1455	0.66373	0.789788	protein.linear.MS1	MP_SFC	1	-0.137504
858	O45734	S209-Multi-organism-Run-S1-S209-Multi-organism-Run-S2	0.085103	0.758447	0.809313	protein.linear.MS1	MP_SFC	1	-0.137504
859	O45781	S209-Multi-organism-Run-S1-S209-Multi-organism-Run-S2	-0.10977	0.47722	0.743561	protein.linear.MS1	MP_SFC	1	-0.137504
860	O45812	S209-Multi-organism-Run-S1-S209-Multi-organism-Run-S2	-0.715195	0.101992	0.481359	protein.linear.MS1	MP_SFC	1	-0.137504
861	O45815	S209-Multi-organism-Run-S1-S209-Multi-organism-Run-S2	-0.162554	0.131194	0.52772	protein.linear.MS1	MP_SFC	1	-0.137504
862	O45819	S209-Multi-organism-Run-S1-S209-Multi-organism-Run-S2	-0.166817	0.50736	0.752251	protein.linear.MS1	MP_SFC	1	-0.137504
863	O45864	S209-Multi-organism-Run-S1-S209-Multi-organism-Run-S2	-0.108648	0.544774	0.763162	protein.linear.MS1	MP_SFC	1	-0.137504
864	O45869	S209-Multi-organism-Run-S1-S209-Multi-organism-Run-S2	-0.192273	0.537189	0.761007	protein.linear.MS1	MP_SFC	1	-0.137504
865	O45903	S209-Multi-organism-Run-S1-S209-Multi-organism-Run-S2	-0.0401665	0.897071	0.839285	protein.linear.MS1	MP_SFC	1	-0.137504
866	O45904	S209-Multi-organism-Run-S1-S209-Multi-organism-Run-S2	-0.0937362	0.538512	0.761569	protein.linear.MS1	MP_SFC	1	-0.137504
867	O45924;Q4A1S8	S209-Multi-organism-Run-S1-S209-Multi-organism-Run-S2	-0.222304	0.253285	0.640287	protein.linear.MS1	MP_SFC	1	-0.137504
868	O45933	S209-Multi-organism-Run-S1-S209-Multi-organism-Run-S2	0.135971	0.193512	0.595855	protein.linear.MS1	MP_SFC	1	-0.137504
869	O45934	S209-Multi-organism-Run-S1-S209-Multi-organism-Run-S2	-0.162289	0.190441	0.592178	protein.linear.MS1	MP_SFC	1	-0.137504
870	O45936	S209-Multi-organism-Run-S1-S209-Multi-organism-Run-S2	0.0595154	0.914789	0.841843	protein.linear.MS1	MP_SFC	1	-0.137504
871	O45944	S209-Multi-organism-Run-S1-S209-Multi-organism-Run-S2	-0.187621	0.0846424	0.448745	protein.linear.MS1	MP_SFC	1	-0.137504
872	O45946	S209-Multi-organism-Run-S1-S209-Multi-organism-Run-S2	-0.0988774	0.0959894	0.471317	protein.linear.MS1	MP_SFC	1	-0.137504
873	O45952	S209-Multi-organism-Run-S1-S209-Multi-organism-Run-S2	-0.0222113	0.911645	0.840922	protein.linear.MS1	MP_SFC	1	-0.137504
874	O61196	S209-Multi-organism-Run-S1-S209-Multi-organism-Run-S2	-0.0448666	0.935261	0.844439	protein.linear.MS1	MP_SFC	1	-0.137504
875	O61199	S209-Multi-organism-Run-S1-S209-Multi-organism-Run-S2	-0.0600172	0.672698	0.791249	protein.linear.MS1	MP_SFC	1	-0.137504
876	O61217	S209-Multi-organism-Run-S1-S209-Multi-organism-Run-S2	-0.223998	0.19678	0.599216	protein.linear.MS1	MP_SFC	1	-0.137504
877	O61219	S209-Multi-organism-Run-S1-S209-Multi-organism-Run-S2	-0.0354455	0.835691	0.827	protein.linear.MS1	MP_SFC	1	-0.137504
878	O61235	S209-Multi-organism-Run-S1-S209-Multi-organism-Run-S2	-0.175157	0.133966	0.531348	protein.linear.MS1	MP_SFC	1	-0.137504
879	O61522	S209-Multi-organism-Run-S1-S209-Multi-organism-Run-S2	-0.0379535	0.541079	0.763041	protein.linear.MS1	MP_SFC	1	-0.137504
880	O61708	S209-Multi-organism-Run-S1-S209-Multi-organism-Run-S2	-0.0201222	0.94554	0.844869	protein.linear.MS1	MP_SFC	1	-0.137504
881	O61741	S209-Multi-organism-Run-S1-S209-Multi-organism-Run-S2	-0.179099	0.509251	0.752506	protein.linear.MS1	MP_SFC	1	-0.137504
882	O61742	S209-Multi-organism-Run-S1-S209-Multi-organism-Run-S2	-0.0447201	0.835408	0.826852	protein.linear.MS1	MP_SFC	1	-0.137504
883	O61749	S209-Multi-organism-Run-S1-S209-Multi-organism-Run-S2	0.140154	0.572754	0.769871	protein.linear.MS1	MP_SFC	1	-0.137504
884	O61787	S209-Multi-organism-Run-S1-S209-Multi-organism-Run-S2	-0.659536	0.0742285	0.428992	protein.linear.MS1	MP_SFC	1	-0.137504
885	O61790	S209-Multi-organism-Run-S1-S209-Multi-organism-Run-S2	-0.138188	0.112421	0.495096	protein.linear.MS1	MP_SFC	1	-0.137504
886	O61791	S209-Multi-organism-Run-S1-S209-Multi-organism-Run-S2	-0.0595207	0.705163	0.797826	protein.linear.MS1	MP_SFC	1	-0.137504
887	O61792	S209-Multi-organism-Run-S1-S209-Multi-organism-Run-S2	-0.19934	0.0140726	0.225366	protein.linear.MS1	MP_SFC	1	-0.137504
888	O61793	S209-Multi-organism-Run-S1-S209-Multi-organism-Run-S2	-0.386257	0.265987	0.6462	protein.linear.MS1	MP_SFC	1	-0.137504
889	O61815	S209-Multi-organism-Run-S1-S209-Multi-organism-Run-S2	-0.116633	0.0246782	0.282612	protein.linear.MS1	MP_SFC	1	-0.137504
890	O61818	S209-Multi-organism-Run-S1-S209-Multi-organism-Run-S2	-0.171967	0.388775	0.715752	protein.linear.MS1	MP_SFC	1	-0.137504
891	O61820	S209-Multi-organism-Run-S1-S209-Multi-organism-Run-S2	-0.196062	0.169564	0.573264	protein.linear.MS1	MP_SFC	1	-0.137504
892	O61848	S209-Multi-organism-Run-S1-S209-Multi-organism-Run-S2	-0.165428	0.402026	0.720516	protein.linear.MS1	MP_SFC	1	-0.137504
893	O61856	S209-Multi-organism-Run-S1-S209-Multi-organism-Run-S2	-0.0146279	0.685498	0.794254	protein.linear.MS1	MP_SFC	1	-0.137504
894	O61861	S209-Multi-organism-Run-S1-S209-Multi-organism-Run-S2	-0.404867	0.167278	0.570171	protein.linear.MS1	MP_SFC	1	-0.137504
895	O61874	S209-Multi-organism-Run-S1-S209-Multi-organism-Run-S2	-0.201924	0.36245	0.703463	protein.linear.MS1	MP_SFC	1	-0.137504
896	O61880	S209-Multi-organism-Run-S1-S209-Multi-organism-Run-S2	-0.216833	0.272974	0.648646	protein.linear.MS1	MP_SFC	1	-0.137504
897	O61882	S209-Multi-organism-Run-S1-S209-Multi-organism-Run-S2	0.060469	0.736324	0.805036	protein.linear.MS1	MP_SFC	1	-0.137504
898	O61907;Q76NP4;Q86S28	S209-Multi-organism-Run-S1-S209-Multi-organism-Run-S2	-0.0484045	0.912266	0.841111	protein.linear.MS1	MP_SFC	1	-0.137504
899	O61955	S209-Multi-organism-Run-S1-S209-Multi-organism-Run-S2	-0.219682	0.030982	0.306974	protein.linear.MS1	MP_SFC	1	-0.137504
900	O61967	S209-Multi-organism-Run-S1-S209-Multi-organism-Run-S2	-0.429622	0.120105	0.50814	protein.linear.MS1	MP_SFC	1	-0.137504
901	O61977	S209-Multi-organism-Run-S1-S209-Multi-organism-Run-S2	-0.100109	0.760086	0.809313	protein.linear.MS1	MP_SFC	1	-0.137504
902	O61980	S209-Multi-organism-Run-S1-S209-Multi-organism-Run-S2	-0.517268	0.049721	0.366929	protein.linear.MS1	MP_SFC	1	-0.137504
903	O62102	S209-Multi-organism-Run-S1-S209-Multi-organism-Run-S2	-0.0574581	0.72052	0.803507	protein.linear.MS1	MP_SFC	1	-0.137504
904	O62106	S209-Multi-organism-Run-S1-S209-Multi-organism-Run-S2	-0.0753271	0.327613	0.684826	protein.linear.MS1	MP_SFC	1	-0.137504
905	Q564Q1	S209-Multi-organism-Run-S1-S209-Multi-organism-Run-S2	-0.248436	0.224966	0.621212	protein.linear.MS1	MP_SFC	1	-0.137504
906	O62122	S209-Multi-organism-Run-S1-S209-Multi-organism-Run-S2	-0.15885	0.217445	0.616366	protein.linear.MS1	MP_SFC	1	-0.137504
907	O62137	S209-Multi-organism-Run-S1-S209-Multi-organism-Run-S2	-0.110905	0.554922	0.764339	protein.linear.MS1	MP_SFC	1	-0.137504
908	O62140	S209-Multi-organism-Run-S1-S209-Multi-organism-Run-S2	-0.148325	0.0900593	0.462841	protein.linear.MS1	MP_SFC	1	-0.137504
909	O62146	S209-Multi-organism-Run-S1-S209-Multi-organism-Run-S2	-0.362995	0.15634	0.558099	protein.linear.MS1	MP_SFC	1	-0.137504
910	O62183	S209-Multi-organism-Run-S1-S209-Multi-organism-Run-S2	-0.166947	0.4117	0.723037	protein.linear.MS1	MP_SFC	1	-0.137504
911	O62198	S209-Multi-organism-Run-S1-S209-Multi-organism-Run-S2	-0.240376	0.117456	0.504341	protein.linear.MS1	MP_SFC	1	-0.137504
912	O62213	S209-Multi-organism-Run-S1-S209-Multi-organism-Run-S2	-0.0462215	0.801697	0.819126	protein.linear.MS1	MP_SFC	1	-0.137504
913	O62216	S209-Multi-organism-Run-S1-S209-Multi-organism-Run-S2	-0.239246	0.448428	0.738262	protein.linear.MS1	MP_SFC	1	-0.137504
914	O62220	S209-Multi-organism-Run-S1-S209-Multi-organism-Run-S2	-0.334202	0.000929045	0.13517	protein.linear.MS1	MP_SFC	1	-0.137504
915	O62235;Q38G51	S209-Multi-organism-Run-S1-S209-Multi-organism-Run-S2	-0.102785	0.837913	0.82721	protein.linear.MS1	MP_SFC	1	-0.137504
916	O62246	S209-Multi-organism-Run-S1-S209-Multi-organism-Run-S2	-0.175426	0.101289	0.481359	protein.linear.MS1	MP_SFC	1	-0.137504
917	O62265	S209-Multi-organism-Run-S1-S209-Multi-organism-Run-S2	-0.21944	0.259528	0.643006	protein.linear.MS1	MP_SFC	1	-0.137504
918	O62275	S209-Multi-organism-Run-S1-S209-Multi-organism-Run-S2	0.0767808	0.594817	0.772882	protein.linear.MS1	MP_SFC	1	-0.137504
919	O62277	S209-Multi-organism-Run-S1-S209-Multi-organism-Run-S2	-0.0205522	0.928	0.843886	protein.linear.MS1	MP_SFC	1	-0.137504
920	O62289	S209-Multi-organism-Run-S1-S209-Multi-organism-Run-S2	-0.0529784	0.801559	0.819126	protein.linear.MS1	MP_SFC	1	-0.137504
921	G5EDZ5	S209-Multi-organism-Run-S1-S209-Multi-organism-Run-S2	-0.318661	0.0661778	0.411973	protein.linear.MS1	MP_SFC	1	-0.137504
922	O62325	S209-Multi-organism-Run-S1-S209-Multi-organism-Run-S2	0.36233	0.663491	0.789788	protein.linear.MS1	MP_SFC	1	-0.137504
923	O62327;U4PB05	S209-Multi-organism-Run-S1-S209-Multi-organism-Run-S2	-0.365683	0.0103206	0.212566	protein.linear.MS1	MP_SFC	1	-0.137504
924	O62334	S209-Multi-organism-Run-S1-S209-Multi-organism-Run-S2	-0.43708	0.00132316	0.13517	protein.linear.MS1	MP_SFC	1	-0.137504
925	O62349	S209-Multi-organism-Run-S1-S209-Multi-organism-Run-S2	-0.301457	0.273936	0.648796	protein.linear.MS1	MP_SFC	1	-0.137504
926	O62388	S209-Multi-organism-Run-S1-S209-Multi-organism-Run-S2	-0.0210773	0.928919	0.844238	protein.linear.MS1	MP_SFC	1	-0.137504
927	O62390	S209-Multi-organism-Run-S1-S209-Multi-organism-Run-S2	-0.0938962	0.789251	0.815795	protein.linear.MS1	MP_SFC	1	-0.137504
928	O62415	S209-Multi-organism-Run-S1-S209-Multi-organism-Run-S2	-0.0413442	0.844798	0.828172	protein.linear.MS1	MP_SFC	1	-0.137504
929	O62431	S209-Multi-organism-Run-S1-S209-Multi-organism-Run-S2	-0.240312	0.252777	0.63983	protein.linear.MS1	MP_SFC	1	-0.137504
930	O62461	S209-Multi-organism-Run-S1-S209-Multi-organism-Run-S2	-0.22701	0.378955	0.710825	protein.linear.MS1	MP_SFC	1	-0.137504
931	O62477	S209-Multi-organism-Run-S1-S209-Multi-organism-Run-S2	-0.101043	0.507582	0.752434	protein.linear.MS1	MP_SFC	1	-0.137504
932	O62512	S209-Multi-organism-Run-S1-S209-Multi-organism-Run-S2	-0.144524	0.257954	0.642749	protein.linear.MS1	MP_SFC	1	-0.137504
933	O62515	S209-Multi-organism-Run-S1-S209-Multi-organism-Run-S2	0.049603	0.793096	0.8163	protein.linear.MS1	MP_SFC	1	-0.137504
934	O62518	S209-Multi-organism-Run-S1-S209-Multi-organism-Run-S2	-0.0221826	0.815623	0.822324	protein.linear.MS1	MP_SFC	1	-0.137504
935	O62519	S209-Multi-organism-Run-S1-S209-Multi-organism-Run-S2	-0.343495	0.495393	0.748326	protein.linear.MS1	MP_SFC	1	-0.137504
936	O74700	S209-Multi-organism-Run-S1-S209-Multi-organism-Run-S2	-0.261099	0.296803	0.665084	protein.linear.MS1	MP_SFC	1	-0.263034
937	O76258	S209-Multi-organism-Run-S1-S209-Multi-organism-Run-S2	-0.204957	0.53992	0.762892	protein.linear.MS1	MP_SFC	1	-0.137504
938	O76360	S209-Multi-organism-Run-S1-S209-Multi-organism-Run-S2	-0.184736	0.0943869	0.467926	protein.linear.MS1	MP_SFC	1	-0.137504
939	O76367	S209-Multi-organism-Run-S1-S209-Multi-organism-Run-S2	-0.148036	0.496133	0.748409	protein.linear.MS1	MP_SFC	1	-0.137504
940	O76371	S209-Multi-organism-Run-S1-S209-Multi-organism-Run-S2	-0.0439292	0.67828	0.791864	protein.linear.MS1	MP_SFC	1	-0.137504
941	O76387	S209-Multi-organism-Run-S1-S209-Multi-organism-Run-S2	-0.103311	0.785531	0.814758	protein.linear.MS1	MP_SFC	1	-0.137504
942	O76407	S209-Multi-organism-Run-S1-S209-Multi-organism-Run-S2	-0.0516984	0.732511	0.805036	protein.linear.MS1	MP_SFC	1	-0.137504
943	O76447	S209-Multi-organism-Run-S1-S209-Multi-organism-Run-S2	-0.0285136	0.923905	0.843452	protein.linear.MS1	MP_SFC	1	-0.137504
944	O76449	S209-Multi-organism-Run-S1-S209-Multi-organism-Run-S2	0.123815	0.275692	0.650227	protein.linear.MS1	MP_SFC	1	-0.137504
945	O76512	S209-Multi-organism-Run-S1-S209-Multi-organism-Run-S2	0.0716441	0.841223	0.828092	protein.linear.MS1	MP_SFC	1	-0.137504
946	O76561	S209-Multi-organism-Run-S1-S209-Multi-organism-Run-S2	-0.118716	0.482954	0.744319	protein.linear.MS1	MP_SFC	1	-0.137504
947	O76565	S209-Multi-organism-Run-S1-S209-Multi-organism-Run-S2	-0.229072	0.351289	0.696806	protein.linear.MS1	MP_SFC	1	-0.137504
948	O76566	S209-Multi-organism-Run-S1-S209-Multi-organism-Run-S2	-0.142141	0.744163	0.805519	protein.linear.MS1	MP_SFC	1	-0.137504
949	O76577	S209-Multi-organism-Run-S1-S209-Multi-organism-Run-S2	-0.134335	0.265138	0.6462	protein.linear.MS1	MP_SFC	1	-0.137504
950	O76606	S209-Multi-organism-Run-S1-S209-Multi-organism-Run-S2	-0.133743	0.240757	0.630716	protein.linear.MS1	MP_SFC	1	-0.137504
951	O76616	S209-Multi-organism-Run-S1-S209-Multi-organism-Run-S2	-0.0856086	0.710501	0.799736	protein.linear.MS1	MP_SFC	1	-0.137504
952	O76618;Q965I6	S209-Multi-organism-Run-S1-S209-Multi-organism-Run-S2	-0.171904	0.089776	0.462841	protein.linear.MS1	MP_SFC	1	-0.137504
953	O76630	S209-Multi-organism-Run-S1-S209-Multi-organism-Run-S2	-0.213006	0.0522515	0.375921	protein.linear.MS1	MP_SFC	1	-0.137504
954	O76672	S209-Multi-organism-Run-S1-S209-Multi-organism-Run-S2	-0.360536	0.230578	0.623834	protein.linear.MS1	MP_SFC	1	-0.137504
955	O76743	S209-Multi-organism-Run-S1-S209-Multi-organism-Run-S2	0.0233365	0.899772	0.839285	protein.linear.MS1	MP_SFC	1	-0.137504
956	O76836;Q2V4T0	S209-Multi-organism-Run-S1-S209-Multi-organism-Run-S2	-0.0460559	0.735997	0.805036	protein.linear.MS1	MP_SFC	1	-0.137504
957	O76840	S209-Multi-organism-Run-S1-S209-Multi-organism-Run-S2	-0.250048	0.272069	0.648575	protein.linear.MS1	MP_SFC	1	-0.137504
958	O94742	S209-Multi-organism-Run-S1-S209-Multi-organism-Run-S2	-0.399239	0.401611	0.720516	protein.linear.MS1	MP_SFC	1	-0.263034
959	P00044	S209-Multi-organism-Run-S1-S209-Multi-organism-Run-S2	0.138377	0.854494	0.829902	protein.linear.MS1	MP_SFC	1	-0.263034
960	P00127	S209-Multi-organism-Run-S1-S209-Multi-organism-Run-S2	-0.30157	0.40028	0.720237	protein.linear.MS1	MP_SFC	1	-0.263034
961	P00128	S209-Multi-organism-Run-S1-S209-Multi-organism-Run-S2	-0.391636	0.390305	0.71611	protein.linear.MS1	MP_SFC	1	-0.263034
962	P00175	S209-Multi-organism-Run-S1-S209-Multi-organism-Run-S2	-0.358351	0.356275	0.700065	protein.linear.MS1	MP_SFC	1	-0.263034
963	P00330	S209-Multi-organism-Run-S1-S209-Multi-organism-Run-S2	-0.498144	0.248981	0.63786	protein.linear.MS1	MP_SFC	1	-0.263034
964	P00350	S209-Multi-organism-Run-S1-S209-Multi-organism-Run-S2	0.673895	0.00232477	0.152295	protein.linear.MS1	MP_SFC	1	0.378512
965	P00358	S209-Multi-organism-Run-S1-S209-Multi-organism-Run-S2	-0.270179	0.435191	0.734018	protein.linear.MS1	MP_SFC	1	-0.263034
966	P00359	S209-Multi-organism-Run-S1-S209-Multi-organism-Run-S2	-0.392657	0.401883	0.720516	protein.linear.MS1	MP_SFC	1	-0.263034
967	P00360	S209-Multi-organism-Run-S1-S209-Multi-organism-Run-S2	-0.247112	0.529121	0.759479	protein.linear.MS1	MP_SFC	1	-0.263034
968	P00363	S209-Multi-organism-Run-S1-S209-Multi-organism-Run-S2	1.17747	0.124691	0.515139	protein.linear.MS1	MP_SFC	1	0.378512
969	P00370	S209-Multi-organism-Run-S1-S209-Multi-organism-Run-S2	0.488105	0.0902611	0.462841	protein.linear.MS1	MP_SFC	1	0.378512
970	P00393	S209-Multi-organism-Run-S1-S209-Multi-organism-Run-S2	0.474621	0.0191034	0.256564	protein.linear.MS1	MP_SFC	1	0.378512
971	P00401	S209-Multi-organism-Run-S1-S209-Multi-organism-Run-S2	-0.273295	0.55585	0.764373	protein.linear.MS1	MP_SFC	1	-0.263034
972	P00410	S209-Multi-organism-Run-S1-S209-Multi-organism-Run-S2	-0.174288	0.697548	0.795615	protein.linear.MS1	MP_SFC	1	-0.263034
973	P00424	S209-Multi-organism-Run-S1-S209-Multi-organism-Run-S2	-0.383929	0.291502	0.661137	protein.linear.MS1	MP_SFC	1	-0.263034
974	P00425	S209-Multi-organism-Run-S1-S209-Multi-organism-Run-S2	-0.159587	0.570763	0.768944	protein.linear.MS1	MP_SFC	1	-0.263034
975	P00427	S209-Multi-organism-Run-S1-S209-Multi-organism-Run-S2	-0.263185	0.0288436	0.29783	protein.linear.MS1	MP_SFC	1	-0.263034
976	P00431	S209-Multi-organism-Run-S1-S209-Multi-organism-Run-S2	-0.383555	0.173682	0.577634	protein.linear.MS1	MP_SFC	1	-0.263034
977	P00445	S209-Multi-organism-Run-S1-S209-Multi-organism-Run-S2	-0.561869	0.020875	0.267897	protein.linear.MS1	MP_SFC	1	-0.263034
978	P00447	S209-Multi-organism-Run-S1-S209-Multi-organism-Run-S2	-0.352429	0.106829	0.484573	protein.linear.MS1	MP_SFC	1	-0.263034
979	P00448	S209-Multi-organism-Run-S1-S209-Multi-organism-Run-S2	0.506983	0.0158024	0.237477	protein.linear.MS1	MP_SFC	1	0.378512
980	P00452	S209-Multi-organism-Run-S1-S209-Multi-organism-Run-S2	0.514336	0.000146237	0.125704	protein.linear.MS1	MP_SFC	1	0.378512
981	P00490	S209-Multi-organism-Run-S1-S209-Multi-organism-Run-S2	0.396482	0.0386919	0.330682	protein.linear.MS1	MP_SFC	1	0.378512
982	P00498	S209-Multi-organism-Run-S1-S209-Multi-organism-Run-S2	-0.183567	0.889921	0.837704	protein.linear.MS1	MP_SFC	1	-0.263034
983	P00509	S209-Multi-organism-Run-S1-S209-Multi-organism-Run-S2	0.639428	0.0136682	0.224681	protein.linear.MS1	MP_SFC	1	0.378512
984	P00546	S209-Multi-organism-Run-S1-S209-Multi-organism-Run-S2	0.215233	0.553816	0.763838	protein.linear.MS1	MP_SFC	1	-0.263034
985	P00549	S209-Multi-organism-Run-S1-S209-Multi-organism-Run-S2	-0.172178	0.607056	0.778555	protein.linear.MS1	MP_SFC	1	-0.263034
986	P00550	S209-Multi-organism-Run-S1-S209-Multi-organism-Run-S2	0.346755	0.177987	0.58216	protein.linear.MS1	MP_SFC	1	0.378512
987	P00560	S209-Multi-organism-Run-S1-S209-Multi-organism-Run-S2	-0.253304	0.540884	0.763041	protein.linear.MS1	MP_SFC	1	-0.263034
988	P00561	S209-Multi-organism-Run-S1-S209-Multi-organism-Run-S2	0.434722	0.490368	0.745813	protein.linear.MS1	MP_SFC	1	0.378512
989	P00562	S209-Multi-organism-Run-S1-S209-Multi-organism-Run-S2	0.947509	0.117961	0.504613	protein.linear.MS1	MP_SFC	1	0.378512
990	P00572	S209-Multi-organism-Run-S1-S209-Multi-organism-Run-S2	-0.216895	0.929783	0.844343	protein.linear.MS1	MP_SFC	1	-0.263034
991	P00579	S209-Multi-organism-Run-S1-S209-Multi-organism-Run-S2	0.676772	0.0152882	0.234392	protein.linear.MS1	MP_SFC	1	0.378512
992	P00582	S209-Multi-organism-Run-S1-S209-Multi-organism-Run-S2	0.472158	0.0238576	0.28118	protein.linear.MS1	MP_SFC	1	0.378512
993	P00729	S209-Multi-organism-Run-S1-S209-Multi-organism-Run-S2	-0.245643	0.473608	0.74252	protein.linear.MS1	MP_SFC	1	-0.263034
994	P00803	S209-Multi-organism-Run-S1-S209-Multi-organism-Run-S2	0.0358228	0.952645	0.845088	protein.linear.MS1	MP_SFC	1	0.378512
995	P00812	S209-Multi-organism-Run-S1-S209-Multi-organism-Run-S2	-0.514	0.231097	0.624089	protein.linear.MS1	MP_SFC	1	-0.263034
996	P00815	S209-Multi-organism-Run-S1-S209-Multi-organism-Run-S2	-0.354538	0.348858	0.695669	protein.linear.MS1	MP_SFC	1	-0.263034
997	P00817	S209-Multi-organism-Run-S1-S209-Multi-organism-Run-S2	-0.393352	0.463441	0.7416	protein.linear.MS1	MP_SFC	1	-0.263034
998	P00830	S209-Multi-organism-Run-S1-S209-Multi-organism-Run-S2	-0.227312	0.580072	0.770835	protein.linear.MS1	MP_SFC	1	-0.263034
999	P00864	S209-Multi-organism-Run-S1-S209-Multi-organism-Run-S2	0.443344	0.0359803	0.321465	protein.linear.MS1	MP_SFC	1	0.378512
1000	P00890	S209-Multi-organism-Run-S1-S209-Multi-organism-Run-S2	-0.290986	0.19614	0.598189	protein.linear.MS1	MP_SFC	1	-0.263034
1001	P0DP90	S209-Multi-organism-Run-S1-S209-Multi-organism-Run-S2	-0.333144	0.333357	0.686598	protein.linear.MS1	MP_SFC	1	0.378512
1002	P00899	S209-Multi-organism-Run-S1-S209-Multi-organism-Run-S2	-0.40712	0.0496208	0.366929	protein.linear.MS1	MP_SFC	1	-0.263034
1003	P00924	S209-Multi-organism-Run-S1-S209-Multi-organism-Run-S2	-0.472177	0.246237	0.634601	protein.linear.MS1	MP_SFC	1	-0.263034
1004	P00925	S209-Multi-organism-Run-S1-S209-Multi-organism-Run-S2	-0.284542	0.422597	0.727269	protein.linear.MS1	MP_SFC	1	-0.263034
1005	P00927	S209-Multi-organism-Run-S1-S209-Multi-organism-Run-S2	-0.565604	0.160096	0.562284	protein.linear.MS1	MP_SFC	1	-0.263034
1006	P00931	S209-Multi-organism-Run-S1-S209-Multi-organism-Run-S2	-0.370855	0.171941	0.576108	protein.linear.MS1	MP_SFC	1	-0.263034
1007	P00934	S209-Multi-organism-Run-S1-S209-Multi-organism-Run-S2	0.537054	0.067701	0.413102	protein.linear.MS1	MP_SFC	1	0.378512
1008	P00935	S209-Multi-organism-Run-S1-S209-Multi-organism-Run-S2	0.697443	0.117733	0.504341	protein.linear.MS1	MP_SFC	1	0.378512
1009	P00937	S209-Multi-organism-Run-S1-S209-Multi-organism-Run-S2	-0.334027	0.267644	0.64691	protein.linear.MS1	MP_SFC	1	-0.263034
1010	P00942	S209-Multi-organism-Run-S1-S209-Multi-organism-Run-S2	-0.622023	0.21613	0.616157	protein.linear.MS1	MP_SFC	1	-0.263034
1011	P00946	S209-Multi-organism-Run-S1-S209-Multi-organism-Run-S2	0.510512	0.0272677	0.287994	protein.linear.MS1	MP_SFC	1	0.378512
1012	P00950	S209-Multi-organism-Run-S1-S209-Multi-organism-Run-S2	-0.3113	0.640733	0.784191	protein.linear.MS1	MP_SFC	1	-0.263034
1013	P00954	S209-Multi-organism-Run-S1-S209-Multi-organism-Run-S2	0.586509	0.0119301	0.217365	protein.linear.MS1	MP_SFC	1	0.378512
1014	P00956	S209-Multi-organism-Run-S1-S209-Multi-organism-Run-S2	0.494383	0.00072569	0.13517	protein.linear.MS1	MP_SFC	1	0.378512
1015	P00957	S209-Multi-organism-Run-S1-S209-Multi-organism-Run-S2	0.412648	0.0352024	0.320425	protein.linear.MS1	MP_SFC	1	0.378512
1016	P00958	S209-Multi-organism-Run-S1-S209-Multi-organism-Run-S2	-0.176719	0.645448	0.784834	protein.linear.MS1	MP_SFC	1	-0.263034
1017	P00959	S209-Multi-organism-Run-S1-S209-Multi-organism-Run-S2	0.484143	0.0150227	0.23135	protein.linear.MS1	MP_SFC	1	0.378512
1018	P00960	S209-Multi-organism-Run-S1-S209-Multi-organism-Run-S2	0.66157	0.0187815	0.254993	protein.linear.MS1	MP_SFC	1	0.378512
1019	P00961	S209-Multi-organism-Run-S1-S209-Multi-organism-Run-S2	0.560024	0.0574031	0.390874	protein.linear.MS1	MP_SFC	1	0.378512
1020	P00962	S209-Multi-organism-Run-S1-S209-Multi-organism-Run-S2	0.529143	0.0130427	0.22294	protein.linear.MS1	MP_SFC	1	0.378512
1021	P00963	S209-Multi-organism-Run-S1-S209-Multi-organism-Run-S2	0.563607	0.0390755	0.333608	protein.linear.MS1	MP_SFC	1	0.378512
1022	P00968	S209-Multi-organism-Run-S1-S209-Multi-organism-Run-S2	0.487205	0.0128063	0.222042	protein.linear.MS1	MP_SFC	1	0.378512
1023	P01094	S209-Multi-organism-Run-S1-S209-Multi-organism-Run-S2	-0.352098	0.0960432	0.471317	protein.linear.MS1	MP_SFC	1	-0.263034
1024	P01097	S209-Multi-organism-Run-S1-S209-Multi-organism-Run-S2	-0.106848	0.805367	0.819986	protein.linear.MS1	MP_SFC	1	-0.263034
1025	P01098	S209-Multi-organism-Run-S1-S209-Multi-organism-Run-S2	0.135845	0.665913	0.789929	protein.linear.MS1	MP_SFC	1	-0.263034
1026	P01120	S209-Multi-organism-Run-S1-S209-Multi-organism-Run-S2	-0.24477	0.456831	0.74029	protein.linear.MS1	MP_SFC	1	-0.263034
1027	P01123	S209-Multi-organism-Run-S1-S209-Multi-organism-Run-S2	-0.148339	0.665933	0.789929	protein.linear.MS1	MP_SFC	1	-0.263034
1028	P02293;P02294	S209-Multi-organism-Run-S1-S209-Multi-organism-Run-S2	-0.379149	0.0514364	0.373413	protein.linear.MS1	MP_SFC	1	-0.263034
1029	P02309	S209-Multi-organism-Run-S1-S209-Multi-organism-Run-S2	-0.240496	0.433399	0.733217	protein.linear.MS1	MP_SFC	1	-0.263034
1030	P02358	S209-Multi-organism-Run-S1-S209-Multi-organism-Run-S2	0.308673	0.255717	0.641361	protein.linear.MS1	MP_SFC	1	0.378512
1031	P02359	S209-Multi-organism-Run-S1-S209-Multi-organism-Run-S2	0.454183	0.0920853	0.465414	protein.linear.MS1	MP_SFC	1	0.378512
1032	P02400	S209-Multi-organism-Run-S1-S209-Multi-organism-Run-S2	-0.610788	0.205569	0.605257	protein.linear.MS1	MP_SFC	1	-0.263034
1033	P02406	S209-Multi-organism-Run-S1-S209-Multi-organism-Run-S2	-0.334131	0.176379	0.580501	protein.linear.MS1	MP_SFC	1	-0.263034
1034	P02407;P14127	S209-Multi-organism-Run-S1-S209-Multi-organism-Run-S2	-0.350851	0.141803	0.539752	protein.linear.MS1	MP_SFC	1	-0.263034
1035	P02413	S209-Multi-organism-Run-S1-S209-Multi-organism-Run-S2	0.179981	0.504205	0.750808	protein.linear.MS1	MP_SFC	1	0.378512
1036	P02557	S209-Multi-organism-Run-S1-S209-Multi-organism-Run-S2	-0.214468	0.640182	0.784191	protein.linear.MS1	MP_SFC	1	-0.263034
1037	P02566	S209-Multi-organism-Run-S1-S209-Multi-organism-Run-S2	-0.239874	0.211544	0.610835	protein.linear.MS1	MP_SFC	1	-0.137504
1038	P02567	S209-Multi-organism-Run-S1-S209-Multi-organism-Run-S2	-0.0912129	0.547746	0.76341	protein.linear.MS1	MP_SFC	1	-0.137504
1039	P02829	S209-Multi-organism-Run-S1-S209-Multi-organism-Run-S2	-0.22906	0.444976	0.737695	protein.linear.MS1	MP_SFC	1	-0.263034
1040	P02919;P02919-2	S209-Multi-organism-Run-S1-S209-Multi-organism-Run-S2	0.614817	0.0304585	0.304775	protein.linear.MS1	MP_SFC	1	0.378512
1041	P02925	S209-Multi-organism-Run-S1-S209-Multi-organism-Run-S2	0.456043	0.0135587	0.224636	protein.linear.MS1	MP_SFC	1	0.378512
1042	P02930	S209-Multi-organism-Run-S1-S209-Multi-organism-Run-S2	0.39212	0.00552057	0.185975	protein.linear.MS1	MP_SFC	1	0.378512
1043	P02931	S209-Multi-organism-Run-S1-S209-Multi-organism-Run-S2	0.329638	0.0477027	0.36146	protein.linear.MS1	MP_SFC	1	0.378512
1044	P02992	S209-Multi-organism-Run-S1-S209-Multi-organism-Run-S2	-0.437659	0.245237	0.633582	protein.linear.MS1	MP_SFC	1	-0.263034
1045	P02994	S209-Multi-organism-Run-S1-S209-Multi-organism-Run-S2	-0.283487	0.513488	0.753669	protein.linear.MS1	MP_SFC	1	-0.263034
1046	P03004	S209-Multi-organism-Run-S1-S209-Multi-organism-Run-S2	0.68932	0.0153887	0.234392	protein.linear.MS1	MP_SFC	1	0.378512
1047	P03018	S209-Multi-organism-Run-S1-S209-Multi-organism-Run-S2	0.361279	0.199711	0.601141	protein.linear.MS1	MP_SFC	1	0.378512
1048	P03023	S209-Multi-organism-Run-S1-S209-Multi-organism-Run-S2	0.46446	0.162482	0.564205	protein.linear.MS1	MP_SFC	1	0.378512
1049	P03024	S209-Multi-organism-Run-S1-S209-Multi-organism-Run-S2	0.392241	0.0898956	0.462841	protein.linear.MS1	MP_SFC	1	0.378512
1050	P03817	S209-Multi-organism-Run-S1-S209-Multi-organism-Run-S2	0.500941	0.0101371	0.212566	protein.linear.MS1	MP_SFC	1	0.378512
1051	P03841	S209-Multi-organism-Run-S1-S209-Multi-organism-Run-S2	0.606844	0.0112589	0.215858	protein.linear.MS1	MP_SFC	1	0.378512
1052	P03965	S209-Multi-organism-Run-S1-S209-Multi-organism-Run-S2	-0.312941	0.0393681	0.335139	protein.linear.MS1	MP_SFC	1	-0.263034
1053	P04036	S209-Multi-organism-Run-S1-S209-Multi-organism-Run-S2	0.332829	0.119696	0.507042	protein.linear.MS1	MP_SFC	1	0.378512
1054	P04037	S209-Multi-organism-Run-S1-S209-Multi-organism-Run-S2	-0.30049	0.451101	0.738262	protein.linear.MS1	MP_SFC	1	-0.263034
1055	P04046	S209-Multi-organism-Run-S1-S209-Multi-organism-Run-S2	-0.396988	0.105258	0.482391	protein.linear.MS1	MP_SFC	1	-0.263034
1056	P04050	S209-Multi-organism-Run-S1-S209-Multi-organism-Run-S2	-0.223898	0.476929	0.743433	protein.linear.MS1	MP_SFC	1	-0.263034
1057	P04076	S209-Multi-organism-Run-S1-S209-Multi-organism-Run-S2	-0.140305	0.523899	0.758046	protein.linear.MS1	MP_SFC	1	-0.263034
1058	P04079	S209-Multi-organism-Run-S1-S209-Multi-organism-Run-S2	0.56991	0.0203371	0.264776	protein.linear.MS1	MP_SFC	1	0.378512
1059	P04147	S209-Multi-organism-Run-S1-S209-Multi-organism-Run-S2	-0.224206	0.439652	0.735227	protein.linear.MS1	MP_SFC	1	-0.263034
1060	P04173	S209-Multi-organism-Run-S1-S209-Multi-organism-Run-S2	-0.0343297	0.964312	0.84763	protein.linear.MS1	MP_SFC	1	-0.263034
1061	P04335	S209-Multi-organism-Run-S1-S209-Multi-organism-Run-S2	0.723375	0.00524397	0.184854	protein.linear.MS1	MP_SFC	1	0.378512
1062	P04391	S209-Multi-organism-Run-S1-S209-Multi-organism-Run-S2	0.430734	0.00551738	0.185975	protein.linear.MS1	MP_SFC	1	0.378512
1063	P04425	S209-Multi-organism-Run-S1-S209-Multi-organism-Run-S2	0.650885	0.0318907	0.310858	protein.linear.MS1	MP_SFC	1	0.378512
1064	P04449	S209-Multi-organism-Run-S1-S209-Multi-organism-Run-S2	-0.424601	0.0208009	0.267897	protein.linear.MS1	MP_SFC	1	-0.263034
1065	P04456	S209-Multi-organism-Run-S1-S209-Multi-organism-Run-S2	-0.344769	0.0265156	0.287994	protein.linear.MS1	MP_SFC	1	-0.263034
1066	P04650	S209-Multi-organism-Run-S1-S209-Multi-organism-Run-S2	0.00714736	0.97662	0.849207	protein.linear.MS1	MP_SFC	1	-0.263034
1067	P04693	S209-Multi-organism-Run-S1-S209-Multi-organism-Run-S2	0.561397	0.00190372	0.1435	protein.linear.MS1	MP_SFC	1	0.378512
1068	P04710	S209-Multi-organism-Run-S1-S209-Multi-organism-Run-S2	-0.255538	0.192605	0.595244	protein.linear.MS1	MP_SFC	1	-0.263034
1069	P04801	S209-Multi-organism-Run-S1-S209-Multi-organism-Run-S2	-0.291762	0.221858	0.619327	protein.linear.MS1	MP_SFC	1	-0.263034
1070	P04802	S209-Multi-organism-Run-S1-S209-Multi-organism-Run-S2	-0.340177	0.184865	0.588208	protein.linear.MS1	MP_SFC	1	-0.263034
1071	P04805	S209-Multi-organism-Run-S1-S209-Multi-organism-Run-S2	0.480075	0.0298915	0.302371	protein.linear.MS1	MP_SFC	1	0.378512
1072	P04806	S209-Multi-organism-Run-S1-S209-Multi-organism-Run-S2	-0.380288	0.408288	0.722552	protein.linear.MS1	MP_SFC	1	-0.263034
1073	P04807	S209-Multi-organism-Run-S1-S209-Multi-organism-Run-S2	-0.234865	0.583424	0.770878	protein.linear.MS1	MP_SFC	1	-0.263034
1074	P04825	S209-Multi-organism-Run-S1-S209-Multi-organism-Run-S2	0.655525	0.00350084	0.165523	protein.linear.MS1	MP_SFC	1	0.378512
1075	P04840	S209-Multi-organism-Run-S1-S209-Multi-organism-Run-S2	-0.283198	0.315812	0.676322	protein.linear.MS1	MP_SFC	1	-0.263034
1076	P04911;P04912	S209-Multi-organism-Run-S1-S209-Multi-organism-Run-S2	-0.272573	0.410171	0.722582	protein.linear.MS1	MP_SFC	1	-0.263034
1077	P04951	S209-Multi-organism-Run-S1-S209-Multi-organism-Run-S2	0.724872	0.0114732	0.215858	protein.linear.MS1	MP_SFC	1	0.378512
1078	P04970;P17331	S209-Multi-organism-Run-S1-S209-Multi-organism-Run-S2	-0.153788	0.340517	0.692167	protein.linear.MS1	MP_SFC	1	-0.137504
1079	P04995	S209-Multi-organism-Run-S1-S209-Multi-organism-Run-S2	-2.4476	0.209171	0.609137	protein.linear.MS1	MP_SFC	1	0.378512
1080	P05030	S209-Multi-organism-Run-S1-S209-Multi-organism-Run-S2	-0.225808	0.330835	0.685497	protein.linear.MS1	MP_SFC	1	-0.263034
1081	P05042	S209-Multi-organism-Run-S1-S209-Multi-organism-Run-S2	0.497925	0.0612521	0.400392	protein.linear.MS1	MP_SFC	1	0.378512
1082	P05055	S209-Multi-organism-Run-S1-S209-Multi-organism-Run-S2	0.678848	0.00206834	0.15094	protein.linear.MS1	MP_SFC	1	0.378512
1083	P05150	S209-Multi-organism-Run-S1-S209-Multi-organism-Run-S2	-0.202157	0.509029	0.752506	protein.linear.MS1	MP_SFC	1	-0.263034
1084	P05194	S209-Multi-organism-Run-S1-S209-Multi-organism-Run-S2	0.262341	0.340849	0.692167	protein.linear.MS1	MP_SFC	1	0.378512
1085	P05317	S209-Multi-organism-Run-S1-S209-Multi-organism-Run-S2	-0.191286	0.460904	0.7416	protein.linear.MS1	MP_SFC	1	-0.263034
1086	P05318	S209-Multi-organism-Run-S1-S209-Multi-organism-Run-S2	-0.343731	0.560373	0.765066	protein.linear.MS1	MP_SFC	1	-0.263034
1087	P05319	S209-Multi-organism-Run-S1-S209-Multi-organism-Run-S2	-0.214047	0.66184	0.789384	protein.linear.MS1	MP_SFC	1	-0.263034
1088	P05373	S209-Multi-organism-Run-S1-S209-Multi-organism-Run-S2	-0.249941	0.464821	0.741693	protein.linear.MS1	MP_SFC	1	-0.263034
1089	P05374	S209-Multi-organism-Run-S1-S209-Multi-organism-Run-S2	-0.085597	0.65489	0.787158	protein.linear.MS1	MP_SFC	1	-0.263034
1090	P05375	S209-Multi-organism-Run-S1-S209-Multi-organism-Run-S2	-0.187152	0.587865	0.772491	protein.linear.MS1	MP_SFC	1	-0.263034
1091	P05453	S209-Multi-organism-Run-S1-S209-Multi-organism-Run-S2	-0.360592	0.0497406	0.366929	protein.linear.MS1	MP_SFC	1	-0.263034
1092	P05459	S209-Multi-organism-Run-S1-S209-Multi-organism-Run-S2	0.424973	0.0110025	0.214016	protein.linear.MS1	MP_SFC	1	0.378512
1093	P05626	S209-Multi-organism-Run-S1-S209-Multi-organism-Run-S2	-0.402513	0.174744	0.579125	protein.linear.MS1	MP_SFC	1	-0.263034
1094	P05637	S209-Multi-organism-Run-S1-S209-Multi-organism-Run-S2	0.487085	0.430821	0.732369	protein.linear.MS1	MP_SFC	1	0.378512
1095	P05694	S209-Multi-organism-Run-S1-S209-Multi-organism-Run-S2	-0.342178	0.294848	0.664517	protein.linear.MS1	MP_SFC	1	-0.263034
1096	P05706	S209-Multi-organism-Run-S1-S209-Multi-organism-Run-S2	0.320945	0.00654301	0.195344	protein.linear.MS1	MP_SFC	1	0.378512
1097	P05737	S209-Multi-organism-Run-S1-S209-Multi-organism-Run-S2	-0.17974	0.432111	0.73304	protein.linear.MS1	MP_SFC	1	-0.263034
1098	P05738	S209-Multi-organism-Run-S1-S209-Multi-organism-Run-S2	-0.301524	0.0411958	0.339867	protein.linear.MS1	MP_SFC	1	-0.263034
1099	P05739	S209-Multi-organism-Run-S1-S209-Multi-organism-Run-S2	-0.39292	0.406692	0.721236	protein.linear.MS1	MP_SFC	1	-0.263034
1100	P05740	S209-Multi-organism-Run-S1-S209-Multi-organism-Run-S2	-0.411347	0.0757285	0.43331	protein.linear.MS1	MP_SFC	1	-0.263034
1101	P05744	S209-Multi-organism-Run-S1-S209-Multi-organism-Run-S2	-0.296419	0.269562	0.647585	protein.linear.MS1	MP_SFC	1	-0.263034
1102	P05745	S209-Multi-organism-Run-S1-S209-Multi-organism-Run-S2	-0.343786	0.259399	0.643006	protein.linear.MS1	MP_SFC	1	-0.263034
1103	P05748	S209-Multi-organism-Run-S1-S209-Multi-organism-Run-S2	-0.271554	0.295766	0.664517	protein.linear.MS1	MP_SFC	1	-0.263034
1104	P05749	S209-Multi-organism-Run-S1-S209-Multi-organism-Run-S2	-0.329717	0.31882	0.679227	protein.linear.MS1	MP_SFC	1	-0.263034
1105	P05750	S209-Multi-organism-Run-S1-S209-Multi-organism-Run-S2	-0.227929	0.14628	0.547791	protein.linear.MS1	MP_SFC	1	-0.263034
1106	P05756	S209-Multi-organism-Run-S1-S209-Multi-organism-Run-S2	-0.129791	0.473654	0.74252	protein.linear.MS1	MP_SFC	1	-0.263034
1107	P05759	S209-Multi-organism-Run-S1-S209-Multi-organism-Run-S2	-0.274107	0.390295	0.71611	protein.linear.MS1	MP_SFC	1	-0.263034
1108	P05791	S209-Multi-organism-Run-S1-S209-Multi-organism-Run-S2	0.566163	0.0174471	0.246179	protein.linear.MS1	MP_SFC	1	0.378512
1109	P05793	S209-Multi-organism-Run-S1-S209-Multi-organism-Run-S2	0.489299	0.00561633	0.187424	protein.linear.MS1	MP_SFC	1	0.378512
1110	P05825	S209-Multi-organism-Run-S1-S209-Multi-organism-Run-S2	-0.0120454	0.99684	0.851069	protein.linear.MS1	MP_SFC	1	0.378512
1111	P06101	S209-Multi-organism-Run-S1-S209-Multi-organism-Run-S2	-0.266285	0.393564	0.716881	protein.linear.MS1	MP_SFC	1	-0.263034
1112	P06103	S209-Multi-organism-Run-S1-S209-Multi-organism-Run-S2	-0.320053	0.297609	0.665124	protein.linear.MS1	MP_SFC	1	-0.263034
1113	P06105	S209-Multi-organism-Run-S1-S209-Multi-organism-Run-S2	-0.399078	0.108532	0.488054	protein.linear.MS1	MP_SFC	1	-0.263034
1114	P06106	S209-Multi-organism-Run-S1-S209-Multi-organism-Run-S2	-0.422031	0.153631	0.555152	protein.linear.MS1	MP_SFC	1	-0.263034
1115	P06115	S209-Multi-organism-Run-S1-S209-Multi-organism-Run-S2	-0.288954	0.271192	0.648575	protein.linear.MS1	MP_SFC	1	-0.263034
1116	P18947	S209-Multi-organism-Run-S1-S209-Multi-organism-Run-S2	-0.206045	0.0549267	0.384649	protein.linear.MS1	MP_SFC	1	-0.137504
1117	P06125	S209-Multi-organism-Run-S1-S209-Multi-organism-Run-S2	-0.00951222	0.952327	0.845088	protein.linear.MS1	MP_SFC	1	-0.137504
1118	P06149	S209-Multi-organism-Run-S1-S209-Multi-organism-Run-S2	0.613133	0.0115604	0.215858	protein.linear.MS1	MP_SFC	1	0.378512
1119	P06168	S209-Multi-organism-Run-S1-S209-Multi-organism-Run-S2	-0.323587	0.479989	0.743863	protein.linear.MS1	MP_SFC	1	-0.263034
1120	P06169	S209-Multi-organism-Run-S1-S209-Multi-organism-Run-S2	-0.424033	0.459582	0.7416	protein.linear.MS1	MP_SFC	1	-0.263034
1121	P06174	S209-Multi-organism-Run-S1-S209-Multi-organism-Run-S2	-0.438051	0.494286	0.747954	protein.linear.MS1	MP_SFC	1	-0.263034
1122	P06208	S209-Multi-organism-Run-S1-S209-Multi-organism-Run-S2	-0.263809	0.0830613	0.444312	protein.linear.MS1	MP_SFC	1	-0.263034
1123	P06244	S209-Multi-organism-Run-S1-S209-Multi-organism-Run-S2	0.104463	0.735576	0.805036	protein.linear.MS1	MP_SFC	1	-0.263034
1124	P06367	S209-Multi-organism-Run-S1-S209-Multi-organism-Run-S2	-0.264571	0.373662	0.710192	protein.linear.MS1	MP_SFC	1	-0.263034
1125	P06610	S209-Multi-organism-Run-S1-S209-Multi-organism-Run-S2	0.585551	0.0138443	0.225147	protein.linear.MS1	MP_SFC	1	0.378512
1126	P06612	S209-Multi-organism-Run-S1-S209-Multi-organism-Run-S2	0.485868	0.0375555	0.326116	protein.linear.MS1	MP_SFC	1	0.378512
1127	P06616	S209-Multi-organism-Run-S1-S209-Multi-organism-Run-S2	0.63072	0.00923714	0.20461	protein.linear.MS1	MP_SFC	1	0.378512
1128	P06633	S209-Multi-organism-Run-S1-S209-Multi-organism-Run-S2	-0.508468	0.171201	0.574974	protein.linear.MS1	MP_SFC	1	-0.263034
1129	P06634	S209-Multi-organism-Run-S1-S209-Multi-organism-Run-S2	-0.352162	0.336238	0.689141	protein.linear.MS1	MP_SFC	1	-0.263034
1130	P06701	S209-Multi-organism-Run-S1-S209-Multi-organism-Run-S2	-0.376194	0.541709	0.763041	protein.linear.MS1	MP_SFC	1	-0.263034
1131	P06704	S209-Multi-organism-Run-S1-S209-Multi-organism-Run-S2	-1.13442	0.0353912	0.320425	protein.linear.MS1	MP_SFC	1	-0.263034
1132	P06710	S209-Multi-organism-Run-S1-S209-Multi-organism-Run-S2	0.14846	0.829414	0.825769	protein.linear.MS1	MP_SFC	1	0.378512
1133	P06715	S209-Multi-organism-Run-S1-S209-Multi-organism-Run-S2	0.335304	0.258634	0.642916	protein.linear.MS1	MP_SFC	1	0.378512
1134	P06720	S209-Multi-organism-Run-S1-S209-Multi-organism-Run-S2	0.647506	0.0130062	0.22294	protein.linear.MS1	MP_SFC	1	0.378512
1135	P06738	S209-Multi-organism-Run-S1-S209-Multi-organism-Run-S2	-0.291499	0.275758	0.650227	protein.linear.MS1	MP_SFC	1	-0.263034
1136	P06780	S209-Multi-organism-Run-S1-S209-Multi-organism-Run-S2	-0.411838	0.367899	0.70787	protein.linear.MS1	MP_SFC	1	-0.263034
1137	P06787	S209-Multi-organism-Run-S1-S209-Multi-organism-Run-S2	-0.167002	0.616619	0.780308	protein.linear.MS1	MP_SFC	1	-0.263034
1138	P06959	S209-Multi-organism-Run-S1-S209-Multi-organism-Run-S2	0.633233	0.00304671	0.163664	protein.linear.MS1	MP_SFC	1	0.378512
1139	P06968	S209-Multi-organism-Run-S1-S209-Multi-organism-Run-S2	0.671449	0.0139739	0.225366	protein.linear.MS1	MP_SFC	1	0.378512
1140	P06971	S209-Multi-organism-Run-S1-S209-Multi-organism-Run-S2	0.348534	0.157063	0.558964	protein.linear.MS1	MP_SFC	1	0.378512
1141	P06983	S209-Multi-organism-Run-S1-S209-Multi-organism-Run-S2	0.27787	0.40326	0.720655	protein.linear.MS1	MP_SFC	1	0.378512
1142	P06987	S209-Multi-organism-Run-S1-S209-Multi-organism-Run-S2	0.444071	0.04437	0.349887	protein.linear.MS1	MP_SFC	1	0.378512
1143	P06989	S209-Multi-organism-Run-S1-S209-Multi-organism-Run-S2	0.336998	0.11934	0.506476	protein.linear.MS1	MP_SFC	1	0.378512
1144	P06992	S209-Multi-organism-Run-S1-S209-Multi-organism-Run-S2	0.702187	0.00899727	0.204455	protein.linear.MS1	MP_SFC	1	0.378512
1145	P06999	S209-Multi-organism-Run-S1-S209-Multi-organism-Run-S2	0.567564	0.00133841	0.13517	protein.linear.MS1	MP_SFC	1	0.378512
1146	P07003	S209-Multi-organism-Run-S1-S209-Multi-organism-Run-S2	0.437035	0.0417498	0.340596	protein.linear.MS1	MP_SFC	1	0.378512
1147	P07004	S209-Multi-organism-Run-S1-S209-Multi-organism-Run-S2	0.462231	0.0210268	0.26809	protein.linear.MS1	MP_SFC	1	0.378512
1148	P07012	S209-Multi-organism-Run-S1-S209-Multi-organism-Run-S2	0.599042	0.00643207	0.195344	protein.linear.MS1	MP_SFC	1	0.378512
1149	P07014	S209-Multi-organism-Run-S1-S209-Multi-organism-Run-S2	0.623964	0.00403873	0.17493	protein.linear.MS1	MP_SFC	1	0.378512
1150	P07023	S209-Multi-organism-Run-S1-S209-Multi-organism-Run-S2	0.334073	0.288688	0.658484	protein.linear.MS1	MP_SFC	1	0.378512
1151	P07024	S209-Multi-organism-Run-S1-S209-Multi-organism-Run-S2	0.38491	0.0111167	0.215325	protein.linear.MS1	MP_SFC	1	0.378512
1152	P07118	S209-Multi-organism-Run-S1-S209-Multi-organism-Run-S2	0.572159	0.00869209	0.201717	protein.linear.MS1	MP_SFC	1	0.378512
1153	P07143	S209-Multi-organism-Run-S1-S209-Multi-organism-Run-S2	-0.176266	0.248492	0.637596	protein.linear.MS1	MP_SFC	1	-0.263034
1154	P07149	S209-Multi-organism-Run-S1-S209-Multi-organism-Run-S2	-0.349713	0.214314	0.614993	protein.linear.MS1	MP_SFC	1	-0.263034
1155	P07170	S209-Multi-organism-Run-S1-S209-Multi-organism-Run-S2	-0.182957	0.503048	0.750808	protein.linear.MS1	MP_SFC	1	-0.263034
1156	P07172	S209-Multi-organism-Run-S1-S209-Multi-organism-Run-S2	-0.392804	0.435963	0.734528	protein.linear.MS1	MP_SFC	1	-0.263034
1157	P07213	S209-Multi-organism-Run-S1-S209-Multi-organism-Run-S2	-0.437613	0.292733	0.66188	protein.linear.MS1	MP_SFC	1	-0.263034
1158	P07244	S209-Multi-organism-Run-S1-S209-Multi-organism-Run-S2	-0.420802	0.395472	0.717184	protein.linear.MS1	MP_SFC	1	-0.263034
1159	P07245	S209-Multi-organism-Run-S1-S209-Multi-organism-Run-S2	-0.266354	0.26922	0.647491	protein.linear.MS1	MP_SFC	1	-0.263034
1160	P07246	S209-Multi-organism-Run-S1-S209-Multi-organism-Run-S2	-0.165395	0.479064	0.743863	protein.linear.MS1	MP_SFC	1	-0.263034
1161	P07251	S209-Multi-organism-Run-S1-S209-Multi-organism-Run-S2	-0.268596	0.225536	0.621492	protein.linear.MS1	MP_SFC	1	-0.263034
1162	P07256	S209-Multi-organism-Run-S1-S209-Multi-organism-Run-S2	-0.402047	0.288521	0.658397	protein.linear.MS1	MP_SFC	1	-0.263034
1163	P07257	S209-Multi-organism-Run-S1-S209-Multi-organism-Run-S2	-0.379907	0.208791	0.608536	protein.linear.MS1	MP_SFC	1	-0.263034
1164	P07259	S209-Multi-organism-Run-S1-S209-Multi-organism-Run-S2	-0.384064	0.243324	0.63234	protein.linear.MS1	MP_SFC	1	-0.263034
1165	P07260	S209-Multi-organism-Run-S1-S209-Multi-organism-Run-S2	-0.276442	0.268824	0.647246	protein.linear.MS1	MP_SFC	1	-0.263034
1166	P07262	S209-Multi-organism-Run-S1-S209-Multi-organism-Run-S2	-0.17333	0.374792	0.710619	protein.linear.MS1	MP_SFC	1	-0.263034
1167	P07263-2	S209-Multi-organism-Run-S1-S209-Multi-organism-Run-S2	-0.366768	0.209046	0.60906	protein.linear.MS1	MP_SFC	1	-0.263034
1168	P07264	S209-Multi-organism-Run-S1-S209-Multi-organism-Run-S2	-0.218285	0.359569	0.702545	protein.linear.MS1	MP_SFC	1	-0.263034
1169	P07267	S209-Multi-organism-Run-S1-S209-Multi-organism-Run-S2	-0.349579	0.0878475	0.459331	protein.linear.MS1	MP_SFC	1	-0.263034
1170	P07273	S209-Multi-organism-Run-S1-S209-Multi-organism-Run-S2	-0.665772	0.23308	0.62568	protein.linear.MS1	MP_SFC	1	-0.263034
1171	P07274	S209-Multi-organism-Run-S1-S209-Multi-organism-Run-S2	-0.359705	0.360775	0.702675	protein.linear.MS1	MP_SFC	1	-0.263034
1172	P07275	S209-Multi-organism-Run-S1-S209-Multi-organism-Run-S2	-0.190262	0.512601	0.753669	protein.linear.MS1	MP_SFC	1	-0.263034
1173	P07277	S209-Multi-organism-Run-S1-S209-Multi-organism-Run-S2	-0.474199	0.0688846	0.416061	protein.linear.MS1	MP_SFC	1	-0.263034
1174	P07278	S209-Multi-organism-Run-S1-S209-Multi-organism-Run-S2	-0.473262	0.0983938	0.474902	protein.linear.MS1	MP_SFC	1	-0.263034
1175	P07280;P07281	S209-Multi-organism-Run-S1-S209-Multi-organism-Run-S2	-0.316727	0.171436	0.574974	protein.linear.MS1	MP_SFC	1	-0.263034
1176	P07283	S209-Multi-organism-Run-S1-S209-Multi-organism-Run-S2	-0.530426	0.0268819	0.287994	protein.linear.MS1	MP_SFC	1	-0.263034
1177	P07284	S209-Multi-organism-Run-S1-S209-Multi-organism-Run-S2	-0.212811	0.462279	0.7416	protein.linear.MS1	MP_SFC	1	-0.263034
1178	P07342	S209-Multi-organism-Run-S1-S209-Multi-organism-Run-S2	-0.29449	0.192906	0.595288	protein.linear.MS1	MP_SFC	1	-0.263034
1179	P07395	S209-Multi-organism-Run-S1-S209-Multi-organism-Run-S2	0.524291	0.000730588	0.13517	protein.linear.MS1	MP_SFC	1	0.378512
1180	P07560	S209-Multi-organism-Run-S1-S209-Multi-organism-Run-S2	-0.0547298	0.906146	0.840759	protein.linear.MS1	MP_SFC	1	-0.263034
1181	P07604	S209-Multi-organism-Run-S1-S209-Multi-organism-Run-S2	0.709385	0.00372574	0.171341	protein.linear.MS1	MP_SFC	1	0.378512
1182	P07639	S209-Multi-organism-Run-S1-S209-Multi-organism-Run-S2	0.731673	0.0486916	0.365188	protein.linear.MS1	MP_SFC	1	0.378512
1183	P07650	S209-Multi-organism-Run-S1-S209-Multi-organism-Run-S2	0.588686	0.00396989	0.174632	protein.linear.MS1	MP_SFC	1	0.378512
1184	P07702	S209-Multi-organism-Run-S1-S209-Multi-organism-Run-S2	-0.182396	0.580154	0.770835	protein.linear.MS1	MP_SFC	1	-0.263034
1185	P07703	S209-Multi-organism-Run-S1-S209-Multi-organism-Run-S2	-0.182998	0.402186	0.720516	protein.linear.MS1	MP_SFC	1	-0.263034
1186	P07806;P07806-2	S209-Multi-organism-Run-S1-S209-Multi-organism-Run-S2	-0.270903	0.355281	0.700065	protein.linear.MS1	MP_SFC	1	-0.263034
1187	P07813	S209-Multi-organism-Run-S1-S209-Multi-organism-Run-S2	0.471736	0.0177995	0.24895	protein.linear.MS1	MP_SFC	1	0.378512
1188	P07862	S209-Multi-organism-Run-S1-S209-Multi-organism-Run-S2	0.515062	0.047112	0.359342	protein.linear.MS1	MP_SFC	1	0.378512
1189	P07913	S209-Multi-organism-Run-S1-S209-Multi-organism-Run-S2	0.612636	0.00248644	0.152295	protein.linear.MS1	MP_SFC	1	0.378512
1190	P07991	S209-Multi-organism-Run-S1-S209-Multi-organism-Run-S2	-0.343949	0.325973	0.683836	protein.linear.MS1	MP_SFC	1	-0.263034
1191	P08067	S209-Multi-organism-Run-S1-S209-Multi-organism-Run-S2	-0.46273	0.185934	0.58998	protein.linear.MS1	MP_SFC	1	-0.263034
1192	P08178	S209-Multi-organism-Run-S1-S209-Multi-organism-Run-S2	0.815647	0.0269943	0.287994	protein.linear.MS1	MP_SFC	1	0.378512
1193	P08192	S209-Multi-organism-Run-S1-S209-Multi-organism-Run-S2	0.42839	0.0437398	0.348684	protein.linear.MS1	MP_SFC	1	0.378512
1194	P08200	S209-Multi-organism-Run-S1-S209-Multi-organism-Run-S2	0.450365	0.0131425	0.223643	protein.linear.MS1	MP_SFC	1	0.378512
1195	P08244	S209-Multi-organism-Run-S1-S209-Multi-organism-Run-S2	0.300615	0.0733234	0.427744	protein.linear.MS1	MP_SFC	1	0.378512
1196	P08245	S209-Multi-organism-Run-S1-S209-Multi-organism-Run-S2	0.464774	0.120288	0.508649	protein.linear.MS1	MP_SFC	1	0.378512
1197	P08312	S209-Multi-organism-Run-S1-S209-Multi-organism-Run-S2	0.415858	0.0132041	0.223733	protein.linear.MS1	MP_SFC	1	0.378512
1198	P08331	S209-Multi-organism-Run-S1-S209-Multi-organism-Run-S2	0.4688	0.190478	0.592178	protein.linear.MS1	MP_SFC	1	0.378512
1199	P08390	S209-Multi-organism-Run-S1-S209-Multi-organism-Run-S2	0.603147	0.0121252	0.217365	protein.linear.MS1	MP_SFC	1	0.378512
1200	P08417	S209-Multi-organism-Run-S1-S209-Multi-organism-Run-S2	-0.382079	0.243309	0.63234	protein.linear.MS1	MP_SFC	1	-0.263034
1201	P08456	S209-Multi-organism-Run-S1-S209-Multi-organism-Run-S2	-0.350601	0.13175	0.528448	protein.linear.MS1	MP_SFC	1	-0.263034
1202	P08465	S209-Multi-organism-Run-S1-S209-Multi-organism-Run-S2	-0.412592	0.204848	0.605054	protein.linear.MS1	MP_SFC	1	-0.263034
1203	P08506	S209-Multi-organism-Run-S1-S209-Multi-organism-Run-S2	0.531837	0.116232	0.502817	protein.linear.MS1	MP_SFC	1	0.378512
1204	P08518	S209-Multi-organism-Run-S1-S209-Multi-organism-Run-S2	-0.197537	0.649221	0.785468	protein.linear.MS1	MP_SFC	1	-0.263034
1205	P08524	S209-Multi-organism-Run-S1-S209-Multi-organism-Run-S2	-0.254033	0.475888	0.743433	protein.linear.MS1	MP_SFC	1	-0.263034
1206	P08536	S209-Multi-organism-Run-S1-S209-Multi-organism-Run-S2	-0.176133	0.593995	0.772657	protein.linear.MS1	MP_SFC	1	-0.263034
1207	P08539	S209-Multi-organism-Run-S1-S209-Multi-organism-Run-S2	-0.452653	0.314344	0.67495	protein.linear.MS1	MP_SFC	1	-0.263034
1208	P08566	S209-Multi-organism-Run-S1-S209-Multi-organism-Run-S2	-0.322407	0.279783	0.652602	protein.linear.MS1	MP_SFC	1	-0.263034
1209	P08622	S209-Multi-organism-Run-S1-S209-Multi-organism-Run-S2	0.545107	0.142519	0.540378	protein.linear.MS1	MP_SFC	1	0.378512
1210	P08660	S209-Multi-organism-Run-S1-S209-Multi-organism-Run-S2	0.901953	0.0125581	0.220723	protein.linear.MS1	MP_SFC	1	0.378512
1211	P08679	S209-Multi-organism-Run-S1-S209-Multi-organism-Run-S2	-0.317403	0.61082	0.779435	protein.linear.MS1	MP_SFC	1	-0.263034
1212	P08839	S209-Multi-organism-Run-S1-S209-Multi-organism-Run-S2	0.561433	7.14474e-05	0.125704	protein.linear.MS1	MP_SFC	1	0.378512
1213	P08957	S209-Multi-organism-Run-S1-S209-Multi-organism-Run-S2	0.769376	0.0321363	0.310858	protein.linear.MS1	MP_SFC	1	0.378512
1214	P09030	S209-Multi-organism-Run-S1-S209-Multi-organism-Run-S2	0.616932	0.0165374	0.242706	protein.linear.MS1	MP_SFC	1	0.378512
1215	P09032	S209-Multi-organism-Run-S1-S209-Multi-organism-Run-S2	-0.460371	0.295391	0.664517	protein.linear.MS1	MP_SFC	1	-0.263034
1216	P09053	S209-Multi-organism-Run-S1-S209-Multi-organism-Run-S2	0.440566	0.275966	0.650227	protein.linear.MS1	MP_SFC	1	0.378512
1217	P09064	S209-Multi-organism-Run-S1-S209-Multi-organism-Run-S2	-0.167437	0.277523	0.651504	protein.linear.MS1	MP_SFC	1	-0.263034
1218	P09127	S209-Multi-organism-Run-S1-S209-Multi-organism-Run-S2	0.418255	0.0671034	0.413048	protein.linear.MS1	MP_SFC	1	0.378512
1219	P09158	S209-Multi-organism-Run-S1-S209-Multi-organism-Run-S2	0.198698	0.0759056	0.433444	protein.linear.MS1	MP_SFC	1	0.378512
1220	P09232	S209-Multi-organism-Run-S1-S209-Multi-organism-Run-S2	-0.350734	0.363488	0.704487	protein.linear.MS1	MP_SFC	1	-0.263034
1221	P09372	S209-Multi-organism-Run-S1-S209-Multi-organism-Run-S2	0.6091	0.00433579	0.176373	protein.linear.MS1	MP_SFC	1	0.378512
1222	P09373	S209-Multi-organism-Run-S1-S209-Multi-organism-Run-S2	0.423054	0.00216625	0.152295	protein.linear.MS1	MP_SFC	1	0.378512
1223	P09394	S209-Multi-organism-Run-S1-S209-Multi-organism-Run-S2	0.617894	0.00101872	0.13517	protein.linear.MS1	MP_SFC	1	0.378512
1224	P09424	S209-Multi-organism-Run-S1-S209-Multi-organism-Run-S2	0.389903	0.238539	0.628964	protein.linear.MS1	MP_SFC	1	0.378512
1225	P09435	S209-Multi-organism-Run-S1-S209-Multi-organism-Run-S2	-0.286417	0.126579	0.51815	protein.linear.MS1	MP_SFC	1	-0.263034
1226	P09436	S209-Multi-organism-Run-S1-S209-Multi-organism-Run-S2	-0.388364	0.0326603	0.311872	protein.linear.MS1	MP_SFC	1	-0.263034
1227	P09440	S209-Multi-organism-Run-S1-S209-Multi-organism-Run-S2	-0.0681601	0.884516	0.836158	protein.linear.MS1	MP_SFC	1	-0.263034
1228	P09446	S209-Multi-organism-Run-S1-S209-Multi-organism-Run-S2	0.010854	0.948815	0.84491	protein.linear.MS1	MP_SFC	1	-0.137504
1229	P09457	S209-Multi-organism-Run-S1-S209-Multi-organism-Run-S2	-0.433748	0.0815812	0.442049	protein.linear.MS1	MP_SFC	1	-0.263034
1230	P09546	S209-Multi-organism-Run-S1-S209-Multi-organism-Run-S2	0.511771	0.0323028	0.311286	protein.linear.MS1	MP_SFC	1	0.378512
1231	P09551	S209-Multi-organism-Run-S1-S209-Multi-organism-Run-S2	0.098353	0.642705	0.784346	protein.linear.MS1	MP_SFC	1	0.378512
1232	P09624	S209-Multi-organism-Run-S1-S209-Multi-organism-Run-S2	-0.457825	0.0657768	0.410912	protein.linear.MS1	MP_SFC	1	-0.263034
1233	P09733	S209-Multi-organism-Run-S1-S209-Multi-organism-Run-S2	-0.53995	0.161149	0.563047	protein.linear.MS1	MP_SFC	1	-0.263034
1234	P09734	S209-Multi-organism-Run-S1-S209-Multi-organism-Run-S2	-0.113942	0.906964	0.840811	protein.linear.MS1	MP_SFC	1	-0.263034
1235	P09831	S209-Multi-organism-Run-S1-S209-Multi-organism-Run-S2	0.162226	0.617018	0.780569	protein.linear.MS1	MP_SFC	1	0.378512
1236	P09832	S209-Multi-organism-Run-S1-S209-Multi-organism-Run-S2	0.718924	0.0366727	0.323235	protein.linear.MS1	MP_SFC	1	0.378512
1237	P09938	S209-Multi-organism-Run-S1-S209-Multi-organism-Run-S2	-0.403714	0.0793512	0.438574	protein.linear.MS1	MP_SFC	1	-0.263034
1238	P09996	S209-Multi-organism-Run-S1-S209-Multi-organism-Run-S2	0.412506	0.332402	0.686168	protein.linear.MS1	MP_SFC	1	0.378512
1239	P0A698	S209-Multi-organism-Run-S1-S209-Multi-organism-Run-S2	0.4204	0.0375071	0.326116	protein.linear.MS1	MP_SFC	1	0.378512
1240	P0A6A3	S209-Multi-organism-Run-S1-S209-Multi-organism-Run-S2	0.446715	0.117658	0.504341	protein.linear.MS1	MP_SFC	1	0.378512
1241	P0A6A6	S209-Multi-organism-Run-S1-S209-Multi-organism-Run-S2	2.32677	0.377375	0.710619	protein.linear.MS1	MP_SFC	1	0.378512
1242	P0A6A8	S209-Multi-organism-Run-S1-S209-Multi-organism-Run-S2	0.574343	0.0688547	0.416061	protein.linear.MS1	MP_SFC	1	0.378512
1243	P0A6B4	S209-Multi-organism-Run-S1-S209-Multi-organism-Run-S2	0.658457	0.017295	0.246102	protein.linear.MS1	MP_SFC	1	0.378512
1244	P0A6B7	S209-Multi-organism-Run-S1-S209-Multi-organism-Run-S2	0.605055	0.000879632	0.13517	protein.linear.MS1	MP_SFC	1	0.378512
1245	P0A6C1	S209-Multi-organism-Run-S1-S209-Multi-organism-Run-S2	0.640156	0.0869813	0.456511	protein.linear.MS1	MP_SFC	1	0.378512
1246	P0A6C5	S209-Multi-organism-Run-S1-S209-Multi-organism-Run-S2	1.05823	0.0574343	0.390874	protein.linear.MS1	MP_SFC	1	0.378512
1247	P0A6C8	S209-Multi-organism-Run-S1-S209-Multi-organism-Run-S2	0.261581	0.182553	0.586413	protein.linear.MS1	MP_SFC	1	0.378512
1248	P0A6D0	S209-Multi-organism-Run-S1-S209-Multi-organism-Run-S2	-1.58963	0.201653	0.60302	protein.linear.MS1	MP_SFC	1	0.378512
1249	P0A6D3	S209-Multi-organism-Run-S1-S209-Multi-organism-Run-S2	0.396951	0.0181435	0.251327	protein.linear.MS1	MP_SFC	1	0.378512
1250	P0A6D7	S209-Multi-organism-Run-S1-S209-Multi-organism-Run-S2	0.300609	0.232816	0.62568	protein.linear.MS1	MP_SFC	1	0.378512
1251	P0A6E4	S209-Multi-organism-Run-S1-S209-Multi-organism-Run-S2	0.492864	0.0171899	0.246102	protein.linear.MS1	MP_SFC	1	0.378512
1252	P0A6E6	S209-Multi-organism-Run-S1-S209-Multi-organism-Run-S2	0.490137	0.0139125	0.225366	protein.linear.MS1	MP_SFC	1	0.378512
1253	P0A6F1	S209-Multi-organism-Run-S1-S209-Multi-organism-Run-S2	0.358196	0.0211553	0.26809	protein.linear.MS1	MP_SFC	1	0.378512
1254	P0A6F3	S209-Multi-organism-Run-S1-S209-Multi-organism-Run-S2	0.528314	0.00699498	0.195344	protein.linear.MS1	MP_SFC	1	0.378512
1255	P0A6F5	S209-Multi-organism-Run-S1-S209-Multi-organism-Run-S2	0.377691	0.0924382	0.465414	protein.linear.MS1	MP_SFC	1	0.378512
1256	P0A6F9	S209-Multi-organism-Run-S1-S209-Multi-organism-Run-S2	0.448154	0.0637918	0.407071	protein.linear.MS1	MP_SFC	1	0.378512
1257	P0A6G3	S209-Multi-organism-Run-S1-S209-Multi-organism-Run-S2	0.624473	0.624857	0.78175	protein.linear.MS1	MP_SFC	1	0.378512
1258	P0A6G7	S209-Multi-organism-Run-S1-S209-Multi-organism-Run-S2	0.443703	0.060066	0.3997	protein.linear.MS1	MP_SFC	1	0.378512
1259	P0A6H1	S209-Multi-organism-Run-S1-S209-Multi-organism-Run-S2	0.442835	0.0299881	0.302371	protein.linear.MS1	MP_SFC	1	0.378512
1260	P0A6H5	S209-Multi-organism-Run-S1-S209-Multi-organism-Run-S2	0.542597	0.00616955	0.195344	protein.linear.MS1	MP_SFC	1	0.378512
1261	P0A6I0	S209-Multi-organism-Run-S1-S209-Multi-organism-Run-S2	0.453342	0.0985146	0.474902	protein.linear.MS1	MP_SFC	1	0.378512
1262	P0A6I3	S209-Multi-organism-Run-S1-S209-Multi-organism-Run-S2	0.498784	0.271927	0.648575	protein.linear.MS1	MP_SFC	1	0.378512
1263	P0A6I6	S209-Multi-organism-Run-S1-S209-Multi-organism-Run-S2	0.658635	0.252387	0.639687	protein.linear.MS1	MP_SFC	1	0.378512
1264	P0A6J5	S209-Multi-organism-Run-S1-S209-Multi-organism-Run-S2	0.58318	0.0699896	0.419472	protein.linear.MS1	MP_SFC	1	0.378512
1265	P0A6J8	S209-Multi-organism-Run-S1-S209-Multi-organism-Run-S2	0.705987	0.00726327	0.195344	protein.linear.MS1	MP_SFC	1	0.378512
1266	P0A6K3	S209-Multi-organism-Run-S1-S209-Multi-organism-Run-S2	0.502778	0.00114328	0.13517	protein.linear.MS1	MP_SFC	1	0.378512
1267	P0A6K6	S209-Multi-organism-Run-S1-S209-Multi-organism-Run-S2	0.44883	0.0253973	0.284009	protein.linear.MS1	MP_SFC	1	0.378512
1268	P0A6L0	S209-Multi-organism-Run-S1-S209-Multi-organism-Run-S2	0.269221	0.186371	0.58998	protein.linear.MS1	MP_SFC	1	0.378512
1269	P0A6L2	S209-Multi-organism-Run-S1-S209-Multi-organism-Run-S2	0.576722	0.0154499	0.234392	protein.linear.MS1	MP_SFC	1	0.378512
1270	P0A6L4	S209-Multi-organism-Run-S1-S209-Multi-organism-Run-S2	0.581186	0.00151485	0.13517	protein.linear.MS1	MP_SFC	1	0.378512
1271	P0A6L9	S209-Multi-organism-Run-S1-S209-Multi-organism-Run-S2	0.506011	0.0569144	0.390292	protein.linear.MS1	MP_SFC	1	0.378512
1272	P0A6M8	S209-Multi-organism-Run-S1-S209-Multi-organism-Run-S2	0.503797	0.0571087	0.3903	protein.linear.MS1	MP_SFC	1	0.378512
1273	P0A6N4	S209-Multi-organism-Run-S1-S209-Multi-organism-Run-S2	0.459095	0.0466108	0.356403	protein.linear.MS1	MP_SFC	1	0.378512
1274	P0A6N8	S209-Multi-organism-Run-S1-S209-Multi-organism-Run-S2	0.0355207	0.882053	0.835706	protein.linear.MS1	MP_SFC	1	0.378512
1275	P0A6P1	S209-Multi-organism-Run-S1-S209-Multi-organism-Run-S2	0.389132	0.264854	0.6462	protein.linear.MS1	MP_SFC	1	0.378512
1276	P0A6P5	S209-Multi-organism-Run-S1-S209-Multi-organism-Run-S2	0.73451	0.0111324	0.215325	protein.linear.MS1	MP_SFC	1	0.378512
1277	P0A6P7	S209-Multi-organism-Run-S1-S209-Multi-organism-Run-S2	0.642846	0.000882408	0.13517	protein.linear.MS1	MP_SFC	1	0.378512
1278	P0A6P9	S209-Multi-organism-Run-S1-S209-Multi-organism-Run-S2	0.660624	0.00281489	0.15814	protein.linear.MS1	MP_SFC	1	0.378512
1279	P0A6Q3	S209-Multi-organism-Run-S1-S209-Multi-organism-Run-S2	0.483212	0.000343197	0.125704	protein.linear.MS1	MP_SFC	1	0.378512
1280	P0A6Q6	S209-Multi-organism-Run-S1-S209-Multi-organism-Run-S2	0.444368	0.0182324	0.251552	protein.linear.MS1	MP_SFC	1	0.378512
1281	P0A6R0	S209-Multi-organism-Run-S1-S209-Multi-organism-Run-S2	0.484905	0.00470663	0.177595	protein.linear.MS1	MP_SFC	1	0.378512
1282	P0A6R3	S209-Multi-organism-Run-S1-S209-Multi-organism-Run-S2	0.547266	0.00673452	0.195344	protein.linear.MS1	MP_SFC	1	0.378512
1283	P0A6S0	S209-Multi-organism-Run-S1-S209-Multi-organism-Run-S2	0.415173	0.0448512	0.352061	protein.linear.MS1	MP_SFC	1	0.378512
1284	P0A6S3	S209-Multi-organism-Run-S1-S209-Multi-organism-Run-S2	0.463967	0.554652	0.764331	protein.linear.MS1	MP_SFC	1	0.378512
1285	P0A6S7	S209-Multi-organism-Run-S1-S209-Multi-organism-Run-S2	-0.43027	0.455362	0.740023	protein.linear.MS1	MP_SFC	1	0.378512
1286	P0A6T1	S209-Multi-organism-Run-S1-S209-Multi-organism-Run-S2	0.561802	0.0221038	0.272064	protein.linear.MS1	MP_SFC	1	0.378512
1287	P0A6T5	S209-Multi-organism-Run-S1-S209-Multi-organism-Run-S2	0.457502	0.194743	0.597307	protein.linear.MS1	MP_SFC	1	0.378512
1288	P0A6T9	S209-Multi-organism-Run-S1-S209-Multi-organism-Run-S2	0.400527	0.00760223	0.196265	protein.linear.MS1	MP_SFC	1	0.378512
1289	P0A6U3	S209-Multi-organism-Run-S1-S209-Multi-organism-Run-S2	0.853761	0.0349196	0.319013	protein.linear.MS1	MP_SFC	1	0.378512
1290	P0A6U5	S209-Multi-organism-Run-S1-S209-Multi-organism-Run-S2	0.522827	0.00778504	0.197311	protein.linear.MS1	MP_SFC	1	0.378512
1291	P0A6U8	S209-Multi-organism-Run-S1-S209-Multi-organism-Run-S2	-0.567528	0.394611	0.716881	protein.linear.MS1	MP_SFC	1	0.378512
1292	P0A6V5	S209-Multi-organism-Run-S1-S209-Multi-organism-Run-S2	0.292719	0.0382025	0.329284	protein.linear.MS1	MP_SFC	1	0.378512
1293	P0A6V8	S209-Multi-organism-Run-S1-S209-Multi-organism-Run-S2	0.627152	0.19194	0.594346	protein.linear.MS1	MP_SFC	1	0.378512
1294	P0A6W5	S209-Multi-organism-Run-S1-S209-Multi-organism-Run-S2	0.463031	0.0071971	0.195344	protein.linear.MS1	MP_SFC	1	0.378512
1295	P0A6W9	S209-Multi-organism-Run-S1-S209-Multi-organism-Run-S2	0.561328	0.0142721	0.226921	protein.linear.MS1	MP_SFC	1	0.378512
1296	P0A6X3	S209-Multi-organism-Run-S1-S209-Multi-organism-Run-S2	0.529447	0.0294412	0.301416	protein.linear.MS1	MP_SFC	1	0.378512
1297	P0A6X7	S209-Multi-organism-Run-S1-S209-Multi-organism-Run-S2	0.636881	0.0457474	0.354961	protein.linear.MS1	MP_SFC	1	0.378512
1298	P0A6Y1	S209-Multi-organism-Run-S1-S209-Multi-organism-Run-S2	0.457867	0.122898	0.51139	protein.linear.MS1	MP_SFC	1	0.378512
1299	P0A6Y5	S209-Multi-organism-Run-S1-S209-Multi-organism-Run-S2	0.324399	0.00163692	0.13517	protein.linear.MS1	MP_SFC	1	0.378512
1300	P0A6Y8	S209-Multi-organism-Run-S1-S209-Multi-organism-Run-S2	0.449022	0.0265004	0.287994	protein.linear.MS1	MP_SFC	1	0.378512
1301	P0A6Z1	S209-Multi-organism-Run-S1-S209-Multi-organism-Run-S2	0.666616	0.000436873	0.125704	protein.linear.MS1	MP_SFC	1	0.378512
1302	P0A6Z3	S209-Multi-organism-Run-S1-S209-Multi-organism-Run-S2	0.534602	0.000164753	0.125704	protein.linear.MS1	MP_SFC	1	0.378512
1303	P0A6Z6	S209-Multi-organism-Run-S1-S209-Multi-organism-Run-S2	0.524966	0.0820614	0.442049	protein.linear.MS1	MP_SFC	1	0.378512
1304	P0A705	S209-Multi-organism-Run-S1-S209-Multi-organism-Run-S2	0.556055	0.00653307	0.195344	protein.linear.MS1	MP_SFC	1	0.378512
1305	P0A707	S209-Multi-organism-Run-S1-S209-Multi-organism-Run-S2	0.643317	0.00725125	0.195344	protein.linear.MS1	MP_SFC	1	0.378512
1306	P0A715	S209-Multi-organism-Run-S1-S209-Multi-organism-Run-S2	0.59412	0.00334305	0.165523	protein.linear.MS1	MP_SFC	1	0.378512
1307	P0A717	S209-Multi-organism-Run-S1-S209-Multi-organism-Run-S2	0.66373	0.00242639	0.152295	protein.linear.MS1	MP_SFC	1	0.378512
1308	P0A720	S209-Multi-organism-Run-S1-S209-Multi-organism-Run-S2	0.627423	0.0541367	0.381946	protein.linear.MS1	MP_SFC	1	0.378512
1309	P0A722	S209-Multi-organism-Run-S1-S209-Multi-organism-Run-S2	0.663252	0.0608556	0.400133	protein.linear.MS1	MP_SFC	1	0.378512
1310	P0A729	S209-Multi-organism-Run-S1-S209-Multi-organism-Run-S2	0.351411	0.147016	0.54902	protein.linear.MS1	MP_SFC	1	0.378512
1311	P0A731	S209-Multi-organism-Run-S1-S209-Multi-organism-Run-S2	0.574304	0.188192	0.591458	protein.linear.MS1	MP_SFC	1	0.378512
1312	P0A734	S209-Multi-organism-Run-S1-S209-Multi-organism-Run-S2	0.711941	0.00653499	0.195344	protein.linear.MS1	MP_SFC	1	0.378512
1313	P0A744	S209-Multi-organism-Run-S1-S209-Multi-organism-Run-S2	0.30386	0.735852	0.805036	protein.linear.MS1	MP_SFC	1	0.378512
1314	P0A746	S209-Multi-organism-Run-S1-S209-Multi-organism-Run-S2	0.446556	0.0186698	0.254546	protein.linear.MS1	MP_SFC	1	0.378512
1315	P0A749	S209-Multi-organism-Run-S1-S209-Multi-organism-Run-S2	0.414227	0.11258	0.495096	protein.linear.MS1	MP_SFC	1	0.378512
1316	P0A763	S209-Multi-organism-Run-S1-S209-Multi-organism-Run-S2	0.416771	0.0172741	0.246102	protein.linear.MS1	MP_SFC	1	0.378512
1317	P0A780	S209-Multi-organism-Run-S1-S209-Multi-organism-Run-S2	0.317055	0.110009	0.490042	protein.linear.MS1	MP_SFC	1	0.378512
1318	P0A784	S209-Multi-organism-Run-S1-S209-Multi-organism-Run-S2	0.494018	0.123784	0.513755	protein.linear.MS1	MP_SFC	1	0.378512
1319	P0A786	S209-Multi-organism-Run-S1-S209-Multi-organism-Run-S2	0.639109	0.0424109	0.342848	protein.linear.MS1	MP_SFC	1	0.378512
1320	P0A794	S209-Multi-organism-Run-S1-S209-Multi-organism-Run-S2	0.661516	0.0682102	0.414336	protein.linear.MS1	MP_SFC	1	0.378512
1321	P0A796	S209-Multi-organism-Run-S1-S209-Multi-organism-Run-S2	0.585008	0.0249425	0.282664	protein.linear.MS1	MP_SFC	1	0.378512
1322	P0A799	S209-Multi-organism-Run-S1-S209-Multi-organism-Run-S2	0.609413	0.000937355	0.13517	protein.linear.MS1	MP_SFC	1	0.378512
1323	P0A7A2	S209-Multi-organism-Run-S1-S209-Multi-organism-Run-S2	0.800392	0.0486497	0.365188	protein.linear.MS1	MP_SFC	1	0.378512
1324	P0A7A7	S209-Multi-organism-Run-S1-S209-Multi-organism-Run-S2	1.05273	0.0650803	0.409158	protein.linear.MS1	MP_SFC	1	0.378512
1325	P0A7A9	S209-Multi-organism-Run-S1-S209-Multi-organism-Run-S2	0.533191	0.0244319	0.282401	protein.linear.MS1	MP_SFC	1	0.378512
1326	P0A7B5	S209-Multi-organism-Run-S1-S209-Multi-organism-Run-S2	0.429485	0.148352	0.550031	protein.linear.MS1	MP_SFC	1	0.378512
1327	P0A7B8	S209-Multi-organism-Run-S1-S209-Multi-organism-Run-S2	0.308293	0.21466	0.615214	protein.linear.MS1	MP_SFC	1	0.378512
1328	P0A7C2	S209-Multi-organism-Run-S1-S209-Multi-organism-Run-S2	0.687473	0.0768565	0.433817	protein.linear.MS1	MP_SFC	1	0.378512
1329	P0A7D1	S209-Multi-organism-Run-S1-S209-Multi-organism-Run-S2	0.79096	0.0416689	0.340596	protein.linear.MS1	MP_SFC	1	0.378512
1330	P0A7D4	S209-Multi-organism-Run-S1-S209-Multi-organism-Run-S2	0.73702	0.00995458	0.211457	protein.linear.MS1	MP_SFC	1	0.378512
1331	P0A7D7	S209-Multi-organism-Run-S1-S209-Multi-organism-Run-S2	0.355961	0.00535012	0.184854	protein.linear.MS1	MP_SFC	1	0.378512
1332	P0A7E1	S209-Multi-organism-Run-S1-S209-Multi-organism-Run-S2	0.320074	0.414375	0.72353	protein.linear.MS1	MP_SFC	1	0.378512
1333	P0A7E3	S209-Multi-organism-Run-S1-S209-Multi-organism-Run-S2	0.372069	0.0269866	0.287994	protein.linear.MS1	MP_SFC	1	0.378512
1334	P0A7E5	S209-Multi-organism-Run-S1-S209-Multi-organism-Run-S2	0.466222	0.000981868	0.13517	protein.linear.MS1	MP_SFC	1	0.378512
1335	P0A7E9	S209-Multi-organism-Run-S1-S209-Multi-organism-Run-S2	0.537337	0.119289	0.506476	protein.linear.MS1	MP_SFC	1	0.378512
1336	P0A7F3	S209-Multi-organism-Run-S1-S209-Multi-organism-Run-S2	-0.142098	0.668808	0.79043	protein.linear.MS1	MP_SFC	1	0.378512
1337	P0A7F6	S209-Multi-organism-Run-S1-S209-Multi-organism-Run-S2	0.449169	0.58604	0.771959	protein.linear.MS1	MP_SFC	1	0.378512
1338	P0A7F9	S209-Multi-organism-Run-S1-S209-Multi-organism-Run-S2	0.609666	0.0608319	0.400133	protein.linear.MS1	MP_SFC	1	0.378512
1339	P0A7G2	S209-Multi-organism-Run-S1-S209-Multi-organism-Run-S2	0.428042	0.0356481	0.320785	protein.linear.MS1	MP_SFC	1	0.378512
1340	P0A7G6	S209-Multi-organism-Run-S1-S209-Multi-organism-Run-S2	0.369037	0.0179837	0.249827	protein.linear.MS1	MP_SFC	1	0.378512
1341	P0A7H6	S209-Multi-organism-Run-S1-S209-Multi-organism-Run-S2	0.617828	0.0286265	0.296726	protein.linear.MS1	MP_SFC	1	0.378512
1342	P0A7I0	S209-Multi-organism-Run-S1-S209-Multi-organism-Run-S2	0.435224	0.0417818	0.340596	protein.linear.MS1	MP_SFC	1	0.378512
1343	P0A7I4	S209-Multi-organism-Run-S1-S209-Multi-organism-Run-S2	0.503266	0.049961	0.368161	protein.linear.MS1	MP_SFC	1	0.378512
1344	P0A7I7	S209-Multi-organism-Run-S1-S209-Multi-organism-Run-S2	0.353407	0.417451	0.724304	protein.linear.MS1	MP_SFC	1	0.378512
1345	P0A7J0	S209-Multi-organism-Run-S1-S209-Multi-organism-Run-S2	0.654429	0.120915	0.509168	protein.linear.MS1	MP_SFC	1	0.378512
1346	P0A7J3	S209-Multi-organism-Run-S1-S209-Multi-organism-Run-S2	0.560102	0.0781491	0.436165	protein.linear.MS1	MP_SFC	1	0.378512
1347	P0A7J7	S209-Multi-organism-Run-S1-S209-Multi-organism-Run-S2	0.394179	0.0276067	0.289902	protein.linear.MS1	MP_SFC	1	0.378512
1348	P0A7K2	S209-Multi-organism-Run-S1-S209-Multi-organism-Run-S2	0.631047	0.0537764	0.380722	protein.linear.MS1	MP_SFC	1	0.378512
1349	P0A7K6	S209-Multi-organism-Run-S1-S209-Multi-organism-Run-S2	0.509257	0.045237	0.352452	protein.linear.MS1	MP_SFC	1	0.378512
1350	P0A7L0	S209-Multi-organism-Run-S1-S209-Multi-organism-Run-S2	0.52272	0.0181975	0.251499	protein.linear.MS1	MP_SFC	1	0.378512
1351	P0A7L3	S209-Multi-organism-Run-S1-S209-Multi-organism-Run-S2	0.476839	0.219748	0.617565	protein.linear.MS1	MP_SFC	1	0.378512
1352	P0A7L8	S209-Multi-organism-Run-S1-S209-Multi-organism-Run-S2	0.483173	0.00463662	0.177538	protein.linear.MS1	MP_SFC	1	0.378512
1353	P0A7M2	S209-Multi-organism-Run-S1-S209-Multi-organism-Run-S2	0.518355	0.000924102	0.13517	protein.linear.MS1	MP_SFC	1	0.378512
1354	P0A7M6	S209-Multi-organism-Run-S1-S209-Multi-organism-Run-S2	0.521251	0.0228524	0.274668	protein.linear.MS1	MP_SFC	1	0.378512
1355	P0A7M9	S209-Multi-organism-Run-S1-S209-Multi-organism-Run-S2	0.664416	0.0359223	0.321465	protein.linear.MS1	MP_SFC	1	0.378512
1356	P0A7N4	S209-Multi-organism-Run-S1-S209-Multi-organism-Run-S2	0.398771	0.361157	0.70276	protein.linear.MS1	MP_SFC	1	0.378512
1357	P0A7N9	S209-Multi-organism-Run-S1-S209-Multi-organism-Run-S2	0.588175	0.0733268	0.427744	protein.linear.MS1	MP_SFC	1	0.378512
1358	P0A7P5	S209-Multi-organism-Run-S1-S209-Multi-organism-Run-S2	0.478211	0.0263141	0.287994	protein.linear.MS1	MP_SFC	1	0.378512
1359	P0A7Q1	S209-Multi-organism-Run-S1-S209-Multi-organism-Run-S2	0.412498	0.159648	0.561452	protein.linear.MS1	MP_SFC	1	0.378512
1360	P0A7Q6	S209-Multi-organism-Run-S1-S209-Multi-organism-Run-S2	0.471402	0.0177822	0.24895	protein.linear.MS1	MP_SFC	1	0.378512
1361	P0A7R1	S209-Multi-organism-Run-S1-S209-Multi-organism-Run-S2	0.47647	0.0552721	0.385285	protein.linear.MS1	MP_SFC	1	0.378512
1362	P0A7R5	S209-Multi-organism-Run-S1-S209-Multi-organism-Run-S2	0.569068	0.121242	0.509724	protein.linear.MS1	MP_SFC	1	0.378512
1363	P0A7R9	S209-Multi-organism-Run-S1-S209-Multi-organism-Run-S2	0.395531	0.0695182	0.417266	protein.linear.MS1	MP_SFC	1	0.378512
1364	P0A7S3	S209-Multi-organism-Run-S1-S209-Multi-organism-Run-S2	0.542959	0.109469	0.490042	protein.linear.MS1	MP_SFC	1	0.378512
1365	P0A7S9	S209-Multi-organism-Run-S1-S209-Multi-organism-Run-S2	0.434649	0.314803	0.674987	protein.linear.MS1	MP_SFC	1	0.378512
1366	P0A7T3	S209-Multi-organism-Run-S1-S209-Multi-organism-Run-S2	0.522474	0.0124391	0.220067	protein.linear.MS1	MP_SFC	1	0.378512
1367	P0A7T7	S209-Multi-organism-Run-S1-S209-Multi-organism-Run-S2	0.570818	0.00129526	0.13517	protein.linear.MS1	MP_SFC	1	0.378512
1368	P0A7U3	S209-Multi-organism-Run-S1-S209-Multi-organism-Run-S2	0.584704	0.00342122	0.165523	protein.linear.MS1	MP_SFC	1	0.378512
1369	P0A7U7	S209-Multi-organism-Run-S1-S209-Multi-organism-Run-S2	0.256504	0.547275	0.763347	protein.linear.MS1	MP_SFC	1	0.378512
1370	P0A7V0	S209-Multi-organism-Run-S1-S209-Multi-organism-Run-S2	0.431475	0.109203	0.48996	protein.linear.MS1	MP_SFC	1	0.378512
1371	P0A7V3	S209-Multi-organism-Run-S1-S209-Multi-organism-Run-S2	0.611924	0.0121398	0.217365	protein.linear.MS1	MP_SFC	1	0.378512
1372	P0A7V8	S209-Multi-organism-Run-S1-S209-Multi-organism-Run-S2	0.590701	0.0311465	0.307906	protein.linear.MS1	MP_SFC	1	0.378512
1373	P0A7W1	S209-Multi-organism-Run-S1-S209-Multi-organism-Run-S2	0.689147	0.00709901	0.195344	protein.linear.MS1	MP_SFC	1	0.378512
1374	P0A7W7	S209-Multi-organism-Run-S1-S209-Multi-organism-Run-S2	0.558434	0.013868	0.225147	protein.linear.MS1	MP_SFC	1	0.378512
1375	P0A7X3	S209-Multi-organism-Run-S1-S209-Multi-organism-Run-S2	0.515592	0.0892496	0.461263	protein.linear.MS1	MP_SFC	1	0.378512
1376	P0A7X6	S209-Multi-organism-Run-S1-S209-Multi-organism-Run-S2	0.925286	0.0513722	0.373413	protein.linear.MS1	MP_SFC	1	0.378512
1377	P0A7Y0	S209-Multi-organism-Run-S1-S209-Multi-organism-Run-S2	0.561107	0.0228469	0.274668	protein.linear.MS1	MP_SFC	1	0.378512
1378	P0A7Y8	S209-Multi-organism-Run-S1-S209-Multi-organism-Run-S2	0.389369	0.600481	0.775173	protein.linear.MS1	MP_SFC	1	0.378512
1379	P0A7Z0	S209-Multi-organism-Run-S1-S209-Multi-organism-Run-S2	0.453532	0.166882	0.569782	protein.linear.MS1	MP_SFC	1	0.378512
1380	P0A7Z4	S209-Multi-organism-Run-S1-S209-Multi-organism-Run-S2	0.610017	0.0282318	0.294143	protein.linear.MS1	MP_SFC	1	0.378512
1381	P0A800	S209-Multi-organism-Run-S1-S209-Multi-organism-Run-S2	0.450334	0.0101594	0.212566	protein.linear.MS1	MP_SFC	1	0.378512
1382	P0A805	S209-Multi-organism-Run-S1-S209-Multi-organism-Run-S2	0.779922	0.00713021	0.195344	protein.linear.MS1	MP_SFC	1	0.378512
1383	P0A812	S209-Multi-organism-Run-S1-S209-Multi-organism-Run-S2	0.385326	0.216832	0.616366	protein.linear.MS1	MP_SFC	1	0.378512
1384	P0A817	S209-Multi-organism-Run-S1-S209-Multi-organism-Run-S2	0.525054	0.0247999	0.282664	protein.linear.MS1	MP_SFC	1	0.378512
1385	P0A825	S209-Multi-organism-Run-S1-S209-Multi-organism-Run-S2	0.39805	0.113298	0.496217	protein.linear.MS1	MP_SFC	1	0.378512
1386	P0A832	S209-Multi-organism-Run-S1-S209-Multi-organism-Run-S2	0.769233	0.00698376	0.195344	protein.linear.MS1	MP_SFC	1	0.378512
1387	P0A836	S209-Multi-organism-Run-S1-S209-Multi-organism-Run-S2	0.576888	0.000255393	0.125704	protein.linear.MS1	MP_SFC	1	0.378512
1388	P0A847	S209-Multi-organism-Run-S1-S209-Multi-organism-Run-S2	0.528388	0.0481176	0.362228	protein.linear.MS1	MP_SFC	1	0.378512
1389	P0A850	S209-Multi-organism-Run-S1-S209-Multi-organism-Run-S2	0.426069	0.0491592	0.366766	protein.linear.MS1	MP_SFC	1	0.378512
1390	P0A853	S209-Multi-organism-Run-S1-S209-Multi-organism-Run-S2	0.505636	0.00331049	0.165523	protein.linear.MS1	MP_SFC	1	0.378512
1391	P0A855	S209-Multi-organism-Run-S1-S209-Multi-organism-Run-S2	0.826708	0.0164219	0.241843	protein.linear.MS1	MP_SFC	1	0.378512
1392	P0A858	S209-Multi-organism-Run-S1-S209-Multi-organism-Run-S2	0.679513	0.0171014	0.246102	protein.linear.MS1	MP_SFC	1	0.378512
1393	P0A862	S209-Multi-organism-Run-S1-S209-Multi-organism-Run-S2	0.35448	0.491203	0.746353	protein.linear.MS1	MP_SFC	1	0.378512
1394	P0A867	S209-Multi-organism-Run-S1-S209-Multi-organism-Run-S2	0.432652	0.565875	0.76667	protein.linear.MS1	MP_SFC	1	0.378512
1395	P0A870	S209-Multi-organism-Run-S1-S209-Multi-organism-Run-S2	0.550603	0.000427772	0.125704	protein.linear.MS1	MP_SFC	1	0.378512
1396	P0A877	S209-Multi-organism-Run-S1-S209-Multi-organism-Run-S2	0.518582	0.206148	0.606144	protein.linear.MS1	MP_SFC	1	0.378512
1397	P0A884	S209-Multi-organism-Run-S1-S209-Multi-organism-Run-S2	0.647957	0.00440658	0.176373	protein.linear.MS1	MP_SFC	1	0.378512
1398	P0A887	S209-Multi-organism-Run-S1-S209-Multi-organism-Run-S2	0.613551	0.00172201	0.13517	protein.linear.MS1	MP_SFC	1	0.378512
1399	P0A894	S209-Multi-organism-Run-S1-S209-Multi-organism-Run-S2	0.395274	0.209838	0.609137	protein.linear.MS1	MP_SFC	1	0.378512
1400	P0A898	S209-Multi-organism-Run-S1-S209-Multi-organism-Run-S2	0.75629	0.0573285	0.390811	protein.linear.MS1	MP_SFC	1	0.378512
1401	P0A8A0	S209-Multi-organism-Run-S1-S209-Multi-organism-Run-S2	0.42813	0.0988552	0.475177	protein.linear.MS1	MP_SFC	1	0.378512
1402	P0A8A2	S209-Multi-organism-Run-S1-S209-Multi-organism-Run-S2	0.411563	0.103227	0.481359	protein.linear.MS1	MP_SFC	1	0.378512
1403	P0A8A4	S209-Multi-organism-Run-S1-S209-Multi-organism-Run-S2	0.472878	0.16714	0.570097	protein.linear.MS1	MP_SFC	1	0.378512
1404	P0A8A8	S209-Multi-organism-Run-S1-S209-Multi-organism-Run-S2	-0.280995	0.715138	0.801707	protein.linear.MS1	MP_SFC	1	0.378512
1405	P0A8B5	S209-Multi-organism-Run-S1-S209-Multi-organism-Run-S2	0.292698	0.198641	0.600791	protein.linear.MS1	MP_SFC	1	0.378512
1406	P0A8C1	S209-Multi-organism-Run-S1-S209-Multi-organism-Run-S2	0.878748	0.00844978	0.200932	protein.linear.MS1	MP_SFC	1	0.378512
1407	P0A8C4	S209-Multi-organism-Run-S1-S209-Multi-organism-Run-S2	0.448268	0.00761728	0.196265	protein.linear.MS1	MP_SFC	1	0.378512
1408	P0A8D0	S209-Multi-organism-Run-S1-S209-Multi-organism-Run-S2	0.655419	0.00726382	0.195344	protein.linear.MS1	MP_SFC	1	0.378512
1409	P0A8D3	S209-Multi-organism-Run-S1-S209-Multi-organism-Run-S2	-0.353414	0.357125	0.700288	protein.linear.MS1	MP_SFC	1	0.378512
1410	P0A8E1	S209-Multi-organism-Run-S1-S209-Multi-organism-Run-S2	0.385158	0.0485872	0.365188	protein.linear.MS1	MP_SFC	1	0.378512
1411	P0A8E7	S209-Multi-organism-Run-S1-S209-Multi-organism-Run-S2	0.556967	0.00157208	0.13517	protein.linear.MS1	MP_SFC	1	0.378512
1412	P0A8F0	S209-Multi-organism-Run-S1-S209-Multi-organism-Run-S2	0.545624	0.00560995	0.187424	protein.linear.MS1	MP_SFC	1	0.378512
1413	P0A8F4	S209-Multi-organism-Run-S1-S209-Multi-organism-Run-S2	0.509325	0.0185249	0.2532	protein.linear.MS1	MP_SFC	1	0.378512
1414	P0A8F8	S209-Multi-organism-Run-S1-S209-Multi-organism-Run-S2	0.332331	0.0664503	0.412954	protein.linear.MS1	MP_SFC	1	0.378512
1415	P0A8G3	S209-Multi-organism-Run-S1-S209-Multi-organism-Run-S2	0.237234	0.790544	0.81598	protein.linear.MS1	MP_SFC	1	0.378512
1416	P0A8G6	S209-Multi-organism-Run-S1-S209-Multi-organism-Run-S2	0.509535	0.00395768	0.174632	protein.linear.MS1	MP_SFC	1	0.378512
1417	P0A8G9	S209-Multi-organism-Run-S1-S209-Multi-organism-Run-S2	0.440312	0.0034619	0.165523	protein.linear.MS1	MP_SFC	1	0.378512
1418	P0A8H6	S209-Multi-organism-Run-S1-S209-Multi-organism-Run-S2	-0.267269	0.759214	0.809313	protein.linear.MS1	MP_SFC	1	0.378512
1419	P0A8H8	S209-Multi-organism-Run-S1-S209-Multi-organism-Run-S2	0.510663	0.097024	0.473196	protein.linear.MS1	MP_SFC	1	0.378512
1420	P0A8I1	S209-Multi-organism-Run-S1-S209-Multi-organism-Run-S2	0.828412	0.0320123	0.310858	protein.linear.MS1	MP_SFC	1	0.378512
1421	P0A8I3	S209-Multi-organism-Run-S1-S209-Multi-organism-Run-S2	0.570622	0.0611225	0.400392	protein.linear.MS1	MP_SFC	1	0.378512
1422	P0A8I5	S209-Multi-organism-Run-S1-S209-Multi-organism-Run-S2	0.551439	0.0113982	0.215858	protein.linear.MS1	MP_SFC	1	0.378512
1423	P0A8I8	S209-Multi-organism-Run-S1-S209-Multi-organism-Run-S2	0.378114	0.441551	0.735766	protein.linear.MS1	MP_SFC	1	0.378512
1424	P0A8J4	S209-Multi-organism-Run-S1-S209-Multi-organism-Run-S2	0.633168	0.0572915	0.390811	protein.linear.MS1	MP_SFC	1	0.378512
1425	P0A8J8	S209-Multi-organism-Run-S1-S209-Multi-organism-Run-S2	0.729864	0.00508066	0.183756	protein.linear.MS1	MP_SFC	1	0.378512
1426	P0A8K1	S209-Multi-organism-Run-S1-S209-Multi-organism-Run-S2	0.499782	0.158517	0.5599	protein.linear.MS1	MP_SFC	1	0.378512
1427	P0A8K5	S209-Multi-organism-Run-S1-S209-Multi-organism-Run-S2	0.472134	0.103308	0.481359	protein.linear.MS1	MP_SFC	1	0.378512
1428	P0A8L1	S209-Multi-organism-Run-S1-S209-Multi-organism-Run-S2	0.631694	0.00165248	0.13517	protein.linear.MS1	MP_SFC	1	0.378512
1429	P0A8M0	S209-Multi-organism-Run-S1-S209-Multi-organism-Run-S2	0.56995	0.000363312	0.125704	protein.linear.MS1	MP_SFC	1	0.378512
1430	P0A8M3	S209-Multi-organism-Run-S1-S209-Multi-organism-Run-S2	0.731753	0.000807107	0.13517	protein.linear.MS1	MP_SFC	1	0.378512
1431	P0A8M6	S209-Multi-organism-Run-S1-S209-Multi-organism-Run-S2	0.435809	0.00333852	0.165523	protein.linear.MS1	MP_SFC	1	0.378512
1432	P0A8N0	S209-Multi-organism-Run-S1-S209-Multi-organism-Run-S2	0.317721	0.178405	0.582974	protein.linear.MS1	MP_SFC	1	0.378512
1433	P0A8N3	S209-Multi-organism-Run-S1-S209-Multi-organism-Run-S2	0.400625	0.00281658	0.15814	protein.linear.MS1	MP_SFC	1	0.378512
1434	P0A8N5	S209-Multi-organism-Run-S1-S209-Multi-organism-Run-S2	0.637117	0.00751198	0.196265	protein.linear.MS1	MP_SFC	1	0.378512
1435	P0A8P3	S209-Multi-organism-Run-S1-S209-Multi-organism-Run-S2	0.498417	0.0177234	0.248774	protein.linear.MS1	MP_SFC	1	0.378512
1436	P0A8R0	S209-Multi-organism-Run-S1-S209-Multi-organism-Run-S2	0.189387	0.368566	0.708099	protein.linear.MS1	MP_SFC	1	0.378512
1437	P0A8S1	S209-Multi-organism-Run-S1-S209-Multi-organism-Run-S2	0.494675	0.0510938	0.373166	protein.linear.MS1	MP_SFC	1	0.378512
1438	P0A8T1	S209-Multi-organism-Run-S1-S209-Multi-organism-Run-S2	0.659179	0.500206	0.749187	protein.linear.MS1	MP_SFC	1	0.378512
1439	P0A8T7	S209-Multi-organism-Run-S1-S209-Multi-organism-Run-S2	0.503804	0.00583283	0.188635	protein.linear.MS1	MP_SFC	1	0.378512
1440	P0A8U0	S209-Multi-organism-Run-S1-S209-Multi-organism-Run-S2	0.301942	0.202727	0.603924	protein.linear.MS1	MP_SFC	1	0.378512
1441	P0A8U6	S209-Multi-organism-Run-S1-S209-Multi-organism-Run-S2	0.255903	0.104699	0.481785	protein.linear.MS1	MP_SFC	1	0.378512
1442	P0A8V2	S209-Multi-organism-Run-S1-S209-Multi-organism-Run-S2	0.456578	0.0155992	0.235739	protein.linear.MS1	MP_SFC	1	0.378512
1443	P0A8V6	S209-Multi-organism-Run-S1-S209-Multi-organism-Run-S2	0.553011	0.00155842	0.13517	protein.linear.MS1	MP_SFC	1	0.378512
1444	P0A8W0	S209-Multi-organism-Run-S1-S209-Multi-organism-Run-S2	0.90868	0.000938577	0.13517	protein.linear.MS1	MP_SFC	1	0.378512
1445	P0A8W2	S209-Multi-organism-Run-S1-S209-Multi-organism-Run-S2	0.542908	0.345551	0.693377	protein.linear.MS1	MP_SFC	1	0.378512
1446	P0A8W5	S209-Multi-organism-Run-S1-S209-Multi-organism-Run-S2	0.547442	0.0306986	0.305794	protein.linear.MS1	MP_SFC	1	0.378512
1447	P0A8W8	S209-Multi-organism-Run-S1-S209-Multi-organism-Run-S2	0.648207	0.0333288	0.313046	protein.linear.MS1	MP_SFC	1	0.378512
1448	P0A8X0	S209-Multi-organism-Run-S1-S209-Multi-organism-Run-S2	0.627434	0.0977055	0.474116	protein.linear.MS1	MP_SFC	1	0.378512
1449	P0A8Y5	S209-Multi-organism-Run-S1-S209-Multi-organism-Run-S2	0.737387	0.0236061	0.279435	protein.linear.MS1	MP_SFC	1	0.378512
1450	P0A8Z3	S209-Multi-organism-Run-S1-S209-Multi-organism-Run-S2	-0.233007	0.630511	0.78175	protein.linear.MS1	MP_SFC	1	0.378512
1451	P0A903	S209-Multi-organism-Run-S1-S209-Multi-organism-Run-S2	0.621698	0.0167299	0.243213	protein.linear.MS1	MP_SFC	1	0.378512
1452	P0A905	S209-Multi-organism-Run-S1-S209-Multi-organism-Run-S2	0.306184	0.182162	0.586413	protein.linear.MS1	MP_SFC	1	0.378512
1453	P0A908	S209-Multi-organism-Run-S1-S209-Multi-organism-Run-S2	0.520705	0.0775988	0.434973	protein.linear.MS1	MP_SFC	1	0.378512
1454	P0A910	S209-Multi-organism-Run-S1-S209-Multi-organism-Run-S2	0.404162	0.000211304	0.125704	protein.linear.MS1	MP_SFC	1	0.378512
1455	P0A912	S209-Multi-organism-Run-S1-S209-Multi-organism-Run-S2	0.435068	0.101843	0.481359	protein.linear.MS1	MP_SFC	1	0.378512
1456	P0A917	S209-Multi-organism-Run-S1-S209-Multi-organism-Run-S2	0.555625	0.0693949	0.417145	protein.linear.MS1	MP_SFC	1	0.378512
1457	P0A940	S209-Multi-organism-Run-S1-S209-Multi-organism-Run-S2	0.525746	0.000357674	0.125704	protein.linear.MS1	MP_SFC	1	0.378512
1458	P0A944	S209-Multi-organism-Run-S1-S209-Multi-organism-Run-S2	0.457186	0.266243	0.6462	protein.linear.MS1	MP_SFC	1	0.378512
1459	P0A948	S209-Multi-organism-Run-S1-S209-Multi-organism-Run-S2	0.757452	0.159237	0.561251	protein.linear.MS1	MP_SFC	1	0.378512
1460	P0A953	S209-Multi-organism-Run-S1-S209-Multi-organism-Run-S2	0.433706	0.0250674	0.282664	protein.linear.MS1	MP_SFC	1	0.378512
1461	P0A955	S209-Multi-organism-Run-S1-S209-Multi-organism-Run-S2	0.285816	0.137545	0.535106	protein.linear.MS1	MP_SFC	1	0.378512
1462	P0A959	S209-Multi-organism-Run-S1-S209-Multi-organism-Run-S2	0.339999	0.329727	0.685249	protein.linear.MS1	MP_SFC	1	0.378512
1463	P0A962	S209-Multi-organism-Run-S1-S209-Multi-organism-Run-S2	0.00750547	0.982092	0.849722	protein.linear.MS1	MP_SFC	1	0.378512
1464	P0A972	S209-Multi-organism-Run-S1-S209-Multi-organism-Run-S2	0.576494	0.011889	0.217365	protein.linear.MS1	MP_SFC	1	0.378512
1465	P0A988	S209-Multi-organism-Run-S1-S209-Multi-organism-Run-S2	0.235724	0.516653	0.7554	protein.linear.MS1	MP_SFC	1	0.378512
1466	P0A991	S209-Multi-organism-Run-S1-S209-Multi-organism-Run-S2	0.440142	0.105313	0.482391	protein.linear.MS1	MP_SFC	1	0.378512
1467	P0A993	S209-Multi-organism-Run-S1-S209-Multi-organism-Run-S2	0.503024	0.00656364	0.195344	protein.linear.MS1	MP_SFC	1	0.378512
1468	P0A998	S209-Multi-organism-Run-S1-S209-Multi-organism-Run-S2	0.666189	0.000676466	0.13517	protein.linear.MS1	MP_SFC	1	0.378512
1469	P0A9A6	S209-Multi-organism-Run-S1-S209-Multi-organism-Run-S2	0.616048	0.00210961	0.15094	protein.linear.MS1	MP_SFC	1	0.378512
1470	P0A9A9	S209-Multi-organism-Run-S1-S209-Multi-organism-Run-S2	0.505549	0.115377	0.501788	protein.linear.MS1	MP_SFC	1	0.378512
1471	P0A9B2	S209-Multi-organism-Run-S1-S209-Multi-organism-Run-S2	0.354586	0.0642197	0.408058	protein.linear.MS1	MP_SFC	1	0.378512
1472	P0A9B6	S209-Multi-organism-Run-S1-S209-Multi-organism-Run-S2	-0.287684	0.511352	0.753646	protein.linear.MS1	MP_SFC	1	0.378512
1473	P0A9C5	S209-Multi-organism-Run-S1-S209-Multi-organism-Run-S2	0.582911	0.00246094	0.152295	protein.linear.MS1	MP_SFC	1	0.378512
1474	P0A9D2	S209-Multi-organism-Run-S1-S209-Multi-organism-Run-S2	0.352967	0.119399	0.506476	protein.linear.MS1	MP_SFC	1	0.378512
1475	P0A9D4	S209-Multi-organism-Run-S1-S209-Multi-organism-Run-S2	0.250789	0.367016	0.707518	protein.linear.MS1	MP_SFC	1	0.378512
1476	P0A9D8	S209-Multi-organism-Run-S1-S209-Multi-organism-Run-S2	0.698701	0.00423628	0.176373	protein.linear.MS1	MP_SFC	1	0.378512
1477	P0A9F3	S209-Multi-organism-Run-S1-S209-Multi-organism-Run-S2	0.528687	0.0588085	0.395562	protein.linear.MS1	MP_SFC	1	0.378512
1478	P0A9G6	S209-Multi-organism-Run-S1-S209-Multi-organism-Run-S2	0.377263	0.0629575	0.403979	protein.linear.MS1	MP_SFC	1	0.378512
1479	P0A9H1	S209-Multi-organism-Run-S1-S209-Multi-organism-Run-S2	0.846953	0.0796173	0.439171	protein.linear.MS1	MP_SFC	1	0.378512
1480	P0A9H5	S209-Multi-organism-Run-S1-S209-Multi-organism-Run-S2	0.47936	0.149913	0.551074	protein.linear.MS1	MP_SFC	1	0.378512
1481	P0A9H7	S209-Multi-organism-Run-S1-S209-Multi-organism-Run-S2	0.394758	0.116083	0.502817	protein.linear.MS1	MP_SFC	1	0.378512
1482	P0A9I3	S209-Multi-organism-Run-S1-S209-Multi-organism-Run-S2	0.468149	0.00106621	0.13517	protein.linear.MS1	MP_SFC	1	0.378512
1483	P0A9J0	S209-Multi-organism-Run-S1-S209-Multi-organism-Run-S2	0.825822	0.040658	0.339588	protein.linear.MS1	MP_SFC	1	0.378512
1484	P0A9J8	S209-Multi-organism-Run-S1-S209-Multi-organism-Run-S2	0.419867	0.434123	0.733909	protein.linear.MS1	MP_SFC	1	0.378512
1485	P0A9K3	S209-Multi-organism-Run-S1-S209-Multi-organism-Run-S2	0.286296	0.273272	0.648683	protein.linear.MS1	MP_SFC	1	0.378512
1486	P0A9K9	S209-Multi-organism-Run-S1-S209-Multi-organism-Run-S2	0.664522	0.0330842	0.313046	protein.linear.MS1	MP_SFC	1	0.378512
1487	P0A9L3	S209-Multi-organism-Run-S1-S209-Multi-organism-Run-S2	0.613091	0.00289141	0.161222	protein.linear.MS1	MP_SFC	1	0.378512
1488	P0A9L5	S209-Multi-organism-Run-S1-S209-Multi-organism-Run-S2	0.421867	0.0453162	0.35263	protein.linear.MS1	MP_SFC	1	0.378512
1489	P0A9L8	S209-Multi-organism-Run-S1-S209-Multi-organism-Run-S2	0.69952	0.0521277	0.375921	protein.linear.MS1	MP_SFC	1	0.378512
1490	P0A9M2	S209-Multi-organism-Run-S1-S209-Multi-organism-Run-S2	0.328377	0.0230834	0.27608	protein.linear.MS1	MP_SFC	1	0.378512
1491	P0A9M5	S209-Multi-organism-Run-S1-S209-Multi-organism-Run-S2	0.605698	0.16542	0.568877	protein.linear.MS1	MP_SFC	1	0.378512
1492	P0A9M8	S209-Multi-organism-Run-S1-S209-Multi-organism-Run-S2	0.461707	0.0013374	0.13517	protein.linear.MS1	MP_SFC	1	0.378512
1493	P0A9N4	S209-Multi-organism-Run-S1-S209-Multi-organism-Run-S2	0.386393	0.0175977	0.247439	protein.linear.MS1	MP_SFC	1	0.378512
1494	P0A9P0	S209-Multi-organism-Run-S1-S209-Multi-organism-Run-S2	0.488572	0.00082077	0.13517	protein.linear.MS1	MP_SFC	1	0.378512
1495	P0A9P4	S209-Multi-organism-Run-S1-S209-Multi-organism-Run-S2	0.513039	0.00467723	0.177538	protein.linear.MS1	MP_SFC	1	0.378512
1496	P0A9P6	S209-Multi-organism-Run-S1-S209-Multi-organism-Run-S2	0.501431	0.00380582	0.171469	protein.linear.MS1	MP_SFC	1	0.378512
1497	P0A9Q1	S209-Multi-organism-Run-S1-S209-Multi-organism-Run-S2	0.614546	0.00883909	0.203024	protein.linear.MS1	MP_SFC	1	0.378512
1498	P0A9Q5	S209-Multi-organism-Run-S1-S209-Multi-organism-Run-S2	0.559475	0.00716413	0.195344	protein.linear.MS1	MP_SFC	1	0.378512
1499	P0A9Q7	S209-Multi-organism-Run-S1-S209-Multi-organism-Run-S2	0.575208	0.0144245	0.228103	protein.linear.MS1	MP_SFC	1	0.378512
1500	P0A9Q9	S209-Multi-organism-Run-S1-S209-Multi-organism-Run-S2	0.642333	0.00672069	0.195344	protein.linear.MS1	MP_SFC	1	0.378512
1501	P0A9R4	S209-Multi-organism-Run-S1-S209-Multi-organism-Run-S2	0.757326	0.097046	0.473196	protein.linear.MS1	MP_SFC	1	0.378512
1502	P0A9R7	S209-Multi-organism-Run-S1-S209-Multi-organism-Run-S2	0.599096	0.0480763	0.362228	protein.linear.MS1	MP_SFC	1	0.378512
1503	P0A9S3	S209-Multi-organism-Run-S1-S209-Multi-organism-Run-S2	0.39788	0.109941	0.490042	protein.linear.MS1	MP_SFC	1	0.378512
1504	P0A9T0	S209-Multi-organism-Run-S1-S209-Multi-organism-Run-S2	0.389811	0.139772	0.538952	protein.linear.MS1	MP_SFC	1	0.378512
1505	P0A9T4	S209-Multi-organism-Run-S1-S209-Multi-organism-Run-S2	0.715454	0.0514899	0.373413	protein.linear.MS1	MP_SFC	1	0.378512
1506	P0A9T6	S209-Multi-organism-Run-S1-S209-Multi-organism-Run-S2	-0.0631626	0.804599	0.819502	protein.linear.MS1	MP_SFC	1	0.378512
1507	P0A9U3	S209-Multi-organism-Run-S1-S209-Multi-organism-Run-S2	0.390351	0.00733055	0.195344	protein.linear.MS1	MP_SFC	1	0.378512
1508	P0A9V1	S209-Multi-organism-Run-S1-S209-Multi-organism-Run-S2	0.450296	0.116356	0.50307	protein.linear.MS1	MP_SFC	1	0.378512
1509	P0A9W3	S209-Multi-organism-Run-S1-S209-Multi-organism-Run-S2	0.622033	0.00308031	0.163664	protein.linear.MS1	MP_SFC	1	0.378512
1510	P0A9W6	S209-Multi-organism-Run-S1-S209-Multi-organism-Run-S2	0.590525	0.0477955	0.361824	protein.linear.MS1	MP_SFC	1	0.378512
1511	P0A9W9	S209-Multi-organism-Run-S1-S209-Multi-organism-Run-S2	0.516403	0.00021987	0.125704	protein.linear.MS1	MP_SFC	1	0.378512
1512	P0A9X4	S209-Multi-organism-Run-S1-S209-Multi-organism-Run-S2	0.60932	0.0936211	0.467099	protein.linear.MS1	MP_SFC	1	0.378512
1513	P0A9X9	S209-Multi-organism-Run-S1-S209-Multi-organism-Run-S2	0.44115	0.088666	0.46012	protein.linear.MS1	MP_SFC	1	0.378512
1514	P0A9Y6	S209-Multi-organism-Run-S1-S209-Multi-organism-Run-S2	0.409219	0.457121	0.740352	protein.linear.MS1	MP_SFC	1	0.378512
1515	P0A9Z1	S209-Multi-organism-Run-S1-S209-Multi-organism-Run-S2	0.627482	0.0147984	0.229207	protein.linear.MS1	MP_SFC	1	0.378512
1516	P0AA04	S209-Multi-organism-Run-S1-S209-Multi-organism-Run-S2	0.509507	0.00822627	0.198536	protein.linear.MS1	MP_SFC	1	0.378512
1517	P0AA10	S209-Multi-organism-Run-S1-S209-Multi-organism-Run-S2	0.589211	0.000796982	0.13517	protein.linear.MS1	MP_SFC	1	0.378512
1518	P0AA16	S209-Multi-organism-Run-S1-S209-Multi-organism-Run-S2	0.65113	0.00234219	0.152295	protein.linear.MS1	MP_SFC	1	0.378512
1519	P0AA25	S209-Multi-organism-Run-S1-S209-Multi-organism-Run-S2	0.442508	0.00322713	0.165523	protein.linear.MS1	MP_SFC	1	0.378512
1520	P0AA43	S209-Multi-organism-Run-S1-S209-Multi-organism-Run-S2	0.345882	0.0649252	0.408634	protein.linear.MS1	MP_SFC	1	0.378512
1521	P0AA57	S209-Multi-organism-Run-S1-S209-Multi-organism-Run-S2	0.731023	0.0449897	0.352123	protein.linear.MS1	MP_SFC	1	0.378512
1522	P0AAB4	S209-Multi-organism-Run-S1-S209-Multi-organism-Run-S2	0.452574	0.0731015	0.427744	protein.linear.MS1	MP_SFC	1	0.378512
1523	P0AAB6	S209-Multi-organism-Run-S1-S209-Multi-organism-Run-S2	0.66112	0.0080826	0.198054	protein.linear.MS1	MP_SFC	1	0.378512
1524	P0AAB8	S209-Multi-organism-Run-S1-S209-Multi-organism-Run-S2	0.417146	0.153003	0.554974	protein.linear.MS1	MP_SFC	1	0.378512
1525	P0AAC0	S209-Multi-organism-Run-S1-S209-Multi-organism-Run-S2	0.614037	0.00228467	0.152295	protein.linear.MS1	MP_SFC	1	0.378512
1526	P0AAC8	S209-Multi-organism-Run-S1-S209-Multi-organism-Run-S2	0.572743	0.000697977	0.13517	protein.linear.MS1	MP_SFC	1	0.378512
1527	P0AAF6	S209-Multi-organism-Run-S1-S209-Multi-organism-Run-S2	0.631287	0.00375104	0.171341	protein.linear.MS1	MP_SFC	1	0.378512
1528	P0AAG8	S209-Multi-organism-Run-S1-S209-Multi-organism-Run-S2	0.338801	0.434435	0.734018	protein.linear.MS1	MP_SFC	1	0.378512
1529	P0AAI3	S209-Multi-organism-Run-S1-S209-Multi-organism-Run-S2	0.911144	0.137002	0.534978	protein.linear.MS1	MP_SFC	1	0.378512
1530	P0AAI5	S209-Multi-organism-Run-S1-S209-Multi-organism-Run-S2	0.351475	0.0750865	0.431162	protein.linear.MS1	MP_SFC	1	0.378512
1531	P0AAI9	S209-Multi-organism-Run-S1-S209-Multi-organism-Run-S2	0.25286	0.197838	0.600301	protein.linear.MS1	MP_SFC	1	0.378512
1532	P0AAN9	S209-Multi-organism-Run-S1-S209-Multi-organism-Run-S2	0.854304	5.60493e-06	0.0453161	protein.linear.MS1	MP_SFC	1	0.378512
1533	P0AAP3	S209-Multi-organism-Run-S1-S209-Multi-organism-Run-S2	0.476549	0.0134615	0.223733	protein.linear.MS1	MP_SFC	1	0.378512
1534	P0AAR3	S209-Multi-organism-Run-S1-S209-Multi-organism-Run-S2	0.659042	0.0105907	0.212566	protein.linear.MS1	MP_SFC	1	0.378512
1535	P0AAS0	S209-Multi-organism-Run-S1-S209-Multi-organism-Run-S2	0.230877	0.430418	0.732353	protein.linear.MS1	MP_SFC	1	0.378512
1536	P0AAS7	S209-Multi-organism-Run-S1-S209-Multi-organism-Run-S2	0.54769	0.00735647	0.195344	protein.linear.MS1	MP_SFC	1	0.378512
1537	P0AAT6	S209-Multi-organism-Run-S1-S209-Multi-organism-Run-S2	0.449339	0.00318248	0.165523	protein.linear.MS1	MP_SFC	1	0.378512
1538	P0AAT9	S209-Multi-organism-Run-S1-S209-Multi-organism-Run-S2	0.497863	0.00569256	0.187855	protein.linear.MS1	MP_SFC	1	0.378512
1539	P0AAV6	S209-Multi-organism-Run-S1-S209-Multi-organism-Run-S2	0.675388	0.048817	0.365789	protein.linear.MS1	MP_SFC	1	0.378512
1540	P0AAX8	S209-Multi-organism-Run-S1-S209-Multi-organism-Run-S2	0.487989	0.156488	0.558099	protein.linear.MS1	MP_SFC	1	0.378512
1541	P0AAY6	S209-Multi-organism-Run-S1-S209-Multi-organism-Run-S2	0.775332	0.0289744	0.298166	protein.linear.MS1	MP_SFC	1	0.378512
1542	P0AAZ4	S209-Multi-organism-Run-S1-S209-Multi-organism-Run-S2	0.613941	0.339787	0.691464	protein.linear.MS1	MP_SFC	1	0.378512
1543	P0AAZ7	S209-Multi-organism-Run-S1-S209-Multi-organism-Run-S2	0.535791	0.0494682	0.366929	protein.linear.MS1	MP_SFC	1	0.378512
1544	P0AB24	S209-Multi-organism-Run-S1-S209-Multi-organism-Run-S2	0.507528	0.00927719	0.204935	protein.linear.MS1	MP_SFC	1	0.378512
1545	P0AB28	S209-Multi-organism-Run-S1-S209-Multi-organism-Run-S2	0.427579	0.0613984	0.400392	protein.linear.MS1	MP_SFC	1	0.378512
1546	P0AB43	S209-Multi-organism-Run-S1-S209-Multi-organism-Run-S2	0.55798	0.162928	0.565112	protein.linear.MS1	MP_SFC	1	0.378512
1547	P0AB52	S209-Multi-organism-Run-S1-S209-Multi-organism-Run-S2	0.576506	0.0161973	0.240285	protein.linear.MS1	MP_SFC	1	0.378512
1548	P0AB55	S209-Multi-organism-Run-S1-S209-Multi-organism-Run-S2	0.337281	0.0480206	0.362171	protein.linear.MS1	MP_SFC	1	0.378512
1549	P0AB61	S209-Multi-organism-Run-S1-S209-Multi-organism-Run-S2	0.571782	0.0017093	0.13517	protein.linear.MS1	MP_SFC	1	0.378512
1550	P0AB71	S209-Multi-organism-Run-S1-S209-Multi-organism-Run-S2	0.484583	0.0787678	0.436914	protein.linear.MS1	MP_SFC	1	0.378512
1551	P0AB77	S209-Multi-organism-Run-S1-S209-Multi-organism-Run-S2	0.633935	0.0449006	0.352107	protein.linear.MS1	MP_SFC	1	0.378512
1552	P0AB80	S209-Multi-organism-Run-S1-S209-Multi-organism-Run-S2	0.58517	0.000244302	0.125704	protein.linear.MS1	MP_SFC	1	0.378512
1553	P0AB89	S209-Multi-organism-Run-S1-S209-Multi-organism-Run-S2	0.587254	0.0187972	0.254993	protein.linear.MS1	MP_SFC	1	0.378512
1554	P0AB91	S209-Multi-organism-Run-S1-S209-Multi-organism-Run-S2	0.63197	0.000157331	0.125704	protein.linear.MS1	MP_SFC	1	0.378512
1555	P0ABA0	S209-Multi-organism-Run-S1-S209-Multi-organism-Run-S2	0.433409	0.088528	0.459912	protein.linear.MS1	MP_SFC	1	0.378512
1556	P0ABA4	S209-Multi-organism-Run-S1-S209-Multi-organism-Run-S2	0.638348	0.0127848	0.222042	protein.linear.MS1	MP_SFC	1	0.378512
1557	P0ABA6	S209-Multi-organism-Run-S1-S209-Multi-organism-Run-S2	0.566974	0.00472266	0.177595	protein.linear.MS1	MP_SFC	1	0.378512
1558	P0ABB0	S209-Multi-organism-Run-S1-S209-Multi-organism-Run-S2	0.596982	0.00414356	0.176373	protein.linear.MS1	MP_SFC	1	0.378512
1559	P0ABB4	S209-Multi-organism-Run-S1-S209-Multi-organism-Run-S2	0.367965	0.0099201	0.211457	protein.linear.MS1	MP_SFC	1	0.378512
1560	P0ABC7	S209-Multi-organism-Run-S1-S209-Multi-organism-Run-S2	0.63167	0.00437473	0.176373	protein.linear.MS1	MP_SFC	1	0.378512
1561	P0ABD3	S209-Multi-organism-Run-S1-S209-Multi-organism-Run-S2	0.289364	0.0265247	0.287994	protein.linear.MS1	MP_SFC	1	0.378512
1562	P0ABD5	S209-Multi-organism-Run-S1-S209-Multi-organism-Run-S2	0.622004	0.0260328	0.287994	protein.linear.MS1	MP_SFC	1	0.378512
1563	P0ABD8	S209-Multi-organism-Run-S1-S209-Multi-organism-Run-S2	0.793183	0.15716	0.558964	protein.linear.MS1	MP_SFC	1	0.378512
1564	P0ABE2	S209-Multi-organism-Run-S1-S209-Multi-organism-Run-S2	0.559237	0.199548	0.601141	protein.linear.MS1	MP_SFC	1	0.378512
1565	P0ABF1	S209-Multi-organism-Run-S1-S209-Multi-organism-Run-S2	0.575464	0.00534948	0.184854	protein.linear.MS1	MP_SFC	1	0.378512
1566	P0ABF6	S209-Multi-organism-Run-S1-S209-Multi-organism-Run-S2	0.578241	0.190056	0.592178	protein.linear.MS1	MP_SFC	1	0.378512
1567	P0ABH0	S209-Multi-organism-Run-S1-S209-Multi-organism-Run-S2	0.43921	0.36431	0.704487	protein.linear.MS1	MP_SFC	1	0.378512
1568	P0ABH7	S209-Multi-organism-Run-S1-S209-Multi-organism-Run-S2	0.610463	0.00721405	0.195344	protein.linear.MS1	MP_SFC	1	0.378512
1569	P0ABH9	S209-Multi-organism-Run-S1-S209-Multi-organism-Run-S2	0.54404	0.000435063	0.125704	protein.linear.MS1	MP_SFC	1	0.378512
1570	P0ABJ1	S209-Multi-organism-Run-S1-S209-Multi-organism-Run-S2	1.13781	0.0231934	0.276444	protein.linear.MS1	MP_SFC	1	0.378512
1571	P0ABJ9	S209-Multi-organism-Run-S1-S209-Multi-organism-Run-S2	0.721503	0.446718	0.738207	protein.linear.MS1	MP_SFC	1	0.378512
1572	P0ABK5	S209-Multi-organism-Run-S1-S209-Multi-organism-Run-S2	0.521317	0.00370321	0.171341	protein.linear.MS1	MP_SFC	1	0.378512
1573	P0ABP8	S209-Multi-organism-Run-S1-S209-Multi-organism-Run-S2	0.350578	0.035573	0.320785	protein.linear.MS1	MP_SFC	1	0.378512
1574	P0ABQ0	S209-Multi-organism-Run-S1-S209-Multi-organism-Run-S2	0.653114	0.0250136	0.282664	protein.linear.MS1	MP_SFC	1	0.378512
1575	P0ABQ2	S209-Multi-organism-Run-S1-S209-Multi-organism-Run-S2	0.647472	0.0833737	0.444643	protein.linear.MS1	MP_SFC	1	0.378512
1576	P0ABQ4	S209-Multi-organism-Run-S1-S209-Multi-organism-Run-S2	0.268776	0.591038	0.772491	protein.linear.MS1	MP_SFC	1	0.378512
1577	P0ABS1	S209-Multi-organism-Run-S1-S209-Multi-organism-Run-S2	0.399903	0.118743	0.505815	protein.linear.MS1	MP_SFC	1	0.378512
1578	P0ABT2	S209-Multi-organism-Run-S1-S209-Multi-organism-Run-S2	0.629796	0.00425345	0.176373	protein.linear.MS1	MP_SFC	1	0.378512
1579	P0ABU0	S209-Multi-organism-Run-S1-S209-Multi-organism-Run-S2	0.728324	0.0231857	0.276444	protein.linear.MS1	MP_SFC	1	0.378512
1580	P0ABU2	S209-Multi-organism-Run-S1-S209-Multi-organism-Run-S2	0.52399	0.0269947	0.287994	protein.linear.MS1	MP_SFC	1	0.378512
1581	P0ABU5	S209-Multi-organism-Run-S1-S209-Multi-organism-Run-S2	0.68871	0.00220982	0.152295	protein.linear.MS1	MP_SFC	1	0.378512
1582	P0ABX5	S209-Multi-organism-Run-S1-S209-Multi-organism-Run-S2	0.594177	0.0243017	0.282401	protein.linear.MS1	MP_SFC	1	0.378512
1583	P0ABZ4	S209-Multi-organism-Run-S1-S209-Multi-organism-Run-S2	0.573676	0.0253121	0.284009	protein.linear.MS1	MP_SFC	1	0.378512
1584	P0ABZ6	S209-Multi-organism-Run-S1-S209-Multi-organism-Run-S2	0.482023	0.0243075	0.282401	protein.linear.MS1	MP_SFC	1	0.378512
1585	P0AC02	S209-Multi-organism-Run-S1-S209-Multi-organism-Run-S2	0.427962	0.104173	0.481535	protein.linear.MS1	MP_SFC	1	0.378512
1586	P0AC13	S209-Multi-organism-Run-S1-S209-Multi-organism-Run-S2	0.375512	0.013311	0.223733	protein.linear.MS1	MP_SFC	1	0.378512
1587	P0AC19	S209-Multi-organism-Run-S1-S209-Multi-organism-Run-S2	0.526003	0.014286	0.226921	protein.linear.MS1	MP_SFC	1	0.378512
1588	P0AC33	S209-Multi-organism-Run-S1-S209-Multi-organism-Run-S2	0.562988	0.00124156	0.13517	protein.linear.MS1	MP_SFC	1	0.378512
1589	P0AC38	S209-Multi-organism-Run-S1-S209-Multi-organism-Run-S2	0.54542	0.00110548	0.13517	protein.linear.MS1	MP_SFC	1	0.378512
1590	P0AC41	S209-Multi-organism-Run-S1-S209-Multi-organism-Run-S2	0.575018	0.0174091	0.246102	protein.linear.MS1	MP_SFC	1	0.378512
1591	P0AC47	S209-Multi-organism-Run-S1-S209-Multi-organism-Run-S2	0.431061	0.487234	0.745188	protein.linear.MS1	MP_SFC	1	0.378512
1592	P0AC53	S209-Multi-organism-Run-S1-S209-Multi-organism-Run-S2	0.700672	0.00191687	0.1435	protein.linear.MS1	MP_SFC	1	0.378512
1593	P0AC59	S209-Multi-organism-Run-S1-S209-Multi-organism-Run-S2	0.639099	0.0137986	0.225147	protein.linear.MS1	MP_SFC	1	0.378512
1594	P0AC62	S209-Multi-organism-Run-S1-S209-Multi-organism-Run-S2	0.565001	0.0341377	0.315434	protein.linear.MS1	MP_SFC	1	0.378512
1595	P0AC69	S209-Multi-organism-Run-S1-S209-Multi-organism-Run-S2	0.599534	0.0330565	0.313046	protein.linear.MS1	MP_SFC	1	0.378512
1596	P0AC81	S209-Multi-organism-Run-S1-S209-Multi-organism-Run-S2	0.319555	0.067214	0.413048	protein.linear.MS1	MP_SFC	1	0.378512
1597	P0AC84	S209-Multi-organism-Run-S1-S209-Multi-organism-Run-S2	0.238066	0.32409	0.682899	protein.linear.MS1	MP_SFC	1	0.378512
1598	P0AC92	S209-Multi-organism-Run-S1-S209-Multi-organism-Run-S2	0.710029	0.0250187	0.282664	protein.linear.MS1	MP_SFC	1	0.378512
1599	P0ACA3	S209-Multi-organism-Run-S1-S209-Multi-organism-Run-S2	0.551289	0.00664713	0.195344	protein.linear.MS1	MP_SFC	1	0.378512
1600	P0ACA7	S209-Multi-organism-Run-S1-S209-Multi-organism-Run-S2	0.464905	0.00990755	0.211457	protein.linear.MS1	MP_SFC	1	0.378512
1601	P0ACB0	S209-Multi-organism-Run-S1-S209-Multi-organism-Run-S2	0.840882	0.0107808	0.212566	protein.linear.MS1	MP_SFC	1	0.378512
1602	P0ACB2	S209-Multi-organism-Run-S1-S209-Multi-organism-Run-S2	0.46884	0.0931907	0.466613	protein.linear.MS1	MP_SFC	1	0.378512
1603	P0ACC3	S209-Multi-organism-Run-S1-S209-Multi-organism-Run-S2	0.352199	0.00306714	0.163664	protein.linear.MS1	MP_SFC	1	0.378512
1604	P0ACC7	S209-Multi-organism-Run-S1-S209-Multi-organism-Run-S2	0.437923	0.0131429	0.223643	protein.linear.MS1	MP_SFC	1	0.378512
1605	P0ACD4	S209-Multi-organism-Run-S1-S209-Multi-organism-Run-S2	0.429085	0.0167556	0.243213	protein.linear.MS1	MP_SFC	1	0.378512
1606	P0ACE0	S209-Multi-organism-Run-S1-S209-Multi-organism-Run-S2	0.428413	0.050045	0.368161	protein.linear.MS1	MP_SFC	1	0.378512
1607	P0ACE3	S209-Multi-organism-Run-S1-S209-Multi-organism-Run-S2	0.90272	0.0823254	0.442049	protein.linear.MS1	MP_SFC	1	0.378512
1608	P0ACE7	S209-Multi-organism-Run-S1-S209-Multi-organism-Run-S2	0.535568	0.00479875	0.17842	protein.linear.MS1	MP_SFC	1	0.378512
1609	P0ACF0	S209-Multi-organism-Run-S1-S209-Multi-organism-Run-S2	0.437372	0.221441	0.619327	protein.linear.MS1	MP_SFC	1	0.378512
1610	P0ACF4	S209-Multi-organism-Run-S1-S209-Multi-organism-Run-S2	0.261566	0.386569	0.715557	protein.linear.MS1	MP_SFC	1	0.378512
1611	P0ACF8	S209-Multi-organism-Run-S1-S209-Multi-organism-Run-S2	0.611759	0.0112097	0.215858	protein.linear.MS1	MP_SFC	1	0.378512
1612	P0ACG1	S209-Multi-organism-Run-S1-S209-Multi-organism-Run-S2	0.588714	0.0297105	0.302371	protein.linear.MS1	MP_SFC	1	0.378512
1613	P0ACJ0	S209-Multi-organism-Run-S1-S209-Multi-organism-Run-S2	0.525927	0.00852664	0.201573	protein.linear.MS1	MP_SFC	1	0.378512
1614	P0ACJ8	S209-Multi-organism-Run-S1-S209-Multi-organism-Run-S2	0.420722	0.0164066	0.241843	protein.linear.MS1	MP_SFC	1	0.378512
1615	P0ACK2	S209-Multi-organism-Run-S1-S209-Multi-organism-Run-S2	0.368151	0.367797	0.70787	protein.linear.MS1	MP_SFC	1	0.378512
1616	P0ACL0	S209-Multi-organism-Run-S1-S209-Multi-organism-Run-S2	0.467498	0.24461	0.633374	protein.linear.MS1	MP_SFC	1	0.378512
1617	P0ACL7	S209-Multi-organism-Run-S1-S209-Multi-organism-Run-S2	-0.263487	0.481949	0.743941	protein.linear.MS1	MP_SFC	1	0.378512
1618	P0ACL9	S209-Multi-organism-Run-S1-S209-Multi-organism-Run-S2	0.634918	0.152135	0.553951	protein.linear.MS1	MP_SFC	1	0.378512
1619	P0ACN4	S209-Multi-organism-Run-S1-S209-Multi-organism-Run-S2	0.964169	0.031504	0.309486	protein.linear.MS1	MP_SFC	1	0.378512
1620	P0ACN7	S209-Multi-organism-Run-S1-S209-Multi-organism-Run-S2	0.847653	0.0289939	0.298166	protein.linear.MS1	MP_SFC	1	0.378512
1621	P0ACP1	S209-Multi-organism-Run-S1-S209-Multi-organism-Run-S2	0.520573	0.0615084	0.400723	protein.linear.MS1	MP_SFC	1	0.378512
1622	P0ACP7	S209-Multi-organism-Run-S1-S209-Multi-organism-Run-S2	0.821011	0.000403197	0.125704	protein.linear.MS1	MP_SFC	1	0.378512
1623	P0ACQ4	S209-Multi-organism-Run-S1-S209-Multi-organism-Run-S2	0.678873	0.00232704	0.152295	protein.linear.MS1	MP_SFC	1	0.378512
1624	P0ACR4	S209-Multi-organism-Run-S1-S209-Multi-organism-Run-S2	0.916254	0.285954	0.65777	protein.linear.MS1	MP_SFC	1	0.378512
1625	P0ACR9	S209-Multi-organism-Run-S1-S209-Multi-organism-Run-S2	0.786591	0.0241724	0.282401	protein.linear.MS1	MP_SFC	1	0.378512
1626	P0ACU2	S209-Multi-organism-Run-S1-S209-Multi-organism-Run-S2	0.540669	0.0792971	0.438574	protein.linear.MS1	MP_SFC	1	0.378512
1627	P0ACU5	S209-Multi-organism-Run-S1-S209-Multi-organism-Run-S2	1.25978	0.0105594	0.212566	protein.linear.MS1	MP_SFC	1	0.378512
1628	P0ACU7	S209-Multi-organism-Run-S1-S209-Multi-organism-Run-S2	0.618496	0.0816525	0.442049	protein.linear.MS1	MP_SFC	1	0.378512
1629	P0ACW6	S209-Multi-organism-Run-S1-S209-Multi-organism-Run-S2	0.306359	0.234786	0.626279	protein.linear.MS1	MP_SFC	1	0.378512
1630	P0ACX3	S209-Multi-organism-Run-S1-S209-Multi-organism-Run-S2	0.480149	0.0968347	0.473196	protein.linear.MS1	MP_SFC	1	0.378512
1631	P0ACY1	S209-Multi-organism-Run-S1-S209-Multi-organism-Run-S2	0.503215	0.0302589	0.303905	protein.linear.MS1	MP_SFC	1	0.378512
1632	P0AD05	S209-Multi-organism-Run-S1-S209-Multi-organism-Run-S2	0.486422	0.0139936	0.225366	protein.linear.MS1	MP_SFC	1	0.378512
1633	P0AD10	S209-Multi-organism-Run-S1-S209-Multi-organism-Run-S2	0.56965	0.124243	0.514711	protein.linear.MS1	MP_SFC	1	0.378512
1634	P0AD12	S209-Multi-organism-Run-S1-S209-Multi-organism-Run-S2	0.731421	0.0181539	0.251327	protein.linear.MS1	MP_SFC	1	0.378512
1635	P0AD24	S209-Multi-organism-Run-S1-S209-Multi-organism-Run-S2	0.513441	0.207876	0.607623	protein.linear.MS1	MP_SFC	1	0.378512
1636	P0AD33	S209-Multi-organism-Run-S1-S209-Multi-organism-Run-S2	0.341557	0.0616965	0.400979	protein.linear.MS1	MP_SFC	1	0.378512
1637	P0AD49	S209-Multi-organism-Run-S1-S209-Multi-organism-Run-S2	0.491495	0.00433228	0.176373	protein.linear.MS1	MP_SFC	1	0.378512
1638	P0AD57	S209-Multi-organism-Run-S1-S209-Multi-organism-Run-S2	0.654633	0.0801348	0.439249	protein.linear.MS1	MP_SFC	1	0.378512
1639	P0AD61	S209-Multi-organism-Run-S1-S209-Multi-organism-Run-S2	0.441975	0.0056894	0.187855	protein.linear.MS1	MP_SFC	1	0.378512
1640	P0ADA1	S209-Multi-organism-Run-S1-S209-Multi-organism-Run-S2	0.692892	0.00323728	0.165523	protein.linear.MS1	MP_SFC	1	0.378512
1641	P0ADA3	S209-Multi-organism-Run-S1-S209-Multi-organism-Run-S2	0.616573	0.0374753	0.326116	protein.linear.MS1	MP_SFC	1	0.378512
1642	P0ADA5	S209-Multi-organism-Run-S1-S209-Multi-organism-Run-S2	0.820412	0.0724442	0.427138	protein.linear.MS1	MP_SFC	1	0.378512
1643	P0ADB7	S209-Multi-organism-Run-S1-S209-Multi-organism-Run-S2	0.336385	0.106878	0.484573	protein.linear.MS1	MP_SFC	1	0.378512
1644	P0ADC1	S209-Multi-organism-Run-S1-S209-Multi-organism-Run-S2	0.497223	0.215026	0.615371	protein.linear.MS1	MP_SFC	1	0.378512
1645	P0ADE6	S209-Multi-organism-Run-S1-S209-Multi-organism-Run-S2	0.375352	0.273962	0.648796	protein.linear.MS1	MP_SFC	1	0.378512
1646	P0ADE8	S209-Multi-organism-Run-S1-S209-Multi-organism-Run-S2	0.42733	0.00543888	0.185433	protein.linear.MS1	MP_SFC	1	0.378512
1647	P0ADG4	S209-Multi-organism-Run-S1-S209-Multi-organism-Run-S2	0.603467	0.0131668	0.223643	protein.linear.MS1	MP_SFC	1	0.378512
1648	P0ADG7	S209-Multi-organism-Run-S1-S209-Multi-organism-Run-S2	0.340245	0.0210485	0.26809	protein.linear.MS1	MP_SFC	1	0.378512
1649	P0ADI7	S209-Multi-organism-Run-S1-S209-Multi-organism-Run-S2	0.421976	0.00394775	0.174632	protein.linear.MS1	MP_SFC	1	0.378512
1650	P0ADK0	S209-Multi-organism-Run-S1-S209-Multi-organism-Run-S2	0.384513	0.320438	0.68088	protein.linear.MS1	MP_SFC	1	0.378512
1651	P0ADK8	S209-Multi-organism-Run-S1-S209-Multi-organism-Run-S2	0.453892	0.320997	0.681019	protein.linear.MS1	MP_SFC	1	0.378512
1652	P0ADN2	S209-Multi-organism-Run-S1-S209-Multi-organism-Run-S2	0.646872	0.0438495	0.348684	protein.linear.MS1	MP_SFC	1	0.378512
1653	P0ADP0	S209-Multi-organism-Run-S1-S209-Multi-organism-Run-S2	1.04948	0.282327	0.654421	protein.linear.MS1	MP_SFC	1	0.378512
1654	P0ADP9	S209-Multi-organism-Run-S1-S209-Multi-organism-Run-S2	0.568321	0.0455363	0.353662	protein.linear.MS1	MP_SFC	1	0.378512
1655	P0ADQ2	S209-Multi-organism-Run-S1-S209-Multi-organism-Run-S2	0.864524	0.0146532	0.229152	protein.linear.MS1	MP_SFC	1	0.378512
1656	P0ADR8	S209-Multi-organism-Run-S1-S209-Multi-organism-Run-S2	0.281311	0.391556	0.716719	protein.linear.MS1	MP_SFC	1	0.378512
1657	P0ADS2	S209-Multi-organism-Run-S1-S209-Multi-organism-Run-S2	0.335625	0.158701	0.560308	protein.linear.MS1	MP_SFC	1	0.378512
1658	P0ADS6	S209-Multi-organism-Run-S1-S209-Multi-organism-Run-S2	0.774841	0.00506699	0.183756	protein.linear.MS1	MP_SFC	1	0.378512
1659	P0ADS9	S209-Multi-organism-Run-S1-S209-Multi-organism-Run-S2	0.0642731	0.503284	0.750808	protein.linear.MS1	MP_SFC	1	0.378512
1660	P0ADT5	S209-Multi-organism-Run-S1-S209-Multi-organism-Run-S2	0.597998	0.0162762	0.241014	protein.linear.MS1	MP_SFC	1	0.378512
1661	P0ADU2	S209-Multi-organism-Run-S1-S209-Multi-organism-Run-S2	0.225274	0.630943	0.78175	protein.linear.MS1	MP_SFC	1	0.378512
1662	P0ADU5	S209-Multi-organism-Run-S1-S209-Multi-organism-Run-S2	0.511081	0.0556313	0.385416	protein.linear.MS1	MP_SFC	1	0.378512
1663	P0ADV1	S209-Multi-organism-Run-S1-S209-Multi-organism-Run-S2	0.537986	0.0735195	0.427942	protein.linear.MS1	MP_SFC	1	0.378512
1664	P0ADV5	S209-Multi-organism-Run-S1-S209-Multi-organism-Run-S2	0.595694	0.00180929	0.139316	protein.linear.MS1	MP_SFC	1	0.378512
1665	P0ADV7	S209-Multi-organism-Run-S1-S209-Multi-organism-Run-S2	0.409044	0.00719615	0.195344	protein.linear.MS1	MP_SFC	1	0.378512
1666	P0ADW3	S209-Multi-organism-Run-S1-S209-Multi-organism-Run-S2	0.568569	0.0900074	0.462841	protein.linear.MS1	MP_SFC	1	0.378512
1667	P0ADX1	S209-Multi-organism-Run-S1-S209-Multi-organism-Run-S2	0.419894	0.246103	0.634601	protein.linear.MS1	MP_SFC	1	0.378512
1668	P0ADY1	S209-Multi-organism-Run-S1-S209-Multi-organism-Run-S2	0.557539	0.0173547	0.246102	protein.linear.MS1	MP_SFC	1	0.378512
1669	P0ADY3	S209-Multi-organism-Run-S1-S209-Multi-organism-Run-S2	0.410698	0.312007	0.674668	protein.linear.MS1	MP_SFC	1	0.378512
1670	P0ADY7	S209-Multi-organism-Run-S1-S209-Multi-organism-Run-S2	0.619845	0.0127429	0.222041	protein.linear.MS1	MP_SFC	1	0.378512
1671	P0ADZ0	S209-Multi-organism-Run-S1-S209-Multi-organism-Run-S2	0.354814	0.14971	0.551074	protein.linear.MS1	MP_SFC	1	0.378512
1672	P0ADZ4	S209-Multi-organism-Run-S1-S209-Multi-organism-Run-S2	0.431089	0.0211979	0.26821	protein.linear.MS1	MP_SFC	1	0.378512
1673	P0ADZ7	S209-Multi-organism-Run-S1-S209-Multi-organism-Run-S2	0.465366	0.287485	0.657921	protein.linear.MS1	MP_SFC	1	0.378512
1674	P0AE01	S209-Multi-organism-Run-S1-S209-Multi-organism-Run-S2	0.528658	0.0035715	0.167882	protein.linear.MS1	MP_SFC	1	0.378512
1675	P0AE06	S209-Multi-organism-Run-S1-S209-Multi-organism-Run-S2	0.500351	0.146176	0.547791	protein.linear.MS1	MP_SFC	1	0.378512
1676	P0AE08	S209-Multi-organism-Run-S1-S209-Multi-organism-Run-S2	0.50083	0.00451606	0.177538	protein.linear.MS1	MP_SFC	1	0.378512
1677	P0AE12	S209-Multi-organism-Run-S1-S209-Multi-organism-Run-S2	0.470976	0.0411924	0.339867	protein.linear.MS1	MP_SFC	1	0.378512
1678	P0AE18	S209-Multi-organism-Run-S1-S209-Multi-organism-Run-S2	0.373953	0.0224374	0.273086	protein.linear.MS1	MP_SFC	1	0.378512
1679	P0AE48	S209-Multi-organism-Run-S1-S209-Multi-organism-Run-S2	0.454193	0.100645	0.480919	protein.linear.MS1	MP_SFC	1	0.378512
1680	P0AE52	S209-Multi-organism-Run-S1-S209-Multi-organism-Run-S2	0.39704	0.0113255	0.215858	protein.linear.MS1	MP_SFC	1	0.378512
1681	P0AE78	S209-Multi-organism-Run-S1-S209-Multi-organism-Run-S2	0.435193	0.0602361	0.399769	protein.linear.MS1	MP_SFC	1	0.378512
1682	P0AE88	S209-Multi-organism-Run-S1-S209-Multi-organism-Run-S2	0.574397	0.0555896	0.385416	protein.linear.MS1	MP_SFC	1	0.378512
1683	P0AE91	S209-Multi-organism-Run-S1-S209-Multi-organism-Run-S2	0.450146	0.148127	0.549867	protein.linear.MS1	MP_SFC	1	0.378512
1684	P0AEB2	S209-Multi-organism-Run-S1-S209-Multi-organism-Run-S2	0.542855	0.0211299	0.26809	protein.linear.MS1	MP_SFC	1	0.378512
1685	P0AEB7	S209-Multi-organism-Run-S1-S209-Multi-organism-Run-S2	0.41064	0.0918871	0.465414	protein.linear.MS1	MP_SFC	1	0.378512
1686	P0AEC3	S209-Multi-organism-Run-S1-S209-Multi-organism-Run-S2	0.567526	0.00789558	0.197419	protein.linear.MS1	MP_SFC	1	0.378512
1687	P0AED0	S209-Multi-organism-Run-S1-S209-Multi-organism-Run-S2	0.39051	0.0606393	0.399769	protein.linear.MS1	MP_SFC	1	0.378512
1688	P0AED7	S209-Multi-organism-Run-S1-S209-Multi-organism-Run-S2	0.587962	0.0104156	0.212566	protein.linear.MS1	MP_SFC	1	0.378512
1689	P0AEE1	S209-Multi-organism-Run-S1-S209-Multi-organism-Run-S2	0.775264	0.180823	0.584613	protein.linear.MS1	MP_SFC	1	0.378512
1690	P0AEE5	S209-Multi-organism-Run-S1-S209-Multi-organism-Run-S2	0.183417	0.36909	0.708099	protein.linear.MS1	MP_SFC	1	0.378512
1691	P0AEG4	S209-Multi-organism-Run-S1-S209-Multi-organism-Run-S2	0.537049	0.00133574	0.13517	protein.linear.MS1	MP_SFC	1	0.378512
1692	P0AEG6	S209-Multi-organism-Run-S1-S209-Multi-organism-Run-S2	0.343522	0.0588086	0.395562	protein.linear.MS1	MP_SFC	1	0.378512
1693	P0AEH5	S209-Multi-organism-Run-S1-S209-Multi-organism-Run-S2	0.722726	0.152242	0.553951	protein.linear.MS1	MP_SFC	1	0.378512
1694	P0AEI1	S209-Multi-organism-Run-S1-S209-Multi-organism-Run-S2	0.500918	0.118485	0.505627	protein.linear.MS1	MP_SFC	1	0.378512
1695	P0AEI4	S209-Multi-organism-Run-S1-S209-Multi-organism-Run-S2	0.75213	0.0568303	0.390047	protein.linear.MS1	MP_SFC	1	0.378512
1696	P0AEK2	S209-Multi-organism-Run-S1-S209-Multi-organism-Run-S2	0.422579	0.112416	0.495096	protein.linear.MS1	MP_SFC	1	0.378512
1697	P0AEK4	S209-Multi-organism-Run-S1-S209-Multi-organism-Run-S2	0.402707	0.0656813	0.410912	protein.linear.MS1	MP_SFC	1	0.378512
1698	P0AEM0	S209-Multi-organism-Run-S1-S209-Multi-organism-Run-S2	0.557501	0.0822233	0.442049	protein.linear.MS1	MP_SFC	1	0.378512
1699	P0AEM4	S209-Multi-organism-Run-S1-S209-Multi-organism-Run-S2	0.419293	0.313227	0.674734	protein.linear.MS1	MP_SFC	1	0.378512
1700	P0AEN1	S209-Multi-organism-Run-S1-S209-Multi-organism-Run-S2	0.650769	0.00904475	0.204455	protein.linear.MS1	MP_SFC	1	0.378512
1701	P0AEP3	S209-Multi-organism-Run-S1-S209-Multi-organism-Run-S2	0.46688	0.0296306	0.302371	protein.linear.MS1	MP_SFC	1	0.378512
1702	P0AEQ3	S209-Multi-organism-Run-S1-S209-Multi-organism-Run-S2	0.466188	0.112511	0.495096	protein.linear.MS1	MP_SFC	1	0.378512
1703	P0AES0	S209-Multi-organism-Run-S1-S209-Multi-organism-Run-S2	0.701263	0.0479239	0.362118	protein.linear.MS1	MP_SFC	1	0.378512
1704	P0AES4	S209-Multi-organism-Run-S1-S209-Multi-organism-Run-S2	0.719691	0.00848094	0.201081	protein.linear.MS1	MP_SFC	1	0.378512
1705	P0AES6	S209-Multi-organism-Run-S1-S209-Multi-organism-Run-S2	0.663775	0.00215807	0.152295	protein.linear.MS1	MP_SFC	1	0.378512
1706	P0AET8	S209-Multi-organism-Run-S1-S209-Multi-organism-Run-S2	0.929266	0.0148353	0.229338	protein.linear.MS1	MP_SFC	1	0.378512
1707	P0AEU0	S209-Multi-organism-Run-S1-S209-Multi-organism-Run-S2	0.80115	0.0294029	0.301416	protein.linear.MS1	MP_SFC	1	0.378512
1708	P0AEU7	S209-Multi-organism-Run-S1-S209-Multi-organism-Run-S2	0.716363	0.0129791	0.22294	protein.linear.MS1	MP_SFC	1	0.378512
1709	P0AEW4	S209-Multi-organism-Run-S1-S209-Multi-organism-Run-S2	1.9234	0.141764	0.539752	protein.linear.MS1	MP_SFC	1	0.378512
1710	P0AEW6	S209-Multi-organism-Run-S1-S209-Multi-organism-Run-S2	0.546216	0.290194	0.660346	protein.linear.MS1	MP_SFC	1	0.378512
1711	P0AEW9	S209-Multi-organism-Run-S1-S209-Multi-organism-Run-S2	0.390762	0.287349	0.657921	protein.linear.MS1	MP_SFC	1	0.378512
1712	P0AEX5	S209-Multi-organism-Run-S1-S209-Multi-organism-Run-S2	0.636439	0.0670783	0.413048	protein.linear.MS1	MP_SFC	1	0.378512
1713	P0AEX9	S209-Multi-organism-Run-S1-S209-Multi-organism-Run-S2	0.587948	0.00867484	0.201717	protein.linear.MS1	MP_SFC	1	0.378512
1714	P0AEY5	S209-Multi-organism-Run-S1-S209-Multi-organism-Run-S2	0.528359	0.0141393	0.225913	protein.linear.MS1	MP_SFC	1	0.378512
1715	P0AEZ1	S209-Multi-organism-Run-S1-S209-Multi-organism-Run-S2	0.294949	0.0923354	0.465414	protein.linear.MS1	MP_SFC	1	0.378512
1716	P0AEZ3	S209-Multi-organism-Run-S1-S209-Multi-organism-Run-S2	0.543801	0.0791739	0.438441	protein.linear.MS1	MP_SFC	1	0.378512
1717	P0AEZ9	S209-Multi-organism-Run-S1-S209-Multi-organism-Run-S2	0.42482	0.0375805	0.326116	protein.linear.MS1	MP_SFC	1	0.378512
1718	P0AF03	S209-Multi-organism-Run-S1-S209-Multi-organism-Run-S2	0.729314	0.0080923	0.198054	protein.linear.MS1	MP_SFC	1	0.378512
1719	P0AF08	S209-Multi-organism-Run-S1-S209-Multi-organism-Run-S2	0.774423	0.0228635	0.274668	protein.linear.MS1	MP_SFC	1	0.378512
1720	P0AF12	S209-Multi-organism-Run-S1-S209-Multi-organism-Run-S2	0.478653	0.033767	0.314028	protein.linear.MS1	MP_SFC	1	0.378512
1721	P0AF24	S209-Multi-organism-Run-S1-S209-Multi-organism-Run-S2	0.619262	0.0241453	0.282401	protein.linear.MS1	MP_SFC	1	0.378512
1722	P0AF28	S209-Multi-organism-Run-S1-S209-Multi-organism-Run-S2	0.104292	0.856996	0.829902	protein.linear.MS1	MP_SFC	1	0.378512
1723	P0AF36	S209-Multi-organism-Run-S1-S209-Multi-organism-Run-S2	0.486604	0.044401	0.349887	protein.linear.MS1	MP_SFC	1	0.378512
1724	P0AF48	S209-Multi-organism-Run-S1-S209-Multi-organism-Run-S2	0.646662	0.0229542	0.274941	protein.linear.MS1	MP_SFC	1	0.378512
1725	P0AF50	S209-Multi-organism-Run-S1-S209-Multi-organism-Run-S2	0.541176	0.0010937	0.13517	protein.linear.MS1	MP_SFC	1	0.378512
1726	P0AF67	S209-Multi-organism-Run-S1-S209-Multi-organism-Run-S2	0.600731	0.0338001	0.314028	protein.linear.MS1	MP_SFC	1	0.378512
1727	P0AF90	S209-Multi-organism-Run-S1-S209-Multi-organism-Run-S2	0.383243	0.388804	0.715752	protein.linear.MS1	MP_SFC	1	0.378512
1728	P0AF93	S209-Multi-organism-Run-S1-S209-Multi-organism-Run-S2	0.495846	0.0146368	0.229152	protein.linear.MS1	MP_SFC	1	0.378512
1729	P0AFC3	S209-Multi-organism-Run-S1-S209-Multi-organism-Run-S2	0.370983	0.662525	0.789514	protein.linear.MS1	MP_SFC	1	0.378512
1730	P0AFC7	S209-Multi-organism-Run-S1-S209-Multi-organism-Run-S2	0.543517	0.102229	0.481359	protein.linear.MS1	MP_SFC	1	0.378512
1731	P0AFD1	S209-Multi-organism-Run-S1-S209-Multi-organism-Run-S2	0.451358	0.0115979	0.216059	protein.linear.MS1	MP_SFC	1	0.378512
1732	P0AFD6	S209-Multi-organism-Run-S1-S209-Multi-organism-Run-S2	0.687596	0.000880434	0.13517	protein.linear.MS1	MP_SFC	1	0.378512
1733	P0AFF6	S209-Multi-organism-Run-S1-S209-Multi-organism-Run-S2	0.501406	0.00166979	0.13517	protein.linear.MS1	MP_SFC	1	0.378512
1734	P0AFG0	S209-Multi-organism-Run-S1-S209-Multi-organism-Run-S2	0.538312	0.000334777	0.125704	protein.linear.MS1	MP_SFC	1	0.378512
1735	P0AFG3	S209-Multi-organism-Run-S1-S209-Multi-organism-Run-S2	0.635365	0.0194194	0.259515	protein.linear.MS1	MP_SFC	1	0.378512
1736	P0AFG6	S209-Multi-organism-Run-S1-S209-Multi-organism-Run-S2	0.545964	0.00110375	0.13517	protein.linear.MS1	MP_SFC	1	0.378512
1737	P0AFG8	S209-Multi-organism-Run-S1-S209-Multi-organism-Run-S2	0.469171	0.0548662	0.384649	protein.linear.MS1	MP_SFC	1	0.378512
1738	P0AFH8	S209-Multi-organism-Run-S1-S209-Multi-organism-Run-S2	0.335045	0.195141	0.597621	protein.linear.MS1	MP_SFC	1	0.378512
1739	P0AFI2	S209-Multi-organism-Run-S1-S209-Multi-organism-Run-S2	0.935811	0.0256242	0.285973	protein.linear.MS1	MP_SFC	1	0.378512
1740	P0AFI7	S209-Multi-organism-Run-S1-S209-Multi-organism-Run-S2	0.477252	0.000596426	0.13517	protein.linear.MS1	MP_SFC	1	0.378512
1741	P0AFJ1	S209-Multi-organism-Run-S1-S209-Multi-organism-Run-S2	0.559723	0.109505	0.490042	protein.linear.MS1	MP_SFC	1	0.378512
1742	P0AFK0	S209-Multi-organism-Run-S1-S209-Multi-organism-Run-S2	0.459405	0.15546	0.556397	protein.linear.MS1	MP_SFC	1	0.378512
1743	P0AFK9	S209-Multi-organism-Run-S1-S209-Multi-organism-Run-S2	0.628749	0.00453909	0.177538	protein.linear.MS1	MP_SFC	1	0.378512
1744	P0AFL3	S209-Multi-organism-Run-S1-S209-Multi-organism-Run-S2	0.598586	0.000617738	0.13517	protein.linear.MS1	MP_SFC	1	0.378512
1745	P0AFL6	S209-Multi-organism-Run-S1-S209-Multi-organism-Run-S2	0.507399	0.0663456	0.41262	protein.linear.MS1	MP_SFC	1	0.378512
1746	P0AFM2	S209-Multi-organism-Run-S1-S209-Multi-organism-Run-S2	0.246538	0.4889	0.745743	protein.linear.MS1	MP_SFC	1	0.378512
1747	P0AFM6	S209-Multi-organism-Run-S1-S209-Multi-organism-Run-S2	0.361007	0.105688	0.482391	protein.linear.MS1	MP_SFC	1	0.378512
1748	P0AFP4	S209-Multi-organism-Run-S1-S209-Multi-organism-Run-S2	0.366557	0.354597	0.699793	protein.linear.MS1	MP_SFC	1	0.378512
1749	P0AFP6	S209-Multi-organism-Run-S1-S209-Multi-organism-Run-S2	0.488816	0.00117919	0.13517	protein.linear.MS1	MP_SFC	1	0.378512
1750	P0AFQ7	S209-Multi-organism-Run-S1-S209-Multi-organism-Run-S2	0.590226	0.0146993	0.229152	protein.linear.MS1	MP_SFC	1	0.378512
1751	P0AFR4	S209-Multi-organism-Run-S1-S209-Multi-organism-Run-S2	0.496905	0.0169348	0.244934	protein.linear.MS1	MP_SFC	1	0.378512
1752	P0AFU4	S209-Multi-organism-Run-S1-S209-Multi-organism-Run-S2	2.01557	0.20266	0.603924	protein.linear.MS1	MP_SFC	1	0.378512
1753	P0AFU8	S209-Multi-organism-Run-S1-S209-Multi-organism-Run-S2	0.627274	0.000827666	0.13517	protein.linear.MS1	MP_SFC	1	0.378512
1754	P0AFW2	S209-Multi-organism-Run-S1-S209-Multi-organism-Run-S2	0.408162	0.107515	0.486447	protein.linear.MS1	MP_SFC	1	0.378512
1755	P0AFW4	S209-Multi-organism-Run-S1-S209-Multi-organism-Run-S2	0.530498	0.27997	0.652602	protein.linear.MS1	MP_SFC	1	0.378512
1756	P0AFW8	S209-Multi-organism-Run-S1-S209-Multi-organism-Run-S2	0.884516	0.0114313	0.215858	protein.linear.MS1	MP_SFC	1	0.378512
1757	P0AFX0	S209-Multi-organism-Run-S1-S209-Multi-organism-Run-S2	0.525123	0.295602	0.664517	protein.linear.MS1	MP_SFC	1	0.378512
1758	P0AFX4	S209-Multi-organism-Run-S1-S209-Multi-organism-Run-S2	0.498817	0.105665	0.482391	protein.linear.MS1	MP_SFC	1	0.378512
1759	P0AFX9	S209-Multi-organism-Run-S1-S209-Multi-organism-Run-S2	0.0801732	0.761751	0.809348	protein.linear.MS1	MP_SFC	1	0.378512
1760	P0AFY8	S209-Multi-organism-Run-S1-S209-Multi-organism-Run-S2	0.556048	0.0622018	0.402663	protein.linear.MS1	MP_SFC	1	0.378512
1761	P0AFZ1	S209-Multi-organism-Run-S1-S209-Multi-organism-Run-S2	0.57474	0.00294756	0.162117	protein.linear.MS1	MP_SFC	1	0.378512
1762	P0AFZ3	S209-Multi-organism-Run-S1-S209-Multi-organism-Run-S2	0.442979	0.0199867	0.262664	protein.linear.MS1	MP_SFC	1	0.378512
1763	P0AG03	S209-Multi-organism-Run-S1-S209-Multi-organism-Run-S2	1.17728	0.0207498	0.267897	protein.linear.MS1	MP_SFC	1	0.378512
1764	P0AG07	S209-Multi-organism-Run-S1-S209-Multi-organism-Run-S2	0.478249	0.0383567	0.329928	protein.linear.MS1	MP_SFC	1	0.378512
1765	P0AG18	S209-Multi-organism-Run-S1-S209-Multi-organism-Run-S2	0.451354	0.0970676	0.473196	protein.linear.MS1	MP_SFC	1	0.378512
1766	P0AG27	S209-Multi-organism-Run-S1-S209-Multi-organism-Run-S2	0.642091	0.0494704	0.366929	protein.linear.MS1	MP_SFC	1	0.378512
1767	P0AG30	S209-Multi-organism-Run-S1-S209-Multi-organism-Run-S2	0.3891	0.0322795	0.311286	protein.linear.MS1	MP_SFC	1	0.378512
1768	P0AG44	S209-Multi-organism-Run-S1-S209-Multi-organism-Run-S2	0.196174	0.233052	0.62568	protein.linear.MS1	MP_SFC	1	0.378512
1769	P0AG48	S209-Multi-organism-Run-S1-S209-Multi-organism-Run-S2	0.721468	0.0102001	0.212566	protein.linear.MS1	MP_SFC	1	0.378512
1770	P0AG51	S209-Multi-organism-Run-S1-S209-Multi-organism-Run-S2	0.524146	0.0340511	0.314993	protein.linear.MS1	MP_SFC	1	0.378512
1771	P0AG55	S209-Multi-organism-Run-S1-S209-Multi-organism-Run-S2	0.44866	0.083237	0.444312	protein.linear.MS1	MP_SFC	1	0.378512
1772	P0AG59	S209-Multi-organism-Run-S1-S209-Multi-organism-Run-S2	0.449229	0.0132779	0.223733	protein.linear.MS1	MP_SFC	1	0.378512
1773	P0AG63	S209-Multi-organism-Run-S1-S209-Multi-organism-Run-S2	0.508233	0.0375929	0.326116	protein.linear.MS1	MP_SFC	1	0.378512
1774	P0AG67	S209-Multi-organism-Run-S1-S209-Multi-organism-Run-S2	0.418236	0.00428485	0.176373	protein.linear.MS1	MP_SFC	1	0.378512
1775	P0AG80	S209-Multi-organism-Run-S1-S209-Multi-organism-Run-S2	0.216056	0.0804755	0.440428	protein.linear.MS1	MP_SFC	1	0.378512
1776	P0AG82	S209-Multi-organism-Run-S1-S209-Multi-organism-Run-S2	0.262101	0.0178932	0.248997	protein.linear.MS1	MP_SFC	1	0.378512
1777	P0AG86	S209-Multi-organism-Run-S1-S209-Multi-organism-Run-S2	0.556406	0.177532	0.581724	protein.linear.MS1	MP_SFC	1	0.378512
1778	P0AG90	S209-Multi-organism-Run-S1-S209-Multi-organism-Run-S2	0.425351	0.310068	0.673194	protein.linear.MS1	MP_SFC	1	0.378512
1779	P0AGB0	S209-Multi-organism-Run-S1-S209-Multi-organism-Run-S2	0.45019	0.0923915	0.465414	protein.linear.MS1	MP_SFC	1	0.378512
1780	P0AGB6	S209-Multi-organism-Run-S1-S209-Multi-organism-Run-S2	0.196957	0.805452	0.819986	protein.linear.MS1	MP_SFC	1	0.378512
1781	P0AGD1	S209-Multi-organism-Run-S1-S209-Multi-organism-Run-S2	0.300843	0.119398	0.506476	protein.linear.MS1	MP_SFC	1	0.378512
1782	P0AGD3	S209-Multi-organism-Run-S1-S209-Multi-organism-Run-S2	0.481962	0.0151456	0.2328	protein.linear.MS1	MP_SFC	1	0.378512
1783	P0AGD7	S209-Multi-organism-Run-S1-S209-Multi-organism-Run-S2	0.587033	0.00680227	0.195344	protein.linear.MS1	MP_SFC	1	0.378512
1784	P0AGE0	S209-Multi-organism-Run-S1-S209-Multi-organism-Run-S2	0.691424	0.0939247	0.467313	protein.linear.MS1	MP_SFC	1	0.378512
1785	P0AGE6	S209-Multi-organism-Run-S1-S209-Multi-organism-Run-S2	0.476124	0.0328375	0.312635	protein.linear.MS1	MP_SFC	1	0.378512
1786	P0AGE9	S209-Multi-organism-Run-S1-S209-Multi-organism-Run-S2	0.725383	0.209985	0.609137	protein.linear.MS1	MP_SFC	1	0.378512
1787	P0AGF2	S209-Multi-organism-Run-S1-S209-Multi-organism-Run-S2	0.897758	0.0199133	0.262214	protein.linear.MS1	MP_SFC	1	0.378512
1788	P0AGG0	S209-Multi-organism-Run-S1-S209-Multi-organism-Run-S2	0.939069	0.102162	0.481359	protein.linear.MS1	MP_SFC	1	0.378512
1789	P0AGG2	S209-Multi-organism-Run-S1-S209-Multi-organism-Run-S2	0.784366	0.00816858	0.198328	protein.linear.MS1	MP_SFC	1	0.378512
1790	P0AGG4	S209-Multi-organism-Run-S1-S209-Multi-organism-Run-S2	0.735546	0.0599946	0.399553	protein.linear.MS1	MP_SFC	1	0.378512
1791	P0AGG8	S209-Multi-organism-Run-S1-S209-Multi-organism-Run-S2	0.416989	0.377249	0.710619	protein.linear.MS1	MP_SFC	1	0.378512
1792	P0AGJ5	S209-Multi-organism-Run-S1-S209-Multi-organism-Run-S2	0.680428	0.0214479	0.269417	protein.linear.MS1	MP_SFC	1	0.378512
1793	P0AGJ9	S209-Multi-organism-Run-S1-S209-Multi-organism-Run-S2	0.37624	0.0198686	0.262214	protein.linear.MS1	MP_SFC	1	0.378512
1794	P0AGK4	S209-Multi-organism-Run-S1-S209-Multi-organism-Run-S2	0.601945	0.005212	0.184854	protein.linear.MS1	MP_SFC	1	0.378512
1795	P0AGK8	S209-Multi-organism-Run-S1-S209-Multi-organism-Run-S2	0.426349	0.0357327	0.320785	protein.linear.MS1	MP_SFC	1	0.378512
1796	P0AGL2	S209-Multi-organism-Run-S1-S209-Multi-organism-Run-S2	0.164164	0.834259	0.826716	protein.linear.MS1	MP_SFC	1	0.378512
1797	P0AGL7	S209-Multi-organism-Run-S1-S209-Multi-organism-Run-S2	0.289484	0.237827	0.628701	protein.linear.MS1	MP_SFC	1	0.378512
1798	P0C018	S209-Multi-organism-Run-S1-S209-Multi-organism-Run-S2	0.5637	0.00732233	0.195344	protein.linear.MS1	MP_SFC	1	0.378512
1799	P0C054	S209-Multi-organism-Run-S1-S209-Multi-organism-Run-S2	0.541941	0.273696	0.648796	protein.linear.MS1	MP_SFC	1	0.378512
1800	P0C058	S209-Multi-organism-Run-S1-S209-Multi-organism-Run-S2	0.604866	0.016834	0.243912	protein.linear.MS1	MP_SFC	1	0.378512
1801	P0C0L2	S209-Multi-organism-Run-S1-S209-Multi-organism-Run-S2	0.282817	0.055383	0.385416	protein.linear.MS1	MP_SFC	1	0.378512
1802	P0C0R7	S209-Multi-organism-Run-S1-S209-Multi-organism-Run-S2	0.730927	0.00935576	0.205548	protein.linear.MS1	MP_SFC	1	0.378512
1803	P0C0T4;Q3E792	S209-Multi-organism-Run-S1-S209-Multi-organism-Run-S2	-0.277577	0.160457	0.562577	protein.linear.MS1	MP_SFC	1	-0.263034
1804	P0C0V0	S209-Multi-organism-Run-S1-S209-Multi-organism-Run-S2	0.637496	0.00340872	0.165523	protein.linear.MS1	MP_SFC	1	0.378512
1805	P0C0V8	S209-Multi-organism-Run-S1-S209-Multi-organism-Run-S2	-0.380222	0.264968	0.6462	protein.linear.MS1	MP_SFC	1	-0.263034
1806	P0C0W9;Q3E757	S209-Multi-organism-Run-S1-S209-Multi-organism-Run-S2	-0.433516	0.0892855	0.461263	protein.linear.MS1	MP_SFC	1	-0.263034
1807	P0C0X0;Q3E7X9	S209-Multi-organism-Run-S1-S209-Multi-organism-Run-S2	-0.252329	0.456564	0.74029	protein.linear.MS1	MP_SFC	1	-0.263034
1808	P0C2H6;P0C2H7	S209-Multi-organism-Run-S1-S209-Multi-organism-Run-S2	-0.253628	0.0418057	0.340596	protein.linear.MS1	MP_SFC	1	-0.263034
1809	P0C2H8	S209-Multi-organism-Run-S1-S209-Multi-organism-Run-S2	-0.217027	0.482706	0.744083	protein.linear.MS1	MP_SFC	1	-0.263034
1810	P0C2H9	S209-Multi-organism-Run-S1-S209-Multi-organism-Run-S2	-0.344114	0.280425	0.653009	protein.linear.MS1	MP_SFC	1	-0.263034
1811	P0C2J2;P0C2J3;P0C2J4;P0C2J5;P0C2J6;P25383;P25384;Q03483;Q03494;Q07791;Q12113;Q12260;Q12293;Q12337;Q12392;Q12439;Q12472;Q12491;Q12501;Q99303	S209-Multi-organism-Run-S1-S209-Multi-organism-Run-S2	-0.140613	0.640028	0.784156	protein.linear.MS1	MP_SFC	1	-0.263034
1812	P0C8J8	S209-Multi-organism-Run-S1-S209-Multi-organism-Run-S2	0.502003	0.0434873	0.348115	protein.linear.MS1	MP_SFC	1	0.378512
1813	P0CB39	S209-Multi-organism-Run-S1-S209-Multi-organism-Run-S2	0.104206	0.868686	0.831658	protein.linear.MS1	MP_SFC	1	0.378512
1814	P0CE47;P0CE48	S209-Multi-organism-Run-S1-S209-Multi-organism-Run-S2	0.381259	0.379812	0.71094	protein.linear.MS1	MP_SFC	1	0.378512
1815	P0CG19	S209-Multi-organism-Run-S1-S209-Multi-organism-Run-S2	0.607702	0.0100777	0.212566	protein.linear.MS1	MP_SFC	1	0.378512
1816	P0CS90	S209-Multi-organism-Run-S1-S209-Multi-organism-Run-S2	-0.386743	0.366145	0.70702	protein.linear.MS1	MP_SFC	1	-0.263034
1817	P0CT04	S209-Multi-organism-Run-S1-S209-Multi-organism-Run-S2	-0.226433	0.200235	0.6016	protein.linear.MS1	MP_SFC	1	-0.263034
1818	P0CX10;P0CX11	S209-Multi-organism-Run-S1-S209-Multi-organism-Run-S2	-0.383771	0.284677	0.656606	protein.linear.MS1	MP_SFC	1	-0.263034
1819	P0CX23;P0CX24	S209-Multi-organism-Run-S1-S209-Multi-organism-Run-S2	-0.300223	0.0642826	0.408058	protein.linear.MS1	MP_SFC	1	-0.263034
1820	P0CX25;P0CX26	S209-Multi-organism-Run-S1-S209-Multi-organism-Run-S2	-0.133424	0.68061	0.792561	protein.linear.MS1	MP_SFC	1	-0.263034
1821	P0CX27;P0CX28	S209-Multi-organism-Run-S1-S209-Multi-organism-Run-S2	-0.250851	0.67893	0.791864	protein.linear.MS1	MP_SFC	1	-0.263034
1822	P0CX29;P0CX30	S209-Multi-organism-Run-S1-S209-Multi-organism-Run-S2	-0.243914	0.452158	0.738767	protein.linear.MS1	MP_SFC	1	-0.263034
1823	P0CX31;P0CX32	S209-Multi-organism-Run-S1-S209-Multi-organism-Run-S2	-0.150343	0.646684	0.785172	protein.linear.MS1	MP_SFC	1	-0.263034
1824	P0CX33;P0CX34	S209-Multi-organism-Run-S1-S209-Multi-organism-Run-S2	-0.527587	0.0189561	0.255334	protein.linear.MS1	MP_SFC	1	-0.263034
1825	P0CX35;P0CX36	S209-Multi-organism-Run-S1-S209-Multi-organism-Run-S2	-0.458998	0.162888	0.565112	protein.linear.MS1	MP_SFC	1	-0.263034
1826	P0CX37;P0CX38	S209-Multi-organism-Run-S1-S209-Multi-organism-Run-S2	-0.198114	0.238907	0.629587	protein.linear.MS1	MP_SFC	1	-0.263034
1827	P0CX39;P0CX40	S209-Multi-organism-Run-S1-S209-Multi-organism-Run-S2	-0.205821	0.44561	0.737695	protein.linear.MS1	MP_SFC	1	-0.263034
1828	P0CX41;P0CX42	S209-Multi-organism-Run-S1-S209-Multi-organism-Run-S2	-0.402973	0.458306	0.741127	protein.linear.MS1	MP_SFC	1	-0.263034
1829	P0CX43;P0CX44	S209-Multi-organism-Run-S1-S209-Multi-organism-Run-S2	-0.173451	0.590457	0.772491	protein.linear.MS1	MP_SFC	1	-0.263034
1830	P0CX45;P0CX46	S209-Multi-organism-Run-S1-S209-Multi-organism-Run-S2	-0.540396	0.0464168	0.356015	protein.linear.MS1	MP_SFC	1	-0.263034
1831	P0CX47;P0CX48	S209-Multi-organism-Run-S1-S209-Multi-organism-Run-S2	-0.586245	0.00301326	0.163506	protein.linear.MS1	MP_SFC	1	-0.263034
1832	P0CX49;P0CX50	S209-Multi-organism-Run-S1-S209-Multi-organism-Run-S2	-0.364008	0.0841482	0.446711	protein.linear.MS1	MP_SFC	1	-0.263034
1833	P0CX51;P0CX52	S209-Multi-organism-Run-S1-S209-Multi-organism-Run-S2	-0.169677	0.656321	0.787331	protein.linear.MS1	MP_SFC	1	-0.263034
1834	P0CX53;P0CX54	S209-Multi-organism-Run-S1-S209-Multi-organism-Run-S2	-0.268521	0.38781	0.715752	protein.linear.MS1	MP_SFC	1	-0.263034
1835	P0CX55;P0CX56	S209-Multi-organism-Run-S1-S209-Multi-organism-Run-S2	-0.317397	0.325255	0.683589	protein.linear.MS1	MP_SFC	1	-0.263034
1836	P0CX82;P0CX83	S209-Multi-organism-Run-S1-S209-Multi-organism-Run-S2	-0.443143	0.186372	0.58998	protein.linear.MS1	MP_SFC	1	-0.263034
1837	P0CX84;P0CX85	S209-Multi-organism-Run-S1-S209-Multi-organism-Run-S2	-0.26163	0.192357	0.595054	protein.linear.MS1	MP_SFC	1	-0.263034
1838	P0DM41;P0DM42;P10986;Q6A8K1	S209-Multi-organism-Run-S1-S209-Multi-organism-Run-S2	-0.618029	0.497216	0.748909	protein.linear.MS1	MP_SFC	1	-0.137504
1839	P10080	S209-Multi-organism-Run-S1-S209-Multi-organism-Run-S2	-0.251251	0.20083	0.601831	protein.linear.MS1	MP_SFC	1	-0.263034
1840	P10081	S209-Multi-organism-Run-S1-S209-Multi-organism-Run-S2	-0.259872	0.521838	0.7565	protein.linear.MS1	MP_SFC	1	-0.263034
1841	P10100	S209-Multi-organism-Run-S1-S209-Multi-organism-Run-S2	0.871678	0.251263	0.639687	protein.linear.MS1	MP_SFC	1	0.378512
1842	P10121	S209-Multi-organism-Run-S1-S209-Multi-organism-Run-S2	0.559342	0.0435682	0.348418	protein.linear.MS1	MP_SFC	1	0.378512
1843	P10127	S209-Multi-organism-Run-S1-S209-Multi-organism-Run-S2	-0.473477	0.0346727	0.317834	protein.linear.MS1	MP_SFC	1	-0.263034
1844	P10174	S209-Multi-organism-Run-S1-S209-Multi-organism-Run-S2	-0.139372	0.722775	0.803507	protein.linear.MS1	MP_SFC	1	-0.263034
1845	P10299	S209-Multi-organism-Run-S1-S209-Multi-organism-Run-S2	-0.142447	0.327587	0.684826	protein.linear.MS1	MP_SFC	1	-0.137504
1846	P10346	S209-Multi-organism-Run-S1-S209-Multi-organism-Run-S2	0.547764	0.122136	0.510108	protein.linear.MS1	MP_SFC	1	0.378512
1847	P10371	S209-Multi-organism-Run-S1-S209-Multi-organism-Run-S2	0.539766	0.00345049	0.165523	protein.linear.MS1	MP_SFC	1	0.378512
1848	P10384	S209-Multi-organism-Run-S1-S209-Multi-organism-Run-S2	0.438229	0.0786026	0.436855	protein.linear.MS1	MP_SFC	1	0.378512
1849	P10408	S209-Multi-organism-Run-S1-S209-Multi-organism-Run-S2	0.609469	0.000100063	0.125704	protein.linear.MS1	MP_SFC	1	0.378512
1850	P10442	S209-Multi-organism-Run-S1-S209-Multi-organism-Run-S2	0.254649	0.664072	0.789788	protein.linear.MS1	MP_SFC	1	0.378512
1851	P10443	S209-Multi-organism-Run-S1-S209-Multi-organism-Run-S2	1.14976	0.173933	0.577826	protein.linear.MS1	MP_SFC	1	0.378512
1852	P10507	S209-Multi-organism-Run-S1-S209-Multi-organism-Run-S2	-0.280351	0.27597	0.650227	protein.linear.MS1	MP_SFC	1	-0.263034
1853	P10567	S209-Multi-organism-Run-S1-S209-Multi-organism-Run-S2	-0.0715534	0.592926	0.772657	protein.linear.MS1	MP_SFC	1	-0.137504
1854	P10591	S209-Multi-organism-Run-S1-S209-Multi-organism-Run-S2	-0.405701	0.411212	0.723037	protein.linear.MS1	MP_SFC	1	-0.263034
1855	P10592	S209-Multi-organism-Run-S1-S209-Multi-organism-Run-S2	-0.104212	0.787524	0.815048	protein.linear.MS1	MP_SFC	1	-0.263034
1856	P10614	S209-Multi-organism-Run-S1-S209-Multi-organism-Run-S2	-0.520391	0.421452	0.726739	protein.linear.MS1	MP_SFC	1	-0.263034
1857	P10659	S209-Multi-organism-Run-S1-S209-Multi-organism-Run-S2	-0.288648	0.139609	0.53878	protein.linear.MS1	MP_SFC	1	-0.263034
1858	P10664	S209-Multi-organism-Run-S1-S209-Multi-organism-Run-S2	-0.400909	0.249793	0.638354	protein.linear.MS1	MP_SFC	1	-0.263034
1859	P10771	S209-Multi-organism-Run-S1-S209-Multi-organism-Run-S2	-0.0799669	0.892323	0.838466	protein.linear.MS1	MP_SFC	1	-0.137504
1860	P10823	S209-Multi-organism-Run-S1-S209-Multi-organism-Run-S2	-0.56276	0.0321626	0.310858	protein.linear.MS1	MP_SFC	1	-0.263034
1861	P10869	S209-Multi-organism-Run-S1-S209-Multi-organism-Run-S2	-0.063399	0.88243	0.835782	protein.linear.MS1	MP_SFC	1	-0.263034
1862	P10902	S209-Multi-organism-Run-S1-S209-Multi-organism-Run-S2	0.388066	0.0320858	0.310858	protein.linear.MS1	MP_SFC	1	0.378512
1863	P10984	S209-Multi-organism-Run-S1-S209-Multi-organism-Run-S2	-0.238927	0.584194	0.771297	protein.linear.MS1	MP_SFC	1	-0.137504
1864	P11141	S209-Multi-organism-Run-S1-S209-Multi-organism-Run-S2	-0.0625985	0.611842	0.780123	protein.linear.MS1	MP_SFC	1	-0.137504
1865	P11154	S209-Multi-organism-Run-S1-S209-Multi-organism-Run-S2	-0.34408	0.138491	0.537029	protein.linear.MS1	MP_SFC	1	-0.263034
1866	P11412	S209-Multi-organism-Run-S1-S209-Multi-organism-Run-S2	-0.342015	0.317398	0.677981	protein.linear.MS1	MP_SFC	1	-0.263034
1867	P11446	S209-Multi-organism-Run-S1-S209-Multi-organism-Run-S2	0.502283	0.131742	0.528448	protein.linear.MS1	MP_SFC	1	0.378512
1868	P11447	S209-Multi-organism-Run-S1-S209-Multi-organism-Run-S2	0.469389	0.0466385	0.356403	protein.linear.MS1	MP_SFC	1	0.378512
1869	P11484	S209-Multi-organism-Run-S1-S209-Multi-organism-Run-S2	-0.336137	0.412981	0.72353	protein.linear.MS1	MP_SFC	1	-0.263034
1870	P11557	S209-Multi-organism-Run-S1-S209-Multi-organism-Run-S2	0.37192	0.0269059	0.287994	protein.linear.MS1	MP_SFC	1	0.378512
1871	P11632	S209-Multi-organism-Run-S1-S209-Multi-organism-Run-S2	-0.31261	0.443143	0.73657	protein.linear.MS1	MP_SFC	1	-0.263034
1872	P11633	S209-Multi-organism-Run-S1-S209-Multi-organism-Run-S2	-0.156901	0.27498	0.649874	protein.linear.MS1	MP_SFC	1	-0.263034
1873	P11745	S209-Multi-organism-Run-S1-S209-Multi-organism-Run-S2	-0.256124	0.505103	0.751067	protein.linear.MS1	MP_SFC	1	-0.263034
1874	P11875	S209-Multi-organism-Run-S1-S209-Multi-organism-Run-S2	0.345458	0.111939	0.494824	protein.linear.MS1	MP_SFC	1	0.378512
1875	P11880	S209-Multi-organism-Run-S1-S209-Multi-organism-Run-S2	0.623827	0.131776	0.528448	protein.linear.MS1	MP_SFC	1	0.378512
1876	P11938	S209-Multi-organism-Run-S1-S209-Multi-organism-Run-S2	-0.471315	0.248728	0.637596	protein.linear.MS1	MP_SFC	1	-0.263034
1877	P11986	S209-Multi-organism-Run-S1-S209-Multi-organism-Run-S2	-0.322496	0.473404	0.74252	protein.linear.MS1	MP_SFC	1	-0.263034
1878	P12008	S209-Multi-organism-Run-S1-S209-Multi-organism-Run-S2	0.53964	0.125334	0.515736	protein.linear.MS1	MP_SFC	1	0.378512
1879	P12281	S209-Multi-organism-Run-S1-S209-Multi-organism-Run-S2	0.520746	0.414385	0.72353	protein.linear.MS1	MP_SFC	1	0.378512
1880	P12295	S209-Multi-organism-Run-S1-S209-Multi-organism-Run-S2	0.596668	0.266834	0.646796	protein.linear.MS1	MP_SFC	1	0.378512
1881	P12385	S209-Multi-organism-Run-S1-S209-Multi-organism-Run-S2	-0.343264	0.14869	0.550262	protein.linear.MS1	MP_SFC	1	-0.263034
1882	P12611	S209-Multi-organism-Run-S1-S209-Multi-organism-Run-S2	0.462042	0.351271	0.696806	protein.linear.MS1	MP_SFC	1	-0.263034
1883	P12612	S209-Multi-organism-Run-S1-S209-Multi-organism-Run-S2	-0.191496	0.203534	0.604299	protein.linear.MS1	MP_SFC	1	-0.263034
1884	P12683	S209-Multi-organism-Run-S1-S209-Multi-organism-Run-S2	-0.601108	0.0810698	0.440428	protein.linear.MS1	MP_SFC	1	-0.263034
1885	P12686	S209-Multi-organism-Run-S1-S209-Multi-organism-Run-S2	-0.503127	0.166277	0.569062	protein.linear.MS1	MP_SFC	1	-0.263034
1886	P12688	S209-Multi-organism-Run-S1-S209-Multi-organism-Run-S2	-0.199407	0.476371	0.743433	protein.linear.MS1	MP_SFC	1	-0.263034
1887	P12695	S209-Multi-organism-Run-S1-S209-Multi-organism-Run-S2	-0.215723	0.0768861	0.433817	protein.linear.MS1	MP_SFC	1	-0.263034
1888	P12709	S209-Multi-organism-Run-S1-S209-Multi-organism-Run-S2	-0.253183	0.121362	0.509724	protein.linear.MS1	MP_SFC	1	-0.263034
1889	P12758	S209-Multi-organism-Run-S1-S209-Multi-organism-Run-S2	0.631503	0.00339569	0.165523	protein.linear.MS1	MP_SFC	1	0.378512
1890	P12844	S209-Multi-organism-Run-S1-S209-Multi-organism-Run-S2	-0.147255	0.0463165	0.35601	protein.linear.MS1	MP_SFC	1	-0.137504
1891	P12845	S209-Multi-organism-Run-S1-S209-Multi-organism-Run-S2	-0.119155	0.32758	0.684826	protein.linear.MS1	MP_SFC	1	-0.137504
1892	P12904	S209-Multi-organism-Run-S1-S209-Multi-organism-Run-S2	-0.513715	0.0692993	0.417145	protein.linear.MS1	MP_SFC	1	-0.263034
1893	P12945	S209-Multi-organism-Run-S1-S209-Multi-organism-Run-S2	1.56085	0.50558	0.751231	protein.linear.MS1	MP_SFC	1	-0.263034
1894	P12962	S209-Multi-organism-Run-S1-S209-Multi-organism-Run-S2	-0.193221	0.543048	0.763052	protein.linear.MS1	MP_SFC	1	-0.263034
1895	P12994	S209-Multi-organism-Run-S1-S209-Multi-organism-Run-S2	0.394712	0.263803	0.645434	protein.linear.MS1	MP_SFC	1	0.378512
1896	P13009	S209-Multi-organism-Run-S1-S209-Multi-organism-Run-S2	0.455427	0.00169024	0.13517	protein.linear.MS1	MP_SFC	1	0.378512
1897	P13024	S209-Multi-organism-Run-S1-S209-Multi-organism-Run-S2	0.681977	0.0459749	0.355022	protein.linear.MS1	MP_SFC	1	0.378512
1898	P13029	S209-Multi-organism-Run-S1-S209-Multi-organism-Run-S2	0.475374	0.0227899	0.274668	protein.linear.MS1	MP_SFC	1	0.378512
1899	P13035	S209-Multi-organism-Run-S1-S209-Multi-organism-Run-S2	0.63996	0.00135602	0.13517	protein.linear.MS1	MP_SFC	1	0.378512
1900	P13036	S209-Multi-organism-Run-S1-S209-Multi-organism-Run-S2	0.21838	0.108995	0.489299	protein.linear.MS1	MP_SFC	1	0.378512
1901	P13188	S209-Multi-organism-Run-S1-S209-Multi-organism-Run-S2	-0.518455	0.0781391	0.436165	protein.linear.MS1	MP_SFC	1	-0.263034
1902	P13298	S209-Multi-organism-Run-S1-S209-Multi-organism-Run-S2	-0.369706	0.321092	0.681019	protein.linear.MS1	MP_SFC	1	-0.263034
1903	P13458	S209-Multi-organism-Run-S1-S209-Multi-organism-Run-S2	0.544519	0.242032	0.630823	protein.linear.MS1	MP_SFC	1	0.378512
1904	P13517	S209-Multi-organism-Run-S1-S209-Multi-organism-Run-S2	-0.133234	0.751554	0.807862	protein.linear.MS1	MP_SFC	1	-0.263034
1905	P13663	S209-Multi-organism-Run-S1-S209-Multi-organism-Run-S2	-0.145109	0.602998	0.77679	protein.linear.MS1	MP_SFC	1	-0.263034
1906	P14020	S209-Multi-organism-Run-S1-S209-Multi-organism-Run-S2	-0.321639	0.0937089	0.467099	protein.linear.MS1	MP_SFC	1	-0.263034
1907	P14065	S209-Multi-organism-Run-S1-S209-Multi-organism-Run-S2	-0.330087	0.0316457	0.309753	protein.linear.MS1	MP_SFC	1	-0.263034
1908	P14120	S209-Multi-organism-Run-S1-S209-Multi-organism-Run-S2	-0.211601	0.626686	0.78175	protein.linear.MS1	MP_SFC	1	-0.263034
1909	P14126	S209-Multi-organism-Run-S1-S209-Multi-organism-Run-S2	-0.185268	0.102548	0.481359	protein.linear.MS1	MP_SFC	1	-0.263034
1910	P14175	S209-Multi-organism-Run-S1-S209-Multi-organism-Run-S2	0.806389	0.271465	0.648575	protein.linear.MS1	MP_SFC	1	0.378512
1911	P14306	S209-Multi-organism-Run-S1-S209-Multi-organism-Run-S2	-0.25288	0.40414	0.720655	protein.linear.MS1	MP_SFC	1	-0.263034
1912	P14540	S209-Multi-organism-Run-S1-S209-Multi-organism-Run-S2	-0.177712	0.628076	0.78175	protein.linear.MS1	MP_SFC	1	-0.263034
1913	P14680	S209-Multi-organism-Run-S1-S209-Multi-organism-Run-S2	-0.275561	0.669736	0.790721	protein.linear.MS1	MP_SFC	1	-0.263034
1914	P14742	S209-Multi-organism-Run-S1-S209-Multi-organism-Run-S2	-0.359074	0.321781	0.681357	protein.linear.MS1	MP_SFC	1	-0.263034
1915	P14743	S209-Multi-organism-Run-S1-S209-Multi-organism-Run-S2	-0.500385	0.124591	0.515139	protein.linear.MS1	MP_SFC	1	-0.263034
1916	P14747	S209-Multi-organism-Run-S1-S209-Multi-organism-Run-S2	-0.53405	0.0972632	0.473435	protein.linear.MS1	MP_SFC	1	-0.263034
1917	P14832	S209-Multi-organism-Run-S1-S209-Multi-organism-Run-S2	-0.403443	0.203629	0.604299	protein.linear.MS1	MP_SFC	1	-0.263034
1918	P14843	S209-Multi-organism-Run-S1-S209-Multi-organism-Run-S2	-0.55968	0.242142	0.630823	protein.linear.MS1	MP_SFC	1	-0.263034
1919	P14900	S209-Multi-organism-Run-S1-S209-Multi-organism-Run-S2	0.475034	0.200744	0.601831	protein.linear.MS1	MP_SFC	1	0.378512
1920	P14904	S209-Multi-organism-Run-S1-S209-Multi-organism-Run-S2	-0.175274	0.504907	0.751067	protein.linear.MS1	MP_SFC	1	-0.263034
1921	P14906	S209-Multi-organism-Run-S1-S209-Multi-organism-Run-S2	0.0121743	0.972682	0.848987	protein.linear.MS1	MP_SFC	1	-0.263034
1922	P14907	S209-Multi-organism-Run-S1-S209-Multi-organism-Run-S2	-0.229246	0.499117	0.749148	protein.linear.MS1	MP_SFC	1	-0.263034
1923	P15019	S209-Multi-organism-Run-S1-S209-Multi-organism-Run-S2	-0.193699	0.658984	0.788626	protein.linear.MS1	MP_SFC	1	-0.263034
1924	P15028	S209-Multi-organism-Run-S1-S209-Multi-organism-Run-S2	0.425434	0.0156925	0.236608	protein.linear.MS1	MP_SFC	1	0.378512
1925	P15034	S209-Multi-organism-Run-S1-S209-Multi-organism-Run-S2	0.708547	0.0120297	0.217365	protein.linear.MS1	MP_SFC	1	0.378512
1926	P15038	S209-Multi-organism-Run-S1-S209-Multi-organism-Run-S2	0.651557	0.293042	0.661989	protein.linear.MS1	MP_SFC	1	0.378512
1927	P15042	S209-Multi-organism-Run-S1-S209-Multi-organism-Run-S2	0.697117	0.0143461	0.227429	protein.linear.MS1	MP_SFC	1	0.378512
1928	P15108	S209-Multi-organism-Run-S1-S209-Multi-organism-Run-S2	-0.423685	0.178195	0.582575	protein.linear.MS1	MP_SFC	1	-0.263034
1929	P15179	S209-Multi-organism-Run-S1-S209-Multi-organism-Run-S2	-0.731257	0.198777	0.600791	protein.linear.MS1	MP_SFC	1	-0.263034
1930	P15180	S209-Multi-organism-Run-S1-S209-Multi-organism-Run-S2	-0.184355	0.517253	0.7554	protein.linear.MS1	MP_SFC	1	-0.263034
1931	P15254	S209-Multi-organism-Run-S1-S209-Multi-organism-Run-S2	0.771154	0.084121	0.446711	protein.linear.MS1	MP_SFC	1	0.378512
1932	P15274	S209-Multi-organism-Run-S1-S209-Multi-organism-Run-S2	-0.390277	0.171142	0.574974	protein.linear.MS1	MP_SFC	1	-0.263034
1933	P15288	S209-Multi-organism-Run-S1-S209-Multi-organism-Run-S2	0.491779	0.010603	0.212566	protein.linear.MS1	MP_SFC	1	0.378512
1934	P15303	S209-Multi-organism-Run-S1-S209-Multi-organism-Run-S2	-0.381152	0.430277	0.732353	protein.linear.MS1	MP_SFC	1	-0.263034
1935	P15367	S209-Multi-organism-Run-S1-S209-Multi-organism-Run-S2	-0.850944	0.129507	0.524321	protein.linear.MS1	MP_SFC	1	-0.263034
1936	P15424	S209-Multi-organism-Run-S1-S209-Multi-organism-Run-S2	0.426667	0.154886	0.55582	protein.linear.MS1	MP_SFC	1	-0.263034
1937	P15454	S209-Multi-organism-Run-S1-S209-Multi-organism-Run-S2	-0.105072	0.677721	0.791864	protein.linear.MS1	MP_SFC	1	-0.263034
1938	P15496	S209-Multi-organism-Run-S1-S209-Multi-organism-Run-S2	0.151299	0.482338	0.743941	protein.linear.MS1	MP_SFC	1	-0.263034
1939	P15624	S209-Multi-organism-Run-S1-S209-Multi-organism-Run-S2	-0.178126	0.452853	0.738767	protein.linear.MS1	MP_SFC	1	-0.263034
1940	P15625	S209-Multi-organism-Run-S1-S209-Multi-organism-Run-S2	-0.39788	0.137036	0.534978	protein.linear.MS1	MP_SFC	1	-0.263034
1941	P15639	S209-Multi-organism-Run-S1-S209-Multi-organism-Run-S2	0.503974	0.193409	0.595855	protein.linear.MS1	MP_SFC	1	0.378512
1942	P15640	S209-Multi-organism-Run-S1-S209-Multi-organism-Run-S2	-0.0163108	0.899908	0.839285	protein.linear.MS1	MP_SFC	1	0.378512
1943	P15646	S209-Multi-organism-Run-S1-S209-Multi-organism-Run-S2	-0.155295	0.618416	0.781067	protein.linear.MS1	MP_SFC	1	-0.263034
1944	P15700	S209-Multi-organism-Run-S1-S209-Multi-organism-Run-S2	-0.138001	0.688788	0.795065	protein.linear.MS1	MP_SFC	1	-0.263034
1945	P15703	S209-Multi-organism-Run-S1-S209-Multi-organism-Run-S2	-0.316443	0.538142	0.761311	protein.linear.MS1	MP_SFC	1	-0.263034
1946	P15705	S209-Multi-organism-Run-S1-S209-Multi-organism-Run-S2	-0.342675	0.0944583	0.467926	protein.linear.MS1	MP_SFC	1	-0.263034
1947	P15731	S209-Multi-organism-Run-S1-S209-Multi-organism-Run-S2	-0.335607	0.383175	0.713657	protein.linear.MS1	MP_SFC	1	-0.263034
1948	P15770	S209-Multi-organism-Run-S1-S209-Multi-organism-Run-S2	0.155553	0.581951	0.770835	protein.linear.MS1	MP_SFC	1	0.378512
1949	P15873	S209-Multi-organism-Run-S1-S209-Multi-organism-Run-S2	-0.307593	0.122722	0.510983	protein.linear.MS1	MP_SFC	1	-0.263034
1950	P15891	S209-Multi-organism-Run-S1-S209-Multi-organism-Run-S2	-0.181158	0.367653	0.70787	protein.linear.MS1	MP_SFC	1	-0.263034
1951	P15977	S209-Multi-organism-Run-S1-S209-Multi-organism-Run-S2	0.410504	0.0952296	0.468892	protein.linear.MS1	MP_SFC	1	0.378512
1952	P15992	S209-Multi-organism-Run-S1-S209-Multi-organism-Run-S2	-0.379432	0.176223	0.580353	protein.linear.MS1	MP_SFC	1	-0.263034
1953	P16095	S209-Multi-organism-Run-S1-S209-Multi-organism-Run-S2	0.51438	0.0108142	0.212566	protein.linear.MS1	MP_SFC	1	0.378512
1954	P16120	S209-Multi-organism-Run-S1-S209-Multi-organism-Run-S2	-0.327046	0.0146905	0.229152	protein.linear.MS1	MP_SFC	1	-0.263034
1955	P16140	S209-Multi-organism-Run-S1-S209-Multi-organism-Run-S2	-0.231789	0.489996	0.745813	protein.linear.MS1	MP_SFC	1	-0.263034
1956	P16356	S209-Multi-organism-Run-S1-S209-Multi-organism-Run-S2	0.107826	0.721984	0.803507	protein.linear.MS1	MP_SFC	1	-0.137504
1957	P16370	S209-Multi-organism-Run-S1-S209-Multi-organism-Run-S2	-0.196969	0.563798	0.76593	protein.linear.MS1	MP_SFC	1	-0.263034
1958	P16387	S209-Multi-organism-Run-S1-S209-Multi-organism-Run-S2	-0.440351	0.149312	0.550535	protein.linear.MS1	MP_SFC	1	-0.263034
1959	P16451	S209-Multi-organism-Run-S1-S209-Multi-organism-Run-S2	0.0553845	0.910475	0.840886	protein.linear.MS1	MP_SFC	1	-0.263034
1960	P16456	S209-Multi-organism-Run-S1-S209-Multi-organism-Run-S2	0.428183	0.058857	0.395562	protein.linear.MS1	MP_SFC	1	0.378512
1961	P16467	S209-Multi-organism-Run-S1-S209-Multi-organism-Run-S2	0.0416788	0.849514	0.829031	protein.linear.MS1	MP_SFC	1	-0.263034
1962	P26263	S209-Multi-organism-Run-S1-S209-Multi-organism-Run-S2	-0.301614	0.0397479	0.335139	protein.linear.MS1	MP_SFC	1	-0.263034
1963	P16474	S209-Multi-organism-Run-S1-S209-Multi-organism-Run-S2	-0.267571	0.502057	0.750165	protein.linear.MS1	MP_SFC	1	-0.263034
1964	P16521	S209-Multi-organism-Run-S1-S209-Multi-organism-Run-S2	-0.244134	0.201613	0.60302	protein.linear.MS1	MP_SFC	1	-0.263034
1965	P16528	S209-Multi-organism-Run-S1-S209-Multi-organism-Run-S2	0.769893	0.0294518	0.301416	protein.linear.MS1	MP_SFC	1	0.378512
1966	P16547	S209-Multi-organism-Run-S1-S209-Multi-organism-Run-S2	-0.147742	0.314475	0.67495	protein.linear.MS1	MP_SFC	1	-0.263034
1967	P16550	S209-Multi-organism-Run-S1-S209-Multi-organism-Run-S2	-0.330124	0.166286	0.569062	protein.linear.MS1	MP_SFC	1	-0.263034
1968	P16603	S209-Multi-organism-Run-S1-S209-Multi-organism-Run-S2	-0.379628	0.23699	0.628701	protein.linear.MS1	MP_SFC	1	-0.263034
1969	P16649	S209-Multi-organism-Run-S1-S209-Multi-organism-Run-S2	-0.59947	0.0307117	0.305794	protein.linear.MS1	MP_SFC	1	-0.263034
1970	P16659	S209-Multi-organism-Run-S1-S209-Multi-organism-Run-S2	0.58274	0.0205689	0.266173	protein.linear.MS1	MP_SFC	1	0.378512
1971	P16681	S209-Multi-organism-Run-S1-S209-Multi-organism-Run-S2	0.390518	0.118812	0.505844	protein.linear.MS1	MP_SFC	1	0.378512
1972	P16861	S209-Multi-organism-Run-S1-S209-Multi-organism-Run-S2	-0.415911	0.217345	0.616366	protein.linear.MS1	MP_SFC	1	-0.263034
1973	P16862	S209-Multi-organism-Run-S1-S209-Multi-organism-Run-S2	-0.21101	0.550482	0.763798	protein.linear.MS1	MP_SFC	1	-0.263034
1974	P16892	S209-Multi-organism-Run-S1-S209-Multi-organism-Run-S2	-0.519884	0.649356	0.785468	protein.linear.MS1	MP_SFC	1	-0.263034
1975	P16926	S209-Multi-organism-Run-S1-S209-Multi-organism-Run-S2	0.910034	0.0192847	0.25857	protein.linear.MS1	MP_SFC	1	0.378512
1976	P16965	S209-Multi-organism-Run-S1-S209-Multi-organism-Run-S2	-0.13306	0.554989	0.764339	protein.linear.MS1	MP_SFC	1	-0.263034
1977	P17076	S209-Multi-organism-Run-S1-S209-Multi-organism-Run-S2	-0.297726	0.373133	0.710192	protein.linear.MS1	MP_SFC	1	-0.263034
1978	P17115	S209-Multi-organism-Run-S1-S209-Multi-organism-Run-S2	0.49939	0.103018	0.481359	protein.linear.MS1	MP_SFC	1	0.378512
1979	P17117	S209-Multi-organism-Run-S1-S209-Multi-organism-Run-S2	0.641387	0.00675302	0.195344	protein.linear.MS1	MP_SFC	1	0.378512
1980	P17139	S209-Multi-organism-Run-S1-S209-Multi-organism-Run-S2	-0.263365	0.288371	0.658397	protein.linear.MS1	MP_SFC	1	-0.137504
1981	P17140	S209-Multi-organism-Run-S1-S209-Multi-organism-Run-S2	-0.193264	0.28149	0.653601	protein.linear.MS1	MP_SFC	1	-0.137504
1982	P17169	S209-Multi-organism-Run-S1-S209-Multi-organism-Run-S2	0.665412	0.0044392	0.176803	protein.linear.MS1	MP_SFC	1	0.378512
1983	P17255	S209-Multi-organism-Run-S1-S209-Multi-organism-Run-S2	-0.262465	0.0496045	0.366929	protein.linear.MS1	MP_SFC	1	-0.263034
1984	P17329;P17330	S209-Multi-organism-Run-S1-S209-Multi-organism-Run-S2	-0.173383	0.531659	0.76024	protein.linear.MS1	MP_SFC	1	-0.137504
1985	P17343	S209-Multi-organism-Run-S1-S209-Multi-organism-Run-S2	-0.287962	0.432707	0.73304	protein.linear.MS1	MP_SFC	1	-0.137504
1986	P17423	S209-Multi-organism-Run-S1-S209-Multi-organism-Run-S2	-0.157407	0.496139	0.748409	protein.linear.MS1	MP_SFC	1	-0.263034
1987	P17443	S209-Multi-organism-Run-S1-S209-Multi-organism-Run-S2	0.806489	0.126797	0.51854	protein.linear.MS1	MP_SFC	1	0.378512
1988	P17445	S209-Multi-organism-Run-S1-S209-Multi-organism-Run-S2	0.640592	0.0183221	0.252359	protein.linear.MS1	MP_SFC	1	0.378512
1989	P17505	S209-Multi-organism-Run-S1-S209-Multi-organism-Run-S2	-0.29583	0.161465	0.563093	protein.linear.MS1	MP_SFC	1	-0.263034
1990	P17536	S209-Multi-organism-Run-S1-S209-Multi-organism-Run-S2	-0.201007	0.394367	0.716881	protein.linear.MS1	MP_SFC	1	-0.263034
1991	P17555	S209-Multi-organism-Run-S1-S209-Multi-organism-Run-S2	-0.254466	0.281143	0.653601	protein.linear.MS1	MP_SFC	1	-0.263034
1992	P17558	S209-Multi-organism-Run-S1-S209-Multi-organism-Run-S2	-0.0881039	0.730072	0.805036	protein.linear.MS1	MP_SFC	1	-0.263034
1993	P17649	S209-Multi-organism-Run-S1-S209-Multi-organism-Run-S2	-0.197958	0.485531	0.744847	protein.linear.MS1	MP_SFC	1	-0.263034
1994	P17695	S209-Multi-organism-Run-S1-S209-Multi-organism-Run-S2	-0.406907	0.117665	0.504341	protein.linear.MS1	MP_SFC	1	-0.263034
1995	P17709	S209-Multi-organism-Run-S1-S209-Multi-organism-Run-S2	-0.264077	0.331293	0.685919	protein.linear.MS1	MP_SFC	1	-0.263034
1996	P17883	S209-Multi-organism-Run-S1-S209-Multi-organism-Run-S2	-0.364122	0.610207	0.778984	protein.linear.MS1	MP_SFC	1	-0.263034
1997	P17891	S209-Multi-organism-Run-S1-S209-Multi-organism-Run-S2	-0.240578	0.268636	0.647246	protein.linear.MS1	MP_SFC	1	-0.263034
1998	P17898	S209-Multi-organism-Run-S1-S209-Multi-organism-Run-S2	-0.555092	0.315574	0.676233	protein.linear.MS1	MP_SFC	1	-0.263034
1999	P17952	S209-Multi-organism-Run-S1-S209-Multi-organism-Run-S2	0.644433	0.0133601	0.223733	protein.linear.MS1	MP_SFC	1	0.378512
[truncated: 7,497 more rows]

## Sheet: MS2
	Protein	Compare	log2FC	pvalue	adjusted.pvalue	Method	Dataset	Label	Tlog2FC
1	A0A061ACR1;F5GUA3;Q22498;Q2XN02	S209-Multi-organism-Run-S1-S209-Multi-organism-Run-S2	-0.110631	0.378786	0.998751	protein.linear.MS2	MP_SFC	1	-0.137504
2	A0A061ACU2;A0A061AE33;A0A061AJB7;A0A061AL01;A0A067XG44;B9WRT3;C6KRJ3;D0VWN8;H9G2S2;H9G2S3;O01260;Q17897	S209-Multi-organism-Run-S1-S209-Multi-organism-Run-S2	-0.138044	0.599871	0.998751	protein.linear.MS2	MP_SFC	1	-0.137504
3	A0A061ACY0;Q21224	S209-Multi-organism-Run-S1-S209-Multi-organism-Run-S2	-0.0504943	0.788507	0.998751	protein.linear.MS2	MP_SFC	1	-0.137504
4	A0A061AD21;A0A061AJI9;C1P640;C1P641;G5EEV6;Q21313	S209-Multi-organism-Run-S1-S209-Multi-organism-Run-S2	-0.166813	0.237555	0.998751	protein.linear.MS2	MP_SFC	1	-0.137504
5	A0A061AD39;A0A061AD72;A0A061AEC1;A0A061AJK4;A0A061AL87;Q067Y1;Q20109;Q27GQ4	S209-Multi-organism-Run-S1-S209-Multi-organism-Run-S2	-0.221417	0.348403	0.998751	protein.linear.MS2	MP_SFC	1	-0.137504
6	A0A061AD47;A0A061AE99;Q86CZ7	S209-Multi-organism-Run-S1-S209-Multi-organism-Run-S2	0.116699	0.612007	0.998751	protein.linear.MS2	MP_SFC	1	-0.137504
7	A0A061ADX7;B3VKU3;O62255	S209-Multi-organism-Run-S1-S209-Multi-organism-Run-S2	-0.153605	0.495863	0.998751	protein.linear.MS2	MP_SFC	1	-0.137504
8	A0A061AE05;Q22501	S209-Multi-organism-Run-S1-S209-Multi-organism-Run-S2	-0.10822	0.508275	0.998751	protein.linear.MS2	MP_SFC	1	-0.137504
9	A0A061AL58;O62020	S209-Multi-organism-Run-S1-S209-Multi-organism-Run-S2	-0.0663191	0.7503	0.998751	protein.linear.MS2	MP_SFC	1	-0.137504
10	A0A077LSK8;Q9XUC0	S209-Multi-organism-Run-S1-S209-Multi-organism-Run-S2	-0.0257856	0.904992	0.998751	protein.linear.MS2	MP_SFC	1	-0.137504
11	A0A078BPH9;G4S1A4	S209-Multi-organism-Run-S1-S209-Multi-organism-Run-S2	-0.0841979	0.869856	0.998751	protein.linear.MS2	MP_SFC	1	-0.137504
12	A0A078BPJ4;A0A078BPL3;A0A078BS63;H1ZUX6;O45000	S209-Multi-organism-Run-S1-S209-Multi-organism-Run-S2	-0.197582	0.152021	0.918313	protein.linear.MS2	MP_SFC	1	-0.137504
13	A0A078BPM1;A0A078BPN7;A0A078BQQ1;A0A078BS85;D3DEL7;D3DEL8;Q9U308	S209-Multi-organism-Run-S1-S209-Multi-organism-Run-S2	-0.226523	0.312853	0.998751	protein.linear.MS2	MP_SFC	1	-0.137504
14	A0A078BQL1;D3YT98;N1NV17;O62444;Q2EEM2;Q2XMY1	S209-Multi-organism-Run-S1-S209-Multi-organism-Run-S2	-0.219192	0.378526	0.998751	protein.linear.MS2	MP_SFC	1	-0.137504
15	A0A0K3AQM0;A0A0K3ATK8;G5ECN3;G5EDJ5;G5EEA4;G5EF39;O17833	S209-Multi-organism-Run-S1-S209-Multi-organism-Run-S2	-0.0999466	0.686446	0.998751	protein.linear.MS2	MP_SFC	1	-0.137504
16	A0A0K3AQN0;A0A0K3ATL6;A0A0K3AWN6	S209-Multi-organism-Run-S1-S209-Multi-organism-Run-S2	-0.252064	0.0869099	0.714278	protein.linear.MS2	MP_SFC	1	-0.137504
17	A0A0K3AQN5;A0A0K3AU66;A0A0K3AWK1;G5EDF9	S209-Multi-organism-Run-S1-S209-Multi-organism-Run-S2	-0.0925592	0.636395	0.998751	protein.linear.MS2	MP_SFC	1	-0.137504
18	A0A0K3AQU9	S209-Multi-organism-Run-S1-S209-Multi-organism-Run-S2	-0.490598	0.12204	0.850678	protein.linear.MS2	MP_SFC	1	-0.137504
19	A0A0K3ARD5;A0A0K3AWQ2;Q9N4H4	S209-Multi-organism-Run-S1-S209-Multi-organism-Run-S2	0.100143	0.79878	0.998751	protein.linear.MS2	MP_SFC	1	-0.137504
20	A0A0K3ARF3;A0A0K3ARS2;A0A0K3AS01;A0A0K3AUA6;A0A0K3AUY6;A0A0K3AX41;A0A0K3AXB1;P34611	S209-Multi-organism-Run-S1-S209-Multi-organism-Run-S2	-0.0827924	0.795206	0.998751	protein.linear.MS2	MP_SFC	1	-0.137504
21	A0A0K3ARI2;Q9XUF9;U4PBX8	S209-Multi-organism-Run-S1-S209-Multi-organism-Run-S2	-0.0496018	0.781286	0.998751	protein.linear.MS2	MP_SFC	1	-0.137504
22	A0A0K3ARK6;Q20230	S209-Multi-organism-Run-S1-S209-Multi-organism-Run-S2	-0.176588	0.102934	0.781716	protein.linear.MS2	MP_SFC	1	-0.137504
23	A0A0K3ARK9;D3NQA9;Q2YS41;Q8I102	S209-Multi-organism-Run-S1-S209-Multi-organism-Run-S2	-0.134508	0.465489	0.998751	protein.linear.MS2	MP_SFC	1	-0.137504
24	A0A0K3ARR4;Q95XZ6	S209-Multi-organism-Run-S1-S209-Multi-organism-Run-S2	0.107223	0.292519	0.998751	protein.linear.MS2	MP_SFC	1	-0.137504
25	A0A0K3ARZ7;A0A0K3AVH4	S209-Multi-organism-Run-S1-S209-Multi-organism-Run-S2	-0.152994	0.531785	0.998751	protein.linear.MS2	MP_SFC	1	-0.137504
26	A0A0K3AS36;Q9U2T9	S209-Multi-organism-Run-S1-S209-Multi-organism-Run-S2	-0.161578	0.213494	0.998751	protein.linear.MS2	MP_SFC	1	-0.137504
27	A0A0K3ASH2;O16264	S209-Multi-organism-Run-S1-S209-Multi-organism-Run-S2	-0.209258	0.418411	0.998751	protein.linear.MS2	MP_SFC	1	-0.137504
28	A0A0K3ASH9	S209-Multi-organism-Run-S1-S209-Multi-organism-Run-S2	-0.163302	0.425709	0.998751	protein.linear.MS2	MP_SFC	1	-0.137504
29	A0A0K3AT05;Q965W3	S209-Multi-organism-Run-S1-S209-Multi-organism-Run-S2	0.128967	0.701727	0.998751	protein.linear.MS2	MP_SFC	1	-0.137504
30	A0A0K3AT74;A0A0K3AW96;A0A0K3AYH6;D0VWL6	S209-Multi-organism-Run-S1-S209-Multi-organism-Run-S2	-0.112961	0.1104	0.812048	protein.linear.MS2	MP_SFC	1	-0.137504
31	A0A0K3ATC0;Q9XTQ6	S209-Multi-organism-Run-S1-S209-Multi-organism-Run-S2	-0.00794122	0.97163	0.998751	protein.linear.MS2	MP_SFC	1	-0.137504
32	K8FDX2	S209-Multi-organism-Run-S1-S209-Multi-organism-Run-S2	-0.0826843	0.606966	0.998751	protein.linear.MS2	MP_SFC	1	-0.137504
33	H2L056	S209-Multi-organism-Run-S1-S209-Multi-organism-Run-S2	-0.124342	0.856456	0.998751	protein.linear.MS2	MP_SFC	1	-0.137504
34	A0A0K3AUJ9;H2KZL7;Q8IG31	S209-Multi-organism-Run-S1-S209-Multi-organism-Run-S2	-0.0570476	0.545215	0.998751	protein.linear.MS2	MP_SFC	1	-0.137504
35	A0A0K3AVS5	S209-Multi-organism-Run-S1-S209-Multi-organism-Run-S2	-0.234135	0.305429	0.998751	protein.linear.MS2	MP_SFC	1	-0.137504
36	A0A0K3AW68;A0A0K3AYF1;O61866	S209-Multi-organism-Run-S1-S209-Multi-organism-Run-S2	-0.0360572	0.906395	0.998751	protein.linear.MS2	MP_SFC	1	-0.137504
37	A0A0K3AWA7;O17621	S209-Multi-organism-Run-S1-S209-Multi-organism-Run-S2	-0.0321049	0.851884	0.998751	protein.linear.MS2	MP_SFC	1	-0.137504
38	A0A0K3AWR8;O16657	S209-Multi-organism-Run-S1-S209-Multi-organism-Run-S2	-0.118147	0.701347	0.998751	protein.linear.MS2	MP_SFC	1	-0.137504
39	A0A0K3AY85;Q9BPN5	S209-Multi-organism-Run-S1-S209-Multi-organism-Run-S2	-0.0437599	0.915846	0.998751	protein.linear.MS2	MP_SFC	1	-0.137504
40	A0A0M7REA1;C0Z1Y2	S209-Multi-organism-Run-S1-S209-Multi-organism-Run-S2	-0.248999	0.462131	0.998751	protein.linear.MS2	MP_SFC	1	-0.137504
41	A0A0M7RFF6;Q9UAT3	S209-Multi-organism-Run-S1-S209-Multi-organism-Run-S2	-0.00964738	0.962223	0.998751	protein.linear.MS2	MP_SFC	1	-0.137504
42	A0A0S4XR31;H2L045;H2L046	S209-Multi-organism-Run-S1-S209-Multi-organism-Run-S2	-0.167492	0.669726	0.998751	protein.linear.MS2	MP_SFC	1	-0.137504
43	A0A0S4XR36;O01808	S209-Multi-organism-Run-S1-S209-Multi-organism-Run-S2	-0.0656338	0.754181	0.998751	protein.linear.MS2	MP_SFC	1	-0.137504
44	A0A0S4XR43	S209-Multi-organism-Run-S1-S209-Multi-organism-Run-S2	-0.00181091	0.991385	0.998751	protein.linear.MS2	MP_SFC	1	-0.137504
45	A0A131MAU8;A0A131MAZ4;A0A131MBF0;Q09931	S209-Multi-organism-Run-S1-S209-Multi-organism-Run-S2	-0.00103195	0.995903	0.999165	protein.linear.MS2	MP_SFC	1	-0.137504
46	A0A131MBB2;Q18916	S209-Multi-organism-Run-S1-S209-Multi-organism-Run-S2	-0.0471433	0.842095	0.998751	protein.linear.MS2	MP_SFC	1	-0.137504
47	A0A131MBC3;A0A131MCY4;B8ZX16;G5EER7;G5EG67	S209-Multi-organism-Run-S1-S209-Multi-organism-Run-S2	-0.0481997	0.434062	0.998751	protein.linear.MS2	MP_SFC	1	-0.137504
48	A0A131MBF9;O62332	S209-Multi-organism-Run-S1-S209-Multi-organism-Run-S2	-0.00154296	0.990585	0.998751	protein.linear.MS2	MP_SFC	1	-0.137504
49	Q19853	S209-Multi-organism-Run-S1-S209-Multi-organism-Run-S2	-0.171218	0.277749	0.998751	protein.linear.MS2	MP_SFC	1	-0.137504
50	A0A131MBU3	S209-Multi-organism-Run-S1-S209-Multi-organism-Run-S2	-0.131715	0.641668	0.998751	protein.linear.MS2	MP_SFC	1	-0.137504
51	A0A131MD37	S209-Multi-organism-Run-S1-S209-Multi-organism-Run-S2	-0.371535	0.0988633	0.761591	protein.linear.MS2	MP_SFC	1	-0.137504
52	A0A163UT65;A0A168H2Z9	S209-Multi-organism-Run-S1-S209-Multi-organism-Run-S2	-0.308702	0.296438	0.998751	protein.linear.MS2	MP_SFC	1	-0.137504
53	A0A164D380;A0A168H1X0	S209-Multi-organism-Run-S1-S209-Multi-organism-Run-S2	-0.12814	0.384356	0.998751	protein.linear.MS2	MP_SFC	1	-0.137504
54	A0A164D3G3;O16293	S209-Multi-organism-Run-S1-S209-Multi-organism-Run-S2	0.0378108	0.850927	0.998751	protein.linear.MS2	MP_SFC	1	-0.137504
55	A0A168H9Z7;H2L0N0;H2L0N1;O01619;Q95ZK4	S209-Multi-organism-Run-S1-S209-Multi-organism-Run-S2	0.0382274	0.844321	0.998751	protein.linear.MS2	MP_SFC	1	-0.137504
56	A0A1C3NSL9	S209-Multi-organism-Run-S1-S209-Multi-organism-Run-S2	-0.287956	0.114741	0.823337	protein.linear.MS2	MP_SFC	1	-0.137504
57	A0A1D3PCL8;A0A1D3PCM5;Q20937	S209-Multi-organism-Run-S1-S209-Multi-organism-Run-S2	-0.194717	0.179091	0.962655	protein.linear.MS2	MP_SFC	1	-0.137504
58	A0A1D3PDA8	S209-Multi-organism-Run-S1-S209-Multi-organism-Run-S2	-0.0669327	0.786703	0.998751	protein.linear.MS2	MP_SFC	1	-0.137504
59	A0A1I6CM84;F3Y5Q7	S209-Multi-organism-Run-S1-S209-Multi-organism-Run-S2	-0.247417	0.166804	0.944708	protein.linear.MS2	MP_SFC	1	-0.137504
60	A0A1I6CM85;A0A1I6CM90;A0A1I6CM91;A0A1I6CMB9;A0A1T5HUK9;A0A1T5HUL8;Q9BHL6	S209-Multi-organism-Run-S1-S209-Multi-organism-Run-S2	0.015325	0.966867	0.998751	protein.linear.MS2	MP_SFC	1	-0.137504
61	A0A1I6CMA1	S209-Multi-organism-Run-S1-S209-Multi-organism-Run-S2	-0.33438	0.104823	0.79063	protein.linear.MS2	MP_SFC	1	-0.137504
62	A0A1I6CMC9;Q9N350	S209-Multi-organism-Run-S1-S209-Multi-organism-Run-S2	0.0311177	0.9002	0.998751	protein.linear.MS2	MP_SFC	1	-0.137504
63	A0A1N7SYN9	S209-Multi-organism-Run-S1-S209-Multi-organism-Run-S2	-0.11417	0.124392	0.855856	protein.linear.MS2	MP_SFC	1	-0.137504
64	A0A1N7SYN7	S209-Multi-organism-Run-S1-S209-Multi-organism-Run-S2	0.130829	0.663923	0.998751	protein.linear.MS2	MP_SFC	1	-0.137504
65	A0A1T5HUZ1	S209-Multi-organism-Run-S1-S209-Multi-organism-Run-S2	0.0163873	0.905538	0.998751	protein.linear.MS2	MP_SFC	1	-0.137504
66	A0A9S2	S209-Multi-organism-Run-S1-S209-Multi-organism-Run-S2	-0.0841929	0.895254	0.998751	protein.linear.MS2	MP_SFC	1	-0.137504
67	A2V8C3	S209-Multi-organism-Run-S1-S209-Multi-organism-Run-S2	-0.0563248	0.81638	0.998751	protein.linear.MS2	MP_SFC	1	-0.137504
68	A3FPK6;O62214	S209-Multi-organism-Run-S1-S209-Multi-organism-Run-S2	0.10494	0.524498	0.998751	protein.linear.MS2	MP_SFC	1	-0.137504
69	A3FPK9	S209-Multi-organism-Run-S1-S209-Multi-organism-Run-S2	0.0266162	0.793576	0.998751	protein.linear.MS2	MP_SFC	1	-0.137504
70	G5EFT4	S209-Multi-organism-Run-S1-S209-Multi-organism-Run-S2	-0.156454	0.411629	0.998751	protein.linear.MS2	MP_SFC	1	-0.137504
71	A3QMC5	S209-Multi-organism-Run-S1-S209-Multi-organism-Run-S2	0.262034	0.238509	0.998751	protein.linear.MS2	MP_SFC	1	-0.137504
72	A3QMC8	S209-Multi-organism-Run-S1-S209-Multi-organism-Run-S2	-0.228179	0.166067	0.943166	protein.linear.MS2	MP_SFC	1	-0.137504
73	A4UVK2	S209-Multi-organism-Run-S1-S209-Multi-organism-Run-S2	-0.187088	0.766807	0.998751	protein.linear.MS2	MP_SFC	1	-0.137504
74	A5HU98;P91425	S209-Multi-organism-Run-S1-S209-Multi-organism-Run-S2	-0.0555541	0.609662	0.998751	protein.linear.MS2	MP_SFC	1	-0.137504
75	A5HWB2;Q9NES9	S209-Multi-organism-Run-S1-S209-Multi-organism-Run-S2	-0.106862	0.639992	0.998751	protein.linear.MS2	MP_SFC	1	-0.137504
76	A5JYV2;O17616	S209-Multi-organism-Run-S1-S209-Multi-organism-Run-S2	0.000357944	0.998563	0.999849	protein.linear.MS2	MP_SFC	1	-0.137504
77	A5JYX3;I7J4D2;I7K4K5;I7LFF2;P90947	S209-Multi-organism-Run-S1-S209-Multi-organism-Run-S2	-0.065086	0.771323	0.998751	protein.linear.MS2	MP_SFC	1	-0.137504
78	A5JYX5	S209-Multi-organism-Run-S1-S209-Multi-organism-Run-S2	-0.153996	0.437237	0.998751	protein.linear.MS2	MP_SFC	1	-0.137504
79	A5PEX6;G2HK02;G2HK03;K8ESL3;Q9U207	S209-Multi-organism-Run-S1-S209-Multi-organism-Run-S2	-0.369103	0.154116	0.92237	protein.linear.MS2	MP_SFC	1	-0.137504
80	A5Z2S4;B2D6K9;Q18696	S209-Multi-organism-Run-S1-S209-Multi-organism-Run-S2	0.520618	0.385402	0.998751	protein.linear.MS2	MP_SFC	1	-0.137504
81	A5Z2T6	S209-Multi-organism-Run-S1-S209-Multi-organism-Run-S2	-0.156947	0.422774	0.998751	protein.linear.MS2	MP_SFC	1	-0.137504
82	A5Z2W3	S209-Multi-organism-Run-S1-S209-Multi-organism-Run-S2	-0.229096	0.089826	0.729673	protein.linear.MS2	MP_SFC	1	-0.137504
83	A5Z2X2	S209-Multi-organism-Run-S1-S209-Multi-organism-Run-S2	-0.100689	0.36355	0.998751	protein.linear.MS2	MP_SFC	1	-0.137504
84	A6ZJ62;Q20063	S209-Multi-organism-Run-S1-S209-Multi-organism-Run-S2	-0.105976	0.567781	0.998751	protein.linear.MS2	MP_SFC	1	-0.137504
85	A7DT40	S209-Multi-organism-Run-S1-S209-Multi-organism-Run-S2	-0.108198	0.675801	0.998751	protein.linear.MS2	MP_SFC	1	-0.137504
86	A7DT45	S209-Multi-organism-Run-S1-S209-Multi-organism-Run-S2	-0.14654	0.150029	0.916745	protein.linear.MS2	MP_SFC	1	-0.137504
87	A7DTF0;Q9XWW2	S209-Multi-organism-Run-S1-S209-Multi-organism-Run-S2	-0.0624095	0.405743	0.998751	protein.linear.MS2	MP_SFC	1	-0.137504
88	A7DTF5	S209-Multi-organism-Run-S1-S209-Multi-organism-Run-S2	-0.0845181	0.705985	0.998751	protein.linear.MS2	MP_SFC	1	-0.137504
89	A7LPE6;P34517;Q7JMU1	S209-Multi-organism-Run-S1-S209-Multi-organism-Run-S2	-0.0663737	0.655366	0.998751	protein.linear.MS2	MP_SFC	1	-0.137504
90	A7LPF3;Q20364	S209-Multi-organism-Run-S1-S209-Multi-organism-Run-S2	-0.0366839	0.87187	0.998751	protein.linear.MS2	MP_SFC	1	-0.137504
91	A7LPG5;Q5FC71;Q9NL51	S209-Multi-organism-Run-S1-S209-Multi-organism-Run-S2	-0.0427094	0.670585	0.998751	protein.linear.MS2	MP_SFC	1	-0.137504
92	A7LPJ5	S209-Multi-organism-Run-S1-S209-Multi-organism-Run-S2	0.281769	0.325635	0.998751	protein.linear.MS2	MP_SFC	1	-0.137504
93	A7WK39;Q9N426	S209-Multi-organism-Run-S1-S209-Multi-organism-Run-S2	-0.0507858	0.870738	0.998751	protein.linear.MS2	MP_SFC	1	-0.137504
94	A8WFJ8;H2KYH9	S209-Multi-organism-Run-S1-S209-Multi-organism-Run-S2	0.0052158	0.979761	0.998751	protein.linear.MS2	MP_SFC	1	-0.137504
95	A8WFM5;H2KZN7	S209-Multi-organism-Run-S1-S209-Multi-organism-Run-S2	-0.0723149	0.683451	0.998751	protein.linear.MS2	MP_SFC	1	-0.137504
96	A8WHS3	S209-Multi-organism-Run-S1-S209-Multi-organism-Run-S2	-0.0256302	0.885679	0.998751	protein.linear.MS2	MP_SFC	1	-0.137504
97	A9CZN9;Q966L2	S209-Multi-organism-Run-S1-S209-Multi-organism-Run-S2	-0.127461	0.431016	0.998751	protein.linear.MS2	MP_SFC	1	-0.137504
98	A9D0C6	S209-Multi-organism-Run-S1-S209-Multi-organism-Run-S2	0.0626784	0.734467	0.998751	protein.linear.MS2	MP_SFC	1	-0.137504
99	A9D2X7;Q9BKU2;X5LPX5	S209-Multi-organism-Run-S1-S209-Multi-organism-Run-S2	0.0375301	0.883364	0.998751	protein.linear.MS2	MP_SFC	1	-0.137504
100	A9D4S6;O16376	S209-Multi-organism-Run-S1-S209-Multi-organism-Run-S2	-0.184589	0.0392767	0.500826	protein.linear.MS2	MP_SFC	1	-0.137504
101	A9Z1L1;G5EBT3	S209-Multi-organism-Run-S1-S209-Multi-organism-Run-S2	-0.132291	0.503467	0.998751	protein.linear.MS2	MP_SFC	1	-0.137504
102	B0M0L9;H2KYT6;Q9BIA9	S209-Multi-organism-Run-S1-S209-Multi-organism-Run-S2	-0.0682856	0.611598	0.998751	protein.linear.MS2	MP_SFC	1	-0.137504
103	B1Q250;H2KYQ0	S209-Multi-organism-Run-S1-S209-Multi-organism-Run-S2	-0.127782	0.850705	0.998751	protein.linear.MS2	MP_SFC	1	-0.137504
104	B1Q254;B1Q255	S209-Multi-organism-Run-S1-S209-Multi-organism-Run-S2	-0.108402	0.553919	0.998751	protein.linear.MS2	MP_SFC	1	-0.137504
105	B1V8A0	S209-Multi-organism-Run-S1-S209-Multi-organism-Run-S2	0.122932	0.589678	0.998751	protein.linear.MS2	MP_SFC	1	-0.137504
106	B1V8I7;Q9XXN0	S209-Multi-organism-Run-S1-S209-Multi-organism-Run-S2	-0.0764972	0.5664	0.998751	protein.linear.MS2	MP_SFC	1	-0.137504
107	B2D6P1	S209-Multi-organism-Run-S1-S209-Multi-organism-Run-S2	0.033076	0.890963	0.998751	protein.linear.MS2	MP_SFC	1	-0.137504
108	B2FDA8	S209-Multi-organism-Run-S1-S209-Multi-organism-Run-S2	-0.026016	0.831923	0.998751	protein.linear.MS2	MP_SFC	1	-0.137504
109	B2MZA7;Q95QQ1	S209-Multi-organism-Run-S1-S209-Multi-organism-Run-S2	1.38877	0.3298	0.998751	protein.linear.MS2	MP_SFC	1	-0.137504
110	B3CJ34	S209-Multi-organism-Run-S1-S209-Multi-organism-Run-S2	-0.202339	0.275421	0.998751	protein.linear.MS2	MP_SFC	1	-0.137504
111	B3CKG1	S209-Multi-organism-Run-S1-S209-Multi-organism-Run-S2	-0.131019	0.148568	0.915142	protein.linear.MS2	MP_SFC	1	-0.137504
112	B3GWA1	S209-Multi-organism-Run-S1-S209-Multi-organism-Run-S2	0.0301766	0.817735	0.998751	protein.linear.MS2	MP_SFC	1	-0.137504
113	B3GWB9;L8E6W6;L8E917;O01258	S209-Multi-organism-Run-S1-S209-Multi-organism-Run-S2	-0.0535637	0.634588	0.998751	protein.linear.MS2	MP_SFC	1	-0.137504
114	B3GWD5;O17610	S209-Multi-organism-Run-S1-S209-Multi-organism-Run-S2	-0.166993	0.188796	0.975756	protein.linear.MS2	MP_SFC	1	-0.137504
115	B3WFT8	S209-Multi-organism-Run-S1-S209-Multi-organism-Run-S2	0.0407233	0.750928	0.998751	protein.linear.MS2	MP_SFC	1	-0.137504
116	B3WFV9;G5EC65;G5EDF4;O61304	S209-Multi-organism-Run-S1-S209-Multi-organism-Run-S2	-0.0318522	0.912708	0.998751	protein.linear.MS2	MP_SFC	1	-0.137504
117	B3WFW9	S209-Multi-organism-Run-S1-S209-Multi-organism-Run-S2	0.0547876	0.530616	0.998751	protein.linear.MS2	MP_SFC	1	-0.137504
118	B3WFY7;P90933	S209-Multi-organism-Run-S1-S209-Multi-organism-Run-S2	-0.112042	0.150956	0.917131	protein.linear.MS2	MP_SFC	1	-0.137504
119	B3WFZ3;B3WFZ4	S209-Multi-organism-Run-S1-S209-Multi-organism-Run-S2	-0.0331858	0.852991	0.998751	protein.linear.MS2	MP_SFC	1	-0.137504
120	B4E3X6;G5EFG3	S209-Multi-organism-Run-S1-S209-Multi-organism-Run-S2	-0.121979	0.588318	0.998751	protein.linear.MS2	MP_SFC	1	-0.137504
121	B5BM23;Q21531;Q7JMF0	S209-Multi-organism-Run-S1-S209-Multi-organism-Run-S2	-0.300006	0.0119579	0.298038	protein.linear.MS2	MP_SFC	1	-0.137504
122	B5BM32;Q9XVS7	S209-Multi-organism-Run-S1-S209-Multi-organism-Run-S2	-0.0886638	0.655439	0.998751	protein.linear.MS2	MP_SFC	1	-0.137504
123	B5BM47;Q9XTY7	S209-Multi-organism-Run-S1-S209-Multi-organism-Run-S2	-1.21292	0.198322	0.988635	protein.linear.MS2	MP_SFC	1	-0.137504
124	B5WWL2;U4PBM5	S209-Multi-organism-Run-S1-S209-Multi-organism-Run-S2	-0.483007	0.308348	0.998751	protein.linear.MS2	MP_SFC	1	-0.137504
125	B6VQ41;Q21020	S209-Multi-organism-Run-S1-S209-Multi-organism-Run-S2	0.251885	0.53153	0.998751	protein.linear.MS2	MP_SFC	1	-0.137504
126	B6VQ59;Q19346	S209-Multi-organism-Run-S1-S209-Multi-organism-Run-S2	0.035252	0.832358	0.998751	protein.linear.MS2	MP_SFC	1	-0.137504
127	B6VQ85;Q93250	S209-Multi-organism-Run-S1-S209-Multi-organism-Run-S2	-0.0442388	0.922738	0.998751	protein.linear.MS2	MP_SFC	1	-0.137504
128	B7FAR9;D9PTN8	S209-Multi-organism-Run-S1-S209-Multi-organism-Run-S2	-0.0309768	0.909541	0.998751	protein.linear.MS2	MP_SFC	1	-0.137504
129	B7FAS8;Q7YTU4;V6CJW5;V6CLA8	S209-Multi-organism-Run-S1-S209-Multi-organism-Run-S2	-0.0836647	0.643973	0.998751	protein.linear.MS2	MP_SFC	1	-0.137504
130	A0A2C9C2X2;A0A2C9C325;A0A2C9C354;A0A2C9C370;A0A2C9C384;A0A2C9C388;A0A2C9C390;A0A2C9C3E8;A0A2C9C3F1;A0A2C9C3G1;A0A2C9C3I4;A0A2C9C3P6;B7WN66;I2HAA6;I2HAA7;P91905;Q94279	S209-Multi-organism-Run-S1-S209-Multi-organism-Run-S2	-0.139968	0.0551248	0.579642	protein.linear.MS2	MP_SFC	1	-0.137504
131	B7WN91	S209-Multi-organism-Run-S1-S209-Multi-organism-Run-S2	-0.101138	0.503551	0.998751	protein.linear.MS2	MP_SFC	1	-0.137504
132	B7WN92;Q22467	S209-Multi-organism-Run-S1-S209-Multi-organism-Run-S2	-0.140169	0.164483	0.940746	protein.linear.MS2	MP_SFC	1	-0.137504
133	B7WN95	S209-Multi-organism-Run-S1-S209-Multi-organism-Run-S2	-0.231717	0.502244	0.998751	protein.linear.MS2	MP_SFC	1	-0.137504
134	B7WNA0;O17836;Q3S1I8	S209-Multi-organism-Run-S1-S209-Multi-organism-Run-S2	-0.207333	0.226007	0.998751	protein.linear.MS2	MP_SFC	1	-0.137504
135	B9WRS6;H2KYL8	S209-Multi-organism-Run-S1-S209-Multi-organism-Run-S2	-0.100963	0.317906	0.998751	protein.linear.MS2	MP_SFC	1	-0.137504
136	B9WRT9;C1P658;C1P659	S209-Multi-organism-Run-S1-S209-Multi-organism-Run-S2	-0.183032	0.618074	0.998751	protein.linear.MS2	MP_SFC	1	-0.137504
137	C0P278	S209-Multi-organism-Run-S1-S209-Multi-organism-Run-S2	-0.248821	0.130478	0.876874	protein.linear.MS2	MP_SFC	1	-0.137504
138	C0VXV6	S209-Multi-organism-Run-S1-S209-Multi-organism-Run-S2	-0.049836	0.629134	0.998751	protein.linear.MS2	MP_SFC	1	-0.137504
139	C0Z1Y9	S209-Multi-organism-Run-S1-S209-Multi-organism-Run-S2	-0.0480539	0.643443	0.998751	protein.linear.MS2	MP_SFC	1	-0.137504
140	C1P622;Q09517	S209-Multi-organism-Run-S1-S209-Multi-organism-Run-S2	0.0308147	0.86524	0.998751	protein.linear.MS2	MP_SFC	1	-0.137504
141	C1P627;Q22028	S209-Multi-organism-Run-S1-S209-Multi-organism-Run-S2	-0.213571	0.177372	0.961373	protein.linear.MS2	MP_SFC	1	-0.137504
142	C1P629;C6KRJ2;Q18937	S209-Multi-organism-Run-S1-S209-Multi-organism-Run-S2	-0.0166093	0.938729	0.998751	protein.linear.MS2	MP_SFC	1	-0.137504
143	C1P636;Q27481;Q3S1J5	S209-Multi-organism-Run-S1-S209-Multi-organism-Run-S2	-0.111884	0.555989	0.998751	protein.linear.MS2	MP_SFC	1	-0.137504
144	C1P655;Q9XUC3	S209-Multi-organism-Run-S1-S209-Multi-organism-Run-S2	-0.11001	0.669386	0.998751	protein.linear.MS2	MP_SFC	1	-0.137504
145	C2BR91	S209-Multi-organism-Run-S1-S209-Multi-organism-Run-S2	-0.0522636	0.608125	0.998751	protein.linear.MS2	MP_SFC	1	-0.137504
146	C2BR97;G5EDT8	S209-Multi-organism-Run-S1-S209-Multi-organism-Run-S2	-0.1792	0.264786	0.998751	protein.linear.MS2	MP_SFC	1	-0.137504
147	C5VUK2;Q95PZ0	S209-Multi-organism-Run-S1-S209-Multi-organism-Run-S2	-0.0693836	0.795893	0.998751	protein.linear.MS2	MP_SFC	1	-0.137504
148	C6KRG1;H2KZY6	S209-Multi-organism-Run-S1-S209-Multi-organism-Run-S2	-0.230605	0.314743	0.998751	protein.linear.MS2	MP_SFC	1	-0.137504
149	C6KRI9;Q22847;X5M5W2;X5M900	S209-Multi-organism-Run-S1-S209-Multi-organism-Run-S2	0.318847	0.44227	0.998751	protein.linear.MS2	MP_SFC	1	-0.137504
150	C6KRK8;Q21890	S209-Multi-organism-Run-S1-S209-Multi-organism-Run-S2	-0.0789454	0.693979	0.998751	protein.linear.MS2	MP_SFC	1	-0.137504
151	C6KRL2	S209-Multi-organism-Run-S1-S209-Multi-organism-Run-S2	-0.00953413	0.973499	0.998751	protein.linear.MS2	MP_SFC	1	-0.137504
152	C6KRN1	S209-Multi-organism-Run-S1-S209-Multi-organism-Run-S2	-0.0938672	0.604818	0.998751	protein.linear.MS2	MP_SFC	1	-0.137504
153	C6KRN4;Q5FC39	S209-Multi-organism-Run-S1-S209-Multi-organism-Run-S2	-0.103965	0.601691	0.998751	protein.linear.MS2	MP_SFC	1	-0.137504
154	C6S3M5;Q8I136	S209-Multi-organism-Run-S1-S209-Multi-organism-Run-S2	-0.0646167	0.757098	0.998751	protein.linear.MS2	MP_SFC	1	-0.137504
155	C7FZU3;C7FZU4;Q93791	S209-Multi-organism-Run-S1-S209-Multi-organism-Run-S2	-0.0389969	0.779716	0.998751	protein.linear.MS2	MP_SFC	1	-0.137504
156	C7IVS4;Q9NAH1	S209-Multi-organism-Run-S1-S209-Multi-organism-Run-S2	-0.049147	0.731873	0.998751	protein.linear.MS2	MP_SFC	1	-0.137504
157	D0IMZ5;U4PR92	S209-Multi-organism-Run-S1-S209-Multi-organism-Run-S2	-0.107547	0.325789	0.998751	protein.linear.MS2	MP_SFC	1	-0.137504
158	D0PV95	S209-Multi-organism-Run-S1-S209-Multi-organism-Run-S2	-0.115047	0.540213	0.998751	protein.linear.MS2	MP_SFC	1	-0.137504
159	D0Z5P0	S209-Multi-organism-Run-S1-S209-Multi-organism-Run-S2	-0.10494	0.596961	0.998751	protein.linear.MS2	MP_SFC	1	-0.137504
160	D1MN68	S209-Multi-organism-Run-S1-S209-Multi-organism-Run-S2	-0.245521	0.285412	0.998751	protein.linear.MS2	MP_SFC	1	-0.137504
161	D1MN80;Q20184	S209-Multi-organism-Run-S1-S209-Multi-organism-Run-S2	-0.127063	0.638963	0.998751	protein.linear.MS2	MP_SFC	1	-0.137504
162	D1MN85;O45551	S209-Multi-organism-Run-S1-S209-Multi-organism-Run-S2	-0.132332	0.431895	0.998751	protein.linear.MS2	MP_SFC	1	-0.137504
163	D3YT36;Q23539	S209-Multi-organism-Run-S1-S209-Multi-organism-Run-S2	-0.279279	0.293367	0.998751	protein.linear.MS2	MP_SFC	1	-0.137504
164	D4PH96;G5ED29	S209-Multi-organism-Run-S1-S209-Multi-organism-Run-S2	-0.136804	0.530255	0.998751	protein.linear.MS2	MP_SFC	1	-0.137504
165	D4YWC3	S209-Multi-organism-Run-S1-S209-Multi-organism-Run-S2	-0.219279	0.382306	0.998751	protein.linear.MS2	MP_SFC	1	-0.137504
166	D5MCN2	S209-Multi-organism-Run-S1-S209-Multi-organism-Run-S2	-0.0308206	0.803853	0.998751	protein.linear.MS2	MP_SFC	1	-0.137504
167	D5MCQ1;D5MCQ7;D5MCR3;D5MCR4;Q7JMB8	S209-Multi-organism-Run-S1-S209-Multi-organism-Run-S2	-0.0319159	0.820751	0.998751	protein.linear.MS2	MP_SFC	1	-0.137504
168	D7SFI3	S209-Multi-organism-Run-S1-S209-Multi-organism-Run-S2	-0.0155775	0.919397	0.998751	protein.linear.MS2	MP_SFC	1	-0.137504
169	D7SFP4;O02334	S209-Multi-organism-Run-S1-S209-Multi-organism-Run-S2	-0.032371	0.901539	0.998751	protein.linear.MS2	MP_SFC	1	-0.137504
170	Q9BIF4	S209-Multi-organism-Run-S1-S209-Multi-organism-Run-S2	-0.0567082	0.549873	0.998751	protein.linear.MS2	MP_SFC	1	-0.137504
171	D9PTP5	S209-Multi-organism-Run-S1-S209-Multi-organism-Run-S2	0.118431	0.404933	0.998751	protein.linear.MS2	MP_SFC	1	-0.137504
172	E0AHA7;G5EG85	S209-Multi-organism-Run-S1-S209-Multi-organism-Run-S2	0.0217656	0.86704	0.998751	protein.linear.MS2	MP_SFC	1	-0.137504
173	E0R7L2	S209-Multi-organism-Run-S1-S209-Multi-organism-Run-S2	-0.0204641	0.879369	0.998751	protein.linear.MS2	MP_SFC	1	-0.137504
174	E1B6Q7	S209-Multi-organism-Run-S1-S209-Multi-organism-Run-S2	-0.0973309	0.645599	0.998751	protein.linear.MS2	MP_SFC	1	-0.137504
175	E1B6R3;P34445	S209-Multi-organism-Run-S1-S209-Multi-organism-Run-S2	-0.461047	0.652962	0.998751	protein.linear.MS2	MP_SFC	1	-0.137504
176	E1B6R8	S209-Multi-organism-Run-S1-S209-Multi-organism-Run-S2	-0.239519	0.296419	0.998751	protein.linear.MS2	MP_SFC	1	-0.137504
177	E2JKZ0;Q23542	S209-Multi-organism-Run-S1-S209-Multi-organism-Run-S2	0.145385	0.61575	0.998751	protein.linear.MS2	MP_SFC	1	-0.137504
178	E3W737;Q19727	S209-Multi-organism-Run-S1-S209-Multi-organism-Run-S2	0.0750687	0.644544	0.998751	protein.linear.MS2	MP_SFC	1	-0.137504
179	E3W759;O17902	S209-Multi-organism-Run-S1-S209-Multi-organism-Run-S2	-0.561957	0.627803	0.998751	protein.linear.MS2	MP_SFC	1	-0.137504
180	E5QCG5;Q17410	S209-Multi-organism-Run-S1-S209-Multi-organism-Run-S2	-0.146358	0.410749	0.998751	protein.linear.MS2	MP_SFC	1	-0.137504
181	E9P872;Q17828	S209-Multi-organism-Run-S1-S209-Multi-organism-Run-S2	-0.0104095	0.980016	0.998751	protein.linear.MS2	MP_SFC	1	-0.137504
182	E9P8A3;O45625	S209-Multi-organism-Run-S1-S209-Multi-organism-Run-S2	-0.329918	0.174454	0.958883	protein.linear.MS2	MP_SFC	1	-0.137504
183	E9P8A5;Q9XTU5	S209-Multi-organism-Run-S1-S209-Multi-organism-Run-S2	-0.164582	0.127674	0.865702	protein.linear.MS2	MP_SFC	1	-0.137504
184	E9RKC7	S209-Multi-organism-Run-S1-S209-Multi-organism-Run-S2	-0.107334	0.505032	0.998751	protein.linear.MS2	MP_SFC	1	-0.137504
185	A0A1X7RC97	S209-Multi-organism-Run-S1-S209-Multi-organism-Run-S2	-0.192143	0.260758	0.998751	protein.linear.MS2	MP_SFC	1	-0.137504
186	F5GU86;F5GU87;Q19681	S209-Multi-organism-Run-S1-S209-Multi-organism-Run-S2	0.375495	0.372544	0.998751	protein.linear.MS2	MP_SFC	1	-0.137504
187	F5GU98;G5EC04;G5EC39;G5EFR6	S209-Multi-organism-Run-S1-S209-Multi-organism-Run-S2	-0.169268	0.239127	0.998751	protein.linear.MS2	MP_SFC	1	-0.137504
188	F5GUD3	S209-Multi-organism-Run-S1-S209-Multi-organism-Run-S2	-0.046519	0.838762	0.998751	protein.linear.MS2	MP_SFC	1	-0.137504
189	G1K0V8;P34563	S209-Multi-organism-Run-S1-S209-Multi-organism-Run-S2	-0.0792379	0.77859	0.998751	protein.linear.MS2	MP_SFC	1	-0.137504
190	G1K0X0;Q1ZXU6;Q22656	S209-Multi-organism-Run-S1-S209-Multi-organism-Run-S2	-0.155083	0.122743	0.8514	protein.linear.MS2	MP_SFC	1	-0.137504
191	G3MTW9;P34471	S209-Multi-organism-Run-S1-S209-Multi-organism-Run-S2	-0.0227808	0.9069	0.998751	protein.linear.MS2	MP_SFC	1	-0.137504
192	G3MU11;H9G2W4;P90887;Q2L6U7	S209-Multi-organism-Run-S1-S209-Multi-organism-Run-S2	-0.050365	0.844642	0.998751	protein.linear.MS2	MP_SFC	1	-0.137504
193	Q27497	S209-Multi-organism-Run-S1-S209-Multi-organism-Run-S2	-0.570808	0.311643	0.998751	protein.linear.MS2	MP_SFC	1	-0.137504
194	G3MU28;G3MU29;G3MU30;Q23318;Q7JLE3	S209-Multi-organism-Run-S1-S209-Multi-organism-Run-S2	-0.0810653	0.576694	0.998751	protein.linear.MS2	MP_SFC	1	-0.137504
195	G3MU38;Q18785	S209-Multi-organism-Run-S1-S209-Multi-organism-Run-S2	-0.0271034	0.885739	0.998751	protein.linear.MS2	MP_SFC	1	-0.137504
196	G3MU79;G3MU80;G3MU81;G3MU82;G3MU83;N1NSD8;N1NSE3;N1NTD2;N1NTD8;N1NTI7;N1NTJ2;N1NV07;N1NVB4;O45623;O45624;Q7JKC3	S209-Multi-organism-Run-S1-S209-Multi-organism-Run-S2	-0.0589577	0.707563	0.998751	protein.linear.MS2	MP_SFC	1	-0.137504
197	G3MU88;O18239	S209-Multi-organism-Run-S1-S209-Multi-organism-Run-S2	0.0157142	0.924367	0.998751	protein.linear.MS2	MP_SFC	1	-0.137504
198	G4RYA5	S209-Multi-organism-Run-S1-S209-Multi-organism-Run-S2	-0.0428586	0.767346	0.998751	protein.linear.MS2	MP_SFC	1	-0.137504
199	G4S034;Q21408	S209-Multi-organism-Run-S1-S209-Multi-organism-Run-S2	-0.0607046	0.753643	0.998751	protein.linear.MS2	MP_SFC	1	-0.137504
200	G4SF15;Q95XR3	S209-Multi-organism-Run-S1-S209-Multi-organism-Run-S2	-0.265163	0.190114	0.977435	protein.linear.MS2	MP_SFC	1	-0.137504
201	G4SGU1;G5EEM9;G8JYA8;Q8WQE0	S209-Multi-organism-Run-S1-S209-Multi-organism-Run-S2	-0.159495	0.348896	0.998751	protein.linear.MS2	MP_SFC	1	-0.137504
202	G4SI07	S209-Multi-organism-Run-S1-S209-Multi-organism-Run-S2	-0.0578293	0.531666	0.998751	protein.linear.MS2	MP_SFC	1	-0.137504
203	G4SL51	S209-Multi-organism-Run-S1-S209-Multi-organism-Run-S2	0.0273028	0.848368	0.998751	protein.linear.MS2	MP_SFC	1	-0.137504
204	A0A2I2LDV7;G4SLH0	S209-Multi-organism-Run-S1-S209-Multi-organism-Run-S2	-0.14287	0.573089	0.998751	protein.linear.MS2	MP_SFC	1	-0.137504
205	G4SPY0;G4SPY1	S209-Multi-organism-Run-S1-S209-Multi-organism-Run-S2	-0.0624999	0.697825	0.998751	protein.linear.MS2	MP_SFC	1	-0.137504
206	G4SQY7	S209-Multi-organism-Run-S1-S209-Multi-organism-Run-S2	-0.169991	0.437328	0.998751	protein.linear.MS2	MP_SFC	1	-0.137504
207	G4SRS5;Q71JP9	S209-Multi-organism-Run-S1-S209-Multi-organism-Run-S2	-0.0163334	0.975065	0.998751	protein.linear.MS2	MP_SFC	1	-0.137504
208	G4SRU7;H2L0P9;Q965X3	S209-Multi-organism-Run-S1-S209-Multi-organism-Run-S2	-0.12928	0.478903	0.998751	protein.linear.MS2	MP_SFC	1	-0.137504
209	G5EBF3	S209-Multi-organism-Run-S1-S209-Multi-organism-Run-S2	0.0112759	0.945155	0.998751	protein.linear.MS2	MP_SFC	1	-0.137504
210	G5EBG4	S209-Multi-organism-Run-S1-S209-Multi-organism-Run-S2	-0.196338	0.448162	0.998751	protein.linear.MS2	MP_SFC	1	-0.137504
211	G5EBH3;G5EC35;G5EFW3;G5EG97	S209-Multi-organism-Run-S1-S209-Multi-organism-Run-S2	-0.0998541	0.542818	0.998751	protein.linear.MS2	MP_SFC	1	-0.137504
212	G5EBH7	S209-Multi-organism-Run-S1-S209-Multi-organism-Run-S2	-0.106269	0.602613	0.998751	protein.linear.MS2	MP_SFC	1	-0.137504
213	G5EBI0	S209-Multi-organism-Run-S1-S209-Multi-organism-Run-S2	0.246424	0.117923	0.835046	protein.linear.MS2	MP_SFC	1	-0.137504
214	G5EBJ7	S209-Multi-organism-Run-S1-S209-Multi-organism-Run-S2	-0.0179437	0.924829	0.998751	protein.linear.MS2	MP_SFC	1	-0.137504
215	G5EBK3	S209-Multi-organism-Run-S1-S209-Multi-organism-Run-S2	-0.0523118	0.534442	0.998751	protein.linear.MS2	MP_SFC	1	-0.137504
216	G5EBP5	S209-Multi-organism-Run-S1-S209-Multi-organism-Run-S2	-0.153616	0.704909	0.998751	protein.linear.MS2	MP_SFC	1	-0.137504
217	G5EBQ3	S209-Multi-organism-Run-S1-S209-Multi-organism-Run-S2	1.02006	0.685731	0.998751	protein.linear.MS2	MP_SFC	1	-0.137504
218	G5EBR1;Q2V4S2	S209-Multi-organism-Run-S1-S209-Multi-organism-Run-S2	-0.157605	0.372532	0.998751	protein.linear.MS2	MP_SFC	1	-0.137504
219	G5EBR7	S209-Multi-organism-Run-S1-S209-Multi-organism-Run-S2	-0.0428278	0.753305	0.998751	protein.linear.MS2	MP_SFC	1	-0.137504
220	G5EBU8;G5EFT0	S209-Multi-organism-Run-S1-S209-Multi-organism-Run-S2	-0.103901	0.0967243	0.751632	protein.linear.MS2	MP_SFC	1	-0.137504
221	G5EBV4	S209-Multi-organism-Run-S1-S209-Multi-organism-Run-S2	-0.190328	0.386789	0.998751	protein.linear.MS2	MP_SFC	1	-0.137504
222	Q304E5;Q9TZQ3	S209-Multi-organism-Run-S1-S209-Multi-organism-Run-S2	-0.201724	0.249005	0.998751	protein.linear.MS2	MP_SFC	1	-0.137504
223	G5EBV6	S209-Multi-organism-Run-S1-S209-Multi-organism-Run-S2	-0.023423	0.911891	0.998751	protein.linear.MS2	MP_SFC	1	-0.137504
224	G5EBW2	S209-Multi-organism-Run-S1-S209-Multi-organism-Run-S2	-0.135163	0.61568	0.998751	protein.linear.MS2	MP_SFC	1	-0.137504
225	G5EBW5	S209-Multi-organism-Run-S1-S209-Multi-organism-Run-S2	-0.164573	0.247178	0.998751	protein.linear.MS2	MP_SFC	1	-0.137504
226	G5EBX6;Q8I129	S209-Multi-organism-Run-S1-S209-Multi-organism-Run-S2	-0.0409795	0.845555	0.998751	protein.linear.MS2	MP_SFC	1	-0.137504
227	G5EBY3;Q22869	S209-Multi-organism-Run-S1-S209-Multi-organism-Run-S2	-0.138512	0.329052	0.998751	protein.linear.MS2	MP_SFC	1	-0.137504
228	G5EBZ4	S209-Multi-organism-Run-S1-S209-Multi-organism-Run-S2	-0.0558906	0.67046	0.998751	protein.linear.MS2	MP_SFC	1	-0.137504
229	G5EC10	S209-Multi-organism-Run-S1-S209-Multi-organism-Run-S2	-0.248171	0.288642	0.998751	protein.linear.MS2	MP_SFC	1	-0.137504
230	G5EC23	S209-Multi-organism-Run-S1-S209-Multi-organism-Run-S2	-0.0963859	0.412491	0.998751	protein.linear.MS2	MP_SFC	1	-0.137504
231	G5EC24	S209-Multi-organism-Run-S1-S209-Multi-organism-Run-S2	-0.0198846	0.940221	0.998751	protein.linear.MS2	MP_SFC	1	-0.137504
232	G5EC31	S209-Multi-organism-Run-S1-S209-Multi-organism-Run-S2	-0.143197	0.397163	0.998751	protein.linear.MS2	MP_SFC	1	-0.137504
233	G5EC67	S209-Multi-organism-Run-S1-S209-Multi-organism-Run-S2	-0.146613	0.202808	0.991905	protein.linear.MS2	MP_SFC	1	-0.137504
234	G5EC71	S209-Multi-organism-Run-S1-S209-Multi-organism-Run-S2	0.191558	0.238553	0.998751	protein.linear.MS2	MP_SFC	1	-0.137504
235	G5EFF7	S209-Multi-organism-Run-S1-S209-Multi-organism-Run-S2	-0.150271	0.52809	0.998751	protein.linear.MS2	MP_SFC	1	-0.137504
236	G5EC86	S209-Multi-organism-Run-S1-S209-Multi-organism-Run-S2	-0.116742	0.513682	0.998751	protein.linear.MS2	MP_SFC	1	-0.137504
237	G5EC87	S209-Multi-organism-Run-S1-S209-Multi-organism-Run-S2	-0.227429	0.373778	0.998751	protein.linear.MS2	MP_SFC	1	-0.137504
238	G5EC91	S209-Multi-organism-Run-S1-S209-Multi-organism-Run-S2	-0.131922	0.522045	0.998751	protein.linear.MS2	MP_SFC	1	-0.137504
239	G5EC96	S209-Multi-organism-Run-S1-S209-Multi-organism-Run-S2	-0.0522857	0.800402	0.998751	protein.linear.MS2	MP_SFC	1	-0.137504
240	G5EC98	S209-Multi-organism-Run-S1-S209-Multi-organism-Run-S2	-0.0873608	0.548263	0.998751	protein.linear.MS2	MP_SFC	1	-0.137504
241	G5ECA7	S209-Multi-organism-Run-S1-S209-Multi-organism-Run-S2	-0.0692419	0.318358	0.998751	protein.linear.MS2	MP_SFC	1	-0.137504
242	G5ECB3;G5ECB4	S209-Multi-organism-Run-S1-S209-Multi-organism-Run-S2	-0.022813	0.884119	0.998751	protein.linear.MS2	MP_SFC	1	-0.137504
243	G5ECC1;G5ECM7	S209-Multi-organism-Run-S1-S209-Multi-organism-Run-S2	-0.0761544	0.615983	0.998751	protein.linear.MS2	MP_SFC	1	-0.137504
244	G5ECC9	S209-Multi-organism-Run-S1-S209-Multi-organism-Run-S2	-0.0711347	0.730891	0.998751	protein.linear.MS2	MP_SFC	1	-0.137504
245	G5ECD0	S209-Multi-organism-Run-S1-S209-Multi-organism-Run-S2	-0.0448687	0.757794	0.998751	protein.linear.MS2	MP_SFC	1	-0.137504
246	G5ECE7	S209-Multi-organism-Run-S1-S209-Multi-organism-Run-S2	0.345925	0.300195	0.998751	protein.linear.MS2	MP_SFC	1	-0.137504
247	G5ECF8	S209-Multi-organism-Run-S1-S209-Multi-organism-Run-S2	-0.279493	0.0848341	0.708518	protein.linear.MS2	MP_SFC	1	-0.137504
248	G5ECG0	S209-Multi-organism-Run-S1-S209-Multi-organism-Run-S2	0.026922	0.889549	0.998751	protein.linear.MS2	MP_SFC	1	-0.137504
249	G5ECG7	S209-Multi-organism-Run-S1-S209-Multi-organism-Run-S2	-0.0235932	0.886529	0.998751	protein.linear.MS2	MP_SFC	1	-0.137504
250	G5ECK7;G5ED34	S209-Multi-organism-Run-S1-S209-Multi-organism-Run-S2	0.200002	0.357985	0.998751	protein.linear.MS2	MP_SFC	1	-0.137504
251	G5ECL1	S209-Multi-organism-Run-S1-S209-Multi-organism-Run-S2	-0.165867	0.185567	0.973924	protein.linear.MS2	MP_SFC	1	-0.137504
252	G5ECL3	S209-Multi-organism-Run-S1-S209-Multi-organism-Run-S2	-0.0747309	0.715969	0.998751	protein.linear.MS2	MP_SFC	1	-0.137504
253	G5ECM6;Q7JQD2	S209-Multi-organism-Run-S1-S209-Multi-organism-Run-S2	-0.134988	0.231235	0.998751	protein.linear.MS2	MP_SFC	1	-0.137504
254	G5ECM9	S209-Multi-organism-Run-S1-S209-Multi-organism-Run-S2	-0.306032	0.331623	0.998751	protein.linear.MS2	MP_SFC	1	-0.137504
255	G5ECG8	S209-Multi-organism-Run-S1-S209-Multi-organism-Run-S2	-0.0926847	0.494673	0.998751	protein.linear.MS2	MP_SFC	1	-0.137504
256	G5ECQ4	S209-Multi-organism-Run-S1-S209-Multi-organism-Run-S2	-0.0637352	0.757851	0.998751	protein.linear.MS2	MP_SFC	1	-0.137504
257	G5ECR0	S209-Multi-organism-Run-S1-S209-Multi-organism-Run-S2	-0.143698	0.258252	0.998751	protein.linear.MS2	MP_SFC	1	-0.137504
258	G5ECR5;P34461	S209-Multi-organism-Run-S1-S209-Multi-organism-Run-S2	-0.2111	0.419699	0.998751	protein.linear.MS2	MP_SFC	1	-0.137504
259	G5ECR6	S209-Multi-organism-Run-S1-S209-Multi-organism-Run-S2	-0.223002	0.24577	0.998751	protein.linear.MS2	MP_SFC	1	-0.137504
260	G5ECR7	S209-Multi-organism-Run-S1-S209-Multi-organism-Run-S2	-0.449799	0.093178	0.738702	protein.linear.MS2	MP_SFC	1	-0.137504
261	G5ECS4	S209-Multi-organism-Run-S1-S209-Multi-organism-Run-S2	-0.110798	0.704634	0.998751	protein.linear.MS2	MP_SFC	1	-0.137504
262	G5ECS9	S209-Multi-organism-Run-S1-S209-Multi-organism-Run-S2	-0.247153	0.0718189	0.657263	protein.linear.MS2	MP_SFC	1	-0.137504
263	G5ECT6	S209-Multi-organism-Run-S1-S209-Multi-organism-Run-S2	-0.1441	0.0322665	0.446771	protein.linear.MS2	MP_SFC	1	-0.137504
264	G5ECU1	S209-Multi-organism-Run-S1-S209-Multi-organism-Run-S2	0.0623604	0.608642	0.998751	protein.linear.MS2	MP_SFC	1	-0.137504
265	G5ECU3;P40614	S209-Multi-organism-Run-S1-S209-Multi-organism-Run-S2	-0.124444	0.684215	0.998751	protein.linear.MS2	MP_SFC	1	-0.137504
266	G5ECV9	S209-Multi-organism-Run-S1-S209-Multi-organism-Run-S2	0.0270887	0.872517	0.998751	protein.linear.MS2	MP_SFC	1	-0.137504
267	G5ECW3	S209-Multi-organism-Run-S1-S209-Multi-organism-Run-S2	-0.0965871	0.472414	0.998751	protein.linear.MS2	MP_SFC	1	-0.137504
268	G5ECW7;Q9U3K7	S209-Multi-organism-Run-S1-S209-Multi-organism-Run-S2	-0.232233	0.15074	0.916745	protein.linear.MS2	MP_SFC	1	-0.137504
269	G5ECX8;G5EDV6	S209-Multi-organism-Run-S1-S209-Multi-organism-Run-S2	0.0268784	0.878797	0.998751	protein.linear.MS2	MP_SFC	1	-0.137504
270	G5ECX9	S209-Multi-organism-Run-S1-S209-Multi-organism-Run-S2	-0.0212801	0.907268	0.998751	protein.linear.MS2	MP_SFC	1	-0.137504
271	G5ECY0	S209-Multi-organism-Run-S1-S209-Multi-organism-Run-S2	-0.222003	0.339342	0.998751	protein.linear.MS2	MP_SFC	1	-0.137504
272	G5ECZ0	S209-Multi-organism-Run-S1-S209-Multi-organism-Run-S2	-0.0532363	0.726941	0.998751	protein.linear.MS2	MP_SFC	1	-0.137504
273	G5ECZ2;G5EDI2;Q7JLB1	S209-Multi-organism-Run-S1-S209-Multi-organism-Run-S2	0.054906	0.670286	0.998751	protein.linear.MS2	MP_SFC	1	-0.137504
274	G5ECZ9;G5EFB4;Q9BI98	S209-Multi-organism-Run-S1-S209-Multi-organism-Run-S2	0.375543	0.371466	0.998751	protein.linear.MS2	MP_SFC	1	-0.137504
275	G5ED01	S209-Multi-organism-Run-S1-S209-Multi-organism-Run-S2	-0.0743308	0.637101	0.998751	protein.linear.MS2	MP_SFC	1	-0.137504
276	G5ED07	S209-Multi-organism-Run-S1-S209-Multi-organism-Run-S2	-0.119831	0.426693	0.998751	protein.linear.MS2	MP_SFC	1	-0.137504
277	G5ED21	S209-Multi-organism-Run-S1-S209-Multi-organism-Run-S2	-0.24052	0.425261	0.998751	protein.linear.MS2	MP_SFC	1	-0.137504
278	G5ED26	S209-Multi-organism-Run-S1-S209-Multi-organism-Run-S2	-0.205769	0.573968	0.998751	protein.linear.MS2	MP_SFC	1	-0.137504
279	G5ED27;G5EG33	S209-Multi-organism-Run-S1-S209-Multi-organism-Run-S2	-0.140863	0.33517	0.998751	protein.linear.MS2	MP_SFC	1	-0.137504
280	G5ED31;G5EDD1	S209-Multi-organism-Run-S1-S209-Multi-organism-Run-S2	-0.141438	0.418872	0.998751	protein.linear.MS2	MP_SFC	1	-0.137504
281	G5ED33;O18250;Q7YTG1	S209-Multi-organism-Run-S1-S209-Multi-organism-Run-S2	-0.140911	0.197928	0.988635	protein.linear.MS2	MP_SFC	1	-0.137504
282	G5ED36;O62178	S209-Multi-organism-Run-S1-S209-Multi-organism-Run-S2	-0.0603589	0.634056	0.998751	protein.linear.MS2	MP_SFC	1	-0.137504
283	G5ED41	S209-Multi-organism-Run-S1-S209-Multi-organism-Run-S2	-0.0343888	0.854891	0.998751	protein.linear.MS2	MP_SFC	1	-0.137504
284	G5ED60	S209-Multi-organism-Run-S1-S209-Multi-organism-Run-S2	-0.0589512	0.809614	0.998751	protein.linear.MS2	MP_SFC	1	-0.137504
285	G5ED95	S209-Multi-organism-Run-S1-S209-Multi-organism-Run-S2	-0.0389204	0.879785	0.998751	protein.linear.MS2	MP_SFC	1	-0.137504
286	G5EDA7;I2HAK9	S209-Multi-organism-Run-S1-S209-Multi-organism-Run-S2	-0.410117	0.0150925	0.338015	protein.linear.MS2	MP_SFC	1	-0.137504
287	G5EDA8;G5EGA2	S209-Multi-organism-Run-S1-S209-Multi-organism-Run-S2	0.0340821	0.775525	0.998751	protein.linear.MS2	MP_SFC	1	-0.137504
288	G5EDB2	S209-Multi-organism-Run-S1-S209-Multi-organism-Run-S2	0.0120808	0.965261	0.998751	protein.linear.MS2	MP_SFC	1	-0.137504
289	G5EDB6	S209-Multi-organism-Run-S1-S209-Multi-organism-Run-S2	-0.0492115	0.799814	0.998751	protein.linear.MS2	MP_SFC	1	-0.137504
290	G5EDB7	S209-Multi-organism-Run-S1-S209-Multi-organism-Run-S2	-0.055468	0.903915	0.998751	protein.linear.MS2	MP_SFC	1	-0.137504
291	G5EDB8	S209-Multi-organism-Run-S1-S209-Multi-organism-Run-S2	-0.333007	0.00491193	0.253652	protein.linear.MS2	MP_SFC	1	-0.137504
292	G5EDC6	S209-Multi-organism-Run-S1-S209-Multi-organism-Run-S2	-0.0845244	0.41032	0.998751	protein.linear.MS2	MP_SFC	1	-0.137504
293	G5EDD4	S209-Multi-organism-Run-S1-S209-Multi-organism-Run-S2	-0.11274	0.328429	0.998751	protein.linear.MS2	MP_SFC	1	-0.137504
294	G5EDD8	S209-Multi-organism-Run-S1-S209-Multi-organism-Run-S2	-0.0818084	0.680551	0.998751	protein.linear.MS2	MP_SFC	1	-0.137504
295	G5EDE8	S209-Multi-organism-Run-S1-S209-Multi-organism-Run-S2	-0.223567	0.182067	0.9669	protein.linear.MS2	MP_SFC	1	-0.137504
296	G5EDG2	S209-Multi-organism-Run-S1-S209-Multi-organism-Run-S2	-0.209159	0.37687	0.998751	protein.linear.MS2	MP_SFC	1	-0.137504
297	G5EDJ3	S209-Multi-organism-Run-S1-S209-Multi-organism-Run-S2	-0.12193	0.576197	0.998751	protein.linear.MS2	MP_SFC	1	-0.137504
298	G5EDL3	S209-Multi-organism-Run-S1-S209-Multi-organism-Run-S2	-0.0744172	0.726795	0.998751	protein.linear.MS2	MP_SFC	1	-0.137504
299	G5EDL4;G5EDV8	S209-Multi-organism-Run-S1-S209-Multi-organism-Run-S2	-0.0945466	0.632645	0.998751	protein.linear.MS2	MP_SFC	1	-0.137504
300	G5EDM4;G5EE55;G5EFP7;X5LQ26;X5LVA5	S209-Multi-organism-Run-S1-S209-Multi-organism-Run-S2	-0.172219	0.47064	0.998751	protein.linear.MS2	MP_SFC	1	-0.137504
301	G5EDP0	S209-Multi-organism-Run-S1-S209-Multi-organism-Run-S2	-0.141114	0.281755	0.998751	protein.linear.MS2	MP_SFC	1	-0.137504
302	G5EDP2	S209-Multi-organism-Run-S1-S209-Multi-organism-Run-S2	-0.10063	0.605576	0.998751	protein.linear.MS2	MP_SFC	1	-0.137504
303	G5EDQ0;Q22833	S209-Multi-organism-Run-S1-S209-Multi-organism-Run-S2	-0.0591305	0.722997	0.998751	protein.linear.MS2	MP_SFC	1	-0.137504
304	G5EDQ2	S209-Multi-organism-Run-S1-S209-Multi-organism-Run-S2	0.00977052	0.978344	0.998751	protein.linear.MS2	MP_SFC	1	-0.137504
305	G5EDQ4;G5EDV5;G5EF89;G5EGA4;Q9U9K7	S209-Multi-organism-Run-S1-S209-Multi-organism-Run-S2	-0.300173	0.319118	0.998751	protein.linear.MS2	MP_SFC	1	-0.137504
306	G5EDR3	S209-Multi-organism-Run-S1-S209-Multi-organism-Run-S2	-0.0615237	0.701531	0.998751	protein.linear.MS2	MP_SFC	1	-0.137504
307	G5EDS2;K8F7Z0	S209-Multi-organism-Run-S1-S209-Multi-organism-Run-S2	-0.11609	0.287048	0.998751	protein.linear.MS2	MP_SFC	1	-0.137504
308	G5EDS8	S209-Multi-organism-Run-S1-S209-Multi-organism-Run-S2	-0.117122	0.723917	0.998751	protein.linear.MS2	MP_SFC	1	-0.137504
309	G5EDT9	S209-Multi-organism-Run-S1-S209-Multi-organism-Run-S2	-0.093469	0.416194	0.998751	protein.linear.MS2	MP_SFC	1	-0.137504
310	G5EDV0	S209-Multi-organism-Run-S1-S209-Multi-organism-Run-S2	0.0551929	0.79541	0.998751	protein.linear.MS2	MP_SFC	1	-0.137504
311	G5EDV3	S209-Multi-organism-Run-S1-S209-Multi-organism-Run-S2	0.075894	0.709544	0.998751	protein.linear.MS2	MP_SFC	1	-0.137504
312	G5EDV7	S209-Multi-organism-Run-S1-S209-Multi-organism-Run-S2	-0.0800605	0.713452	0.998751	protein.linear.MS2	MP_SFC	1	-0.137504
313	G5EDW8	S209-Multi-organism-Run-S1-S209-Multi-organism-Run-S2	-0.11748	0.60283	0.998751	protein.linear.MS2	MP_SFC	1	-0.137504
314	G5EDX9	S209-Multi-organism-Run-S1-S209-Multi-organism-Run-S2	0.101124	0.570144	0.998751	protein.linear.MS2	MP_SFC	1	-0.137504
315	G5EDY2	S209-Multi-organism-Run-S1-S209-Multi-organism-Run-S2	-0.0121427	0.880452	0.998751	protein.linear.MS2	MP_SFC	1	-0.137504
316	G5EDY3	S209-Multi-organism-Run-S1-S209-Multi-organism-Run-S2	0.11339	0.742101	0.998751	protein.linear.MS2	MP_SFC	1	-0.137504
317	G5EDY8;Q8WQC9	S209-Multi-organism-Run-S1-S209-Multi-organism-Run-S2	-0.1685	0.0699504	0.647416	protein.linear.MS2	MP_SFC	1	-0.137504
318	G5EDZ2	S209-Multi-organism-Run-S1-S209-Multi-organism-Run-S2	-0.0899424	0.645807	0.998751	protein.linear.MS2	MP_SFC	1	-0.137504
319	G5EDZ7	S209-Multi-organism-Run-S1-S209-Multi-organism-Run-S2	0.0550994	0.817541	0.998751	protein.linear.MS2	MP_SFC	1	-0.137504
320	G5EE04	S209-Multi-organism-Run-S1-S209-Multi-organism-Run-S2	0.0536433	0.740094	0.998751	protein.linear.MS2	MP_SFC	1	-0.137504
321	G5EE09;Q8I4B4;Q9U1P4	S209-Multi-organism-Run-S1-S209-Multi-organism-Run-S2	-0.12298	0.443826	0.998751	protein.linear.MS2	MP_SFC	1	-0.137504
322	G5EE11	S209-Multi-organism-Run-S1-S209-Multi-organism-Run-S2	-0.120296	0.0457723	0.53661	protein.linear.MS2	MP_SFC	1	-0.137504
323	G5EE12	S209-Multi-organism-Run-S1-S209-Multi-organism-Run-S2	-0.141344	0.337606	0.998751	protein.linear.MS2	MP_SFC	1	-0.137504
324	G5EE13	S209-Multi-organism-Run-S1-S209-Multi-organism-Run-S2	-0.0929496	0.472826	0.998751	protein.linear.MS2	MP_SFC	1	-0.137504
325	G5EE32;G5EGD0	S209-Multi-organism-Run-S1-S209-Multi-organism-Run-S2	0.187823	0.568127	0.998751	protein.linear.MS2	MP_SFC	1	-0.137504
326	G5EE40	S209-Multi-organism-Run-S1-S209-Multi-organism-Run-S2	-0.322809	0.0763467	0.676927	protein.linear.MS2	MP_SFC	1	-0.137504
327	G5EE41	S209-Multi-organism-Run-S1-S209-Multi-organism-Run-S2	0.000813759	0.998256	0.999849	protein.linear.MS2	MP_SFC	1	-0.137504
328	G5EE46	S209-Multi-organism-Run-S1-S209-Multi-organism-Run-S2	0.0675953	0.718046	0.998751	protein.linear.MS2	MP_SFC	1	-0.137504
329	G5EE67	S209-Multi-organism-Run-S1-S209-Multi-organism-Run-S2	-0.152971	0.569926	0.998751	protein.linear.MS2	MP_SFC	1	-0.137504
330	G5EE72	S209-Multi-organism-Run-S1-S209-Multi-organism-Run-S2	0.0197542	0.877338	0.998751	protein.linear.MS2	MP_SFC	1	-0.137504
331	G5EE74	S209-Multi-organism-Run-S1-S209-Multi-organism-Run-S2	-0.0804646	0.715627	0.998751	protein.linear.MS2	MP_SFC	1	-0.137504
332	G5EE80	S209-Multi-organism-Run-S1-S209-Multi-organism-Run-S2	-0.0530516	0.764659	0.998751	protein.linear.MS2	MP_SFC	1	-0.137504
333	G5EE96	S209-Multi-organism-Run-S1-S209-Multi-organism-Run-S2	-0.217486	0.428219	0.998751	protein.linear.MS2	MP_SFC	1	-0.137504
334	G5EEA8	S209-Multi-organism-Run-S1-S209-Multi-organism-Run-S2	-0.0213796	0.899472	0.998751	protein.linear.MS2	MP_SFC	1	-0.137504
335	G5EED5	S209-Multi-organism-Run-S1-S209-Multi-organism-Run-S2	-0.130722	0.401366	0.998751	protein.linear.MS2	MP_SFC	1	-0.137504
336	G5EEE5	S209-Multi-organism-Run-S1-S209-Multi-organism-Run-S2	0.00596965	0.977751	0.998751	protein.linear.MS2	MP_SFC	1	-0.137504
337	G5EEG4	S209-Multi-organism-Run-S1-S209-Multi-organism-Run-S2	-0.133231	0.472738	0.998751	protein.linear.MS2	MP_SFC	1	-0.137504
338	G5EEG7	S209-Multi-organism-Run-S1-S209-Multi-organism-Run-S2	-0.248533	0.332907	0.998751	protein.linear.MS2	MP_SFC	1	-0.137504
339	G5EEG8	S209-Multi-organism-Run-S1-S209-Multi-organism-Run-S2	-0.0673659	0.712971	0.998751	protein.linear.MS2	MP_SFC	1	-0.137504
340	G5EEH6	S209-Multi-organism-Run-S1-S209-Multi-organism-Run-S2	-0.0400423	0.812393	0.998751	protein.linear.MS2	MP_SFC	1	-0.137504
341	G5EEH9	S209-Multi-organism-Run-S1-S209-Multi-organism-Run-S2	-0.114286	0.566661	0.998751	protein.linear.MS2	MP_SFC	1	-0.137504
342	G5EEI4;O76830	S209-Multi-organism-Run-S1-S209-Multi-organism-Run-S2	0.10174	0.743534	0.998751	protein.linear.MS2	MP_SFC	1	-0.137504
343	G5EEI8	S209-Multi-organism-Run-S1-S209-Multi-organism-Run-S2	-0.181297	0.360395	0.998751	protein.linear.MS2	MP_SFC	1	-0.137504
344	G5EEK2	S209-Multi-organism-Run-S1-S209-Multi-organism-Run-S2	-0.209902	0.153091	0.919514	protein.linear.MS2	MP_SFC	1	-0.137504
345	G5EEK8	S209-Multi-organism-Run-S1-S209-Multi-organism-Run-S2	-0.0335499	0.815185	0.998751	protein.linear.MS2	MP_SFC	1	-0.137504
346	G5EEK9	S209-Multi-organism-Run-S1-S209-Multi-organism-Run-S2	0.104058	0.606968	0.998751	protein.linear.MS2	MP_SFC	1	-0.137504
347	G5EEL1;G5EFG1;G5EFL5	S209-Multi-organism-Run-S1-S209-Multi-organism-Run-S2	-0.116604	0.115099	0.823645	protein.linear.MS2	MP_SFC	1	-0.137504
348	G5EEL2	S209-Multi-organism-Run-S1-S209-Multi-organism-Run-S2	-0.197183	0.230319	0.998751	protein.linear.MS2	MP_SFC	1	-0.137504
349	G5EEL9	S209-Multi-organism-Run-S1-S209-Multi-organism-Run-S2	-0.0816648	0.727273	0.998751	protein.linear.MS2	MP_SFC	1	-0.137504
350	G5EEM5	S209-Multi-organism-Run-S1-S209-Multi-organism-Run-S2	0.0630427	0.732905	0.998751	protein.linear.MS2	MP_SFC	1	-0.137504
351	G5EEM6	S209-Multi-organism-Run-S1-S209-Multi-organism-Run-S2	-0.232086	0.0618484	0.60901	protein.linear.MS2	MP_SFC	1	-0.137504
352	G5EEN1	S209-Multi-organism-Run-S1-S209-Multi-organism-Run-S2	-0.16963	0.710291	0.998751	protein.linear.MS2	MP_SFC	1	-0.137504
353	G5EEN7	S209-Multi-organism-Run-S1-S209-Multi-organism-Run-S2	-0.0535396	0.71752	0.998751	protein.linear.MS2	MP_SFC	1	-0.137504
354	G5EEQ8	S209-Multi-organism-Run-S1-S209-Multi-organism-Run-S2	-0.106625	0.414321	0.998751	protein.linear.MS2	MP_SFC	1	-0.137504
355	G5EER4	S209-Multi-organism-Run-S1-S209-Multi-organism-Run-S2	-0.239327	0.271531	0.998751	protein.linear.MS2	MP_SFC	1	-0.137504
356	G5EES3;G5EGR6;Q3LTR7	S209-Multi-organism-Run-S1-S209-Multi-organism-Run-S2	-0.0889018	0.612222	0.998751	protein.linear.MS2	MP_SFC	1	-0.137504
357	G5EES6;G5EFK5	S209-Multi-organism-Run-S1-S209-Multi-organism-Run-S2	-0.0668908	0.613951	0.998751	protein.linear.MS2	MP_SFC	1	-0.137504
358	G5EES9	S209-Multi-organism-Run-S1-S209-Multi-organism-Run-S2	-0.0501364	0.669871	0.998751	protein.linear.MS2	MP_SFC	1	-0.137504
359	G5EET2	S209-Multi-organism-Run-S1-S209-Multi-organism-Run-S2	-0.0254029	0.911011	0.998751	protein.linear.MS2	MP_SFC	1	-0.137504
360	G5EET3	S209-Multi-organism-Run-S1-S209-Multi-organism-Run-S2	-0.0868421	0.84996	0.998751	protein.linear.MS2	MP_SFC	1	-0.137504
361	G5EET8	S209-Multi-organism-Run-S1-S209-Multi-organism-Run-S2	-0.0419884	0.872683	0.998751	protein.linear.MS2	MP_SFC	1	-0.137504
362	G5EEV5	S209-Multi-organism-Run-S1-S209-Multi-organism-Run-S2	-0.178692	0.257003	0.998751	protein.linear.MS2	MP_SFC	1	-0.137504
363	G5EEZ0	S209-Multi-organism-Run-S1-S209-Multi-organism-Run-S2	0.0901913	0.283861	0.998751	protein.linear.MS2	MP_SFC	1	-0.137504
364	G5EEZ1	S209-Multi-organism-Run-S1-S209-Multi-organism-Run-S2	-0.0770897	0.640668	0.998751	protein.linear.MS2	MP_SFC	1	-0.137504
365	G5EF01	S209-Multi-organism-Run-S1-S209-Multi-organism-Run-S2	-0.00849346	0.957164	0.998751	protein.linear.MS2	MP_SFC	1	-0.137504
366	G5EF05	S209-Multi-organism-Run-S1-S209-Multi-organism-Run-S2	-0.156268	0.0673899	0.633952	protein.linear.MS2	MP_SFC	1	-0.137504
367	G5EF32	S209-Multi-organism-Run-S1-S209-Multi-organism-Run-S2	-0.101563	0.658598	0.998751	protein.linear.MS2	MP_SFC	1	-0.137504
368	G5EF37	S209-Multi-organism-Run-S1-S209-Multi-organism-Run-S2	0.160886	0.757427	0.998751	protein.linear.MS2	MP_SFC	1	-0.137504
369	G5EF53	S209-Multi-organism-Run-S1-S209-Multi-organism-Run-S2	0.0916061	0.833697	0.998751	protein.linear.MS2	MP_SFC	1	-0.137504
370	G5EF60	S209-Multi-organism-Run-S1-S209-Multi-organism-Run-S2	0.106564	0.43213	0.998751	protein.linear.MS2	MP_SFC	1	-0.137504
371	G5EF84	S209-Multi-organism-Run-S1-S209-Multi-organism-Run-S2	0.0163372	0.987599	0.998751	protein.linear.MS2	MP_SFC	1	-0.137504
372	G5EF86	S209-Multi-organism-Run-S1-S209-Multi-organism-Run-S2	-0.0407251	0.697859	0.998751	protein.linear.MS2	MP_SFC	1	-0.137504
373	G5EF87;H8ESF3	S209-Multi-organism-Run-S1-S209-Multi-organism-Run-S2	-0.178194	0.262382	0.998751	protein.linear.MS2	MP_SFC	1	-0.137504
374	G5EF97	S209-Multi-organism-Run-S1-S209-Multi-organism-Run-S2	0.0674728	0.871289	0.998751	protein.linear.MS2	MP_SFC	1	-0.137504
375	G5EF99	S209-Multi-organism-Run-S1-S209-Multi-organism-Run-S2	-0.110686	0.376691	0.998751	protein.linear.MS2	MP_SFC	1	-0.137504
376	G5EFB5	S209-Multi-organism-Run-S1-S209-Multi-organism-Run-S2	-0.00650998	0.975007	0.998751	protein.linear.MS2	MP_SFC	1	-0.137504
377	G5EFC1;I7F493	S209-Multi-organism-Run-S1-S209-Multi-organism-Run-S2	-0.165491	0.363128	0.998751	protein.linear.MS2	MP_SFC	1	-0.137504
378	G5EFC4	S209-Multi-organism-Run-S1-S209-Multi-organism-Run-S2	0.058289	0.656063	0.998751	protein.linear.MS2	MP_SFC	1	-0.137504
379	G5EFC8	S209-Multi-organism-Run-S1-S209-Multi-organism-Run-S2	-0.194513	0.0314162	0.445932	protein.linear.MS2	MP_SFC	1	-0.137504
380	G5EFD4;Q71JP7	S209-Multi-organism-Run-S1-S209-Multi-organism-Run-S2	-0.220687	0.158642	0.933953	protein.linear.MS2	MP_SFC	1	-0.137504
381	G5EFD7	S209-Multi-organism-Run-S1-S209-Multi-organism-Run-S2	-0.104446	0.633109	0.998751	protein.linear.MS2	MP_SFC	1	-0.137504
382	G5EFE3	S209-Multi-organism-Run-S1-S209-Multi-organism-Run-S2	-0.051338	0.446734	0.998751	protein.linear.MS2	MP_SFC	1	-0.137504
383	G5EFF8;Q304D5	S209-Multi-organism-Run-S1-S209-Multi-organism-Run-S2	-0.653804	0.386328	0.998751	protein.linear.MS2	MP_SFC	1	-0.137504
384	G5EFF9;G5EG28	S209-Multi-organism-Run-S1-S209-Multi-organism-Run-S2	-0.171321	0.393901	0.998751	protein.linear.MS2	MP_SFC	1	-0.137504
385	G5EFG4	S209-Multi-organism-Run-S1-S209-Multi-organism-Run-S2	-0.192788	0.251855	0.998751	protein.linear.MS2	MP_SFC	1	-0.137504
386	G5EFH0	S209-Multi-organism-Run-S1-S209-Multi-organism-Run-S2	-0.112405	0.646044	0.998751	protein.linear.MS2	MP_SFC	1	-0.137504
387	G5EFH4	S209-Multi-organism-Run-S1-S209-Multi-organism-Run-S2	-0.371787	0.329187	0.998751	protein.linear.MS2	MP_SFC	1	-0.137504
388	G5EFH8	S209-Multi-organism-Run-S1-S209-Multi-organism-Run-S2	0.00209399	0.988047	0.998751	protein.linear.MS2	MP_SFC	1	-0.137504
389	G5EFI4	S209-Multi-organism-Run-S1-S209-Multi-organism-Run-S2	-0.0687375	0.683931	0.998751	protein.linear.MS2	MP_SFC	1	-0.137504
390	G5EFJ0;G5EGS3;Q9GRC3	S209-Multi-organism-Run-S1-S209-Multi-organism-Run-S2	-0.162483	0.633622	0.998751	protein.linear.MS2	MP_SFC	1	-0.137504
391	G5EFJ8	S209-Multi-organism-Run-S1-S209-Multi-organism-Run-S2	0.174663	0.441906	0.998751	protein.linear.MS2	MP_SFC	1	-0.137504
392	G5EFK4	S209-Multi-organism-Run-S1-S209-Multi-organism-Run-S2	-0.258317	0.358271	0.998751	protein.linear.MS2	MP_SFC	1	-0.137504
393	G5EFL1	S209-Multi-organism-Run-S1-S209-Multi-organism-Run-S2	-0.0542976	0.825076	0.998751	protein.linear.MS2	MP_SFC	1	-0.137504
394	G5EFM7	S209-Multi-organism-Run-S1-S209-Multi-organism-Run-S2	-0.0972254	0.654342	0.998751	protein.linear.MS2	MP_SFC	1	-0.137504
395	G5EFP2	S209-Multi-organism-Run-S1-S209-Multi-organism-Run-S2	-0.0260422	0.868937	0.998751	protein.linear.MS2	MP_SFC	1	-0.137504
396	G5EFP3	S209-Multi-organism-Run-S1-S209-Multi-organism-Run-S2	-0.0595406	0.634622	0.998751	protein.linear.MS2	MP_SFC	1	-0.137504
397	G5EFP4	S209-Multi-organism-Run-S1-S209-Multi-organism-Run-S2	-0.20217	0.259222	0.998751	protein.linear.MS2	MP_SFC	1	-0.137504
398	G5EFQ9	S209-Multi-organism-Run-S1-S209-Multi-organism-Run-S2	-0.295356	0.0618886	0.60901	protein.linear.MS2	MP_SFC	1	-0.137504
399	G5EFR0	S209-Multi-organism-Run-S1-S209-Multi-organism-Run-S2	-0.155626	0.427284	0.998751	protein.linear.MS2	MP_SFC	1	-0.137504
400	G5EFS2	S209-Multi-organism-Run-S1-S209-Multi-organism-Run-S2	0.301217	0.310521	0.998751	protein.linear.MS2	MP_SFC	1	-0.137504
401	G5EFS4	S209-Multi-organism-Run-S1-S209-Multi-organism-Run-S2	-0.571675	0.280235	0.998751	protein.linear.MS2	MP_SFC	1	-0.137504
402	G5EFS5;Q9N5T2	S209-Multi-organism-Run-S1-S209-Multi-organism-Run-S2	-0.0591894	0.726416	0.998751	protein.linear.MS2	MP_SFC	1	-0.137504
403	G5EFV4	S209-Multi-organism-Run-S1-S209-Multi-organism-Run-S2	-0.0284608	0.807413	0.998751	protein.linear.MS2	MP_SFC	1	-0.137504
404	O45865	S209-Multi-organism-Run-S1-S209-Multi-organism-Run-S2	-0.391855	0.336935	0.998751	protein.linear.MS2	MP_SFC	1	-0.137504
405	G5EFW8	S209-Multi-organism-Run-S1-S209-Multi-organism-Run-S2	-0.109521	0.585283	0.998751	protein.linear.MS2	MP_SFC	1	-0.137504
406	G5EFX8	S209-Multi-organism-Run-S1-S209-Multi-organism-Run-S2	-0.0802729	0.54687	0.998751	protein.linear.MS2	MP_SFC	1	-0.137504
407	G5EFY6	S209-Multi-organism-Run-S1-S209-Multi-organism-Run-S2	-0.123654	0.114071	0.823337	protein.linear.MS2	MP_SFC	1	-0.137504
408	G5EFZ1	S209-Multi-organism-Run-S1-S209-Multi-organism-Run-S2	-0.113244	0.609688	0.998751	protein.linear.MS2	MP_SFC	1	-0.137504
409	G5EFZ5;G5EG22	S209-Multi-organism-Run-S1-S209-Multi-organism-Run-S2	-0.0752133	0.144622	0.910604	protein.linear.MS2	MP_SFC	1	-0.137504
410	G5EG11	S209-Multi-organism-Run-S1-S209-Multi-organism-Run-S2	-0.0978843	0.615253	0.998751	protein.linear.MS2	MP_SFC	1	-0.137504
411	G5EG13	S209-Multi-organism-Run-S1-S209-Multi-organism-Run-S2	-0.121302	0.49208	0.998751	protein.linear.MS2	MP_SFC	1	-0.137504
412	G5EG26	S209-Multi-organism-Run-S1-S209-Multi-organism-Run-S2	-0.337685	0.294997	0.998751	protein.linear.MS2	MP_SFC	1	-0.137504
413	G5EG50	S209-Multi-organism-Run-S1-S209-Multi-organism-Run-S2	0.0208957	0.880271	0.998751	protein.linear.MS2	MP_SFC	1	-0.137504
414	G5EG54	S209-Multi-organism-Run-S1-S209-Multi-organism-Run-S2	-0.109549	0.687962	0.998751	protein.linear.MS2	MP_SFC	1	-0.137504
415	G5EG58	S209-Multi-organism-Run-S1-S209-Multi-organism-Run-S2	-0.011787	0.912824	0.998751	protein.linear.MS2	MP_SFC	1	-0.137504
416	G5EG62	S209-Multi-organism-Run-S1-S209-Multi-organism-Run-S2	0.0529551	0.782535	0.998751	protein.linear.MS2	MP_SFC	1	-0.137504
417	G5EGA5	S209-Multi-organism-Run-S1-S209-Multi-organism-Run-S2	-0.0593499	0.621979	0.998751	protein.linear.MS2	MP_SFC	1	-0.137504
418	G5EGA6	S209-Multi-organism-Run-S1-S209-Multi-organism-Run-S2	-0.0142013	0.956883	0.998751	protein.linear.MS2	MP_SFC	1	-0.137504
419	G5EGA7	S209-Multi-organism-Run-S1-S209-Multi-organism-Run-S2	-0.0387918	0.79721	0.998751	protein.linear.MS2	MP_SFC	1	-0.137504
420	G5EGB3	S209-Multi-organism-Run-S1-S209-Multi-organism-Run-S2	-0.145199	0.257201	0.998751	protein.linear.MS2	MP_SFC	1	-0.137504
421	G5EGG0;Q2EEM5	S209-Multi-organism-Run-S1-S209-Multi-organism-Run-S2	-0.115903	0.387399	0.998751	protein.linear.MS2	MP_SFC	1	-0.137504
422	G5EGH6	S209-Multi-organism-Run-S1-S209-Multi-organism-Run-S2	-0.178267	0.477705	0.998751	protein.linear.MS2	MP_SFC	1	-0.137504
423	G5EGH7	S209-Multi-organism-Run-S1-S209-Multi-organism-Run-S2	-0.146243	0.394702	0.998751	protein.linear.MS2	MP_SFC	1	-0.137504
424	G5EGK1	S209-Multi-organism-Run-S1-S209-Multi-organism-Run-S2	0.0393018	0.852142	0.998751	protein.linear.MS2	MP_SFC	1	-0.137504
425	G5EGK8	S209-Multi-organism-Run-S1-S209-Multi-organism-Run-S2	-0.214831	0.138306	0.897098	protein.linear.MS2	MP_SFC	1	-0.137504
426	G5EGL2	S209-Multi-organism-Run-S1-S209-Multi-organism-Run-S2	0.0458133	0.750703	0.998751	protein.linear.MS2	MP_SFC	1	-0.137504
427	G5EGN2	S209-Multi-organism-Run-S1-S209-Multi-organism-Run-S2	-0.426672	0.173589	0.957893	protein.linear.MS2	MP_SFC	1	-0.137504
428	G5EGP4	S209-Multi-organism-Run-S1-S209-Multi-organism-Run-S2	-0.0859311	0.710848	0.998751	protein.linear.MS2	MP_SFC	1	-0.137504
429	G5EGP8	S209-Multi-organism-Run-S1-S209-Multi-organism-Run-S2	-0.0493601	0.748381	0.998751	protein.linear.MS2	MP_SFC	1	-0.137504
430	G5EGS5	S209-Multi-organism-Run-S1-S209-Multi-organism-Run-S2	-0.187275	0.323249	0.998751	protein.linear.MS2	MP_SFC	1	-0.137504
431	G5EGS8	S209-Multi-organism-Run-S1-S209-Multi-organism-Run-S2	0.0495418	0.920767	0.998751	protein.linear.MS2	MP_SFC	1	-0.137504
432	G5EGT4;Q9U6W4	S209-Multi-organism-Run-S1-S209-Multi-organism-Run-S2	0.059061	0.78394	0.998751	protein.linear.MS2	MP_SFC	1	-0.137504
433	G5EGT7	S209-Multi-organism-Run-S1-S209-Multi-organism-Run-S2	0.135882	0.54622	0.998751	protein.linear.MS2	MP_SFC	1	-0.137504
434	G5EGU1	S209-Multi-organism-Run-S1-S209-Multi-organism-Run-S2	-0.0625011	0.827466	0.998751	protein.linear.MS2	MP_SFC	1	-0.137504
435	G8JXZ7;H1ZUV6;O01824	S209-Multi-organism-Run-S1-S209-Multi-organism-Run-S2	-0.0657964	0.775386	0.998751	protein.linear.MS2	MP_SFC	1	-0.137504
436	G8JY36;P90980	S209-Multi-organism-Run-S1-S209-Multi-organism-Run-S2	-0.092514	0.627518	0.998751	protein.linear.MS2	MP_SFC	1	-0.137504
437	G8JY38;P05690	S209-Multi-organism-Run-S1-S209-Multi-organism-Run-S2	-0.215934	0.173603	0.957893	protein.linear.MS2	MP_SFC	1	-0.137504
438	G8JY40;P43510;Q8MQC6	S209-Multi-organism-Run-S1-S209-Multi-organism-Run-S2	0.0457164	0.865624	0.998751	protein.linear.MS2	MP_SFC	1	-0.137504
439	G8JY63;Q19200	S209-Multi-organism-Run-S1-S209-Multi-organism-Run-S2	-0.1122	0.622028	0.998751	protein.linear.MS2	MP_SFC	1	-0.137504
440	G8JY94;Q21067	S209-Multi-organism-Run-S1-S209-Multi-organism-Run-S2	0.0952951	0.602695	0.998751	protein.linear.MS2	MP_SFC	1	-0.137504
441	G8JYE4;P91406	S209-Multi-organism-Run-S1-S209-Multi-organism-Run-S2	0.0143032	0.951328	0.998751	protein.linear.MS2	MP_SFC	1	-0.137504
442	G8JYE5;Q23525	S209-Multi-organism-Run-S1-S209-Multi-organism-Run-S2	-0.114093	0.444486	0.998751	protein.linear.MS2	MP_SFC	1	-0.137504
443	G8JYG1;Q9U757	S209-Multi-organism-Run-S1-S209-Multi-organism-Run-S2	-0.188589	0.245014	0.998751	protein.linear.MS2	MP_SFC	1	-0.137504
444	G8XYY6;Q23232	S209-Multi-organism-Run-S1-S209-Multi-organism-Run-S2	-0.0424599	0.837734	0.998751	protein.linear.MS2	MP_SFC	1	-0.137504
445	H1UBJ9	S209-Multi-organism-Run-S1-S209-Multi-organism-Run-S2	-0.0443862	0.746007	0.998751	protein.linear.MS2	MP_SFC	1	-0.137504
446	H2FLJ1	S209-Multi-organism-Run-S1-S209-Multi-organism-Run-S2	0.0393581	0.86799	0.998751	protein.linear.MS2	MP_SFC	1	-0.137504
447	A9UJN7	S209-Multi-organism-Run-S1-S209-Multi-organism-Run-S2	-0.146233	0.263782	0.998751	protein.linear.MS2	MP_SFC	1	-0.137504
448	P91859	S209-Multi-organism-Run-S1-S209-Multi-organism-Run-S2	-0.135793	0.0159682	0.342898	protein.linear.MS2	MP_SFC	1	-0.137504
449	H2FLK7;H2FLK9	S209-Multi-organism-Run-S1-S209-Multi-organism-Run-S2	0.0907504	0.758092	0.998751	protein.linear.MS2	MP_SFC	1	-0.137504
450	H2FLK8;H2FLL1	S209-Multi-organism-Run-S1-S209-Multi-organism-Run-S2	0.0355181	0.834644	0.998751	protein.linear.MS2	MP_SFC	1	-0.137504
451	H2KMK6	S209-Multi-organism-Run-S1-S209-Multi-organism-Run-S2	0.0839921	0.625981	0.998751	protein.linear.MS2	MP_SFC	1	-0.137504
452	A0A2C9C2E8;A0A2C9C2L0;A0A2C9C358;H2KY58;H2KY59;H2KY60;Q95R18	S209-Multi-organism-Run-S1-S209-Multi-organism-Run-S2	-0.123718	0.424483	0.998751	protein.linear.MS2	MP_SFC	1	-0.137504
453	H2KY88;Q8MQ22	S209-Multi-organism-Run-S1-S209-Multi-organism-Run-S2	-0.146306	0.6683	0.998751	protein.linear.MS2	MP_SFC	1	-0.137504
454	H2KYC9;Q8MQF7;V6CLC8	S209-Multi-organism-Run-S1-S209-Multi-organism-Run-S2	-0.0616875	0.787241	0.998751	protein.linear.MS2	MP_SFC	1	-0.137504
455	H2KYE0;Q9UAN9	S209-Multi-organism-Run-S1-S209-Multi-organism-Run-S2	0.0466693	0.702501	0.998751	protein.linear.MS2	MP_SFC	1	-0.137504
456	H2KYH5;Q95QX5	S209-Multi-organism-Run-S1-S209-Multi-organism-Run-S2	0.0504479	0.673039	0.998751	protein.linear.MS2	MP_SFC	1	-0.137504
457	H2KYI5;Q86NI2	S209-Multi-organism-Run-S1-S209-Multi-organism-Run-S2	0.0914618	0.330908	0.998751	protein.linear.MS2	MP_SFC	1	-0.137504
458	H2KYJ2	S209-Multi-organism-Run-S1-S209-Multi-organism-Run-S2	0.051733	0.785882	0.998751	protein.linear.MS2	MP_SFC	1	-0.137504
459	H2KYJ5	S209-Multi-organism-Run-S1-S209-Multi-organism-Run-S2	-0.215645	0.309123	0.998751	protein.linear.MS2	MP_SFC	1	-0.137504
460	H2KYK9;O44189;W6RRY4	S209-Multi-organism-Run-S1-S209-Multi-organism-Run-S2	0.0320157	0.867455	0.998751	protein.linear.MS2	MP_SFC	1	-0.137504
461	H2KYM0;H2KYM1;Q95QR7	S209-Multi-organism-Run-S1-S209-Multi-organism-Run-S2	-0.00138923	0.988469	0.998751	protein.linear.MS2	MP_SFC	1	-0.137504
462	H2KYN3	S209-Multi-organism-Run-S1-S209-Multi-organism-Run-S2	-0.0115573	0.930643	0.998751	protein.linear.MS2	MP_SFC	1	-0.137504
463	H2KYN6;H2KYN7	S209-Multi-organism-Run-S1-S209-Multi-organism-Run-S2	-0.150098	0.38869	0.998751	protein.linear.MS2	MP_SFC	1	-0.137504
464	H2KYP1;Q8I7L5	S209-Multi-organism-Run-S1-S209-Multi-organism-Run-S2	-0.253275	0.378458	0.998751	protein.linear.MS2	MP_SFC	1	-0.137504
465	H2KYP2;H2KYP4	S209-Multi-organism-Run-S1-S209-Multi-organism-Run-S2	0.0393701	0.917148	0.998751	protein.linear.MS2	MP_SFC	1	-0.137504
466	H2KYQ5	S209-Multi-organism-Run-S1-S209-Multi-organism-Run-S2	-0.194413	0.353099	0.998751	protein.linear.MS2	MP_SFC	1	-0.137504
467	H2KYR1	S209-Multi-organism-Run-S1-S209-Multi-organism-Run-S2	-0.00489615	0.971527	0.998751	protein.linear.MS2	MP_SFC	1	-0.137504
468	H2KYR4;O44618	S209-Multi-organism-Run-S1-S209-Multi-organism-Run-S2	-0.174155	0.385279	0.998751	protein.linear.MS2	MP_SFC	1	-0.137504
469	H2KYS1	S209-Multi-organism-Run-S1-S209-Multi-organism-Run-S2	0.126813	0.735495	0.998751	protein.linear.MS2	MP_SFC	1	-0.137504
470	H2KYS8	S209-Multi-organism-Run-S1-S209-Multi-organism-Run-S2	-0.285818	0.231847	0.998751	protein.linear.MS2	MP_SFC	1	-0.137504
471	H2KYU6;O01894;Q95QZ7;Q95QZ9	S209-Multi-organism-Run-S1-S209-Multi-organism-Run-S2	-0.156728	0.724877	0.998751	protein.linear.MS2	MP_SFC	1	-0.137504
472	H2KYV1	S209-Multi-organism-Run-S1-S209-Multi-organism-Run-S2	-0.121968	0.639531	0.998751	protein.linear.MS2	MP_SFC	1	-0.137504
473	H2KYV3;Q18076	S209-Multi-organism-Run-S1-S209-Multi-organism-Run-S2	-0.176502	0.0844404	0.706472	protein.linear.MS2	MP_SFC	1	-0.137504
474	A0A2C9C3A0;A0A2C9C3J8;A0A2C9C3R1;H2KYV8;Q8MNV5	S209-Multi-organism-Run-S1-S209-Multi-organism-Run-S2	0.0347817	0.943066	0.998751	protein.linear.MS2	MP_SFC	1	-0.137504
475	Q86NJ8	S209-Multi-organism-Run-S1-S209-Multi-organism-Run-S2	-0.187775	0.493329	0.998751	protein.linear.MS2	MP_SFC	1	-0.137504
476	H2KYX4;Q8IFY5	S209-Multi-organism-Run-S1-S209-Multi-organism-Run-S2	-0.0579362	0.658048	0.998751	protein.linear.MS2	MP_SFC	1	-0.137504
477	H2KYZ6;H2KYZ7;Q95Q79	S209-Multi-organism-Run-S1-S209-Multi-organism-Run-S2	-0.169884	0.444726	0.998751	protein.linear.MS2	MP_SFC	1	-0.137504
478	A0A2C9C377;H2KZ18;H2KZ19	S209-Multi-organism-Run-S1-S209-Multi-organism-Run-S2	0.00916168	0.971406	0.998751	protein.linear.MS2	MP_SFC	1	-0.137504
479	H2KZ37;Q7JPE4	S209-Multi-organism-Run-S1-S209-Multi-organism-Run-S2	-0.124429	0.571861	0.998751	protein.linear.MS2	MP_SFC	1	-0.137504
480	H2KZ41	S209-Multi-organism-Run-S1-S209-Multi-organism-Run-S2	-0.0739026	0.710569	0.998751	protein.linear.MS2	MP_SFC	1	-0.137504
481	H2KZ48	S209-Multi-organism-Run-S1-S209-Multi-organism-Run-S2	-0.127911	0.390375	0.998751	protein.linear.MS2	MP_SFC	1	-0.137504
482	H2KZ53;Q95QH5	S209-Multi-organism-Run-S1-S209-Multi-organism-Run-S2	-0.228258	0.412197	0.998751	protein.linear.MS2	MP_SFC	1	-0.137504
483	H2KZ73;H8W3Y1;Q8T3B7	S209-Multi-organism-Run-S1-S209-Multi-organism-Run-S2	-0.314823	0.499333	0.998751	protein.linear.MS2	MP_SFC	1	-0.137504
484	H2KZ95;Q7YZG5	S209-Multi-organism-Run-S1-S209-Multi-organism-Run-S2	-0.0227134	0.917336	0.998751	protein.linear.MS2	MP_SFC	1	-0.137504
485	H2KZA2;Q95Q55	S209-Multi-organism-Run-S1-S209-Multi-organism-Run-S2	0.0767292	0.631264	0.998751	protein.linear.MS2	MP_SFC	1	-0.137504
486	H2KZA5;Q8ITY8	S209-Multi-organism-Run-S1-S209-Multi-organism-Run-S2	0.119976	0.457254	0.998751	protein.linear.MS2	MP_SFC	1	-0.137504
487	H2KZD5;Q27GU1	S209-Multi-organism-Run-S1-S209-Multi-organism-Run-S2	-0.0647421	0.748251	0.998751	protein.linear.MS2	MP_SFC	1	-0.137504
488	H2KZF5;Q23552;Q86NB3	S209-Multi-organism-Run-S1-S209-Multi-organism-Run-S2	-0.119085	0.439214	0.998751	protein.linear.MS2	MP_SFC	1	-0.137504
489	H2KZG6	S209-Multi-organism-Run-S1-S209-Multi-organism-Run-S2	-0.0671121	0.664523	0.998751	protein.linear.MS2	MP_SFC	1	-0.137504
490	H2KZJ5	S209-Multi-organism-Run-S1-S209-Multi-organism-Run-S2	0.0844295	0.653409	0.998751	protein.linear.MS2	MP_SFC	1	-0.137504
491	H2KZJ7;Q4TTA9	S209-Multi-organism-Run-S1-S209-Multi-organism-Run-S2	-0.0852407	0.453877	0.998751	protein.linear.MS2	MP_SFC	1	-0.137504
492	H2KZK7;Q965K3	S209-Multi-organism-Run-S1-S209-Multi-organism-Run-S2	-0.11294	0.22226	0.998751	protein.linear.MS2	MP_SFC	1	-0.137504
493	H2KZL8;Q09315	S209-Multi-organism-Run-S1-S209-Multi-organism-Run-S2	-0.140446	0.411068	0.998751	protein.linear.MS2	MP_SFC	1	-0.137504
494	H2KZN9;Q8MPV0;Q8WR42;Q8WR43	S209-Multi-organism-Run-S1-S209-Multi-organism-Run-S2	-0.180872	0.608455	0.998751	protein.linear.MS2	MP_SFC	1	-0.137504
495	H2KZQ8;H2KZQ9;Q95ZV3	S209-Multi-organism-Run-S1-S209-Multi-organism-Run-S2	-0.303866	0.60054	0.998751	protein.linear.MS2	MP_SFC	1	-0.137504
496	H2KZS2;H2KZS3	S209-Multi-organism-Run-S1-S209-Multi-organism-Run-S2	-0.242798	0.165287	0.942117	protein.linear.MS2	MP_SFC	1	-0.137504
497	H2KZV5	S209-Multi-organism-Run-S1-S209-Multi-organism-Run-S2	0.0564482	0.779743	0.998751	protein.linear.MS2	MP_SFC	1	-0.137504
498	H2KZV8;L8E6X8;Q9GP94;Q9GP96	S209-Multi-organism-Run-S1-S209-Multi-organism-Run-S2	0.273775	0.177259	0.961373	protein.linear.MS2	MP_SFC	1	-0.137504
499	H2L003;Q3Y409	S209-Multi-organism-Run-S1-S209-Multi-organism-Run-S2	-0.103343	0.66694	0.998751	protein.linear.MS2	MP_SFC	1	-0.137504
500	H2L023	S209-Multi-organism-Run-S1-S209-Multi-organism-Run-S2	-0.262151	0.19235	0.980328	protein.linear.MS2	MP_SFC	1	-0.137504
501	H2L031	S209-Multi-organism-Run-S1-S209-Multi-organism-Run-S2	-0.236843	0.345804	0.998751	protein.linear.MS2	MP_SFC	1	-0.137504
502	H2L034	S209-Multi-organism-Run-S1-S209-Multi-organism-Run-S2	-0.00475525	0.963596	0.998751	protein.linear.MS2	MP_SFC	1	-0.137504
503	H2L048;Q8MQ42	S209-Multi-organism-Run-S1-S209-Multi-organism-Run-S2	-0.194199	0.413723	0.998751	protein.linear.MS2	MP_SFC	1	-0.137504
504	H2L083;Q9N2Z3	S209-Multi-organism-Run-S1-S209-Multi-organism-Run-S2	-0.134616	0.60631	0.998751	protein.linear.MS2	MP_SFC	1	-0.137504
505	H2L0A4;H2L0A5;H2L0A6	S209-Multi-organism-Run-S1-S209-Multi-organism-Run-S2	-0.179118	0.549408	0.998751	protein.linear.MS2	MP_SFC	1	-0.137504
506	H2L0A8;Q9TXU2	S209-Multi-organism-Run-S1-S209-Multi-organism-Run-S2	-0.103683	0.659968	0.998751	protein.linear.MS2	MP_SFC	1	-0.137504
507	H2L0B6;Q21956	S209-Multi-organism-Run-S1-S209-Multi-organism-Run-S2	-0.0489733	0.74832	0.998751	protein.linear.MS2	MP_SFC	1	-0.137504
508	H2L0C0	S209-Multi-organism-Run-S1-S209-Multi-organism-Run-S2	0.0227946	0.839738	0.998751	protein.linear.MS2	MP_SFC	1	-0.137504
509	H2L0D5;Q21164	S209-Multi-organism-Run-S1-S209-Multi-organism-Run-S2	-0.12475	0.466884	0.998751	protein.linear.MS2	MP_SFC	1	-0.137504
510	H2L0E5;H2L0E6;Q2L6X7	S209-Multi-organism-Run-S1-S209-Multi-organism-Run-S2	0.0356082	0.85335	0.998751	protein.linear.MS2	MP_SFC	1	-0.137504
511	H2L0G7;Q9BKS2	S209-Multi-organism-Run-S1-S209-Multi-organism-Run-S2	-0.215	0.217176	0.998751	protein.linear.MS2	MP_SFC	1	-0.137504
512	H2L0I2	S209-Multi-organism-Run-S1-S209-Multi-organism-Run-S2	-0.0640853	0.58533	0.998751	protein.linear.MS2	MP_SFC	1	-0.137504
513	H2L0I7;Q6EZG5;U4PBY2	S209-Multi-organism-Run-S1-S209-Multi-organism-Run-S2	-0.135364	0.510602	0.998751	protein.linear.MS2	MP_SFC	1	-0.137504
514	H2L0M0;Q9GZI3	S209-Multi-organism-Run-S1-S209-Multi-organism-Run-S2	-0.0812202	0.460629	0.998751	protein.linear.MS2	MP_SFC	1	-0.137504
515	H2L0N9	S209-Multi-organism-Run-S1-S209-Multi-organism-Run-S2	-0.0759127	0.636	0.998751	protein.linear.MS2	MP_SFC	1	-0.137504
516	H2L0Q1;Q6EZG8	S209-Multi-organism-Run-S1-S209-Multi-organism-Run-S2	-0.068039	0.699544	0.998751	protein.linear.MS2	MP_SFC	1	-0.137504
517	H2L0Q5;O44576;O45451	S209-Multi-organism-Run-S1-S209-Multi-organism-Run-S2	0.38333	0.505456	0.998751	protein.linear.MS2	MP_SFC	1	-0.137504
518	H2L0Q6;Q9N3F8	S209-Multi-organism-Run-S1-S209-Multi-organism-Run-S2	-0.46631	0.252175	0.998751	protein.linear.MS2	MP_SFC	1	-0.137504
519	H2L265;H2L266;Q7JMS4	S209-Multi-organism-Run-S1-S209-Multi-organism-Run-S2	-0.143286	0.90538	0.998751	protein.linear.MS2	MP_SFC	1	-0.137504
520	H2L297;Q0G828	S209-Multi-organism-Run-S1-S209-Multi-organism-Run-S2	-0.271462	0.139166	0.899603	protein.linear.MS2	MP_SFC	1	-0.137504
521	H2L2A8;Q19583;Q9U3I7	S209-Multi-organism-Run-S1-S209-Multi-organism-Run-S2	-0.282879	0.185447	0.973924	protein.linear.MS2	MP_SFC	1	-0.137504
522	H2L2E8;O18688;Q17409	S209-Multi-organism-Run-S1-S209-Multi-organism-Run-S2	0.155891	0.661751	0.998751	protein.linear.MS2	MP_SFC	1	-0.137504
523	H2L2I2;O44326	S209-Multi-organism-Run-S1-S209-Multi-organism-Run-S2	-0.0498049	0.821232	0.998751	protein.linear.MS2	MP_SFC	1	-0.137504
524	H2L2J5;H2L2J6;O02238	S209-Multi-organism-Run-S1-S209-Multi-organism-Run-S2	-0.211407	0.196739	0.988635	protein.linear.MS2	MP_SFC	1	-0.137504
525	H2L2L2;Q9U204	S209-Multi-organism-Run-S1-S209-Multi-organism-Run-S2	-0.415239	0.223213	0.998751	protein.linear.MS2	MP_SFC	1	-0.137504
526	H9G2T4;Q21032	S209-Multi-organism-Run-S1-S209-Multi-organism-Run-S2	-0.0849963	0.635493	0.998751	protein.linear.MS2	MP_SFC	1	-0.137504
527	H9G2V4;Q20471	S209-Multi-organism-Run-S1-S209-Multi-organism-Run-S2	-0.0328411	0.944278	0.998751	protein.linear.MS2	MP_SFC	1	-0.137504
528	I2HA82;Q22267	S209-Multi-organism-Run-S1-S209-Multi-organism-Run-S2	-0.273292	0.262239	0.998751	protein.linear.MS2	MP_SFC	1	-0.137504
529	I2HA91	S209-Multi-organism-Run-S1-S209-Multi-organism-Run-S2	-0.175694	0.491066	0.998751	protein.linear.MS2	MP_SFC	1	-0.137504
530	I2HA94;Q19470	S209-Multi-organism-Run-S1-S209-Multi-organism-Run-S2	-0.332342	0.208814	0.998751	protein.linear.MS2	MP_SFC	1	-0.137504
531	I2HA98;P90925	S209-Multi-organism-Run-S1-S209-Multi-organism-Run-S2	-0.140962	0.325471	0.998751	protein.linear.MS2	MP_SFC	1	-0.137504
532	I2HAF5;I2HAF6;Q17322;Q9N5W1;Q9U1S2	S209-Multi-organism-Run-S1-S209-Multi-organism-Run-S2	-0.148276	0.570279	0.998751	protein.linear.MS2	MP_SFC	1	-0.137504
533	I2HAF8;Q9NEN6	S209-Multi-organism-Run-S1-S209-Multi-organism-Run-S2	-0.100585	0.796359	0.998751	protein.linear.MS2	MP_SFC	1	-0.137504
534	I2HAG1;Q09581	S209-Multi-organism-Run-S1-S209-Multi-organism-Run-S2	-0.0703738	0.293866	0.998751	protein.linear.MS2	MP_SFC	1	-0.137504
535	I2HAJ8;Q20881	S209-Multi-organism-Run-S1-S209-Multi-organism-Run-S2	-0.0252979	0.929732	0.998751	protein.linear.MS2	MP_SFC	1	-0.137504
536	J7RNJ4;Q18826	S209-Multi-organism-Run-S1-S209-Multi-organism-Run-S2	0.20791	0.0102336	0.27979	protein.linear.MS2	MP_SFC	1	-0.137504
537	J7S164;J7SA65;P09588;Q27485	S209-Multi-organism-Run-S1-S209-Multi-organism-Run-S2	0.147492	0.649119	0.998751	protein.linear.MS2	MP_SFC	1	-0.137504
538	K8ERU3	S209-Multi-organism-Run-S1-S209-Multi-organism-Run-S2	-0.217892	0.408748	0.998751	protein.linear.MS2	MP_SFC	1	-0.137504
539	K8ERV5;O44556	S209-Multi-organism-Run-S1-S209-Multi-organism-Run-S2	0.19811	0.735768	0.998751	protein.linear.MS2	MP_SFC	1	-0.137504
540	K8ESC5;Q9NA30	S209-Multi-organism-Run-S1-S209-Multi-organism-Run-S2	0.0686291	0.820357	0.998751	protein.linear.MS2	MP_SFC	1	-0.137504
541	K8ESE2;O45391	S209-Multi-organism-Run-S1-S209-Multi-organism-Run-S2	-0.0919833	0.417711	0.998751	protein.linear.MS2	MP_SFC	1	-0.137504
542	K8ESM2	S209-Multi-organism-Run-S1-S209-Multi-organism-Run-S2	-0.166591	0.0606167	0.605501	protein.linear.MS2	MP_SFC	1	-0.137504
543	K8FE02;Q21605	S209-Multi-organism-Run-S1-S209-Multi-organism-Run-S2	-0.220332	0.367705	0.998751	protein.linear.MS2	MP_SFC	1	-0.137504
544	L8E6W9	S209-Multi-organism-Run-S1-S209-Multi-organism-Run-S2	-0.0841591	0.682773	0.998751	protein.linear.MS2	MP_SFC	1	-0.137504
545	L8E951;P34416	S209-Multi-organism-Run-S1-S209-Multi-organism-Run-S2	-0.125705	0.277091	0.998751	protein.linear.MS2	MP_SFC	1	-0.137504
546	M1Z854;Q19286	S209-Multi-organism-Run-S1-S209-Multi-organism-Run-S2	-0.140726	0.321452	0.998751	protein.linear.MS2	MP_SFC	1	-0.137504
547	Q95Y15	S209-Multi-organism-Run-S1-S209-Multi-organism-Run-S2	-0.17211	0.184496	0.97224	protein.linear.MS2	MP_SFC	1	-0.137504
548	M1ZJV8;Q95XI7;U4PC16	S209-Multi-organism-Run-S1-S209-Multi-organism-Run-S2	-0.0490844	0.617014	0.998751	protein.linear.MS2	MP_SFC	1	-0.137504
549	N1NSH4;Q17815	S209-Multi-organism-Run-S1-S209-Multi-organism-Run-S2	-0.00140166	0.999218	0.999849	protein.linear.MS2	MP_SFC	1	-0.137504
550	N1NTN5;Q17971	S209-Multi-organism-Run-S1-S209-Multi-organism-Run-S2	-0.146673	0.486657	0.998751	protein.linear.MS2	MP_SFC	1	-0.137504
551	O01159	S209-Multi-organism-Run-S1-S209-Multi-organism-Run-S2	-0.0903569	0.789015	0.998751	protein.linear.MS2	MP_SFC	1	-0.137504
552	O01257	S209-Multi-organism-Run-S1-S209-Multi-organism-Run-S2	0.0201693	0.957145	0.998751	protein.linear.MS2	MP_SFC	1	-0.137504
553	O01263	S209-Multi-organism-Run-S1-S209-Multi-organism-Run-S2	-0.152895	0.299301	0.998751	protein.linear.MS2	MP_SFC	1	-0.137504
554	O01422	S209-Multi-organism-Run-S1-S209-Multi-organism-Run-S2	-0.245834	0.41696	0.998751	protein.linear.MS2	MP_SFC	1	-0.137504
555	O01426	S209-Multi-organism-Run-S1-S209-Multi-organism-Run-S2	0.0122376	0.933447	0.998751	protein.linear.MS2	MP_SFC	1	-0.137504
556	O01477	S209-Multi-organism-Run-S1-S209-Multi-organism-Run-S2	-0.170984	0.277687	0.998751	protein.linear.MS2	MP_SFC	1	-0.137504
557	O01479	S209-Multi-organism-Run-S1-S209-Multi-organism-Run-S2	-0.0562947	0.698119	0.998751	protein.linear.MS2	MP_SFC	1	-0.137504
558	O01498	S209-Multi-organism-Run-S1-S209-Multi-organism-Run-S2	0.0711841	0.816648	0.998751	protein.linear.MS2	MP_SFC	1	-0.137504
559	O01504	S209-Multi-organism-Run-S1-S209-Multi-organism-Run-S2	-0.164433	0.601897	0.998751	protein.linear.MS2	MP_SFC	1	-0.137504
560	O01513	S209-Multi-organism-Run-S1-S209-Multi-organism-Run-S2	0.0884986	0.53719	0.998751	protein.linear.MS2	MP_SFC	1	-0.137504
561	O01524	S209-Multi-organism-Run-S1-S209-Multi-organism-Run-S2	-0.0847573	0.468782	0.998751	protein.linear.MS2	MP_SFC	1	-0.137504
562	O01530	S209-Multi-organism-Run-S1-S209-Multi-organism-Run-S2	0.0791222	0.682938	0.998751	protein.linear.MS2	MP_SFC	1	-0.137504
563	O01531	S209-Multi-organism-Run-S1-S209-Multi-organism-Run-S2	-0.12902	0.663647	0.998751	protein.linear.MS2	MP_SFC	1	-0.137504
564	Q94123	S209-Multi-organism-Run-S1-S209-Multi-organism-Run-S2	-0.0324592	0.924553	0.998751	protein.linear.MS2	MP_SFC	1	-0.137504
565	O01541	S209-Multi-organism-Run-S1-S209-Multi-organism-Run-S2	-0.156644	0.332149	0.998751	protein.linear.MS2	MP_SFC	1	-0.137504
566	O01542	S209-Multi-organism-Run-S1-S209-Multi-organism-Run-S2	0.128263	0.444865	0.998751	protein.linear.MS2	MP_SFC	1	-0.137504
567	O01572	S209-Multi-organism-Run-S1-S209-Multi-organism-Run-S2	-0.101226	0.474025	0.998751	protein.linear.MS2	MP_SFC	1	-0.137504
568	O01576	S209-Multi-organism-Run-S1-S209-Multi-organism-Run-S2	-0.182132	0.434868	0.998751	protein.linear.MS2	MP_SFC	1	-0.137504
569	A0A2C9C2Y0;I7FN62;O01577	S209-Multi-organism-Run-S1-S209-Multi-organism-Run-S2	0.0754519	0.792428	0.998751	protein.linear.MS2	MP_SFC	1	-0.137504
570	O01578	S209-Multi-organism-Run-S1-S209-Multi-organism-Run-S2	-0.0978058	0.571405	0.998751	protein.linear.MS2	MP_SFC	1	-0.137504
571	O01590	S209-Multi-organism-Run-S1-S209-Multi-organism-Run-S2	-0.0624933	0.804484	0.998751	protein.linear.MS2	MP_SFC	1	-0.137504
572	O01592	S209-Multi-organism-Run-S1-S209-Multi-organism-Run-S2	-0.124511	0.607116	0.998751	protein.linear.MS2	MP_SFC	1	-0.137504
573	O01593	S209-Multi-organism-Run-S1-S209-Multi-organism-Run-S2	-0.157845	0.248419	0.998751	protein.linear.MS2	MP_SFC	1	-0.137504
574	Q86NC2	S209-Multi-organism-Run-S1-S209-Multi-organism-Run-S2	-0.113399	0.550039	0.998751	protein.linear.MS2	MP_SFC	1	-0.137504
575	O01614	S209-Multi-organism-Run-S1-S209-Multi-organism-Run-S2	-0.0105553	0.96539	0.998751	protein.linear.MS2	MP_SFC	1	-0.137504
576	O01615	S209-Multi-organism-Run-S1-S209-Multi-organism-Run-S2	-0.362213	0.23427	0.998751	protein.linear.MS2	MP_SFC	1	-0.137504
577	O01634	S209-Multi-organism-Run-S1-S209-Multi-organism-Run-S2	-0.157125	0.176419	0.960044	protein.linear.MS2	MP_SFC	1	-0.137504
578	O01683	S209-Multi-organism-Run-S1-S209-Multi-organism-Run-S2	-0.0953087	0.540585	0.998751	protein.linear.MS2	MP_SFC	1	-0.137504
579	O01685	S209-Multi-organism-Run-S1-S209-Multi-organism-Run-S2	-0.142078	0.564303	0.998751	protein.linear.MS2	MP_SFC	1	-0.137504
580	O01686	S209-Multi-organism-Run-S1-S209-Multi-organism-Run-S2	-0.366008	0.354634	0.998751	protein.linear.MS2	MP_SFC	1	-0.137504
581	O01692	S209-Multi-organism-Run-S1-S209-Multi-organism-Run-S2	-0.137801	0.297906	0.998751	protein.linear.MS2	MP_SFC	1	-0.137504
582	O01755	S209-Multi-organism-Run-S1-S209-Multi-organism-Run-S2	-0.00331687	0.985124	0.998751	protein.linear.MS2	MP_SFC	1	-0.137504
583	O01757	S209-Multi-organism-Run-S1-S209-Multi-organism-Run-S2	-0.120118	0.403753	0.998751	protein.linear.MS2	MP_SFC	1	-0.137504
584	A0A2C9C2S8;O01761	S209-Multi-organism-Run-S1-S209-Multi-organism-Run-S2	-0.0205813	0.835723	0.998751	protein.linear.MS2	MP_SFC	1	-0.137504
585	O01763	S209-Multi-organism-Run-S1-S209-Multi-organism-Run-S2	-0.123008	0.595963	0.998751	protein.linear.MS2	MP_SFC	1	-0.137504
586	O01789	S209-Multi-organism-Run-S1-S209-Multi-organism-Run-S2	-0.21182	0.202585	0.991905	protein.linear.MS2	MP_SFC	1	-0.137504
587	O01802	S209-Multi-organism-Run-S1-S209-Multi-organism-Run-S2	-0.0618265	0.573777	0.998751	protein.linear.MS2	MP_SFC	1	-0.137504
588	O01803	S209-Multi-organism-Run-S1-S209-Multi-organism-Run-S2	-0.170816	0.312145	0.998751	protein.linear.MS2	MP_SFC	1	-0.137504
589	O01804	S209-Multi-organism-Run-S1-S209-Multi-organism-Run-S2	-0.0881513	0.47927	0.998751	protein.linear.MS2	MP_SFC	1	-0.137504
590	O01805	S209-Multi-organism-Run-S1-S209-Multi-organism-Run-S2	-0.153636	0.513436	0.998751	protein.linear.MS2	MP_SFC	1	-0.137504
591	O01806	S209-Multi-organism-Run-S1-S209-Multi-organism-Run-S2	0.109314	0.564475	0.998751	protein.linear.MS2	MP_SFC	1	-0.137504
592	O01812	S209-Multi-organism-Run-S1-S209-Multi-organism-Run-S2	-0.125551	0.611808	0.998751	protein.linear.MS2	MP_SFC	1	-0.137504
593	O01814	S209-Multi-organism-Run-S1-S209-Multi-organism-Run-S2	-0.0448841	0.535771	0.998751	protein.linear.MS2	MP_SFC	1	-0.137504
594	O01815	S209-Multi-organism-Run-S1-S209-Multi-organism-Run-S2	-0.125564	0.490586	0.998751	protein.linear.MS2	MP_SFC	1	-0.137504
595	O01816	S209-Multi-organism-Run-S1-S209-Multi-organism-Run-S2	-0.107881	0.577692	0.998751	protein.linear.MS2	MP_SFC	1	-0.137504
596	O01826	S209-Multi-organism-Run-S1-S209-Multi-organism-Run-S2	-0.112562	0.0674153	0.633952	protein.linear.MS2	MP_SFC	1	-0.137504
597	O01829;Q21289	S209-Multi-organism-Run-S1-S209-Multi-organism-Run-S2	0.0583051	0.712812	0.998751	protein.linear.MS2	MP_SFC	1	-0.137504
598	O01833	S209-Multi-organism-Run-S1-S209-Multi-organism-Run-S2	-0.123703	0.690328	0.998751	protein.linear.MS2	MP_SFC	1	-0.137504
599	O01864	S209-Multi-organism-Run-S1-S209-Multi-organism-Run-S2	-0.191126	0.227725	0.998751	protein.linear.MS2	MP_SFC	1	-0.137504
600	O01868	S209-Multi-organism-Run-S1-S209-Multi-organism-Run-S2	0.530176	0.11775	0.834445	protein.linear.MS2	MP_SFC	1	-0.137504
601	O01869	S209-Multi-organism-Run-S1-S209-Multi-organism-Run-S2	-0.0594701	0.79591	0.998751	protein.linear.MS2	MP_SFC	1	-0.137504
602	O01882	S209-Multi-organism-Run-S1-S209-Multi-organism-Run-S2	0.0243613	0.867883	0.998751	protein.linear.MS2	MP_SFC	1	-0.137504
603	O01884	S209-Multi-organism-Run-S1-S209-Multi-organism-Run-S2	-0.15704	0.124467	0.855856	protein.linear.MS2	MP_SFC	1	-0.137504
604	O01917	S209-Multi-organism-Run-S1-S209-Multi-organism-Run-S2	0.0592186	0.791071	0.998751	protein.linear.MS2	MP_SFC	1	-0.137504
605	O01925	S209-Multi-organism-Run-S1-S209-Multi-organism-Run-S2	-0.112025	0.755518	0.998751	protein.linear.MS2	MP_SFC	1	-0.137504
606	O01969	S209-Multi-organism-Run-S1-S209-Multi-organism-Run-S2	-0.0514431	0.945716	0.998751	protein.linear.MS2	MP_SFC	1	-0.137504
607	O01971	S209-Multi-organism-Run-S1-S209-Multi-organism-Run-S2	-0.00403031	0.984125	0.998751	protein.linear.MS2	MP_SFC	1	-0.137504
608	O01974	S209-Multi-organism-Run-S1-S209-Multi-organism-Run-S2	-0.162538	0.198539	0.988635	protein.linear.MS2	MP_SFC	1	-0.137504
609	O02056	S209-Multi-organism-Run-S1-S209-Multi-organism-Run-S2	-0.09483	0.705592	0.998751	protein.linear.MS2	MP_SFC	1	-0.137504
610	O02058	S209-Multi-organism-Run-S1-S209-Multi-organism-Run-S2	-0.0832606	0.673952	0.998751	protein.linear.MS2	MP_SFC	1	-0.137504
611	O02063;Q18167	S209-Multi-organism-Run-S1-S209-Multi-organism-Run-S2	-0.0852356	0.725445	0.998751	protein.linear.MS2	MP_SFC	1	-0.137504
612	O02082	S209-Multi-organism-Run-S1-S209-Multi-organism-Run-S2	-0.138758	0.194078	0.983179	protein.linear.MS2	MP_SFC	1	-0.137504
613	O02089	S209-Multi-organism-Run-S1-S209-Multi-organism-Run-S2	-0.112541	0.32954	0.998751	protein.linear.MS2	MP_SFC	1	-0.137504
614	O02092	S209-Multi-organism-Run-S1-S209-Multi-organism-Run-S2	-0.299911	0.382928	0.998751	protein.linear.MS2	MP_SFC	1	-0.137504
615	O02106	S209-Multi-organism-Run-S1-S209-Multi-organism-Run-S2	-0.314854	0.436917	0.998751	protein.linear.MS2	MP_SFC	1	-0.137504
616	O02108;Q336L8	S209-Multi-organism-Run-S1-S209-Multi-organism-Run-S2	-0.115738	0.462809	0.998751	protein.linear.MS2	MP_SFC	1	-0.137504
617	O02109	S209-Multi-organism-Run-S1-S209-Multi-organism-Run-S2	-0.096741	0.519666	0.998751	protein.linear.MS2	MP_SFC	1	-0.137504
618	O02115	S209-Multi-organism-Run-S1-S209-Multi-organism-Run-S2	-0.0802127	0.706167	0.998751	protein.linear.MS2	MP_SFC	1	-0.137504
619	O02141	S209-Multi-organism-Run-S1-S209-Multi-organism-Run-S2	-0.0812138	0.848277	0.998751	protein.linear.MS2	MP_SFC	1	-0.137504
620	O02153	S209-Multi-organism-Run-S1-S209-Multi-organism-Run-S2	-0.326974	0.120667	0.844904	protein.linear.MS2	MP_SFC	1	-0.137504
621	O02155	S209-Multi-organism-Run-S1-S209-Multi-organism-Run-S2	0.489909	0.233093	0.998751	protein.linear.MS2	MP_SFC	1	-0.137504
622	O02158	S209-Multi-organism-Run-S1-S209-Multi-organism-Run-S2	-0.279839	0.428264	0.998751	protein.linear.MS2	MP_SFC	1	-0.137504
623	O02161	S209-Multi-organism-Run-S1-S209-Multi-organism-Run-S2	-0.173631	0.116687	0.830631	protein.linear.MS2	MP_SFC	1	-0.137504
624	O02168	S209-Multi-organism-Run-S1-S209-Multi-organism-Run-S2	-0.111991	0.430861	0.998751	protein.linear.MS2	MP_SFC	1	-0.137504
625	O02215	S209-Multi-organism-Run-S1-S209-Multi-organism-Run-S2	-0.085544	0.594338	0.998751	protein.linear.MS2	MP_SFC	1	-0.137504
626	O02220	S209-Multi-organism-Run-S1-S209-Multi-organism-Run-S2	-0.174127	0.503433	0.998751	protein.linear.MS2	MP_SFC	1	-0.137504
627	O02225	S209-Multi-organism-Run-S1-S209-Multi-organism-Run-S2	-0.114222	0.339041	0.998751	protein.linear.MS2	MP_SFC	1	-0.137504
628	O02252	S209-Multi-organism-Run-S1-S209-Multi-organism-Run-S2	-0.0748152	0.607552	0.998751	protein.linear.MS2	MP_SFC	1	-0.137504
629	O02266	S209-Multi-organism-Run-S1-S209-Multi-organism-Run-S2	-0.228249	0.215922	0.998751	protein.linear.MS2	MP_SFC	1	-0.137504
630	O02267	S209-Multi-organism-Run-S1-S209-Multi-organism-Run-S2	-0.174581	0.274834	0.998751	protein.linear.MS2	MP_SFC	1	-0.137504
631	O02286	S209-Multi-organism-Run-S1-S209-Multi-organism-Run-S2	0.0261656	0.914765	0.998751	protein.linear.MS2	MP_SFC	1	-0.137504
632	O02323	S209-Multi-organism-Run-S1-S209-Multi-organism-Run-S2	-0.0634164	0.637879	0.998751	protein.linear.MS2	MP_SFC	1	-0.137504
633	O02325	S209-Multi-organism-Run-S1-S209-Multi-organism-Run-S2	-0.329119	0.205624	0.997245	protein.linear.MS2	MP_SFC	1	-0.137504
634	O02327	S209-Multi-organism-Run-S1-S209-Multi-organism-Run-S2	0.00411706	0.98328	0.998751	protein.linear.MS2	MP_SFC	1	-0.137504
635	O02328	S209-Multi-organism-Run-S1-S209-Multi-organism-Run-S2	-0.151704	0.096349	0.750558	protein.linear.MS2	MP_SFC	1	-0.137504
636	O02358	S209-Multi-organism-Run-S1-S209-Multi-organism-Run-S2	-0.177746	0.544528	0.998751	protein.linear.MS2	MP_SFC	1	-0.137504
637	O02365	S209-Multi-organism-Run-S1-S209-Multi-organism-Run-S2	-0.0555538	0.596219	0.998751	protein.linear.MS2	MP_SFC	1	-0.137504
638	O02485	S209-Multi-organism-Run-S1-S209-Multi-organism-Run-S2	0.0771748	0.538996	0.998751	protein.linear.MS2	MP_SFC	1	-0.137504
639	O02495	S209-Multi-organism-Run-S1-S209-Multi-organism-Run-S2	-0.0277657	0.817372	0.998751	protein.linear.MS2	MP_SFC	1	-0.137504
640	O02621	S209-Multi-organism-Run-S1-S209-Multi-organism-Run-S2	-0.164565	0.391729	0.998751	protein.linear.MS2	MP_SFC	1	-0.137504
641	O02628	S209-Multi-organism-Run-S1-S209-Multi-organism-Run-S2	-0.161642	0.562497	0.998751	protein.linear.MS2	MP_SFC	1	-0.137504
642	O02639	S209-Multi-organism-Run-S1-S209-Multi-organism-Run-S2	0.177985	0.690519	0.998751	protein.linear.MS2	MP_SFC	1	-0.137504
643	O02640	S209-Multi-organism-Run-S1-S209-Multi-organism-Run-S2	-0.0662094	0.810451	0.998751	protein.linear.MS2	MP_SFC	1	-0.137504
644	O02642	S209-Multi-organism-Run-S1-S209-Multi-organism-Run-S2	-0.0508479	0.855314	0.998751	protein.linear.MS2	MP_SFC	1	-0.137504
645	O02658;P91420	S209-Multi-organism-Run-S1-S209-Multi-organism-Run-S2	-0.151312	0.391297	0.998751	protein.linear.MS2	MP_SFC	1	-0.137504
646	O13516;P05755	S209-Multi-organism-Run-S1-S209-Multi-organism-Run-S2	-0.157156	0.436989	0.998751	protein.linear.MS2	MP_SFC	1	-0.263034
647	O13525	S209-Multi-organism-Run-S1-S209-Multi-organism-Run-S2	-0.253444	0.716143	0.998751	protein.linear.MS2	MP_SFC	1	-0.263034
648	O13563;O13563-2	S209-Multi-organism-Run-S1-S209-Multi-organism-Run-S2	-0.193925	0.494172	0.998751	protein.linear.MS2	MP_SFC	1	-0.263034
649	O14455	S209-Multi-organism-Run-S1-S209-Multi-organism-Run-S2	-0.0916581	0.745841	0.998751	protein.linear.MS2	MP_SFC	1	-0.263034
650	O14467	S209-Multi-organism-Run-S1-S209-Multi-organism-Run-S2	-0.0925587	0.399323	0.998751	protein.linear.MS2	MP_SFC	1	-0.263034
651	O16214	S209-Multi-organism-Run-S1-S209-Multi-organism-Run-S2	-0.19426	0.0955916	0.747109	protein.linear.MS2	MP_SFC	1	-0.137504
652	O16215	S209-Multi-organism-Run-S1-S209-Multi-organism-Run-S2	-0.161883	0.371354	0.998751	protein.linear.MS2	MP_SFC	1	-0.137504
653	O16259	S209-Multi-organism-Run-S1-S209-Multi-organism-Run-S2	0.0496915	0.730345	0.998751	protein.linear.MS2	MP_SFC	1	-0.137504
654	O16294	S209-Multi-organism-Run-S1-S209-Multi-organism-Run-S2	-0.18035	0.363976	0.998751	protein.linear.MS2	MP_SFC	1	-0.137504
655	O16297	S209-Multi-organism-Run-S1-S209-Multi-organism-Run-S2	-0.0962087	0.605921	0.998751	protein.linear.MS2	MP_SFC	1	-0.137504
656	O16298	S209-Multi-organism-Run-S1-S209-Multi-organism-Run-S2	-0.0751753	0.8212	0.998751	protein.linear.MS2	MP_SFC	1	-0.137504
657	O16303	S209-Multi-organism-Run-S1-S209-Multi-organism-Run-S2	-0.176129	0.253873	0.998751	protein.linear.MS2	MP_SFC	1	-0.137504
658	O16309	S209-Multi-organism-Run-S1-S209-Multi-organism-Run-S2	-0.194273	0.0678281	0.633952	protein.linear.MS2	MP_SFC	1	-0.137504
659	O16319	S209-Multi-organism-Run-S1-S209-Multi-organism-Run-S2	0.161654	0.599367	0.998751	protein.linear.MS2	MP_SFC	1	-0.137504
660	O16368	S209-Multi-organism-Run-S1-S209-Multi-organism-Run-S2	-0.0770467	0.282562	0.998751	protein.linear.MS2	MP_SFC	1	-0.137504
661	O16454	S209-Multi-organism-Run-S1-S209-Multi-organism-Run-S2	-0.165196	0.31738	0.998751	protein.linear.MS2	MP_SFC	1	-0.137504
662	O16462	S209-Multi-organism-Run-S1-S209-Multi-organism-Run-S2	-0.0363634	0.867223	0.998751	protein.linear.MS2	MP_SFC	1	-0.137504
663	O16486	S209-Multi-organism-Run-S1-S209-Multi-organism-Run-S2	0.0792338	0.788855	0.998751	protein.linear.MS2	MP_SFC	1	-0.137504
664	O16487	S209-Multi-organism-Run-S1-S209-Multi-organism-Run-S2	-0.139841	0.495864	0.998751	protein.linear.MS2	MP_SFC	1	-0.137504
665	O16517	S209-Multi-organism-Run-S1-S209-Multi-organism-Run-S2	-0.122549	0.0506055	0.562396	protein.linear.MS2	MP_SFC	1	-0.137504
666	O16518;Q86S57;Q8MXJ7	S209-Multi-organism-Run-S1-S209-Multi-organism-Run-S2	-0.0512374	0.817772	0.998751	protein.linear.MS2	MP_SFC	1	-0.137504
667	O16520	S209-Multi-organism-Run-S1-S209-Multi-organism-Run-S2	0.0141341	0.857864	0.998751	protein.linear.MS2	MP_SFC	1	-0.137504
668	O16521	S209-Multi-organism-Run-S1-S209-Multi-organism-Run-S2	-0.101175	0.511385	0.998751	protein.linear.MS2	MP_SFC	1	-0.137504
669	O16582	S209-Multi-organism-Run-S1-S209-Multi-organism-Run-S2	-0.122706	0.654715	0.998751	protein.linear.MS2	MP_SFC	1	-0.137504
670	O16619	S209-Multi-organism-Run-S1-S209-Multi-organism-Run-S2	-0.138242	0.475397	0.998751	protein.linear.MS2	MP_SFC	1	-0.137504
671	O16658	S209-Multi-organism-Run-S1-S209-Multi-organism-Run-S2	-0.132932	0.29967	0.998751	protein.linear.MS2	MP_SFC	1	-0.137504
672	O16761	S209-Multi-organism-Run-S1-S209-Multi-organism-Run-S2	-0.190494	0.622594	0.998751	protein.linear.MS2	MP_SFC	1	-0.137504
673	O16785	S209-Multi-organism-Run-S1-S209-Multi-organism-Run-S2	-0.16869	0.307059	0.998751	protein.linear.MS2	MP_SFC	1	-0.137504
674	O16887	S209-Multi-organism-Run-S1-S209-Multi-organism-Run-S2	-0.184531	0.492806	0.998751	protein.linear.MS2	MP_SFC	1	-0.137504
675	O16928	S209-Multi-organism-Run-S1-S209-Multi-organism-Run-S2	-0.000790358	0.996274	0.999325	protein.linear.MS2	MP_SFC	1	-0.137504
676	O16997	S209-Multi-organism-Run-S1-S209-Multi-organism-Run-S2	-0.108234	0.468584	0.998751	protein.linear.MS2	MP_SFC	1	-0.137504
677	O16999	S209-Multi-organism-Run-S1-S209-Multi-organism-Run-S2	-0.257815	0.136267	0.893307	protein.linear.MS2	MP_SFC	1	-0.137504
678	O17004	S209-Multi-organism-Run-S1-S209-Multi-organism-Run-S2	0.0142594	0.924572	0.998751	protein.linear.MS2	MP_SFC	1	-0.137504
679	O17005	S209-Multi-organism-Run-S1-S209-Multi-organism-Run-S2	-0.161829	0.500604	0.998751	protein.linear.MS2	MP_SFC	1	-0.137504
680	O17036;O17038	S209-Multi-organism-Run-S1-S209-Multi-organism-Run-S2	-0.148844	0.411759	0.998751	protein.linear.MS2	MP_SFC	1	-0.137504
681	O17040	S209-Multi-organism-Run-S1-S209-Multi-organism-Run-S2	-0.0657615	0.653337	0.998751	protein.linear.MS2	MP_SFC	1	-0.137504
682	O17071	S209-Multi-organism-Run-S1-S209-Multi-organism-Run-S2	0.179085	0.304575	0.998751	protein.linear.MS2	MP_SFC	1	-0.137504
683	O17157	S209-Multi-organism-Run-S1-S209-Multi-organism-Run-S2	-0.131141	0.590556	0.998751	protein.linear.MS2	MP_SFC	1	-0.137504
684	O17214	S209-Multi-organism-Run-S1-S209-Multi-organism-Run-S2	-0.123264	0.589001	0.998751	protein.linear.MS2	MP_SFC	1	-0.137504
685	O17218	S209-Multi-organism-Run-S1-S209-Multi-organism-Run-S2	-0.104565	0.640841	0.998751	protein.linear.MS2	MP_SFC	1	-0.137504
686	O17245	S209-Multi-organism-Run-S1-S209-Multi-organism-Run-S2	-0.123494	0.367916	0.998751	protein.linear.MS2	MP_SFC	1	-0.137504
687	O17274	S209-Multi-organism-Run-S1-S209-Multi-organism-Run-S2	-0.119032	0.171408	0.956904	protein.linear.MS2	MP_SFC	1	-0.137504
688	O17287	S209-Multi-organism-Run-S1-S209-Multi-organism-Run-S2	-0.320504	0.0422648	0.517199	protein.linear.MS2	MP_SFC	1	-0.137504
689	O17328	S209-Multi-organism-Run-S1-S209-Multi-organism-Run-S2	-0.206855	0.197493	0.988635	protein.linear.MS2	MP_SFC	1	-0.137504
690	O17345	S209-Multi-organism-Run-S1-S209-Multi-organism-Run-S2	0.204854	0.258709	0.998751	protein.linear.MS2	MP_SFC	1	-0.137504
691	O17352	S209-Multi-organism-Run-S1-S209-Multi-organism-Run-S2	-0.173501	0.181848	0.9669	protein.linear.MS2	MP_SFC	1	-0.137504
692	O17365;Q6QUR0	S209-Multi-organism-Run-S1-S209-Multi-organism-Run-S2	-0.280171	0.159057	0.934332	protein.linear.MS2	MP_SFC	1	-0.137504
693	O17373	S209-Multi-organism-Run-S1-S209-Multi-organism-Run-S2	-0.217766	0.464735	0.998751	protein.linear.MS2	MP_SFC	1	-0.137504
694	O17388	S209-Multi-organism-Run-S1-S209-Multi-organism-Run-S2	-0.103874	0.653986	0.998751	protein.linear.MS2	MP_SFC	1	-0.137504
695	O17389	S209-Multi-organism-Run-S1-S209-Multi-organism-Run-S2	-0.194904	0.124439	0.855856	protein.linear.MS2	MP_SFC	1	-0.137504
696	O17397	S209-Multi-organism-Run-S1-S209-Multi-organism-Run-S2	-0.0452245	0.854261	0.998751	protein.linear.MS2	MP_SFC	1	-0.137504
697	O17403	S209-Multi-organism-Run-S1-S209-Multi-organism-Run-S2	-0.168447	0.478914	0.998751	protein.linear.MS2	MP_SFC	1	-0.137504
698	O17406	S209-Multi-organism-Run-S1-S209-Multi-organism-Run-S2	0.240202	0.401981	0.998751	protein.linear.MS2	MP_SFC	1	-0.137504
699	O17570	S209-Multi-organism-Run-S1-S209-Multi-organism-Run-S2	-0.114305	0.753124	0.998751	protein.linear.MS2	MP_SFC	1	-0.137504
700	O17586	S209-Multi-organism-Run-S1-S209-Multi-organism-Run-S2	-0.238314	0.101261	0.773594	protein.linear.MS2	MP_SFC	1	-0.137504
701	O17606	S209-Multi-organism-Run-S1-S209-Multi-organism-Run-S2	-0.0659978	0.80037	0.998751	protein.linear.MS2	MP_SFC	1	-0.137504
702	O17607	S209-Multi-organism-Run-S1-S209-Multi-organism-Run-S2	0.000325563	0.998608	0.999849	protein.linear.MS2	MP_SFC	1	-0.137504
703	O17622	S209-Multi-organism-Run-S1-S209-Multi-organism-Run-S2	-0.321424	0.242894	0.998751	protein.linear.MS2	MP_SFC	1	-0.137504
704	O17626	S209-Multi-organism-Run-S1-S209-Multi-organism-Run-S2	-0.150106	0.349091	0.998751	protein.linear.MS2	MP_SFC	1	-0.137504
705	O17642	S209-Multi-organism-Run-S1-S209-Multi-organism-Run-S2	-0.177017	0.20347	0.991905	protein.linear.MS2	MP_SFC	1	-0.137504
706	O17643	S209-Multi-organism-Run-S1-S209-Multi-organism-Run-S2	-0.181361	0.192013	0.979999	protein.linear.MS2	MP_SFC	1	-0.137504
707	O17680	S209-Multi-organism-Run-S1-S209-Multi-organism-Run-S2	-0.149119	0.401739	0.998751	protein.linear.MS2	MP_SFC	1	-0.137504
708	O17687	S209-Multi-organism-Run-S1-S209-Multi-organism-Run-S2	-0.296026	0.0262833	0.409158	protein.linear.MS2	MP_SFC	1	-0.137504
709	O17694	S209-Multi-organism-Run-S1-S209-Multi-organism-Run-S2	-0.163617	0.303415	0.998751	protein.linear.MS2	MP_SFC	1	-0.137504
710	O17695	S209-Multi-organism-Run-S1-S209-Multi-organism-Run-S2	-0.199969	0.298725	0.998751	protein.linear.MS2	MP_SFC	1	-0.137504
711	O17725	S209-Multi-organism-Run-S1-S209-Multi-organism-Run-S2	-0.25932	0.302915	0.998751	protein.linear.MS2	MP_SFC	1	-0.137504
712	O17730	S209-Multi-organism-Run-S1-S209-Multi-organism-Run-S2	-0.270749	0.391534	0.998751	protein.linear.MS2	MP_SFC	1	-0.137504
713	O17731	S209-Multi-organism-Run-S1-S209-Multi-organism-Run-S2	-0.119342	0.665592	0.998751	protein.linear.MS2	MP_SFC	1	-0.137504
714	O17732	S209-Multi-organism-Run-S1-S209-Multi-organism-Run-S2	-0.0020623	0.991683	0.998751	protein.linear.MS2	MP_SFC	1	-0.137504
715	O17754	S209-Multi-organism-Run-S1-S209-Multi-organism-Run-S2	-0.0518557	0.838261	0.998751	protein.linear.MS2	MP_SFC	1	-0.137504
716	O17759	S209-Multi-organism-Run-S1-S209-Multi-organism-Run-S2	-0.0814302	0.51635	0.998751	protein.linear.MS2	MP_SFC	1	-0.137504
717	O17772	S209-Multi-organism-Run-S1-S209-Multi-organism-Run-S2	-0.180697	0.477992	0.998751	protein.linear.MS2	MP_SFC	1	-0.137504
718	O17859	S209-Multi-organism-Run-S1-S209-Multi-organism-Run-S2	0.0144742	0.954966	0.998751	protein.linear.MS2	MP_SFC	1	-0.137504
719	O17861	S209-Multi-organism-Run-S1-S209-Multi-organism-Run-S2	-0.0691167	0.473606	0.998751	protein.linear.MS2	MP_SFC	1	-0.137504
720	O17891	S209-Multi-organism-Run-S1-S209-Multi-organism-Run-S2	-0.133411	0.178716	0.962655	protein.linear.MS2	MP_SFC	1	-0.137504
721	O17892	S209-Multi-organism-Run-S1-S209-Multi-organism-Run-S2	0.021627	0.935717	0.998751	protein.linear.MS2	MP_SFC	1	-0.137504
722	O17893	S209-Multi-organism-Run-S1-S209-Multi-organism-Run-S2	-0.0571672	0.773258	0.998751	protein.linear.MS2	MP_SFC	1	-0.137504
723	O17895	S209-Multi-organism-Run-S1-S209-Multi-organism-Run-S2	-0.168431	0.289365	0.998751	protein.linear.MS2	MP_SFC	1	-0.137504
724	O17901	S209-Multi-organism-Run-S1-S209-Multi-organism-Run-S2	-0.108584	0.140508	0.900036	protein.linear.MS2	MP_SFC	1	-0.137504
725	O17915	S209-Multi-organism-Run-S1-S209-Multi-organism-Run-S2	-0.338092	0.543476	0.998751	protein.linear.MS2	MP_SFC	1	-0.137504
726	O17919	S209-Multi-organism-Run-S1-S209-Multi-organism-Run-S2	0.0410421	0.832612	0.998751	protein.linear.MS2	MP_SFC	1	-0.137504
727	O17921	S209-Multi-organism-Run-S1-S209-Multi-organism-Run-S2	-0.0431935	0.728646	0.998751	protein.linear.MS2	MP_SFC	1	-0.137504
728	O17939	S209-Multi-organism-Run-S1-S209-Multi-organism-Run-S2	-0.12279	0.295729	0.998751	protein.linear.MS2	MP_SFC	1	-0.137504
729	O17944	S209-Multi-organism-Run-S1-S209-Multi-organism-Run-S2	-0.160366	0.293456	0.998751	protein.linear.MS2	MP_SFC	1	-0.137504
730	O17953	S209-Multi-organism-Run-S1-S209-Multi-organism-Run-S2	0.0196536	0.92791	0.998751	protein.linear.MS2	MP_SFC	1	-0.137504
731	O17954	S209-Multi-organism-Run-S1-S209-Multi-organism-Run-S2	-0.434068	0.0870962	0.714278	protein.linear.MS2	MP_SFC	1	-0.137504
732	O17966	S209-Multi-organism-Run-S1-S209-Multi-organism-Run-S2	-0.0966498	0.638373	0.998751	protein.linear.MS2	MP_SFC	1	-0.137504
733	O18000	S209-Multi-organism-Run-S1-S209-Multi-organism-Run-S2	-0.176711	0.518192	0.998751	protein.linear.MS2	MP_SFC	1	-0.137504
734	O18008	S209-Multi-organism-Run-S1-S209-Multi-organism-Run-S2	1.41974	0.334568	0.998751	protein.linear.MS2	MP_SFC	1	-0.137504
735	O18015;Q52GX6	S209-Multi-organism-Run-S1-S209-Multi-organism-Run-S2	-0.267024	0.143771	0.90964	protein.linear.MS2	MP_SFC	1	-0.137504
736	O18033	S209-Multi-organism-Run-S1-S209-Multi-organism-Run-S2	-0.149064	0.345498	0.998751	protein.linear.MS2	MP_SFC	1	-0.137504
737	O18054	S209-Multi-organism-Run-S1-S209-Multi-organism-Run-S2	-0.0268572	0.739193	0.998751	protein.linear.MS2	MP_SFC	1	-0.137504
738	O18089	S209-Multi-organism-Run-S1-S209-Multi-organism-Run-S2	0.0447807	0.82796	0.998751	protein.linear.MS2	MP_SFC	1	-0.137504
739	O18131	S209-Multi-organism-Run-S1-S209-Multi-organism-Run-S2	-0.358537	0.518554	0.998751	protein.linear.MS2	MP_SFC	1	-0.137504
740	O18156	S209-Multi-organism-Run-S1-S209-Multi-organism-Run-S2	-0.177079	0.0749614	0.670908	protein.linear.MS2	MP_SFC	1	-0.137504
741	O18158;Q2L6Y4	S209-Multi-organism-Run-S1-S209-Multi-organism-Run-S2	0.192135	0.806732	0.998751	protein.linear.MS2	MP_SFC	1	-0.137504
742	O18178	S209-Multi-organism-Run-S1-S209-Multi-organism-Run-S2	-0.036241	0.777081	0.998751	protein.linear.MS2	MP_SFC	1	-0.137504
743	O18180	S209-Multi-organism-Run-S1-S209-Multi-organism-Run-S2	0.0311092	0.81609	0.998751	protein.linear.MS2	MP_SFC	1	-0.137504
744	O18183	S209-Multi-organism-Run-S1-S209-Multi-organism-Run-S2	-0.0978818	0.147532	0.91332	protein.linear.MS2	MP_SFC	1	-0.137504
745	O18199	S209-Multi-organism-Run-S1-S209-Multi-organism-Run-S2	-0.0677828	0.691834	0.998751	protein.linear.MS2	MP_SFC	1	-0.137504
746	O18211	S209-Multi-organism-Run-S1-S209-Multi-organism-Run-S2	-0.105689	0.392319	0.998751	protein.linear.MS2	MP_SFC	1	-0.137504
747	O18215	S209-Multi-organism-Run-S1-S209-Multi-organism-Run-S2	-0.00817411	0.950469	0.998751	protein.linear.MS2	MP_SFC	1	-0.137504
748	O18216	S209-Multi-organism-Run-S1-S209-Multi-organism-Run-S2	-0.103274	0.732311	0.998751	protein.linear.MS2	MP_SFC	1	-0.137504
749	O18218;O62486	S209-Multi-organism-Run-S1-S209-Multi-organism-Run-S2	-0.124759	0.269514	0.998751	protein.linear.MS2	MP_SFC	1	-0.137504
750	O18224	S209-Multi-organism-Run-S1-S209-Multi-organism-Run-S2	-0.129191	0.223276	0.998751	protein.linear.MS2	MP_SFC	1	-0.137504
751	O18229	S209-Multi-organism-Run-S1-S209-Multi-organism-Run-S2	-0.216569	0.0887962	0.725138	protein.linear.MS2	MP_SFC	1	-0.137504
752	O18235	S209-Multi-organism-Run-S1-S209-Multi-organism-Run-S2	-0.150816	0.446081	0.998751	protein.linear.MS2	MP_SFC	1	-0.137504
753	O18240	S209-Multi-organism-Run-S1-S209-Multi-organism-Run-S2	0.0988994	0.549629	0.998751	protein.linear.MS2	MP_SFC	1	-0.137504
754	O18307	S209-Multi-organism-Run-S1-S209-Multi-organism-Run-S2	0.245389	0.520942	0.998751	protein.linear.MS2	MP_SFC	1	-0.137504
755	O18650	S209-Multi-organism-Run-S1-S209-Multi-organism-Run-S2	0.073707	0.671458	0.998751	protein.linear.MS2	MP_SFC	1	-0.137504
756	O18687	S209-Multi-organism-Run-S1-S209-Multi-organism-Run-S2	-0.171394	0.378399	0.998751	protein.linear.MS2	MP_SFC	1	-0.137504
757	O43137	S209-Multi-organism-Run-S1-S209-Multi-organism-Run-S2	-0.33158	0.0145059	0.332724	protein.linear.MS2	MP_SFC	1	-0.263034
758	O44144	S209-Multi-organism-Run-S1-S209-Multi-organism-Run-S2	-0.0469054	0.759449	0.998751	protein.linear.MS2	MP_SFC	1	-0.137504
759	O44145	S209-Multi-organism-Run-S1-S209-Multi-organism-Run-S2	0.0249656	0.941896	0.998751	protein.linear.MS2	MP_SFC	1	-0.137504
760	O44156	S209-Multi-organism-Run-S1-S209-Multi-organism-Run-S2	0.00518244	0.971238	0.998751	protein.linear.MS2	MP_SFC	1	-0.137504
761	O44159	S209-Multi-organism-Run-S1-S209-Multi-organism-Run-S2	0.0187913	0.948117	0.998751	protein.linear.MS2	MP_SFC	1	-0.137504
762	O44175	S209-Multi-organism-Run-S1-S209-Multi-organism-Run-S2	-0.320346	0.19822	0.988635	protein.linear.MS2	MP_SFC	1	-0.137504
763	O44183	S209-Multi-organism-Run-S1-S209-Multi-organism-Run-S2	-0.113348	0.594868	0.998751	protein.linear.MS2	MP_SFC	1	-0.137504
764	O44191;Q9U4E4;Q9UB94;Q9UB95;V6CIR8	S209-Multi-organism-Run-S1-S209-Multi-organism-Run-S2	-0.0516733	0.856653	0.998751	protein.linear.MS2	MP_SFC	1	-0.137504
765	O44400	S209-Multi-organism-Run-S1-S209-Multi-organism-Run-S2	-0.0816241	0.561908	0.998751	protein.linear.MS2	MP_SFC	1	-0.137504
766	O44408	S209-Multi-organism-Run-S1-S209-Multi-organism-Run-S2	-0.155216	0.381404	0.998751	protein.linear.MS2	MP_SFC	1	-0.137504
767	O44411	S209-Multi-organism-Run-S1-S209-Multi-organism-Run-S2	-0.172488	0.12558	0.85854	protein.linear.MS2	MP_SFC	1	-0.137504
768	O44441	S209-Multi-organism-Run-S1-S209-Multi-organism-Run-S2	0.116711	0.577405	0.998751	protein.linear.MS2	MP_SFC	1	-0.137504
769	O44443	S209-Multi-organism-Run-S1-S209-Multi-organism-Run-S2	-0.182503	0.514294	0.998751	protein.linear.MS2	MP_SFC	1	-0.137504
770	O44444	S209-Multi-organism-Run-S1-S209-Multi-organism-Run-S2	-0.152246	0.0814012	0.697189	protein.linear.MS2	MP_SFC	1	-0.137504
771	O44451	S209-Multi-organism-Run-S1-S209-Multi-organism-Run-S2	-0.0641064	0.516113	0.998751	protein.linear.MS2	MP_SFC	1	-0.137504
772	O44466	S209-Multi-organism-Run-S1-S209-Multi-organism-Run-S2	-0.225941	0.171001	0.956882	protein.linear.MS2	MP_SFC	1	-0.137504
773	O44471	S209-Multi-organism-Run-S1-S209-Multi-organism-Run-S2	-0.207649	0.343378	0.998751	protein.linear.MS2	MP_SFC	1	-0.137504
774	O44480	S209-Multi-organism-Run-S1-S209-Multi-organism-Run-S2	-0.183844	0.572973	0.998751	protein.linear.MS2	MP_SFC	1	-0.137504
775	O44498;Q9U263	S209-Multi-organism-Run-S1-S209-Multi-organism-Run-S2	0.0562758	0.825254	0.998751	protein.linear.MS2	MP_SFC	1	-0.137504
776	O44499	S209-Multi-organism-Run-S1-S209-Multi-organism-Run-S2	-0.269601	0.472527	0.998751	protein.linear.MS2	MP_SFC	1	-0.137504
777	O44503;U4PFH6	S209-Multi-organism-Run-S1-S209-Multi-organism-Run-S2	-0.0376013	0.837671	0.998751	protein.linear.MS2	MP_SFC	1	-0.137504
778	O44509	S209-Multi-organism-Run-S1-S209-Multi-organism-Run-S2	-0.138659	0.418745	0.998751	protein.linear.MS2	MP_SFC	1	-0.137504
779	O44512	S209-Multi-organism-Run-S1-S209-Multi-organism-Run-S2	-0.102786	0.662134	0.998751	protein.linear.MS2	MP_SFC	1	-0.137504
780	O44517;U4PC34	S209-Multi-organism-Run-S1-S209-Multi-organism-Run-S2	-0.0241385	0.892622	0.998751	protein.linear.MS2	MP_SFC	1	-0.137504
781	O44518	S209-Multi-organism-Run-S1-S209-Multi-organism-Run-S2	-0.373863	0.177866	0.962269	protein.linear.MS2	MP_SFC	1	-0.137504
782	O44549	S209-Multi-organism-Run-S1-S209-Multi-organism-Run-S2	-0.246286	0.145548	0.910604	protein.linear.MS2	MP_SFC	1	-0.137504
783	O44551	S209-Multi-organism-Run-S1-S209-Multi-organism-Run-S2	-0.109593	0.612501	0.998751	protein.linear.MS2	MP_SFC	1	-0.137504
784	O44565	S209-Multi-organism-Run-S1-S209-Multi-organism-Run-S2	-0.165396	0.301468	0.998751	protein.linear.MS2	MP_SFC	1	-0.137504
785	O44572	S209-Multi-organism-Run-S1-S209-Multi-organism-Run-S2	-0.174714	0.681471	0.998751	protein.linear.MS2	MP_SFC	1	-0.137504
786	O44608	S209-Multi-organism-Run-S1-S209-Multi-organism-Run-S2	-0.195016	0.35088	0.998751	protein.linear.MS2	MP_SFC	1	-0.137504
787	O44622	S209-Multi-organism-Run-S1-S209-Multi-organism-Run-S2	-0.0999595	0.446106	0.998751	protein.linear.MS2	MP_SFC	1	-0.137504
788	O44727	S209-Multi-organism-Run-S1-S209-Multi-organism-Run-S2	-0.158833	0.653366	0.998751	protein.linear.MS2	MP_SFC	1	-0.137504
789	O44732	S209-Multi-organism-Run-S1-S209-Multi-organism-Run-S2	-0.230012	0.310645	0.998751	protein.linear.MS2	MP_SFC	1	-0.137504
790	O44738	S209-Multi-organism-Run-S1-S209-Multi-organism-Run-S2	0.200413	0.636933	0.998751	protein.linear.MS2	MP_SFC	1	-0.137504
791	O44739	S209-Multi-organism-Run-S1-S209-Multi-organism-Run-S2	0.11322	0.800112	0.998751	protein.linear.MS2	MP_SFC	1	-0.137504
792	O44750	S209-Multi-organism-Run-S1-S209-Multi-organism-Run-S2	-0.0598496	0.749032	0.998751	protein.linear.MS2	MP_SFC	1	-0.137504
793	O44782	S209-Multi-organism-Run-S1-S209-Multi-organism-Run-S2	-0.154478	0.249116	0.998751	protein.linear.MS2	MP_SFC	1	-0.137504
794	O44827	S209-Multi-organism-Run-S1-S209-Multi-organism-Run-S2	-0.139952	0.252662	0.998751	protein.linear.MS2	MP_SFC	1	-0.137504
795	O44857	S209-Multi-organism-Run-S1-S209-Multi-organism-Run-S2	-0.296751	0.287384	0.998751	protein.linear.MS2	MP_SFC	1	-0.137504
796	O44887	S209-Multi-organism-Run-S1-S209-Multi-organism-Run-S2	0.0221983	0.936491	0.998751	protein.linear.MS2	MP_SFC	1	-0.137504
797	O44897	S209-Multi-organism-Run-S1-S209-Multi-organism-Run-S2	-0.0890169	0.696653	0.998751	protein.linear.MS2	MP_SFC	1	-0.137504
798	O44906	S209-Multi-organism-Run-S1-S209-Multi-organism-Run-S2	-0.0549675	0.770449	0.998751	protein.linear.MS2	MP_SFC	1	-0.137504
799	O44952	S209-Multi-organism-Run-S1-S209-Multi-organism-Run-S2	-0.0341083	0.889903	0.998751	protein.linear.MS2	MP_SFC	1	-0.137504
800	O44953	S209-Multi-organism-Run-S1-S209-Multi-organism-Run-S2	-0.24453	0.422756	0.998751	protein.linear.MS2	MP_SFC	1	-0.137504
801	O44954	S209-Multi-organism-Run-S1-S209-Multi-organism-Run-S2	-0.107456	0.551211	0.998751	protein.linear.MS2	MP_SFC	1	-0.137504
802	O44955	S209-Multi-organism-Run-S1-S209-Multi-organism-Run-S2	-0.161987	0.159734	0.934585	protein.linear.MS2	MP_SFC	1	-0.137504
803	O44959	S209-Multi-organism-Run-S1-S209-Multi-organism-Run-S2	-0.0373001	0.724852	0.998751	protein.linear.MS2	MP_SFC	1	-0.137504
804	O44983	S209-Multi-organism-Run-S1-S209-Multi-organism-Run-S2	-0.148913	0.42979	0.998751	protein.linear.MS2	MP_SFC	1	-0.137504
805	O44985	S209-Multi-organism-Run-S1-S209-Multi-organism-Run-S2	-0.102159	0.553611	0.998751	protein.linear.MS2	MP_SFC	1	-0.137504
806	O44991	S209-Multi-organism-Run-S1-S209-Multi-organism-Run-S2	-0.14866	0.540356	0.998751	protein.linear.MS2	MP_SFC	1	-0.137504
807	O44995	S209-Multi-organism-Run-S1-S209-Multi-organism-Run-S2	-0.0116663	0.969897	0.998751	protein.linear.MS2	MP_SFC	1	-0.137504
808	O45006;Q22524;Q9XW39	S209-Multi-organism-Run-S1-S209-Multi-organism-Run-S2	-0.27698	0.142697	0.90739	protein.linear.MS2	MP_SFC	1	-0.137504
809	O45011	S209-Multi-organism-Run-S1-S209-Multi-organism-Run-S2	0.00175575	0.992144	0.998751	protein.linear.MS2	MP_SFC	1	-0.137504
810	O45012	S209-Multi-organism-Run-S1-S209-Multi-organism-Run-S2	-0.0941597	0.562685	0.998751	protein.linear.MS2	MP_SFC	1	-0.137504
811	O45060	S209-Multi-organism-Run-S1-S209-Multi-organism-Run-S2	-0.0502939	0.75016	0.998751	protein.linear.MS2	MP_SFC	1	-0.137504
812	O45069	S209-Multi-organism-Run-S1-S209-Multi-organism-Run-S2	-0.0645071	0.824667	0.998751	protein.linear.MS2	MP_SFC	1	-0.137504
813	O45075;Q86MG4	S209-Multi-organism-Run-S1-S209-Multi-organism-Run-S2	0.0483662	0.695386	0.998751	protein.linear.MS2	MP_SFC	1	-0.137504
814	O45083	S209-Multi-organism-Run-S1-S209-Multi-organism-Run-S2	-0.306795	0.134888	0.889792	protein.linear.MS2	MP_SFC	1	-0.137504
815	O45087	S209-Multi-organism-Run-S1-S209-Multi-organism-Run-S2	-0.0181891	0.955923	0.998751	protein.linear.MS2	MP_SFC	1	-0.137504
816	O45097	S209-Multi-organism-Run-S1-S209-Multi-organism-Run-S2	-0.20466	0.249327	0.998751	protein.linear.MS2	MP_SFC	1	-0.137504
817	O45100	S209-Multi-organism-Run-S1-S209-Multi-organism-Run-S2	-0.0155045	0.909054	0.998751	protein.linear.MS2	MP_SFC	1	-0.137504
818	O45105;U4PFF3	S209-Multi-organism-Run-S1-S209-Multi-organism-Run-S2	-0.120771	0.4662	0.998751	protein.linear.MS2	MP_SFC	1	-0.137504
819	O45106	S209-Multi-organism-Run-S1-S209-Multi-organism-Run-S2	-0.0565998	0.439133	0.998751	protein.linear.MS2	MP_SFC	1	-0.137504
820	O45136	S209-Multi-organism-Run-S1-S209-Multi-organism-Run-S2	0.35205	0.455435	0.998751	protein.linear.MS2	MP_SFC	1	-0.137504
821	O45148	S209-Multi-organism-Run-S1-S209-Multi-organism-Run-S2	-0.106106	0.466607	0.998751	protein.linear.MS2	MP_SFC	1	-0.137504
822	O45159;P91522	S209-Multi-organism-Run-S1-S209-Multi-organism-Run-S2	-0.15225	0.336687	0.998751	protein.linear.MS2	MP_SFC	1	-0.137504
823	O45166	S209-Multi-organism-Run-S1-S209-Multi-organism-Run-S2	-0.107016	0.600126	0.998751	protein.linear.MS2	MP_SFC	1	-0.137504
824	O45168	S209-Multi-organism-Run-S1-S209-Multi-organism-Run-S2	-0.21	0.316983	0.998751	protein.linear.MS2	MP_SFC	1	-0.137504
825	O45181	S209-Multi-organism-Run-S1-S209-Multi-organism-Run-S2	-0.123374	0.203583	0.991905	protein.linear.MS2	MP_SFC	1	-0.137504
826	O45218	S209-Multi-organism-Run-S1-S209-Multi-organism-Run-S2	-0.128576	0.481398	0.998751	protein.linear.MS2	MP_SFC	1	-0.137504
827	O45226	S209-Multi-organism-Run-S1-S209-Multi-organism-Run-S2	-0.0581414	0.767946	0.998751	protein.linear.MS2	MP_SFC	1	-0.137504
828	O45228	S209-Multi-organism-Run-S1-S209-Multi-organism-Run-S2	-0.114271	0.672998	0.998751	protein.linear.MS2	MP_SFC	1	-0.137504
829	O45241	S209-Multi-organism-Run-S1-S209-Multi-organism-Run-S2	-0.0763235	0.735022	0.998751	protein.linear.MS2	MP_SFC	1	-0.137504
830	O45244	S209-Multi-organism-Run-S1-S209-Multi-organism-Run-S2	-0.149178	0.19173	0.979999	protein.linear.MS2	MP_SFC	1	-0.137504
831	O45279	S209-Multi-organism-Run-S1-S209-Multi-organism-Run-S2	-0.0310365	0.917834	0.998751	protein.linear.MS2	MP_SFC	1	-0.137504
832	O45293	S209-Multi-organism-Run-S1-S209-Multi-organism-Run-S2	-0.299676	0.359614	0.998751	protein.linear.MS2	MP_SFC	1	-0.137504
833	O45319	S209-Multi-organism-Run-S1-S209-Multi-organism-Run-S2	-0.0859588	0.351937	0.998751	protein.linear.MS2	MP_SFC	1	-0.137504
834	O45346	S209-Multi-organism-Run-S1-S209-Multi-organism-Run-S2	-0.342418	0.182079	0.9669	protein.linear.MS2	MP_SFC	1	-0.137504
835	O45380	S209-Multi-organism-Run-S1-S209-Multi-organism-Run-S2	-0.0970636	0.661045	0.998751	protein.linear.MS2	MP_SFC	1	-0.137504
836	O45386;O45462	S209-Multi-organism-Run-S1-S209-Multi-organism-Run-S2	-0.201222	0.232622	0.998751	protein.linear.MS2	MP_SFC	1	-0.137504
837	O45398	S209-Multi-organism-Run-S1-S209-Multi-organism-Run-S2	0.255025	0.489483	0.998751	protein.linear.MS2	MP_SFC	1	-0.137504
838	O45418	S209-Multi-organism-Run-S1-S209-Multi-organism-Run-S2	-0.111417	0.645459	0.998751	protein.linear.MS2	MP_SFC	1	-0.137504
839	O45430	S209-Multi-organism-Run-S1-S209-Multi-organism-Run-S2	-0.133109	0.278121	0.998751	protein.linear.MS2	MP_SFC	1	-0.137504
840	O45444	S209-Multi-organism-Run-S1-S209-Multi-organism-Run-S2	-0.143474	0.528435	0.998751	protein.linear.MS2	MP_SFC	1	-0.137504
841	O45496	S209-Multi-organism-Run-S1-S209-Multi-organism-Run-S2	-0.195642	0.145879	0.910604	protein.linear.MS2	MP_SFC	1	-0.137504
842	O45499	S209-Multi-organism-Run-S1-S209-Multi-organism-Run-S2	-0.141779	0.261849	0.998751	protein.linear.MS2	MP_SFC	1	-0.137504
843	O45502	S209-Multi-organism-Run-S1-S209-Multi-organism-Run-S2	-0.105217	0.577763	0.998751	protein.linear.MS2	MP_SFC	1	-0.137504
844	O45503	S209-Multi-organism-Run-S1-S209-Multi-organism-Run-S2	-0.205297	0.358387	0.998751	protein.linear.MS2	MP_SFC	1	-0.137504
845	O45518	S209-Multi-organism-Run-S1-S209-Multi-organism-Run-S2	-0.0714769	0.740212	0.998751	protein.linear.MS2	MP_SFC	1	-0.137504
846	O45525	S209-Multi-organism-Run-S1-S209-Multi-organism-Run-S2	-0.0591089	0.747608	0.998751	protein.linear.MS2	MP_SFC	1	-0.137504
847	O45552	S209-Multi-organism-Run-S1-S209-Multi-organism-Run-S2	-0.207619	0.449682	0.998751	protein.linear.MS2	MP_SFC	1	-0.137504
848	O45569	S209-Multi-organism-Run-S1-S209-Multi-organism-Run-S2	-0.0299024	0.743802	0.998751	protein.linear.MS2	MP_SFC	1	-0.137504
849	O45577	S209-Multi-organism-Run-S1-S209-Multi-organism-Run-S2	0.0681314	0.933168	0.998751	protein.linear.MS2	MP_SFC	1	-0.137504
850	O45599	S209-Multi-organism-Run-S1-S209-Multi-organism-Run-S2	-0.0921141	0.58329	0.998751	protein.linear.MS2	MP_SFC	1	-0.137504
851	O45622	S209-Multi-organism-Run-S1-S209-Multi-organism-Run-S2	-0.27013	0.252405	0.998751	protein.linear.MS2	MP_SFC	1	-0.137504
852	O45628	S209-Multi-organism-Run-S1-S209-Multi-organism-Run-S2	-0.28212	0.318769	0.998751	protein.linear.MS2	MP_SFC	1	-0.137504
853	O45679	S209-Multi-organism-Run-S1-S209-Multi-organism-Run-S2	-0.0786689	0.745876	0.998751	protein.linear.MS2	MP_SFC	1	-0.137504
854	O45691	S209-Multi-organism-Run-S1-S209-Multi-organism-Run-S2	-0.0872049	0.707614	0.998751	protein.linear.MS2	MP_SFC	1	-0.137504
855	O45707	S209-Multi-organism-Run-S1-S209-Multi-organism-Run-S2	-0.250505	0.159046	0.934332	protein.linear.MS2	MP_SFC	1	-0.137504
856	O45712	S209-Multi-organism-Run-S1-S209-Multi-organism-Run-S2	-0.150973	0.646965	0.998751	protein.linear.MS2	MP_SFC	1	-0.137504
857	O45713	S209-Multi-organism-Run-S1-S209-Multi-organism-Run-S2	0.0478449	0.761247	0.998751	protein.linear.MS2	MP_SFC	1	-0.137504
858	O45734	S209-Multi-organism-Run-S1-S209-Multi-organism-Run-S2	0.0332737	0.862202	0.998751	protein.linear.MS2	MP_SFC	1	-0.137504
859	O45781	S209-Multi-organism-Run-S1-S209-Multi-organism-Run-S2	-0.183645	0.240177	0.998751	protein.linear.MS2	MP_SFC	1	-0.137504
860	O45812	S209-Multi-organism-Run-S1-S209-Multi-organism-Run-S2	-0.236555	0.674304	0.998751	protein.linear.MS2	MP_SFC	1	-0.137504
861	O45815	S209-Multi-organism-Run-S1-S209-Multi-organism-Run-S2	0.0574388	0.878406	0.998751	protein.linear.MS2	MP_SFC	1	-0.137504
862	O45819	S209-Multi-organism-Run-S1-S209-Multi-organism-Run-S2	-0.293891	0.285645	0.998751	protein.linear.MS2	MP_SFC	1	-0.137504
863	O45864	S209-Multi-organism-Run-S1-S209-Multi-organism-Run-S2	-0.0349221	0.7228	0.998751	protein.linear.MS2	MP_SFC	1	-0.137504
864	O45869	S209-Multi-organism-Run-S1-S209-Multi-organism-Run-S2	-0.0490275	0.765622	0.998751	protein.linear.MS2	MP_SFC	1	-0.137504
865	O45903	S209-Multi-organism-Run-S1-S209-Multi-organism-Run-S2	-0.198817	0.525665	0.998751	protein.linear.MS2	MP_SFC	1	-0.137504
866	O45904	S209-Multi-organism-Run-S1-S209-Multi-organism-Run-S2	-0.0591909	0.833502	0.998751	protein.linear.MS2	MP_SFC	1	-0.137504
867	O45924;Q4A1S8	S209-Multi-organism-Run-S1-S209-Multi-organism-Run-S2	-0.0900416	0.534864	0.998751	protein.linear.MS2	MP_SFC	1	-0.137504
868	O45933	S209-Multi-organism-Run-S1-S209-Multi-organism-Run-S2	-0.0309298	0.846217	0.998751	protein.linear.MS2	MP_SFC	1	-0.137504
869	O45934	S209-Multi-organism-Run-S1-S209-Multi-organism-Run-S2	-0.0237221	0.766752	0.998751	protein.linear.MS2	MP_SFC	1	-0.137504
870	O45936	S209-Multi-organism-Run-S1-S209-Multi-organism-Run-S2	-0.115904	0.587842	0.998751	protein.linear.MS2	MP_SFC	1	-0.137504
871	O45944	S209-Multi-organism-Run-S1-S209-Multi-organism-Run-S2	-0.117825	0.525286	0.998751	protein.linear.MS2	MP_SFC	1	-0.137504
872	O45946	S209-Multi-organism-Run-S1-S209-Multi-organism-Run-S2	-0.0639624	0.837875	0.998751	protein.linear.MS2	MP_SFC	1	-0.137504
873	O45952	S209-Multi-organism-Run-S1-S209-Multi-organism-Run-S2	0.15997	0.663755	0.998751	protein.linear.MS2	MP_SFC	1	-0.137504
874	O61196	S209-Multi-organism-Run-S1-S209-Multi-organism-Run-S2	-0.2988	0.573084	0.998751	protein.linear.MS2	MP_SFC	1	-0.137504
875	O61199	S209-Multi-organism-Run-S1-S209-Multi-organism-Run-S2	-0.0335957	0.867502	0.998751	protein.linear.MS2	MP_SFC	1	-0.137504
876	O61217	S209-Multi-organism-Run-S1-S209-Multi-organism-Run-S2	0.0631498	0.784182	0.998751	protein.linear.MS2	MP_SFC	1	-0.137504
877	O61219	S209-Multi-organism-Run-S1-S209-Multi-organism-Run-S2	0.0440251	0.803844	0.998751	protein.linear.MS2	MP_SFC	1	-0.137504
878	O61235	S209-Multi-organism-Run-S1-S209-Multi-organism-Run-S2	-0.0716785	0.622721	0.998751	protein.linear.MS2	MP_SFC	1	-0.137504
879	O61522	S209-Multi-organism-Run-S1-S209-Multi-organism-Run-S2	0.0630189	0.835519	0.998751	protein.linear.MS2	MP_SFC	1	-0.137504
880	O61708	S209-Multi-organism-Run-S1-S209-Multi-organism-Run-S2	-0.161166	0.474268	0.998751	protein.linear.MS2	MP_SFC	1	-0.137504
881	O61741	S209-Multi-organism-Run-S1-S209-Multi-organism-Run-S2	-0.136532	0.426371	0.998751	protein.linear.MS2	MP_SFC	1	-0.137504
882	O61742	S209-Multi-organism-Run-S1-S209-Multi-organism-Run-S2	0.0133291	0.935111	0.998751	protein.linear.MS2	MP_SFC	1	-0.137504
883	O61749	S209-Multi-organism-Run-S1-S209-Multi-organism-Run-S2	-0.0853563	0.605098	0.998751	protein.linear.MS2	MP_SFC	1	-0.137504
884	O61787	S209-Multi-organism-Run-S1-S209-Multi-organism-Run-S2	-0.128905	0.495875	0.998751	protein.linear.MS2	MP_SFC	1	-0.137504
885	O61790	S209-Multi-organism-Run-S1-S209-Multi-organism-Run-S2	-0.265343	0.129604	0.872852	protein.linear.MS2	MP_SFC	1	-0.137504
886	O61791	S209-Multi-organism-Run-S1-S209-Multi-organism-Run-S2	-0.0689513	0.61657	0.998751	protein.linear.MS2	MP_SFC	1	-0.137504
887	O61792	S209-Multi-organism-Run-S1-S209-Multi-organism-Run-S2	-0.112887	0.470385	0.998751	protein.linear.MS2	MP_SFC	1	-0.137504
888	O61793	S209-Multi-organism-Run-S1-S209-Multi-organism-Run-S2	0.0754778	0.847728	0.998751	protein.linear.MS2	MP_SFC	1	-0.137504
889	O61815	S209-Multi-organism-Run-S1-S209-Multi-organism-Run-S2	-0.104192	0.477995	0.998751	protein.linear.MS2	MP_SFC	1	-0.137504
890	O61818	S209-Multi-organism-Run-S1-S209-Multi-organism-Run-S2	-0.175842	0.140391	0.900036	protein.linear.MS2	MP_SFC	1	-0.137504
891	O61820	S209-Multi-organism-Run-S1-S209-Multi-organism-Run-S2	0.107481	0.538547	0.998751	protein.linear.MS2	MP_SFC	1	-0.137504
892	O61848	S209-Multi-organism-Run-S1-S209-Multi-organism-Run-S2	-0.0769028	0.665263	0.998751	protein.linear.MS2	MP_SFC	1	-0.137504
893	O61856	S209-Multi-organism-Run-S1-S209-Multi-organism-Run-S2	0.030546	0.851806	0.998751	protein.linear.MS2	MP_SFC	1	-0.137504
894	O61861	S209-Multi-organism-Run-S1-S209-Multi-organism-Run-S2	-0.123819	0.441245	0.998751	protein.linear.MS2	MP_SFC	1	-0.137504
895	O61874	S209-Multi-organism-Run-S1-S209-Multi-organism-Run-S2	-0.0668515	0.645987	0.998751	protein.linear.MS2	MP_SFC	1	-0.137504
896	O61880	S209-Multi-organism-Run-S1-S209-Multi-organism-Run-S2	-0.13431	0.401032	0.998751	protein.linear.MS2	MP_SFC	1	-0.137504
897	O61882	S209-Multi-organism-Run-S1-S209-Multi-organism-Run-S2	0.129539	0.573504	0.998751	protein.linear.MS2	MP_SFC	1	-0.137504
898	O61907;Q76NP4;Q86S28	S209-Multi-organism-Run-S1-S209-Multi-organism-Run-S2	-0.0939302	0.745736	0.998751	protein.linear.MS2	MP_SFC	1	-0.137504
899	O61955	S209-Multi-organism-Run-S1-S209-Multi-organism-Run-S2	-0.166137	0.291559	0.998751	protein.linear.MS2	MP_SFC	1	-0.137504
900	O61967	S209-Multi-organism-Run-S1-S209-Multi-organism-Run-S2	-0.0247111	0.914048	0.998751	protein.linear.MS2	MP_SFC	1	-0.137504
901	O61977	S209-Multi-organism-Run-S1-S209-Multi-organism-Run-S2	-0.175402	0.468858	0.998751	protein.linear.MS2	MP_SFC	1	-0.137504
902	O61980	S209-Multi-organism-Run-S1-S209-Multi-organism-Run-S2	-0.143089	0.495431	0.998751	protein.linear.MS2	MP_SFC	1	-0.137504
903	O62102	S209-Multi-organism-Run-S1-S209-Multi-organism-Run-S2	-0.0854072	0.641908	0.998751	protein.linear.MS2	MP_SFC	1	-0.137504
904	O62106	S209-Multi-organism-Run-S1-S209-Multi-organism-Run-S2	-0.00422705	0.953455	0.998751	protein.linear.MS2	MP_SFC	1	-0.137504
905	Q564Q1	S209-Multi-organism-Run-S1-S209-Multi-organism-Run-S2	-0.098786	0.451072	0.998751	protein.linear.MS2	MP_SFC	1	-0.137504
906	O62122	S209-Multi-organism-Run-S1-S209-Multi-organism-Run-S2	-0.0171561	0.920775	0.998751	protein.linear.MS2	MP_SFC	1	-0.137504
907	O62137	S209-Multi-organism-Run-S1-S209-Multi-organism-Run-S2	-0.0625782	0.656118	0.998751	protein.linear.MS2	MP_SFC	1	-0.137504
908	O62140	S209-Multi-organism-Run-S1-S209-Multi-organism-Run-S2	-0.0363614	0.698926	0.998751	protein.linear.MS2	MP_SFC	1	-0.137504
909	O62146	S209-Multi-organism-Run-S1-S209-Multi-organism-Run-S2	-0.192599	0.334674	0.998751	protein.linear.MS2	MP_SFC	1	-0.137504
910	O62183	S209-Multi-organism-Run-S1-S209-Multi-organism-Run-S2	-0.0293613	0.910168	0.998751	protein.linear.MS2	MP_SFC	1	-0.137504
911	O62198	S209-Multi-organism-Run-S1-S209-Multi-organism-Run-S2	-0.0493679	0.703796	0.998751	protein.linear.MS2	MP_SFC	1	-0.137504
912	O62213	S209-Multi-organism-Run-S1-S209-Multi-organism-Run-S2	0.0295086	0.887189	0.998751	protein.linear.MS2	MP_SFC	1	-0.137504
913	O62216	S209-Multi-organism-Run-S1-S209-Multi-organism-Run-S2	-0.192842	0.411544	0.998751	protein.linear.MS2	MP_SFC	1	-0.137504
914	O62220	S209-Multi-organism-Run-S1-S209-Multi-organism-Run-S2	-0.0485452	0.791889	0.998751	protein.linear.MS2	MP_SFC	1	-0.137504
915	O62235;Q38G51	S209-Multi-organism-Run-S1-S209-Multi-organism-Run-S2	0.254183	0.560893	0.998751	protein.linear.MS2	MP_SFC	1	-0.137504
916	O62246	S209-Multi-organism-Run-S1-S209-Multi-organism-Run-S2	0.186225	0.609655	0.998751	protein.linear.MS2	MP_SFC	1	-0.137504
917	O62265	S209-Multi-organism-Run-S1-S209-Multi-organism-Run-S2	-0.164816	0.461594	0.998751	protein.linear.MS2	MP_SFC	1	-0.137504
918	O62275	S209-Multi-organism-Run-S1-S209-Multi-organism-Run-S2	-0.0256755	0.850888	0.998751	protein.linear.MS2	MP_SFC	1	-0.137504
919	O62277	S209-Multi-organism-Run-S1-S209-Multi-organism-Run-S2	0.0427759	0.828194	0.998751	protein.linear.MS2	MP_SFC	1	-0.137504
920	O62289	S209-Multi-organism-Run-S1-S209-Multi-organism-Run-S2	0.0125348	0.835716	0.998751	protein.linear.MS2	MP_SFC	1	-0.137504
921	G5EDZ5	S209-Multi-organism-Run-S1-S209-Multi-organism-Run-S2	0.141341	0.482017	0.998751	protein.linear.MS2	MP_SFC	1	-0.137504
922	O62325	S209-Multi-organism-Run-S1-S209-Multi-organism-Run-S2	0.232398	0.293027	0.998751	protein.linear.MS2	MP_SFC	1	-0.137504
923	O62327;U4PB05	S209-Multi-organism-Run-S1-S209-Multi-organism-Run-S2	-0.143203	0.488215	0.998751	protein.linear.MS2	MP_SFC	1	-0.137504
924	O62334	S209-Multi-organism-Run-S1-S209-Multi-organism-Run-S2	0.130744	0.378105	0.998751	protein.linear.MS2	MP_SFC	1	-0.137504
925	O62349	S209-Multi-organism-Run-S1-S209-Multi-organism-Run-S2	-0.0839637	0.773996	0.998751	protein.linear.MS2	MP_SFC	1	-0.137504
926	O62388	S209-Multi-organism-Run-S1-S209-Multi-organism-Run-S2	-0.176779	0.443749	0.998751	protein.linear.MS2	MP_SFC	1	-0.137504
927	O62390	S209-Multi-organism-Run-S1-S209-Multi-organism-Run-S2	-0.00200582	0.992118	0.998751	protein.linear.MS2	MP_SFC	1	-0.137504
928	O62415	S209-Multi-organism-Run-S1-S209-Multi-organism-Run-S2	-0.110482	0.163926	0.940566	protein.linear.MS2	MP_SFC	1	-0.137504
929	O62431	S209-Multi-organism-Run-S1-S209-Multi-organism-Run-S2	-0.132043	0.323439	0.998751	protein.linear.MS2	MP_SFC	1	-0.137504
930	O62461	S209-Multi-organism-Run-S1-S209-Multi-organism-Run-S2	-0.0902795	0.788513	0.998751	protein.linear.MS2	MP_SFC	1	-0.137504
931	O62477	S209-Multi-organism-Run-S1-S209-Multi-organism-Run-S2	-0.00749105	0.956384	0.998751	protein.linear.MS2	MP_SFC	1	-0.137504
932	O62512	S209-Multi-organism-Run-S1-S209-Multi-organism-Run-S2	-0.182987	0.354044	0.998751	protein.linear.MS2	MP_SFC	1	-0.137504
933	O62515	S209-Multi-organism-Run-S1-S209-Multi-organism-Run-S2	-0.0811299	0.392145	0.998751	protein.linear.MS2	MP_SFC	1	-0.137504
934	O62518	S209-Multi-organism-Run-S1-S209-Multi-organism-Run-S2	-0.13735	0.41149	0.998751	protein.linear.MS2	MP_SFC	1	-0.137504
935	O62519	S209-Multi-organism-Run-S1-S209-Multi-organism-Run-S2	-0.0417369	0.962327	0.998751	protein.linear.MS2	MP_SFC	1	-0.137504
936	O74700	S209-Multi-organism-Run-S1-S209-Multi-organism-Run-S2	-0.112947	0.527608	0.998751	protein.linear.MS2	MP_SFC	1	-0.263034
937	O76258	S209-Multi-organism-Run-S1-S209-Multi-organism-Run-S2	-0.118878	0.632849	0.998751	protein.linear.MS2	MP_SFC	1	-0.137504
938	O76360	S209-Multi-organism-Run-S1-S209-Multi-organism-Run-S2	-0.00752611	0.967052	0.998751	protein.linear.MS2	MP_SFC	1	-0.137504
939	O76367	S209-Multi-organism-Run-S1-S209-Multi-organism-Run-S2	-0.114191	0.0524427	0.566887	protein.linear.MS2	MP_SFC	1	-0.137504
940	O76371	S209-Multi-organism-Run-S1-S209-Multi-organism-Run-S2	-0.246701	0.031589	0.446652	protein.linear.MS2	MP_SFC	1	-0.137504
941	O76387	S209-Multi-organism-Run-S1-S209-Multi-organism-Run-S2	-0.232901	0.670869	0.998751	protein.linear.MS2	MP_SFC	1	-0.137504
942	O76407	S209-Multi-organism-Run-S1-S209-Multi-organism-Run-S2	-0.242218	0.287772	0.998751	protein.linear.MS2	MP_SFC	1	-0.137504
943	O76447	S209-Multi-organism-Run-S1-S209-Multi-organism-Run-S2	0.00400615	0.971829	0.998751	protein.linear.MS2	MP_SFC	1	-0.137504
944	O76449	S209-Multi-organism-Run-S1-S209-Multi-organism-Run-S2	-0.0704966	0.627235	0.998751	protein.linear.MS2	MP_SFC	1	-0.137504
945	O76512	S209-Multi-organism-Run-S1-S209-Multi-organism-Run-S2	-0.0884629	0.236389	0.998751	protein.linear.MS2	MP_SFC	1	-0.137504
946	O76561	S209-Multi-organism-Run-S1-S209-Multi-organism-Run-S2	0.00512831	0.957517	0.998751	protein.linear.MS2	MP_SFC	1	-0.137504
947	O76565	S209-Multi-organism-Run-S1-S209-Multi-organism-Run-S2	-0.207986	0.204662	0.994613	protein.linear.MS2	MP_SFC	1	-0.137504
948	O76566	S209-Multi-organism-Run-S1-S209-Multi-organism-Run-S2	-0.418448	0.145798	0.910604	protein.linear.MS2	MP_SFC	1	-0.137504
949	O76577	S209-Multi-organism-Run-S1-S209-Multi-organism-Run-S2	-0.0123656	0.957887	0.998751	protein.linear.MS2	MP_SFC	1	-0.137504
950	O76606	S209-Multi-organism-Run-S1-S209-Multi-organism-Run-S2	-0.00621517	0.962815	0.998751	protein.linear.MS2	MP_SFC	1	-0.137504
951	O76616	S209-Multi-organism-Run-S1-S209-Multi-organism-Run-S2	-0.144534	0.0204865	0.364307	protein.linear.MS2	MP_SFC	1	-0.137504
952	O76618;Q965I6	S209-Multi-organism-Run-S1-S209-Multi-organism-Run-S2	-0.186628	0.388191	0.998751	protein.linear.MS2	MP_SFC	1	-0.137504
953	O76630	S209-Multi-organism-Run-S1-S209-Multi-organism-Run-S2	-0.116975	0.577804	0.998751	protein.linear.MS2	MP_SFC	1	-0.137504
954	O76672	S209-Multi-organism-Run-S1-S209-Multi-organism-Run-S2	-0.135914	0.395642	0.998751	protein.linear.MS2	MP_SFC	1	-0.137504
955	O76743	S209-Multi-organism-Run-S1-S209-Multi-organism-Run-S2	-0.0459046	0.544941	0.998751	protein.linear.MS2	MP_SFC	1	-0.137504
956	O76836;Q2V4T0	S209-Multi-organism-Run-S1-S209-Multi-organism-Run-S2	-0.0764472	0.598515	0.998751	protein.linear.MS2	MP_SFC	1	-0.137504
957	O76840	S209-Multi-organism-Run-S1-S209-Multi-organism-Run-S2	0.0970798	0.669313	0.998751	protein.linear.MS2	MP_SFC	1	-0.137504
958	O94742	S209-Multi-organism-Run-S1-S209-Multi-organism-Run-S2	-0.260445	0.547195	0.998751	protein.linear.MS2	MP_SFC	1	-0.263034
959	P00044	S209-Multi-organism-Run-S1-S209-Multi-organism-Run-S2	-0.179427	0.235025	0.998751	protein.linear.MS2	MP_SFC	1	-0.263034
[truncated: 8,537 more rows]

[truncated: 1 more sheets: MS1MS2]
