# Supplementary material for: Combining Precursor and Fragment Information for Improved Detection of Differential Abundance in Data Independent Acquisition
Source: Mol Cell Proteomics. 2019 Dec 30;19(2):421–30. doi: 10.1074/mcp.RA119.001705 (PMC7000113; doi:10.1074/mcp.RA119.001705)
Supplement: Statistical results controlled mixtures [file 154840_1_supp_443472_q2pq36.zip › Spike-in-biol-var-OT.xlsx]

## Sheet: MS1
	Protein	Compare	log2FC	pvalue	adjusted.pvalue	Method	Dataset	Label	Tlog2FC
1	CAH1_HUMAN_UPS	S1-S2	0.249209	0.0637036	0.999979	protein.linear.MS1	PSSS2	1	-0.137504
2	CAH1_HUMAN_UPS	S1-S3	-0.388668	0.00615871	0.530637	protein.linear.MS1	PSSS2	1	-0.516015
3	CAH1_HUMAN_UPS	S1-S4	-1.4658	2.67897e-10	1.3907e-07	protein.linear.MS1	PSSS2	1	-1.44201
4	CAH1_HUMAN_UPS	S1-S5	-3.25689	8.89072e-17	1.47114e-13	protein.linear.MS1	PSSS2	1	-3.32954
5	CAH1_HUMAN_UPS	S2-S3	-0.637877	6.49615e-05	0.0167791	protein.linear.MS1	PSSS2	1	-0.378512
6	CAH1_HUMAN_UPS	S2-S4	-1.71501	1.63146e-11	1.02597e-08	protein.linear.MS1	PSSS2	1	-1.30451
7	CAH1_HUMAN_UPS	S2-S5	-3.50609	2.11501e-17	4.3073e-14	protein.linear.MS1	PSSS2	1	-3.19204
8	CAH1_HUMAN_UPS	S3-S4	-1.07713	4.64407e-08	1.80811e-05	protein.linear.MS1	PSSS2	1	-0.925999
9	CAH1_HUMAN_UPS	S3-S5	-2.86822	1.04114e-15	1.41355e-12	protein.linear.MS1	PSSS2	1	-2.81352
10	CAH1_HUMAN_UPS	S4-S5	-1.79109	7.40923e-12	5.02973e-09	protein.linear.MS1	PSSS2	1	-1.88753
11	CAH2_HUMAN_UPS	S1-S2	-0.137736	0.121663	0.999979	protein.linear.MS1	PSSS2	1	-0.137504
12	CAH2_HUMAN_UPS	S1-S3	-0.429479	6.26562e-05	0.0162993	protein.linear.MS1	PSSS2	1	-0.516015
13	CAH2_HUMAN_UPS	S1-S4	-1.45	2.30017e-13	2.06431e-10	protein.linear.MS1	PSSS2	1	-1.44201
14	CAH2_HUMAN_UPS	S1-S5	-3.13528	7.58094e-20	6.69018e-16	protein.linear.MS1	PSSS2	1	-3.32954
15	CAH2_HUMAN_UPS	S2-S3	-0.291743	0.00268931	0.337438	protein.linear.MS1	PSSS2	1	-0.378512
16	CAH2_HUMAN_UPS	S2-S4	-1.31227	1.47886e-12	1.15155e-09	protein.linear.MS1	PSSS2	1	-1.30451
17	CAH2_HUMAN_UPS	S2-S5	-2.99754	1.83768e-19	1.21631e-15	protein.linear.MS1	PSSS2	1	-3.19204
18	CAH2_HUMAN_UPS	S3-S4	-1.02052	1.4071e-10	7.681e-08	protein.linear.MS1	PSSS2	1	-0.925999
19	CAH2_HUMAN_UPS	S3-S5	-2.7058	1.37628e-18	4.53787e-15	protein.linear.MS1	PSSS2	1	-2.81352
20	CAH2_HUMAN_UPS	S4-S5	-1.68527	1.33625e-14	1.53815e-11	protein.linear.MS1	PSSS2	1	-1.88753
21	CATA_HUMAN_UPS	S1-S2	-0.104815	0.262998	0.999979	protein.linear.MS1	PSSS2	1	-0.137504
22	CATA_HUMAN_UPS	S1-S3	-0.301745	0.00344925	0.39274	protein.linear.MS1	PSSS2	1	-0.516015
23	CATA_HUMAN_UPS	S1-S4	-1.33354	3.69867e-12	2.64655e-09	protein.linear.MS1	PSSS2	1	-1.44201
24	CATA_HUMAN_UPS	S1-S5	-3.12943	2.87474e-19	1.69131e-15	protein.linear.MS1	PSSS2	1	-3.32954
25	CATA_HUMAN_UPS	S2-S3	-0.19693	0.0427429	0.999979	protein.linear.MS1	PSSS2	1	-0.378512
26	CATA_HUMAN_UPS	S2-S4	-1.22873	1.64697e-11	1.02597e-08	protein.linear.MS1	PSSS2	1	-1.30451
27	CATA_HUMAN_UPS	S2-S5	-3.02462	5.61879e-19	2.28858e-15	protein.linear.MS1	PSSS2	1	-3.19204
28	CATA_HUMAN_UPS	S3-S4	-1.0318	3.68047e-10	1.8385e-07	protein.linear.MS1	PSSS2	1	-0.925999
29	CATA_HUMAN_UPS	S3-S5	-2.82768	2.10772e-18	6.2002e-15	protein.linear.MS1	PSSS2	1	-2.81352
30	CATA_HUMAN_UPS	S4-S5	-1.79589	1.3939e-14	1.57036e-11	protein.linear.MS1	PSSS2	1	-1.88753
31	CO5_HUMAN_UPS	S1-S2	-0.119064	0.548938	0.999979	protein.linear.MS1	PSSS2	1	-0.137504
32	CO5_HUMAN_UPS	S1-S3	-0.277272	0.171066	0.999979	protein.linear.MS1	PSSS2	1	-0.516015
33	CO5_HUMAN_UPS	S1-S4	-1.3249	1.34663e-06	0.000437448	protein.linear.MS1	PSSS2	1	-1.44201
34	CO5_HUMAN_UPS	S1-S5	-3.03518	1.24845e-12	1.00159e-09	protein.linear.MS1	PSSS2	1	-3.32954
35	CO5_HUMAN_UPS	S2-S3	-0.158208	0.427406	0.999979	protein.linear.MS1	PSSS2	1	-0.378512
36	CO5_HUMAN_UPS	S2-S4	-1.20584	4.94702e-06	0.00150543	protein.linear.MS1	PSSS2	1	-1.30451
37	CO5_HUMAN_UPS	S2-S5	-2.91612	2.61592e-12	1.89744e-09	protein.linear.MS1	PSSS2	1	-3.19204
38	CO5_HUMAN_UPS	S3-S4	-1.04763	2.99101e-05	0.00824866	protein.linear.MS1	PSSS2	1	-0.925999
39	CO5_HUMAN_UPS	S3-S5	-2.75791	7.27833e-12	5.00503e-09	protein.linear.MS1	PSSS2	1	-2.81352
40	CO5_HUMAN_UPS	S4-S5	-1.71028	2.8021e-08	1.12402e-05	protein.linear.MS1	PSSS2	1	-1.88753
41	CYB5_HUMAN_UPS	S1-S2	-0.0996638	0.564005	0.999979	protein.linear.MS1	PSSS2	1	-0.137504
42	CYB5_HUMAN_UPS	S1-S3	-0.51065	0.00698394	0.561325	protein.linear.MS1	PSSS2	1	-0.516015
43	CYB5_HUMAN_UPS	S1-S4	-1.39569	7.71353e-08	2.87628e-05	protein.linear.MS1	PSSS2	1	-1.44201
44	CYB5_HUMAN_UPS	S1-S5	-3.29902	1.89488e-14	2.09029e-11	protein.linear.MS1	PSSS2	1	-3.32954
45	CYB5_HUMAN_UPS	S2-S3	-0.410986	0.0252095	0.89949	protein.linear.MS1	PSSS2	1	-0.378512
46	CYB5_HUMAN_UPS	S2-S4	-1.29603	2.40954e-07	8.62062e-05	protein.linear.MS1	PSSS2	1	-1.30451
47	CYB5_HUMAN_UPS	S2-S5	-3.19935	3.39498e-14	3.59529e-11	protein.linear.MS1	PSSS2	1	-3.19204
48	CYB5_HUMAN_UPS	S3-S4	-0.885044	4.25337e-05	0.0114906	protein.linear.MS1	PSSS2	1	-0.925999
49	CYB5_HUMAN_UPS	S3-S5	-2.78837	4.52487e-13	3.86438e-10	protein.linear.MS1	PSSS2	1	-2.81352
50	CYB5_HUMAN_UPS	S4-S5	-1.90332	4.53086e-10	2.22138e-07	protein.linear.MS1	PSSS2	1	-1.88753
51	EGF_HUMAN_UPS	S1-S2	-0.134036	0.172916	0.999979	protein.linear.MS1	PSSS2	1	-0.137504
52	EGF_HUMAN_UPS	S1-S3	-0.478621	6.16981e-05	0.0161728	protein.linear.MS1	PSSS2	1	-0.516015
53	EGF_HUMAN_UPS	S1-S4	-1.45656	1.55423e-12	1.1927e-09	protein.linear.MS1	PSSS2	1	-1.44201
54	EGF_HUMAN_UPS	S1-S5	-3.20955	3.93408e-19	1.73591e-15	protein.linear.MS1	PSSS2	1	-3.32954
55	EGF_HUMAN_UPS	S2-S3	-0.344585	0.00165399	0.247398	protein.linear.MS1	PSSS2	1	-0.378512
56	EGF_HUMAN_UPS	S2-S4	-1.32252	9.15287e-12	6.05806e-09	protein.linear.MS1	PSSS2	1	-1.30451
57	EGF_HUMAN_UPS	S2-S5	-3.07551	9.09998e-19	3.21229e-15	protein.linear.MS1	PSSS2	1	-3.19204
58	EGF_HUMAN_UPS	S3-S4	-0.977937	1.88195e-09	8.74114e-07	protein.linear.MS1	PSSS2	1	-0.925999
59	EGF_HUMAN_UPS	S3-S5	-2.73092	9.34297e-18	2.06129e-14	protein.linear.MS1	PSSS2	1	-2.81352
60	EGF_HUMAN_UPS	S4-S5	-1.75299	4.8313e-14	5.01603e-11	protein.linear.MS1	PSSS2	1	-1.88753
61	HBA_HUMAN_UPS	S1-S2	-0.109049	0.145976	0.999979	protein.linear.MS1	PSSS2	1	-0.137504
62	HBA_HUMAN_UPS	S1-S3	-0.280668	0.00090222	0.157665	protein.linear.MS1	PSSS2	1	-0.516015
63	HBA_HUMAN_UPS	S1-S4	-1.3045	7.22022e-14	7.35213e-11	protein.linear.MS1	PSSS2	1	-1.44201
64	HBA_HUMAN_UPS	S1-S5	-3.13034	2.86833e-21	1.51878e-16	protein.linear.MS1	PSSS2	1	-3.32954
65	HBA_HUMAN_UPS	S2-S3	-0.171619	0.0273308	0.923826	protein.linear.MS1	PSSS2	1	-0.378512
66	HBA_HUMAN_UPS	S2-S4	-1.19545	3.72837e-13	3.23635e-10	protein.linear.MS1	PSSS2	1	-1.30451
67	HBA_HUMAN_UPS	S2-S5	-3.02129	5.78644e-21	1.53196e-16	protein.linear.MS1	PSSS2	1	-3.19204
68	HBA_HUMAN_UPS	S3-S4	-1.02383	6.55655e-12	4.56802e-09	protein.linear.MS1	PSSS2	1	-0.925999
69	HBA_HUMAN_UPS	S3-S5	-2.84968	1.83899e-20	3.24581e-16	protein.linear.MS1	PSSS2	1	-2.81352
70	HBA_HUMAN_UPS	S4-S5	-1.82584	1.13938e-16	1.77441e-13	protein.linear.MS1	PSSS2	1	-1.88753
71	HBB_HUMAN_UPS	S1-S2	-0.11141	0.217777	0.999979	protein.linear.MS1	PSSS2	1	-0.137504
72	HBB_HUMAN_UPS	S1-S3	-0.387976	0.000256639	0.056386	protein.linear.MS1	PSSS2	1	-0.516015
73	HBB_HUMAN_UPS	S1-S4	-1.33888	1.68382e-12	1.27369e-09	protein.linear.MS1	PSSS2	1	-1.44201
74	HBB_HUMAN_UPS	S1-S5	-3.08789	1.74576e-19	1.21631e-15	protein.linear.MS1	PSSS2	1	-3.32954
75	HBB_HUMAN_UPS	S2-S3	-0.276566	0.00493696	0.479289	protein.linear.MS1	PSSS2	1	-0.378512
76	HBB_HUMAN_UPS	S2-S4	-1.22747	8.30566e-12	5.5669e-09	protein.linear.MS1	PSSS2	1	-1.30451
77	HBB_HUMAN_UPS	S2-S5	-2.97648	3.59883e-19	1.73235e-15	protein.linear.MS1	PSSS2	1	-3.19204
78	HBB_HUMAN_UPS	S3-S4	-0.950904	7.74814e-10	3.76389e-07	protein.linear.MS1	PSSS2	1	-0.925999
79	HBB_HUMAN_UPS	S3-S5	-2.69992	2.44378e-18	6.62385e-15	protein.linear.MS1	PSSS2	1	-2.81352
80	HBB_HUMAN_UPS	S4-S5	-1.74901	1.10347e-14	1.32793e-11	protein.linear.MS1	PSSS2	1	-1.88753
81	KCRM_HUMAN_UPS	S1-S2	-0.118673	0.371869	0.999979	protein.linear.MS1	PSSS2	1	-0.137504
82	KCRM_HUMAN_UPS	S1-S3	-0.404472	0.00547561	0.498764	protein.linear.MS1	PSSS2	1	-0.516015
83	KCRM_HUMAN_UPS	S1-S4	-1.48531	3.18141e-10	1.61935e-07	protein.linear.MS1	PSSS2	1	-1.44201
84	KCRM_HUMAN_UPS	S1-S5	-2.9927	7.1559e-16	9.97119e-13	protein.linear.MS1	PSSS2	1	-3.32954
85	KCRM_HUMAN_UPS	S2-S3	-0.285799	0.0397339	0.996234	protein.linear.MS1	PSSS2	1	-0.378512
86	KCRM_HUMAN_UPS	S2-S4	-1.36664	1.3407e-09	6.39552e-07	protein.linear.MS1	PSSS2	1	-1.30451
87	KCRM_HUMAN_UPS	S2-S5	-2.87403	1.56113e-15	2.06654e-12	protein.linear.MS1	PSSS2	1	-3.19204
88	KCRM_HUMAN_UPS	S3-S4	-1.08084	6.32925e-08	2.41103e-05	protein.linear.MS1	PSSS2	1	-0.925999
89	KCRM_HUMAN_UPS	S3-S5	-2.58823	1.16263e-14	1.36802e-11	protein.linear.MS1	PSSS2	1	-2.81352
90	KCRM_HUMAN_UPS	S4-S5	-1.5074	2.45727e-10	1.28824e-07	protein.linear.MS1	PSSS2	1	-1.88753
91	LALBA_HUMAN_UPS	S1-S2	-0.40502	0.0622243	0.999979	protein.linear.MS1	PSSS2	1	-0.137504
92	LALBA_HUMAN_UPS	S1-S3	-0.703534	0.00264652	0.336858	protein.linear.MS1	PSSS2	1	-0.516015
93	LALBA_HUMAN_UPS	S1-S4	-1.95722	6.88952e-09	3.04e-06	protein.linear.MS1	PSSS2	1	-1.44201
94	LALBA_HUMAN_UPS	S1-S5	-3.92029	2.55196e-14	2.75768e-11	protein.linear.MS1	PSSS2	1	-3.32954
95	LALBA_HUMAN_UPS	S2-S3	-0.298514	0.160993	0.999979	protein.linear.MS1	PSSS2	1	-0.378512
96	LALBA_HUMAN_UPS	S2-S4	-1.5522	2.71122e-07	9.63482e-05	protein.linear.MS1	PSSS2	1	-1.30451
97	LALBA_HUMAN_UPS	S2-S5	-3.51527	2.00429e-13	1.82978e-10	protein.linear.MS1	PSSS2	1	-3.19204
98	LALBA_HUMAN_UPS	S3-S4	-1.25369	5.64943e-06	0.00170935	protein.linear.MS1	PSSS2	1	-0.925999
99	LALBA_HUMAN_UPS	S3-S5	-3.21676	1.0514e-12	8.56488e-10	protein.linear.MS1	PSSS2	1	-2.81352
100	LALBA_HUMAN_UPS	S4-S5	-1.96307	6.55745e-09	2.91779e-06	protein.linear.MS1	PSSS2	1	-1.88753
101	LEP_HUMAN_UPS	S1-S2	-0.0834785	0.814315	0.999979	protein.linear.MS1	PSSS2	1	-0.137504
102	LEP_HUMAN_UPS	S1-S3	-0.342984	0.339858	0.999979	protein.linear.MS1	PSSS2	1	-0.516015
103	LEP_HUMAN_UPS	S1-S4	-1.1882	0.00292534	0.35124	protein.linear.MS1	PSSS2	1	-1.44201
104	LEP_HUMAN_UPS	S1-S5	-2.58989	3.93389e-07	0.000137039	protein.linear.MS1	PSSS2	1	-3.32954
105	LEP_HUMAN_UPS	S2-S3	-0.259505	0.468013	0.999979	protein.linear.MS1	PSSS2	1	-0.378512
106	LEP_HUMAN_UPS	S2-S4	-1.10472	0.00504593	0.482317	protein.linear.MS1	PSSS2	1	-1.30451
107	LEP_HUMAN_UPS	S2-S5	-2.50641	6.37713e-07	0.00021452	protein.linear.MS1	PSSS2	1	-3.19204
108	LEP_HUMAN_UPS	S3-S4	-0.845218	0.0257247	0.904158	protein.linear.MS1	PSSS2	1	-0.925999
109	LEP_HUMAN_UPS	S3-S5	-2.2469	3.00493e-06	0.00094709	protein.linear.MS1	PSSS2	1	-2.81352
110	LEP_HUMAN_UPS	S4-S5	-1.40168	0.000710191	0.131485	protein.linear.MS1	PSSS2	1	-1.88753
111	LYSC_HUMAN_UPS	S1-S2	-0.236378	0.0364338	0.97896	protein.linear.MS1	PSSS2	1	-0.137504
112	LYSC_HUMAN_UPS	S1-S3	-0.536181	5.63777e-05	0.014926	protein.linear.MS1	PSSS2	1	-0.516015
113	LYSC_HUMAN_UPS	S1-S4	-1.52996	4.41337e-12	3.11584e-09	protein.linear.MS1	PSSS2	1	-1.44201
114	LYSC_HUMAN_UPS	S1-S5	-3.42537	8.75986e-19	3.21229e-15	protein.linear.MS1	PSSS2	1	-3.32954
115	LYSC_HUMAN_UPS	S2-S3	-0.299803	0.0100299	0.654849	protein.linear.MS1	PSSS2	1	-0.378512
116	LYSC_HUMAN_UPS	S2-S4	-1.29358	9.15123e-11	5.10061e-08	protein.linear.MS1	PSSS2	1	-1.30451
117	LYSC_HUMAN_UPS	S2-S5	-3.189	3.56242e-18	8.98239e-15	protein.linear.MS1	PSSS2	1	-3.19204
118	LYSC_HUMAN_UPS	S3-S4	-0.993776	8.45076e-09	3.63795e-06	protein.linear.MS1	PSSS2	1	-0.925999
119	LYSC_HUMAN_UPS	S3-S5	-2.88919	2.45462e-17	4.64186e-14	protein.linear.MS1	PSSS2	1	-2.81352
120	LYSC_HUMAN_UPS	S4-S5	-1.89542	8.15623e-14	8.14853e-11	protein.linear.MS1	PSSS2	1	-1.88753
121	MYG_HUMAN_UPS	S1-S2	-0.0927031	0.396982	0.999979	protein.linear.MS1	PSSS2	1	-0.137504
122	MYG_HUMAN_UPS	S1-S3	-0.448169	0.000456844	0.0916283	protein.linear.MS1	PSSS2	1	-0.516015
123	MYG_HUMAN_UPS	S1-S4	-1.37366	4.1561e-11	2.47264e-08	protein.linear.MS1	PSSS2	1	-1.44201
124	MYG_HUMAN_UPS	S1-S5	-3.16488	5.63583e-18	1.35644e-14	protein.linear.MS1	PSSS2	1	-3.32954
125	MYG_HUMAN_UPS	S2-S3	-0.355466	0.00342335	0.391504	protein.linear.MS1	PSSS2	1	-0.378512
126	MYG_HUMAN_UPS	S2-S4	-1.28095	1.44111e-10	7.78641e-08	protein.linear.MS1	PSSS2	1	-1.30451
127	MYG_HUMAN_UPS	S2-S5	-3.07218	1.00808e-17	2.13511e-14	protein.linear.MS1	PSSS2	1	-3.19204
128	MYG_HUMAN_UPS	S3-S4	-0.925488	3.47014e-08	1.37122e-05	protein.linear.MS1	PSSS2	1	-0.925999
129	MYG_HUMAN_UPS	S3-S5	-2.71672	1.10716e-16	1.77441e-13	protein.linear.MS1	PSSS2	1	-2.81352
130	MYG_HUMAN_UPS	S4-S5	-1.79123	3.18168e-13	2.80783e-10	protein.linear.MS1	PSSS2	1	-1.88753
131	NQO1_HUMAN_UPS	S1-S2	-0.151149	0.193032	0.999979	protein.linear.MS1	PSSS2	1	-0.137504
132	NQO1_HUMAN_UPS	S1-S3	-0.432762	0.000983188	0.168478	protein.linear.MS1	PSSS2	1	-0.516015
133	NQO1_HUMAN_UPS	S1-S4	-1.43349	4.46264e-11	2.62552e-08	protein.linear.MS1	PSSS2	1	-1.44201
134	NQO1_HUMAN_UPS	S1-S5	-3.23352	9.21796e-18	2.06129e-14	protein.linear.MS1	PSSS2	1	-3.32954
135	NQO1_HUMAN_UPS	S2-S3	-0.281613	0.0207965	0.841876	protein.linear.MS1	PSSS2	1	-0.378512
136	NQO1_HUMAN_UPS	S2-S4	-1.28234	3.20554e-10	1.61935e-07	protein.linear.MS1	PSSS2	1	-1.30451
137	NQO1_HUMAN_UPS	S2-S5	-3.08237	2.34782e-17	4.60433e-14	protein.linear.MS1	PSSS2	1	-3.19204
138	NQO1_HUMAN_UPS	S3-S4	-1.00073	2.09038e-08	8.58029e-06	protein.linear.MS1	PSSS2	1	-0.925999
139	NQO1_HUMAN_UPS	S3-S5	-2.80075	1.51462e-16	2.2914e-13	protein.linear.MS1	PSSS2	1	-2.81352
140	NQO1_HUMAN_UPS	S4-S5	-1.80003	6.93258e-13	5.73563e-10	protein.linear.MS1	PSSS2	1	-1.88753
141	NQO2_HUMAN_UPS	S1-S2	-0.0339853	0.856454	0.999979	protein.linear.MS1	PSSS2	1	-0.137504
142	NQO2_HUMAN_UPS	S1-S3	-0.476158	0.0183785	0.809434	protein.linear.MS1	PSSS2	1	-0.516015
143	NQO2_HUMAN_UPS	S1-S4	-1.55444	5.63726e-08	2.17878e-05	protein.linear.MS1	PSSS2	1	-1.44201
144	NQO2_HUMAN_UPS	S1-S5	-3.27582	1.14196e-13	1.0994e-10	protein.linear.MS1	PSSS2	1	-3.32954
145	NQO2_HUMAN_UPS	S2-S3	-0.442172	0.0271421	0.923039	protein.linear.MS1	PSSS2	1	-0.378512
146	NQO2_HUMAN_UPS	S2-S4	-1.52045	7.97463e-08	2.95285e-05	protein.linear.MS1	PSSS2	1	-1.30451
147	NQO2_HUMAN_UPS	S2-S5	-3.24184	1.38987e-13	1.31417e-10	protein.linear.MS1	PSSS2	1	-3.19204
148	NQO2_HUMAN_UPS	S3-S4	-1.07828	1.09224e-05	0.00317771	protein.linear.MS1	PSSS2	1	-0.925999
149	NQO2_HUMAN_UPS	S3-S5	-2.79967	2.14161e-12	1.59716e-09	protein.linear.MS1	PSSS2	1	-2.81352
150	NQO2_HUMAN_UPS	S4-S5	-1.72139	1.09211e-08	4.55334e-06	protein.linear.MS1	PSSS2	1	-1.88753
151	PPIA_HUMAN_UPS	S1-S2	-0.0497321	0.6841	0.999979	protein.linear.MS1	PSSS2	1	-0.137504
152	PPIA_HUMAN_UPS	S1-S3	-0.366347	0.00644655	0.539505	protein.linear.MS1	PSSS2	1	-0.516015
153	PPIA_HUMAN_UPS	S1-S4	-1.24337	1.85162e-09	8.73969e-07	protein.linear.MS1	PSSS2	1	-1.44201
154	PPIA_HUMAN_UPS	S1-S5	-3.20736	4.31169e-17	7.87254e-14	protein.linear.MS1	PSSS2	1	-3.32954
155	PPIA_HUMAN_UPS	S2-S3	-0.316615	0.016103	0.787989	protein.linear.MS1	PSSS2	1	-0.378512
156	PPIA_HUMAN_UPS	S2-S4	-1.19363	3.6873e-09	1.69776e-06	protein.linear.MS1	PSSS2	1	-1.30451
157	PPIA_HUMAN_UPS	S2-S5	-3.15762	5.84484e-17	1.03161e-13	protein.linear.MS1	PSSS2	1	-3.19204
158	PPIA_HUMAN_UPS	S3-S4	-0.877018	4.83986e-07	0.00016641	protein.linear.MS1	PSSS2	1	-0.925999
159	PPIA_HUMAN_UPS	S3-S5	-2.84101	4.53971e-16	6.49669e-13	protein.linear.MS1	PSSS2	1	-2.81352
160	PPIA_HUMAN_UPS	S4-S5	-1.96399	5.12129e-13	4.30432e-10	protein.linear.MS1	PSSS2	1	-1.88753
161	PRDX1_HUMAN_UPS	S1-S2	0.156131	0.0719651	0.999979	protein.linear.MS1	PSSS2	1	-0.137504
162	PRDX1_HUMAN_UPS	S1-S3	-0.233737	0.0100247	0.654849	protein.linear.MS1	PSSS2	1	-0.516015
163	PRDX1_HUMAN_UPS	S1-S4	-1.27532	1.28349e-12	1.01434e-09	protein.linear.MS1	PSSS2	1	-1.44201
164	PRDX1_HUMAN_UPS	S1-S5	-3.04016	6.81527e-20	6.69018e-16	protein.linear.MS1	PSSS2	1	-3.32954
165	PRDX1_HUMAN_UPS	S2-S3	-0.389868	0.000124065	0.0290673	protein.linear.MS1	PSSS2	1	-0.378512
166	PRDX1_HUMAN_UPS	S2-S4	-1.43145	1.48372e-13	1.3783e-10	protein.linear.MS1	PSSS2	1	-1.30451
167	PRDX1_HUMAN_UPS	S2-S5	-3.19629	2.53619e-20	3.35728e-16	protein.linear.MS1	PSSS2	1	-3.19204
168	PRDX1_HUMAN_UPS	S3-S4	-1.04159	5.14195e-11	2.99194e-08	protein.linear.MS1	PSSS2	1	-0.925999
169	PRDX1_HUMAN_UPS	S3-S5	-2.80643	3.29611e-19	1.73235e-15	protein.linear.MS1	PSSS2	1	-2.81352
170	PRDX1_HUMAN_UPS	S4-S5	-1.76484	2.76349e-15	3.48398e-12	protein.linear.MS1	PSSS2	1	-1.88753
171	SUMO1_HUMAN_UPS	S1-S2	-0.0947905	0.399502	0.999979	protein.linear.MS1	PSSS2	1	-0.137504
172	SUMO1_HUMAN_UPS	S1-S3	-0.609563	2.03066e-05	0.00571933	protein.linear.MS1	PSSS2	1	-0.516015
173	SUMO1_HUMAN_UPS	S1-S4	-1.51664	1.14662e-11	7.49552e-09	protein.linear.MS1	PSSS2	1	-1.44201
174	SUMO1_HUMAN_UPS	S1-S5	-3.48631	1.45692e-18	4.53787e-15	protein.linear.MS1	PSSS2	1	-3.32954
175	SUMO1_HUMAN_UPS	S2-S3	-0.514773	0.000145567	0.033955	protein.linear.MS1	PSSS2	1	-0.378512
176	SUMO1_HUMAN_UPS	S2-S4	-1.42185	3.68012e-11	2.21434e-08	protein.linear.MS1	PSSS2	1	-1.30451
177	SUMO1_HUMAN_UPS	S2-S5	-3.39152	2.50193e-18	6.62385e-15	protein.linear.MS1	PSSS2	1	-3.19204
178	SUMO1_HUMAN_UPS	S3-S4	-0.907081	7.38715e-08	2.77411e-05	protein.linear.MS1	PSSS2	1	-0.925999
179	SUMO1_HUMAN_UPS	S3-S5	-2.87675	6.23576e-17	1.06511e-13	protein.linear.MS1	PSSS2	1	-2.81352
180	SUMO1_HUMAN_UPS	S4-S5	-1.96966	8.98354e-14	8.80886e-11	protein.linear.MS1	PSSS2	1	-1.88753
181	SYHC_HUMAN_UPS	S1-S2	-0.219939	0.117276	0.999979	protein.linear.MS1	PSSS2	1	-0.137504
182	SYHC_HUMAN_UPS	S1-S3	-0.405649	0.00677673	0.552544	protein.linear.MS1	PSSS2	1	-0.516015
183	SYHC_HUMAN_UPS	S1-S4	-1.38626	1.86513e-09	8.73969e-07	protein.linear.MS1	PSSS2	1	-1.44201
184	SYHC_HUMAN_UPS	S1-S5	-3.1745	4.38624e-16	6.45143e-13	protein.linear.MS1	PSSS2	1	-3.32954
185	SYHC_HUMAN_UPS	S2-S3	-0.18571	0.18215	0.999979	protein.linear.MS1	PSSS2	1	-0.378512
186	SYHC_HUMAN_UPS	S2-S4	-1.16632	3.22772e-08	1.28502e-05	protein.linear.MS1	PSSS2	1	-1.30451
187	SYHC_HUMAN_UPS	S2-S5	-2.95456	1.75248e-15	2.26326e-12	protein.linear.MS1	PSSS2	1	-3.19204
188	SYHC_HUMAN_UPS	S3-S4	-0.980606	4.66913e-07	0.000161588	protein.linear.MS1	PSSS2	1	-0.925999
189	SYHC_HUMAN_UPS	S3-S5	-2.76885	6.0919e-15	7.50154e-12	protein.linear.MS1	PSSS2	1	-2.81352
190	SYHC_HUMAN_UPS	S4-S5	-1.78825	2.13524e-11	1.31466e-08	protein.linear.MS1	PSSS2	1	-1.88753
191	UBIQ_HUMAN_UPS	S1-S2	0.0374101	0.891081	0.999979	protein.linear.MS1	PSSS2	1	-0.137504
192	UBIQ_HUMAN_UPS	S1-S3	-0.35025	0.208891	0.999979	protein.linear.MS1	PSSS2	1	-0.516015
193	UBIQ_HUMAN_UPS	S1-S4	-1.55522	1.21534e-05	0.00349741	protein.linear.MS1	PSSS2	1	-1.44201
194	UBIQ_HUMAN_UPS	S1-S5	-3.67198	1.41936e-11	9.05484e-09	protein.linear.MS1	PSSS2	1	-3.32954
195	UBIQ_HUMAN_UPS	S2-S3	-0.38766	0.166126	0.999979	protein.linear.MS1	PSSS2	1	-0.378512
196	UBIQ_HUMAN_UPS	S2-S4	-1.59263	8.93958e-06	0.00265927	protein.linear.MS1	PSSS2	1	-1.30451
197	UBIQ_HUMAN_UPS	S2-S5	-3.70939	1.18077e-11	7.62458e-09	protein.linear.MS1	PSSS2	1	-3.19204
198	UBIQ_HUMAN_UPS	S3-S4	-1.20497	0.000236138	0.0527575	protein.linear.MS1	PSSS2	1	-0.925999
199	UBIQ_HUMAN_UPS	S3-S5	-3.32173	8.59174e-11	4.83971e-08	protein.linear.MS1	PSSS2	1	-2.81352
200	UBIQ_HUMAN_UPS	S4-S5	-2.11677	1.56703e-07	5.68316e-05	protein.linear.MS1	PSSS2	1	-1.88753
201	A2A432	S1-S2	0.0136003	0.890593	0.999979	protein.linear.MS1	PSSS2	0	-0.137504
202	A2A432	S1-S3	-0.0180122	0.855471	0.999979	protein.linear.MS1	PSSS2	0	-0.516015
203	A2A432	S1-S4	0.00979061	0.921111	0.999979	protein.linear.MS1	PSSS2	0	-1.44201
204	A2A432	S1-S5	0.138769	0.170577	0.999979	protein.linear.MS1	PSSS2	0	-3.32954
205	A2A432	S2-S3	-0.0316125	0.74943	0.999979	protein.linear.MS1	PSSS2	0	-0.378512
206	A2A432	S2-S4	-0.00380965	0.969258	0.999979	protein.linear.MS1	PSSS2	0	-1.30451
207	A2A432	S2-S5	0.125169	0.214441	0.999979	protein.linear.MS1	PSSS2	0	-3.19204
208	A2A432	S3-S4	0.0278028	0.778723	0.999979	protein.linear.MS1	PSSS2	0	-0.925999
209	A2A432	S3-S5	0.156781	0.123945	0.999979	protein.linear.MS1	PSSS2	0	-2.81352
210	A2A432	S4-S5	0.128978	0.201348	0.999979	protein.linear.MS1	PSSS2	0	-1.88753
211	A2A4P0	S1-S2	-0.425253	0.213226	0.999979	protein.linear.MS1	PSSS2	0	-0.137504
212	A2A4P0	S1-S3	-0.334728	0.32361	0.999979	protein.linear.MS1	PSSS2	0	-0.516015
213	A2A4P0	S1-S4	0.154537	0.645383	0.999979	protein.linear.MS1	PSSS2	0	-1.44201
214	A2A4P0	S1-S5	-0.178699	0.594965	0.999979	protein.linear.MS1	PSSS2	0	-3.32954
215	A2A4P0	S2-S3	0.0905241	0.787126	0.999979	protein.linear.MS1	PSSS2	0	-0.378512
216	A2A4P0	S2-S4	0.579789	0.0949248	0.999979	protein.linear.MS1	PSSS2	0	-1.30451
217	A2A4P0	S2-S5	0.246553	0.464676	0.999979	protein.linear.MS1	PSSS2	0	-3.19204
218	A2A4P0	S3-S4	0.489265	0.154648	0.999979	protein.linear.MS1	PSSS2	0	-0.925999
219	A2A4P0	S3-S5	0.156029	0.642214	0.999979	protein.linear.MS1	PSSS2	0	-2.81352
220	A2A4P0	S4-S5	-0.333236	0.32572	0.999979	protein.linear.MS1	PSSS2	0	-1.88753
221	A2A5R2	S1-S2	-0.0995383	0.601677	0.999979	protein.linear.MS1	PSSS2	0	-0.137504
222	A2A5R2	S1-S3	-0.0995025	0.601806	0.999979	protein.linear.MS1	PSSS2	0	-0.516015
223	A2A5R2	S1-S4	-0.0353177	0.852622	0.999979	protein.linear.MS1	PSSS2	0	-1.44201
224	A2A5R2	S1-S5	-0.0470468	0.804609	0.999979	protein.linear.MS1	PSSS2	0	-3.32954
225	A2A5R2	S2-S3	3.5753e-05	0.99985	0.999992	protein.linear.MS1	PSSS2	0	-0.378512
226	A2A5R2	S2-S4	0.0642206	0.735767	0.999979	protein.linear.MS1	PSSS2	0	-1.30451
227	A2A5R2	S2-S5	0.0524915	0.782576	0.999979	protein.linear.MS1	PSSS2	0	-3.19204
228	A2A5R2	S3-S4	0.0641848	0.735908	0.999979	protein.linear.MS1	PSSS2	0	-0.925999
229	A2A5R2	S3-S5	0.0524557	0.78272	0.999979	protein.linear.MS1	PSSS2	0	-2.81352
230	A2A5R2	S4-S5	-0.0117291	0.950786	0.999979	protein.linear.MS1	PSSS2	0	-1.88753
231	A2A5Z6;A2A5Z6-2;Q9CUN6	S1-S2	0.0892052	0.793901	0.999979	protein.linear.MS1	PSSS2	0	-0.137504
232	A2A5Z6;A2A5Z6-2;Q9CUN6	S1-S3	0.272598	0.42799	0.999979	protein.linear.MS1	PSSS2	0	-0.516015
233	A2A5Z6;A2A5Z6-2;Q9CUN6	S1-S4	0.297621	0.387544	0.999979	protein.linear.MS1	PSSS2	0	-1.44201
234	A2A5Z6;A2A5Z6-2;Q9CUN6	S1-S5	-0.578339	0.101515	0.999979	protein.linear.MS1	PSSS2	0	-3.32954
235	A2A5Z6;A2A5Z6-2;Q9CUN6	S2-S3	0.183393	0.592241	0.999979	protein.linear.MS1	PSSS2	0	-0.378512
236	A2A5Z6;A2A5Z6-2;Q9CUN6	S2-S4	0.208416	0.543172	0.999979	protein.linear.MS1	PSSS2	0	-1.30451
237	A2A5Z6;A2A5Z6-2;Q9CUN6	S2-S5	-0.667544	0.0614751	0.999979	protein.linear.MS1	PSSS2	0	-3.19204
238	A2A5Z6;A2A5Z6-2;Q9CUN6	S3-S4	0.0250226	0.941535	0.999979	protein.linear.MS1	PSSS2	0	-0.925999
239	A2A5Z6;A2A5Z6-2;Q9CUN6	S3-S5	-0.850937	0.0201019	0.827678	protein.linear.MS1	PSSS2	0	-2.81352
240	A2A5Z6;A2A5Z6-2;Q9CUN6	S4-S5	-0.87596	0.0171316	0.794986	protein.linear.MS1	PSSS2	0	-1.88753
241	A2A699	S1-S2	-0.296106	0.0565829	0.999979	protein.linear.MS1	PSSS2	0	-0.137504
242	A2A699	S1-S3	-0.0594798	0.688705	0.999979	protein.linear.MS1	PSSS2	0	-0.516015
243	A2A699	S1-S4	-0.220704	0.147119	0.999979	protein.linear.MS1	PSSS2	0	-1.44201
244	A2A699	S1-S5	-0.117314	0.432141	0.999979	protein.linear.MS1	PSSS2	0	-3.32954
245	A2A699	S2-S3	0.236626	0.121523	0.999979	protein.linear.MS1	PSSS2	0	-0.378512
246	A2A699	S2-S4	0.0754023	0.611996	0.999979	protein.linear.MS1	PSSS2	0	-1.30451
247	A2A699	S2-S5	0.178793	0.235968	0.999979	protein.linear.MS1	PSSS2	0	-3.19204
248	A2A699	S3-S4	-0.161224	0.283634	0.999979	protein.linear.MS1	PSSS2	0	-0.925999
249	A2A699	S3-S5	-0.0578337	0.696855	0.999979	protein.linear.MS1	PSSS2	0	-2.81352
250	A2A699	S4-S5	0.10339	0.487989	0.999979	protein.linear.MS1	PSSS2	0	-1.88753
251	A2A6T1	S1-S2	-0.100705	0.561261	0.999979	protein.linear.MS1	PSSS2	0	-0.137504
252	A2A6T1	S1-S3	-0.186664	0.286478	0.999979	protein.linear.MS1	PSSS2	0	-0.516015
253	A2A6T1	S1-S4	-0.154071	0.376806	0.999979	protein.linear.MS1	PSSS2	0	-1.44201
254	A2A6T1	S1-S5	-0.0509122	0.768256	0.999979	protein.linear.MS1	PSSS2	0	-3.32954
255	A2A6T1	S2-S3	-0.0859586	0.619559	0.999979	protein.linear.MS1	PSSS2	0	-0.378512
256	A2A6T1	S2-S4	-0.0533657	0.757457	0.999979	protein.linear.MS1	PSSS2	0	-1.30451
257	A2A6T1	S2-S5	0.0497928	0.7732	0.999979	protein.linear.MS1	PSSS2	0	-3.19204
258	A2A6T1	S3-S4	0.0325929	0.850284	0.999979	protein.linear.MS1	PSSS2	0	-0.925999
259	A2A6T1	S3-S5	0.135751	0.435136	0.999979	protein.linear.MS1	PSSS2	0	-2.81352
260	A2A6T1	S4-S5	0.103159	0.551845	0.999979	protein.linear.MS1	PSSS2	0	-1.88753
261	A2A8U2;A2A8U2-2;A2A8U2-3	S1-S2	-0.141773	0.385724	0.999979	protein.linear.MS1	PSSS2	0	-0.137504
262	A2A8U2;A2A8U2-2;A2A8U2-3	S1-S3	-0.0406989	0.801651	0.999979	protein.linear.MS1	PSSS2	0	-0.516015
263	A2A8U2;A2A8U2-2;A2A8U2-3	S1-S4	-0.0704268	0.664281	0.999979	protein.linear.MS1	PSSS2	0	-1.44201
264	A2A8U2;A2A8U2-2;A2A8U2-3	S1-S5	-0.316663	0.0615397	0.999979	protein.linear.MS1	PSSS2	0	-3.32954
265	A2A8U2;A2A8U2-2;A2A8U2-3	S2-S3	0.101074	0.534399	0.999979	protein.linear.MS1	PSSS2	0	-0.378512
266	A2A8U2;A2A8U2-2;A2A8U2-3	S2-S4	0.0713465	0.66019	0.999979	protein.linear.MS1	PSSS2	0	-1.30451
267	A2A8U2;A2A8U2-2;A2A8U2-3	S2-S5	-0.174889	0.286979	0.999979	protein.linear.MS1	PSSS2	0	-3.19204
268	A2A8U2;A2A8U2-2;A2A8U2-3	S3-S4	-0.0297279	0.854357	0.999979	protein.linear.MS1	PSSS2	0	-0.925999
269	A2A8U2;A2A8U2-2;A2A8U2-3	S3-S5	-0.275964	0.0997324	0.999979	protein.linear.MS1	PSSS2	0	-2.81352
270	A2A8U2;A2A8U2-2;A2A8U2-3	S4-S5	-0.246236	0.139179	0.999979	protein.linear.MS1	PSSS2	0	-1.88753
271	A2A8Z1	S1-S2	0.0217992	0.864098	0.999979	protein.linear.MS1	PSSS2	0	-0.137504
272	A2A8Z1	S1-S3	0.0867084	0.498355	0.999979	protein.linear.MS1	PSSS2	0	-0.516015
273	A2A8Z1	S1-S4	0.0327206	0.79734	0.999979	protein.linear.MS1	PSSS2	0	-1.44201
274	A2A8Z1	S1-S5	-0.104551	0.41549	0.999979	protein.linear.MS1	PSSS2	0	-3.32954
275	A2A8Z1	S2-S3	0.0649092	0.611343	0.999979	protein.linear.MS1	PSSS2	0	-0.378512
276	A2A8Z1	S2-S4	0.0109214	0.931645	0.999979	protein.linear.MS1	PSSS2	0	-1.30451
277	A2A8Z1	S2-S5	-0.12635	0.326944	0.999979	protein.linear.MS1	PSSS2	0	-3.19204
278	A2A8Z1	S3-S4	-0.0539878	0.672234	0.999979	protein.linear.MS1	PSSS2	0	-0.925999
279	A2A8Z1	S3-S5	-0.19126	0.143874	0.999979	protein.linear.MS1	PSSS2	0	-2.81352
280	A2A8Z1	S4-S5	-0.137272	0.287911	0.999979	protein.linear.MS1	PSSS2	0	-1.88753
281	A2A9Q0	S1-S2	0.350263	0.271507	0.999979	protein.linear.MS1	PSSS2	0	-0.137504
282	A2A9Q0	S1-S3	0.00879107	0.977639	0.999979	protein.linear.MS1	PSSS2	0	-0.516015
283	A2A9Q0	S1-S4	0.0328294	0.916646	0.999979	protein.linear.MS1	PSSS2	0	-1.44201
284	A2A9Q0	S1-S5	0.693137	0.0367743	0.979169	protein.linear.MS1	PSSS2	0	-3.32954
285	A2A9Q0	S2-S3	-0.341472	0.283359	0.999979	protein.linear.MS1	PSSS2	0	-0.378512
286	A2A9Q0	S2-S4	-0.317433	0.317678	0.999979	protein.linear.MS1	PSSS2	0	-1.30451
287	A2A9Q0	S2-S5	0.342874	0.281443	0.999979	protein.linear.MS1	PSSS2	0	-3.19204
288	A2A9Q0	S3-S4	0.0240383	0.938911	0.999979	protein.linear.MS1	PSSS2	0	-0.925999
289	A2A9Q0	S3-S5	0.684346	0.0389731	0.992873	protein.linear.MS1	PSSS2	0	-2.81352
290	A2A9Q0	S4-S5	0.660307	0.0456121	0.999979	protein.linear.MS1	PSSS2	0	-1.88753
291	A2AAJ9	S1-S2	-0.0182556	0.937637	0.999979	protein.linear.MS1	PSSS2	0	-0.137504
292	A2AAJ9	S1-S3	-0.0646687	0.781851	0.999979	protein.linear.MS1	PSSS2	0	-0.516015
293	A2AAJ9	S1-S4	0.0947756	0.685206	0.999979	protein.linear.MS1	PSSS2	0	-1.44201
294	A2AAJ9	S1-S5	-0.0696899	0.765428	0.999979	protein.linear.MS1	PSSS2	0	-3.32954
295	A2AAJ9	S2-S3	-0.0464132	0.842394	0.999979	protein.linear.MS1	PSSS2	0	-0.378512
296	A2AAJ9	S2-S4	0.113031	0.629078	0.999979	protein.linear.MS1	PSSS2	0	-1.30451
297	A2AAJ9	S2-S5	-0.0514344	0.825624	0.999979	protein.linear.MS1	PSSS2	0	-3.19204
298	A2AAJ9	S3-S4	0.159444	0.496899	0.999979	protein.linear.MS1	PSSS2	0	-0.925999
299	A2AAJ9	S3-S5	-0.0050212	0.98283	0.999979	protein.linear.MS1	PSSS2	0	-2.81352
300	A2AAJ9	S4-S5	-0.164466	0.483608	0.999979	protein.linear.MS1	PSSS2	0	-1.88753
301	A2ADY9	S1-S2	0.102642	0.307282	0.999979	protein.linear.MS1	PSSS2	0	-0.137504
302	A2ADY9	S1-S3	0.00541579	0.956464	0.999979	protein.linear.MS1	PSSS2	0	-0.516015
303	A2ADY9	S1-S4	0.0496672	0.617728	0.999979	protein.linear.MS1	PSSS2	0	-1.44201
304	A2ADY9	S1-S5	0.127154	0.209099	0.999979	protein.linear.MS1	PSSS2	0	-3.32954
305	A2ADY9	S2-S3	-0.0972264	0.332857	0.999979	protein.linear.MS1	PSSS2	0	-0.378512
306	A2ADY9	S2-S4	-0.052975	0.594671	0.999979	protein.linear.MS1	PSSS2	0	-1.30451
307	A2ADY9	S2-S5	0.024512	0.804987	0.999979	protein.linear.MS1	PSSS2	0	-3.19204
308	A2ADY9	S3-S4	0.0442514	0.65636	0.999979	protein.linear.MS1	PSSS2	0	-0.925999
309	A2ADY9	S3-S5	0.121738	0.228388	0.999979	protein.linear.MS1	PSSS2	0	-2.81352
310	A2ADY9	S4-S5	0.0774871	0.43827	0.999979	protein.linear.MS1	PSSS2	0	-1.88753
311	A2AG50	S1-S2	-0.0596744	0.582061	0.999979	protein.linear.MS1	PSSS2	0	-0.137504
312	A2AG50	S1-S3	-0.0528614	0.625588	0.999979	protein.linear.MS1	PSSS2	0	-0.516015
313	A2AG50	S1-S4	-0.113071	0.301751	0.999979	protein.linear.MS1	PSSS2	0	-1.44201
314	A2AG50	S1-S5	-0.102943	0.346018	0.999979	protein.linear.MS1	PSSS2	0	-3.32954
315	A2AG50	S2-S3	0.00681297	0.949706	0.999979	protein.linear.MS1	PSSS2	0	-0.378512
316	A2AG50	S2-S4	-0.0533967	0.622114	0.999979	protein.linear.MS1	PSSS2	0	-1.30451
317	A2AG50	S2-S5	-0.0432682	0.689309	0.999979	protein.linear.MS1	PSSS2	0	-3.19204
318	A2AG50	S3-S4	-0.0602097	0.578706	0.999979	protein.linear.MS1	PSSS2	0	-0.925999
319	A2AG50	S3-S5	-0.0500811	0.643777	0.999979	protein.linear.MS1	PSSS2	0	-2.81352
320	A2AG50	S4-S5	0.0101286	0.925294	0.999979	protein.linear.MS1	PSSS2	0	-1.88753
321	A2AGT5;A2AGT5-3	S1-S2	0.00744386	0.900533	0.999979	protein.linear.MS1	PSSS2	0	-0.137504
322	A2AGT5;A2AGT5-3	S1-S3	0.0690388	0.254179	0.999979	protein.linear.MS1	PSSS2	0	-0.516015
323	A2AGT5;A2AGT5-3	S1-S4	0.0263459	0.658957	0.999979	protein.linear.MS1	PSSS2	0	-1.44201
324	A2AGT5;A2AGT5-3	S1-S5	0.0570218	0.343794	0.999979	protein.linear.MS1	PSSS2	0	-3.32954
325	A2AGT5;A2AGT5-3	S2-S3	0.061595	0.307393	0.999979	protein.linear.MS1	PSSS2	0	-0.378512
326	A2AGT5;A2AGT5-3	S2-S4	0.018902	0.751218	0.999979	protein.linear.MS1	PSSS2	0	-1.30451
327	A2AGT5;A2AGT5-3	S2-S5	0.0495779	0.409152	0.999979	protein.linear.MS1	PSSS2	0	-3.19204
328	A2AGT5;A2AGT5-3	S3-S4	-0.042693	0.476249	0.999979	protein.linear.MS1	PSSS2	0	-0.925999
329	A2AGT5;A2AGT5-3	S3-S5	-0.012017	0.840144	0.999979	protein.linear.MS1	PSSS2	0	-2.81352
330	A2AGT5;A2AGT5-3	S4-S5	0.0306759	0.607643	0.999979	protein.linear.MS1	PSSS2	0	-1.88753
331	A2AH22;A2AH22-2;A2AH22-3;A2AH22-4;A2AH22-5;A2AH22-6;A2AH22-7	S1-S2	0.0112943	0.947743	0.999979	protein.linear.MS1	PSSS2	0	-0.137504
332	A2AH22;A2AH22-2;A2AH22-3;A2AH22-4;A2AH22-5;A2AH22-6;A2AH22-7	S1-S3	0.263681	0.136952	0.999979	protein.linear.MS1	PSSS2	0	-0.516015
333	A2AH22;A2AH22-2;A2AH22-3;A2AH22-4;A2AH22-5;A2AH22-6;A2AH22-7	S1-S4	-0.055422	0.748054	0.999979	protein.linear.MS1	PSSS2	0	-1.44201
334	A2AH22;A2AH22-2;A2AH22-3;A2AH22-4;A2AH22-5;A2AH22-6;A2AH22-7	S1-S5	-0.0635838	0.712607	0.999979	protein.linear.MS1	PSSS2	0	-3.32954
335	A2AH22;A2AH22-2;A2AH22-3;A2AH22-4;A2AH22-5;A2AH22-6;A2AH22-7	S2-S3	0.252386	0.153639	0.999979	protein.linear.MS1	PSSS2	0	-0.378512
336	A2AH22;A2AH22-2;A2AH22-3;A2AH22-4;A2AH22-5;A2AH22-6;A2AH22-7	S2-S4	-0.0667163	0.699173	0.999979	protein.linear.MS1	PSSS2	0	-1.30451
337	A2AH22;A2AH22-2;A2AH22-3;A2AH22-4;A2AH22-5;A2AH22-6;A2AH22-7	S2-S5	-0.0748781	0.664653	0.999979	protein.linear.MS1	PSSS2	0	-3.19204
338	A2AH22;A2AH22-2;A2AH22-3;A2AH22-4;A2AH22-5;A2AH22-6;A2AH22-7	S3-S4	-0.319103	0.0754528	0.999979	protein.linear.MS1	PSSS2	0	-0.925999
339	A2AH22;A2AH22-2;A2AH22-3;A2AH22-4;A2AH22-5;A2AH22-6;A2AH22-7	S3-S5	-0.327265	0.0688237	0.999979	protein.linear.MS1	PSSS2	0	-2.81352
340	A2AH22;A2AH22-2;A2AH22-3;A2AH22-4;A2AH22-5;A2AH22-6;A2AH22-7	S4-S5	-0.0081618	0.962223	0.999979	protein.linear.MS1	PSSS2	0	-1.88753
341	A2AHC3	S1-S2	0.174501	0.281893	0.999979	protein.linear.MS1	PSSS2	0	-0.137504
342	A2AHC3	S1-S3	0.188475	0.246269	0.999979	protein.linear.MS1	PSSS2	0	-0.516015
343	A2AHC3	S1-S4	0.238813	0.1458	0.999979	protein.linear.MS1	PSSS2	0	-1.44201
344	A2AHC3	S1-S5	0.158497	0.327146	0.999979	protein.linear.MS1	PSSS2	0	-3.32954
345	A2AHC3	S2-S3	0.0139741	0.930311	0.999979	protein.linear.MS1	PSSS2	0	-0.378512
346	A2AHC3	S2-S4	0.0643114	0.687915	0.999979	protein.linear.MS1	PSSS2	0	-1.30451
347	A2AHC3	S2-S5	-0.016004	0.920222	0.999979	protein.linear.MS1	PSSS2	0	-3.19204
348	A2AHC3	S3-S4	0.0503373	0.753024	0.999979	protein.linear.MS1	PSSS2	0	-0.925999
349	A2AHC3	S3-S5	-0.0299782	0.851234	0.999979	protein.linear.MS1	PSSS2	0	-2.81352
350	A2AHC3	S4-S5	-0.0803155	0.616321	0.999979	protein.linear.MS1	PSSS2	0	-1.88753
351	A2AIL4	S1-S2	-0.587269	0.015415	0.773629	protein.linear.MS1	PSSS2	0	-0.137504
352	A2AIL4	S1-S3	-0.324441	0.15895	0.999979	protein.linear.MS1	PSSS2	0	-0.516015
353	A2AIL4	S1-S4	-0.310818	0.176313	0.999979	protein.linear.MS1	PSSS2	0	-1.44201
354	A2AIL4	S1-S5	-0.747992	0.003021	0.355471	protein.linear.MS1	PSSS2	0	-3.32954
355	A2AIL4	S2-S3	0.262828	0.249776	0.999979	protein.linear.MS1	PSSS2	0	-0.378512
356	A2AIL4	S2-S4	0.276451	0.226884	0.999979	protein.linear.MS1	PSSS2	0	-1.30451
357	A2AIL4	S2-S5	-0.160723	0.476939	0.999979	protein.linear.MS1	PSSS2	0	-3.19204
358	A2AIL4	S3-S4	0.0136226	0.951621	0.999979	protein.linear.MS1	PSSS2	0	-0.925999
359	A2AIL4	S3-S5	-0.423551	0.0705543	0.999979	protein.linear.MS1	PSSS2	0	-2.81352
360	A2AIL4	S4-S5	-0.437174	0.0626446	0.999979	protein.linear.MS1	PSSS2	0	-1.88753
361	A2AJA9	S1-S2	-0.0416091	0.723971	0.999979	protein.linear.MS1	PSSS2	0	-0.137504
362	A2AJA9	S1-S3	-0.0246691	0.833984	0.999979	protein.linear.MS1	PSSS2	0	-0.516015
363	A2AJA9	S1-S4	0.0401341	0.733348	0.999979	protein.linear.MS1	PSSS2	0	-1.44201
364	A2AJA9	S1-S5	0.0816903	0.490048	0.999979	protein.linear.MS1	PSSS2	0	-3.32954
365	A2AJA9	S2-S3	0.01694	0.885525	0.999979	protein.linear.MS1	PSSS2	0	-0.378512
366	A2AJA9	S2-S4	0.0817433	0.48977	0.999979	protein.linear.MS1	PSSS2	0	-1.30451
367	A2AJA9	S2-S5	0.123299	0.30118	0.999979	protein.linear.MS1	PSSS2	0	-3.19204
368	A2AJA9	S3-S4	0.0648033	0.583158	0.999979	protein.linear.MS1	PSSS2	0	-0.925999
369	A2AJA9	S3-S5	0.106359	0.37082	0.999979	protein.linear.MS1	PSSS2	0	-2.81352
370	A2AJA9	S4-S5	0.0415562	0.724306	0.999979	protein.linear.MS1	PSSS2	0	-1.88753
371	A2AJI0	S1-S2	-0.140186	0.209865	0.999979	protein.linear.MS1	PSSS2	0	-0.137504
372	A2AJI0	S1-S3	-0.118457	0.28662	0.999979	protein.linear.MS1	PSSS2	0	-0.516015
373	A2AJI0	S1-S4	-0.232017	0.0444761	0.999979	protein.linear.MS1	PSSS2	0	-1.44201
374	A2AJI0	S1-S5	-0.0495619	0.651851	0.999979	protein.linear.MS1	PSSS2	0	-3.32954
375	A2AJI0	S2-S3	0.0217293	0.842865	0.999979	protein.linear.MS1	PSSS2	0	-0.378512
376	A2AJI0	S2-S4	-0.0918315	0.406084	0.999979	protein.linear.MS1	PSSS2	0	-1.30451
377	A2AJI0	S2-S5	0.090624	0.412178	0.999979	protein.linear.MS1	PSSS2	0	-3.19204
378	A2AJI0	S3-S4	-0.113561	0.306448	0.999979	protein.linear.MS1	PSSS2	0	-0.925999
379	A2AJI0	S3-S5	0.0688947	0.531521	0.999979	protein.linear.MS1	PSSS2	0	-2.81352
380	A2AJI0	S4-S5	0.182455	0.107282	0.999979	protein.linear.MS1	PSSS2	0	-1.88753
381	A2ALS5;A2ALS5-2;A2ALS5-3	S1-S2	-0.0495628	0.561109	0.999979	protein.linear.MS1	PSSS2	0	-0.137504
382	A2ALS5;A2ALS5-2;A2ALS5-3	S1-S3	-0.0050585	0.952497	0.999979	protein.linear.MS1	PSSS2	0	-0.516015
383	A2ALS5;A2ALS5-2;A2ALS5-3	S1-S4	0.0250749	0.768007	0.999979	protein.linear.MS1	PSSS2	0	-1.44201
384	A2ALS5;A2ALS5-2;A2ALS5-3	S1-S5	0.0775682	0.365983	0.999979	protein.linear.MS1	PSSS2	0	-3.32954
385	A2ALS5;A2ALS5-2;A2ALS5-3	S2-S3	0.0445043	0.601454	0.999979	protein.linear.MS1	PSSS2	0	-0.378512
386	A2ALS5;A2ALS5-2;A2ALS5-3	S2-S4	0.0746377	0.384009	0.999979	protein.linear.MS1	PSSS2	0	-1.30451
387	A2ALS5;A2ALS5-2;A2ALS5-3	S2-S5	0.127131	0.145149	0.999979	protein.linear.MS1	PSSS2	0	-3.19204
388	A2ALS5;A2ALS5-2;A2ALS5-3	S3-S4	0.0301334	0.723101	0.999979	protein.linear.MS1	PSSS2	0	-0.925999
389	A2ALS5;A2ALS5-2;A2ALS5-3	S3-S5	0.0826267	0.336227	0.999979	protein.linear.MS1	PSSS2	0	-2.81352
390	A2ALS5;A2ALS5-2;A2ALS5-3	S4-S5	0.0524934	0.538397	0.999979	protein.linear.MS1	PSSS2	0	-1.88753
391	A2ALU4;A2ALU4-2	S1-S2	-0.0563652	0.838929	0.999979	protein.linear.MS1	PSSS2	0	-0.137504
392	A2ALU4;A2ALU4-2	S1-S3	0.0706494	0.798956	0.999979	protein.linear.MS1	PSSS2	0	-0.516015
393	A2ALU4;A2ALU4-2	S1-S4	-0.304781	0.278696	0.999979	protein.linear.MS1	PSSS2	0	-1.44201
394	A2ALU4;A2ALU4-2	S1-S5	0.0803475	0.772129	0.999979	protein.linear.MS1	PSSS2	0	-3.32954
395	A2ALU4;A2ALU4-2	S2-S3	0.127015	0.647629	0.999979	protein.linear.MS1	PSSS2	0	-0.378512
396	A2ALU4;A2ALU4-2	S2-S4	-0.248416	0.374908	0.999979	protein.linear.MS1	PSSS2	0	-1.30451
397	A2ALU4;A2ALU4-2	S2-S5	0.136713	0.622896	0.999979	protein.linear.MS1	PSSS2	0	-3.19204
398	A2ALU4;A2ALU4-2	S3-S4	-0.375431	0.185375	0.999979	protein.linear.MS1	PSSS2	0	-0.925999
399	A2ALU4;A2ALU4-2	S3-S5	0.0096981	0.972087	0.999979	protein.linear.MS1	PSSS2	0	-2.81352
400	A2ALU4;A2ALU4-2	S4-S5	0.385129	0.174763	0.999979	protein.linear.MS1	PSSS2	0	-1.88753
401	A2AMZ4	S1-S2	0.375533	0.0359282	0.978599	protein.linear.MS1	PSSS2	0	-0.137504
402	A2AMZ4	S1-S3	-0.0438704	0.795433	0.999979	protein.linear.MS1	PSSS2	0	-0.516015
403	A2AMZ4	S1-S4	-0.0320327	0.849795	0.999979	protein.linear.MS1	PSSS2	0	-1.44201
404	A2AMZ4	S1-S5	0.185855	0.278859	0.999979	protein.linear.MS1	PSSS2	0	-3.32954
405	A2AMZ4	S2-S3	-0.419404	0.0207012	0.839328	protein.linear.MS1	PSSS2	0	-0.378512
406	A2AMZ4	S2-S4	-0.407566	0.0240729	0.886398	protein.linear.MS1	PSSS2	0	-1.30451
407	A2AMZ4	S2-S5	-0.189678	0.269379	0.999979	protein.linear.MS1	PSSS2	0	-3.19204
408	A2AMZ4	S3-S4	0.0118378	0.944183	0.999979	protein.linear.MS1	PSSS2	0	-0.925999
409	A2AMZ4	S3-S5	0.229725	0.184077	0.999979	protein.linear.MS1	PSSS2	0	-2.81352
410	A2AMZ4	S4-S5	0.217887	0.20672	0.999979	protein.linear.MS1	PSSS2	0	-1.88753
411	A2AN08;A2AN08-3;A2AN08-5	S1-S2	-0.081892	0.318238	0.999979	protein.linear.MS1	PSSS2	0	-0.137504
412	A2AN08;A2AN08-3;A2AN08-5	S1-S3	0.000646343	0.993634	0.999979	protein.linear.MS1	PSSS2	0	-0.516015
413	A2AN08;A2AN08-3;A2AN08-5	S1-S4	-0.0345785	0.670208	0.999979	protein.linear.MS1	PSSS2	0	-1.44201
414	A2AN08;A2AN08-3;A2AN08-5	S1-S5	-0.0835905	0.308557	0.999979	protein.linear.MS1	PSSS2	0	-3.32954
415	A2AN08;A2AN08-3;A2AN08-5	S2-S3	0.0825383	0.31453	0.999979	protein.linear.MS1	PSSS2	0	-0.378512
416	A2AN08;A2AN08-3;A2AN08-5	S2-S4	0.0473135	0.560878	0.999979	protein.linear.MS1	PSSS2	0	-1.30451
417	A2AN08;A2AN08-3;A2AN08-5	S2-S5	-0.00169858	0.983271	0.999979	protein.linear.MS1	PSSS2	0	-3.19204
418	A2AN08;A2AN08-3;A2AN08-5	S3-S4	-0.0352248	0.664444	0.999979	protein.linear.MS1	PSSS2	0	-0.925999
419	A2AN08;A2AN08-3;A2AN08-5	S3-S5	-0.0842369	0.304929	0.999979	protein.linear.MS1	PSSS2	0	-2.81352
420	A2AN08;A2AN08-3;A2AN08-5	S4-S5	-0.0490121	0.547023	0.999979	protein.linear.MS1	PSSS2	0	-1.88753
421	A2AP18-2	S1-S2	-0.107414	0.683259	0.999979	protein.linear.MS1	PSSS2	0	-0.137504
422	A2AP18-2	S1-S3	-0.0832782	0.751543	0.999979	protein.linear.MS1	PSSS2	0	-0.516015
423	A2AP18-2	S1-S4	-0.141421	0.591707	0.999979	protein.linear.MS1	PSSS2	0	-1.44201
424	A2AP18-2	S1-S5	-0.16052	0.54308	0.999979	protein.linear.MS1	PSSS2	0	-3.32954
425	A2AP18-2	S2-S3	0.0241362	0.926803	0.999979	protein.linear.MS1	PSSS2	0	-0.378512
426	A2AP18-2	S2-S4	-0.0340064	0.897023	0.999979	protein.linear.MS1	PSSS2	0	-1.30451
427	A2AP18-2	S2-S5	-0.053106	0.839877	0.999979	protein.linear.MS1	PSSS2	0	-3.19204
428	A2AP18-2	S3-S4	-0.0581427	0.824944	0.999979	protein.linear.MS1	PSSS2	0	-0.925999
429	A2AP18-2	S3-S5	-0.0772423	0.768979	0.999979	protein.linear.MS1	PSSS2	0	-2.81352
430	A2AP18-2	S4-S5	-0.0190996	0.942044	0.999979	protein.linear.MS1	PSSS2	0	-1.88753
431	A2APV2-3	S1-S2	-0.0451051	0.614492	0.999979	protein.linear.MS1	PSSS2	0	-0.137504
432	A2APV2-3	S1-S3	-0.0491673	0.583211	0.999979	protein.linear.MS1	PSSS2	0	-0.516015
433	A2APV2-3	S1-S4	0.0390089	0.662871	0.999979	protein.linear.MS1	PSSS2	0	-1.44201
434	A2APV2-3	S1-S5	-0.0389085	0.663682	0.999979	protein.linear.MS1	PSSS2	0	-3.32954
435	A2APV2-3	S2-S3	-0.00406213	0.963704	0.999979	protein.linear.MS1	PSSS2	0	-0.378512
436	A2APV2-3	S2-S4	0.084114	0.35139	0.999979	protein.linear.MS1	PSSS2	0	-1.30451
437	A2APV2-3	S2-S5	0.00619666	0.944658	0.999979	protein.linear.MS1	PSSS2	0	-3.19204
438	A2APV2-3	S3-S4	0.0881761	0.32914	0.999979	protein.linear.MS1	PSSS2	0	-0.925999
439	A2APV2-3	S3-S5	0.0102588	0.908518	0.999979	protein.linear.MS1	PSSS2	0	-2.81352
440	A2APV2-3	S4-S5	-0.0779173	0.387266	0.999979	protein.linear.MS1	PSSS2	0	-1.88753
441	A2APY7	S1-S2	-0.00524688	0.975571	0.999979	protein.linear.MS1	PSSS2	0	-0.137504
442	A2APY7	S1-S3	0.119134	0.489518	0.999979	protein.linear.MS1	PSSS2	0	-0.516015
443	A2APY7	S1-S4	0.0402066	0.814601	0.999979	protein.linear.MS1	PSSS2	0	-1.44201
444	A2APY7	S1-S5	0.059281	0.72975	0.999979	protein.linear.MS1	PSSS2	0	-3.32954
445	A2APY7	S2-S3	0.124381	0.470836	0.999979	protein.linear.MS1	PSSS2	0	-0.378512
446	A2APY7	S2-S4	0.0454535	0.790975	0.999979	protein.linear.MS1	PSSS2	0	-1.30451
447	A2APY7	S2-S5	0.0645279	0.70697	0.999979	protein.linear.MS1	PSSS2	0	-3.19204
448	A2APY7	S3-S4	-0.0789276	0.645941	0.999979	protein.linear.MS1	PSSS2	0	-0.925999
449	A2APY7	S3-S5	-0.0598532	0.727253	0.999979	protein.linear.MS1	PSSS2	0	-2.81352
450	A2APY7	S4-S5	0.0190744	0.911373	0.999979	protein.linear.MS1	PSSS2	0	-1.88753
451	A2AQ19	S1-S2	-0.635264	0.0234023	0.879109	protein.linear.MS1	PSSS2	0	-0.137504
452	A2AQ19	S1-S3	-0.0740146	0.777856	0.999979	protein.linear.MS1	PSSS2	0	-0.516015
453	A2AQ19	S1-S4	-0.308466	0.247312	0.999979	protein.linear.MS1	PSSS2	0	-1.44201
454	A2AQ19	S1-S5	0.279033	0.293851	0.999979	protein.linear.MS1	PSSS2	0	-3.32954
455	A2AQ19	S2-S3	0.56125	0.0423666	0.999979	protein.linear.MS1	PSSS2	0	-0.378512
456	A2AQ19	S2-S4	0.326798	0.221268	0.999979	protein.linear.MS1	PSSS2	0	-1.30451
457	A2AQ19	S2-S5	0.914298	0.00209234	0.29232	protein.linear.MS1	PSSS2	0	-3.19204
458	A2AQ19	S3-S4	-0.234451	0.37583	0.999979	protein.linear.MS1	PSSS2	0	-0.925999
459	A2AQ19	S3-S5	0.353048	0.187728	0.999979	protein.linear.MS1	PSSS2	0	-2.81352
460	A2AQ19	S4-S5	0.587499	0.0344335	0.978014	protein.linear.MS1	PSSS2	0	-1.88753
461	A2AQ25	S1-S2	-0.0208593	0.862789	0.999979	protein.linear.MS1	PSSS2	0	-0.137504
462	A2AQ25	S1-S3	-0.0510433	0.672947	0.999979	protein.linear.MS1	PSSS2	0	-0.516015
463	A2AQ25	S1-S4	-0.0213393	0.859667	0.999979	protein.linear.MS1	PSSS2	0	-1.44201
464	A2AQ25	S1-S5	-0.0414784	0.731393	0.999979	protein.linear.MS1	PSSS2	0	-3.32954
465	A2AQ25	S2-S3	-0.030184	0.802604	0.999979	protein.linear.MS1	PSSS2	0	-0.378512
466	A2AQ25	S2-S4	-0.000479967	0.996826	0.999979	protein.linear.MS1	PSSS2	0	-1.30451
467	A2AQ25	S2-S5	-0.0206191	0.864353	0.999979	protein.linear.MS1	PSSS2	0	-3.19204
468	A2AQ25	S3-S4	0.029704	0.805675	0.999979	protein.linear.MS1	PSSS2	0	-0.925999
469	A2AQ25	S3-S5	0.00956495	0.936816	0.999979	protein.linear.MS1	PSSS2	0	-2.81352
470	A2AQ25	S4-S5	-0.0201391	0.867479	0.999979	protein.linear.MS1	PSSS2	0	-1.88753
471	A2AR02	S1-S2	-0.0489969	0.669944	0.999979	protein.linear.MS1	PSSS2	0	-0.137504
472	A2AR02	S1-S3	-0.0138468	0.90392	0.999979	protein.linear.MS1	PSSS2	0	-0.516015
473	A2AR02	S1-S4	-0.0191316	0.867564	0.999979	protein.linear.MS1	PSSS2	0	-1.44201
474	A2AR02	S1-S5	0.280732	0.0222278	0.861617	protein.linear.MS1	PSSS2	0	-3.32954
475	A2AR02	S2-S3	0.0351501	0.759517	0.999979	protein.linear.MS1	PSSS2	0	-0.378512
476	A2AR02	S2-S4	0.0298653	0.794727	0.999979	protein.linear.MS1	PSSS2	0	-1.30451
477	A2AR02	S2-S5	0.329729	0.00863679	0.620184	protein.linear.MS1	PSSS2	0	-3.19204
478	A2AR02	S3-S4	-0.00528481	0.963248	0.999979	protein.linear.MS1	PSSS2	0	-0.925999
479	A2AR02	S3-S5	0.294578	0.0170978	0.794986	protein.linear.MS1	PSSS2	0	-2.81352
480	A2AR02	S4-S5	0.299863	0.0154519	0.773629	protein.linear.MS1	PSSS2	0	-1.88753
481	A2ARP1;A2ARP1-2;A2ARP1-3	S1-S2	0.0561011	0.781697	0.999979	protein.linear.MS1	PSSS2	0	-0.137504
482	A2ARP1;A2ARP1-2;A2ARP1-3	S1-S3	0.209691	0.306327	0.999979	protein.linear.MS1	PSSS2	0	-0.516015
483	A2ARP1;A2ARP1-2;A2ARP1-3	S1-S4	0.121891	0.548575	0.999979	protein.linear.MS1	PSSS2	0	-1.44201
484	A2ARP1;A2ARP1-2;A2ARP1-3	S1-S5	0.207753	0.310701	0.999979	protein.linear.MS1	PSSS2	0	-3.32954
485	A2ARP1;A2ARP1-2;A2ARP1-3	S2-S3	0.15359	0.450914	0.999979	protein.linear.MS1	PSSS2	0	-0.378512
486	A2ARP1;A2ARP1-2;A2ARP1-3	S2-S4	0.0657895	0.745299	0.999979	protein.linear.MS1	PSSS2	0	-1.30451
487	A2ARP1;A2ARP1-2;A2ARP1-3	S2-S5	0.151652	0.456565	0.999979	protein.linear.MS1	PSSS2	0	-3.19204
488	A2ARP1;A2ARP1-2;A2ARP1-3	S3-S4	-0.0878005	0.664962	0.999979	protein.linear.MS1	PSSS2	0	-0.925999
489	A2ARP1;A2ARP1-2;A2ARP1-3	S3-S5	-0.00193774	0.992356	0.999979	protein.linear.MS1	PSSS2	0	-2.81352
490	A2ARP1;A2ARP1-2;A2ARP1-3	S4-S5	0.0858628	0.671887	0.999979	protein.linear.MS1	PSSS2	0	-1.88753
491	A2ASQ1-2;A2ASQ1-3	S1-S2	-0.182111	0.190692	0.999979	protein.linear.MS1	PSSS2	0	-0.137504
492	A2ASQ1-2;A2ASQ1-3	S1-S3	0.00429548	0.97483	0.999979	protein.linear.MS1	PSSS2	0	-0.516015
493	A2ASQ1-2;A2ASQ1-3	S1-S4	-0.149462	0.279477	0.999979	protein.linear.MS1	PSSS2	0	-1.44201
494	A2ASQ1-2;A2ASQ1-3	S1-S5	-0.00519872	0.96954	0.999979	protein.linear.MS1	PSSS2	0	-3.32954
495	A2ASQ1-2;A2ASQ1-3	S2-S3	0.186407	0.180881	0.999979	protein.linear.MS1	PSSS2	0	-0.378512
496	A2ASQ1-2;A2ASQ1-3	S2-S4	0.0326489	0.810611	0.999979	protein.linear.MS1	PSSS2	0	-1.30451
497	A2ASQ1-2;A2ASQ1-3	S2-S5	0.176913	0.203123	0.999979	protein.linear.MS1	PSSS2	0	-3.19204
498	A2ASQ1-2;A2ASQ1-3	S3-S4	-0.153758	0.266298	0.999979	protein.linear.MS1	PSSS2	0	-0.925999
499	A2ASQ1-2;A2ASQ1-3	S3-S5	-0.00949419	0.944406	0.999979	protein.linear.MS1	PSSS2	0	-2.81352
500	A2ASQ1-2;A2ASQ1-3	S4-S5	0.144264	0.296058	0.999979	protein.linear.MS1	PSSS2	0	-1.88753
501	A2ASS6	S1-S2	0.0220579	0.900264	0.999979	protein.linear.MS1	PSSS2	0	-0.137504
502	A2ASS6	S1-S3	0.0720649	0.682784	0.999979	protein.linear.MS1	PSSS2	0	-0.516015
503	A2ASS6	S1-S4	0.122125	0.490308	0.999979	protein.linear.MS1	PSSS2	0	-1.44201
504	A2ASS6	S1-S5	0.208457	0.244337	0.999979	protein.linear.MS1	PSSS2	0	-3.32954
505	A2ASS6	S2-S3	0.050007	0.776492	0.999979	protein.linear.MS1	PSSS2	0	-0.378512
506	A2ASS6	S2-S4	0.100067	0.571156	0.999979	protein.linear.MS1	PSSS2	0	-1.30451
507	A2ASS6	S2-S5	0.186399	0.296219	0.999979	protein.linear.MS1	PSSS2	0	-3.19204
508	A2ASS6	S3-S4	0.0500604	0.77626	0.999979	protein.linear.MS1	PSSS2	0	-0.925999
509	A2ASS6	S3-S5	0.136392	0.44174	0.999979	protein.linear.MS1	PSSS2	0	-2.81352
510	A2ASS6	S4-S5	0.0863313	0.624759	0.999979	protein.linear.MS1	PSSS2	0	-1.88753
511	A2ASZ8-5	S1-S2	0.285977	0.0797444	0.999979	protein.linear.MS1	PSSS2	0	-0.137504
512	A2ASZ8-5	S1-S3	0.171478	0.281467	0.999979	protein.linear.MS1	PSSS2	0	-0.516015
513	A2ASZ8-5	S1-S4	0.194999	0.222617	0.999979	protein.linear.MS1	PSSS2	0	-1.44201
514	A2ASZ8-5	S1-S5	0.116156	0.462103	0.999979	protein.linear.MS1	PSSS2	0	-3.32954
515	A2ASZ8-5	S2-S3	-0.114499	0.468429	0.999979	protein.linear.MS1	PSSS2	0	-0.378512
516	A2ASZ8-5	S2-S4	-0.090978	0.563591	0.999979	protein.linear.MS1	PSSS2	0	-1.30451
517	A2ASZ8-5	S2-S5	-0.169821	0.286008	0.999979	protein.linear.MS1	PSSS2	0	-3.19204
518	A2ASZ8-5	S3-S4	0.023521	0.880841	0.999979	protein.linear.MS1	PSSS2	0	-0.925999
519	A2ASZ8-5	S3-S5	-0.0553221	0.724749	0.999979	protein.linear.MS1	PSSS2	0	-2.81352
520	A2ASZ8-5	S4-S5	-0.0788431	0.616361	0.999979	protein.linear.MS1	PSSS2	0	-1.88753
521	A2AWA9	S1-S2	0.0907101	0.275924	0.999979	protein.linear.MS1	PSSS2	0	-0.137504
522	A2AWA9	S1-S3	0.0905209	0.276897	0.999979	protein.linear.MS1	PSSS2	0	-0.516015
523	A2AWA9	S1-S4	0.08009	0.334478	0.999979	protein.linear.MS1	PSSS2	0	-1.44201
524	A2AWA9	S1-S5	0.102115	0.221829	0.999979	protein.linear.MS1	PSSS2	0	-3.32954
525	A2AWA9	S2-S3	-0.00018915	0.998159	0.999979	protein.linear.MS1	PSSS2	0	-0.378512
526	A2AWA9	S2-S4	-0.0106201	0.896972	0.999979	protein.linear.MS1	PSSS2	0	-1.30451
527	A2AWA9	S2-S5	0.0114047	0.889411	0.999979	protein.linear.MS1	PSSS2	0	-3.19204
528	A2AWA9	S3-S4	-0.0104309	0.898797	0.999979	protein.linear.MS1	PSSS2	0	-0.925999
529	A2AWA9	S3-S5	0.0115938	0.88759	0.999979	protein.linear.MS1	PSSS2	0	-2.81352
530	A2AWA9	S4-S5	0.0220248	0.788429	0.999979	protein.linear.MS1	PSSS2	0	-1.88753
531	A2AWP8;A2AWP8-2;A2AWP8-3;A2AWP8-4	S1-S2	-0.308761	0.0224067	0.866099	protein.linear.MS1	PSSS2	0	-0.137504
532	A2AWP8;A2AWP8-2;A2AWP8-3;A2AWP8-4	S1-S3	-0.049995	0.692876	0.999979	protein.linear.MS1	PSSS2	0	-0.516015
533	A2AWP8;A2AWP8-2;A2AWP8-3;A2AWP8-4	S1-S4	-0.0308134	0.807446	0.999979	protein.linear.MS1	PSSS2	0	-1.44201
534	A2AWP8;A2AWP8-2;A2AWP8-3;A2AWP8-4	S1-S5	-0.228354	0.0821505	0.999979	protein.linear.MS1	PSSS2	0	-3.32954
535	A2AWP8;A2AWP8-2;A2AWP8-3;A2AWP8-4	S2-S3	0.258766	0.0512008	0.999979	protein.linear.MS1	PSSS2	0	-0.378512
536	A2AWP8;A2AWP8-2;A2AWP8-3;A2AWP8-4	S2-S4	0.277948	0.0375357	0.983136	protein.linear.MS1	PSSS2	0	-1.30451
537	A2AWP8;A2AWP8-2;A2AWP8-3;A2AWP8-4	S2-S5	0.080407	0.526591	0.999979	protein.linear.MS1	PSSS2	0	-3.19204
538	A2AWP8;A2AWP8-2;A2AWP8-3;A2AWP8-4	S3-S4	0.0191817	0.879352	0.999979	protein.linear.MS1	PSSS2	0	-0.925999
539	A2AWP8;A2AWP8-2;A2AWP8-3;A2AWP8-4	S3-S5	-0.178359	0.168274	0.999979	protein.linear.MS1	PSSS2	0	-2.81352
540	A2AWP8;A2AWP8-2;A2AWP8-3;A2AWP8-4	S4-S5	-0.197541	0.129034	0.999979	protein.linear.MS1	PSSS2	0	-1.88753
541	A2BDX3	S1-S2	-0.113106	0.556017	0.999979	protein.linear.MS1	PSSS2	0	-0.137504
542	A2BDX3	S1-S3	0.075629	0.693104	0.999979	protein.linear.MS1	PSSS2	0	-0.516015
543	A2BDX3	S1-S4	-0.132823	0.490033	0.999979	protein.linear.MS1	PSSS2	0	-1.44201
544	A2BDX3	S1-S5	0.480378	0.0193543	0.819961	protein.linear.MS1	PSSS2	0	-3.32954
545	A2BDX3	S2-S3	0.188735	0.329624	0.999979	protein.linear.MS1	PSSS2	0	-0.378512
546	A2BDX3	S2-S4	-0.019717	0.917901	0.999979	protein.linear.MS1	PSSS2	0	-1.30451
547	A2BDX3	S2-S5	0.593483	0.00513031	0.483363	protein.linear.MS1	PSSS2	0	-3.19204
548	A2BDX3	S3-S4	-0.208452	0.282865	0.999979	protein.linear.MS1	PSSS2	0	-0.925999
549	A2BDX3	S3-S5	0.404749	0.0446068	0.999979	protein.linear.MS1	PSSS2	0	-2.81352
550	A2BDX3	S4-S5	0.6132	0.0040431	0.42731	protein.linear.MS1	PSSS2	0	-1.88753
551	A2BH40	S1-S2	-0.0906433	0.571745	0.999979	protein.linear.MS1	PSSS2	0	-0.137504
552	A2BH40	S1-S3	0.241007	0.142008	0.999979	protein.linear.MS1	PSSS2	0	-0.516015
553	A2BH40	S1-S4	0.408647	0.0174261	0.796629	protein.linear.MS1	PSSS2	0	-1.44201
554	A2BH40	S1-S5	0.60194	0.0010763	0.181496	protein.linear.MS1	PSSS2	0	-3.32954
555	A2BH40	S2-S3	0.33165	0.0482675	0.999979	protein.linear.MS1	PSSS2	0	-0.378512
556	A2BH40	S2-S4	0.49929	0.00484834	0.474528	protein.linear.MS1	PSSS2	0	-1.30451
557	A2BH40	S2-S5	0.692583	0.000280794	0.0601022	protein.linear.MS1	PSSS2	0	-3.19204
558	A2BH40	S3-S4	0.16764	0.300308	0.999979	protein.linear.MS1	PSSS2	0	-0.925999
559	A2BH40	S3-S5	0.360933	0.0330689	0.965942	protein.linear.MS1	PSSS2	0	-2.81352
560	A2BH40	S4-S5	0.193293	0.234428	0.999979	protein.linear.MS1	PSSS2	0	-1.88753
561	A2CG49;A2CG49-2;A2CG49-7	S1-S2	0.115158	0.28757	0.999979	protein.linear.MS1	PSSS2	0	-0.137504
562	A2CG49;A2CG49-2;A2CG49-7	S1-S3	0.0919727	0.393239	0.999979	protein.linear.MS1	PSSS2	0	-0.516015
563	A2CG49;A2CG49-2;A2CG49-7	S1-S4	0.0406938	0.70351	0.999979	protein.linear.MS1	PSSS2	0	-1.44201
564	A2CG49;A2CG49-2;A2CG49-7	S1-S5	0.06667	0.534203	0.999979	protein.linear.MS1	PSSS2	0	-3.32954
565	A2CG49;A2CG49-2;A2CG49-7	S2-S3	-0.0231853	0.828123	0.999979	protein.linear.MS1	PSSS2	0	-0.378512
566	A2CG49;A2CG49-2;A2CG49-7	S2-S4	-0.0744642	0.488037	0.999979	protein.linear.MS1	PSSS2	0	-1.30451
567	A2CG49;A2CG49-2;A2CG49-7	S2-S5	-0.048488	0.650455	0.999979	protein.linear.MS1	PSSS2	0	-3.19204
568	A2CG49;A2CG49-2;A2CG49-7	S3-S4	-0.0512789	0.631893	0.999979	protein.linear.MS1	PSSS2	0	-0.925999
569	A2CG49;A2CG49-2;A2CG49-7	S3-S5	-0.0253027	0.812727	0.999979	protein.linear.MS1	PSSS2	0	-2.81352
570	A2CG49;A2CG49-2;A2CG49-7	S4-S5	0.0259762	0.807845	0.999979	protein.linear.MS1	PSSS2	0	-1.88753
571	A2RSJ4	S1-S2	0.0189647	0.848108	0.999979	protein.linear.MS1	PSSS2	0	-0.137504
572	A2RSJ4	S1-S3	0.0644299	0.517289	0.999979	protein.linear.MS1	PSSS2	0	-0.516015
573	A2RSJ4	S1-S4	0.156385	0.125276	0.999979	protein.linear.MS1	PSSS2	0	-1.44201
574	A2RSJ4	S1-S5	0.150119	0.140234	0.999979	protein.linear.MS1	PSSS2	0	-3.32954
575	A2RSJ4	S2-S3	0.0454652	0.64684	0.999979	protein.linear.MS1	PSSS2	0	-0.378512
576	A2RSJ4	S2-S4	0.13742	0.175079	0.999979	protein.linear.MS1	PSSS2	0	-1.30451
577	A2RSJ4	S2-S5	0.131154	0.194677	0.999979	protein.linear.MS1	PSSS2	0	-3.19204
578	A2RSJ4	S3-S4	0.0919551	0.358028	0.999979	protein.linear.MS1	PSSS2	0	-0.925999
579	A2RSJ4	S3-S5	0.085689	0.391058	0.999979	protein.linear.MS1	PSSS2	0	-2.81352
580	A2RSJ4	S4-S5	-0.00626607	0.94952	0.999979	protein.linear.MS1	PSSS2	0	-1.88753
581	A2RT62	S1-S2	-0.0469066	0.748633	0.999979	protein.linear.MS1	PSSS2	0	-0.137504
582	A2RT62	S1-S3	0.131204	0.374288	0.999979	protein.linear.MS1	PSSS2	0	-0.516015
583	A2RT62	S1-S4	-0.0362565	0.804276	0.999979	protein.linear.MS1	PSSS2	0	-1.44201
584	A2RT62	S1-S5	0.0996231	0.498102	0.999979	protein.linear.MS1	PSSS2	0	-3.32954
585	A2RT62	S2-S3	0.178111	0.231626	0.999979	protein.linear.MS1	PSSS2	0	-0.378512
586	A2RT62	S2-S4	0.0106501	0.941928	0.999979	protein.linear.MS1	PSSS2	0	-1.30451
587	A2RT62	S2-S5	0.14653	0.32226	0.999979	protein.linear.MS1	PSSS2	0	-3.19204
588	A2RT62	S3-S4	-0.16746	0.259746	0.999979	protein.linear.MS1	PSSS2	0	-0.925999
589	A2RT62	S3-S5	-0.0315809	0.829066	0.999979	protein.linear.MS1	PSSS2	0	-2.81352
590	A2RT62	S4-S5	0.13588	0.35785	0.999979	protein.linear.MS1	PSSS2	0	-1.88753
591	A2RTL5	S1-S2	0.447174	0.102899	0.999979	protein.linear.MS1	PSSS2	0	-0.137504
592	A2RTL5	S1-S3	0.595988	0.0338598	0.974562	protein.linear.MS1	PSSS2	0	-0.516015
593	A2RTL5	S1-S4	0.257718	0.336382	0.999979	protein.linear.MS1	PSSS2	0	-1.44201
594	A2RTL5	S1-S5	0.212613	0.426	0.999979	protein.linear.MS1	PSSS2	0	-3.32954
595	A2RTL5	S2-S3	0.148814	0.575838	0.999979	protein.linear.MS1	PSSS2	0	-0.378512
596	A2RTL5	S2-S4	-0.189456	0.47738	0.999979	protein.linear.MS1	PSSS2	0	-1.30451
597	A2RTL5	S2-S5	-0.234561	0.380645	0.999979	protein.linear.MS1	PSSS2	0	-3.19204
598	A2RTL5	S3-S4	-0.33827	0.210784	0.999979	protein.linear.MS1	PSSS2	0	-0.925999
599	A2RTL5	S3-S5	-0.383374	0.158387	0.999979	protein.linear.MS1	PSSS2	0	-2.81352
600	A2RTL5	S4-S5	-0.0451044	0.864861	0.999979	protein.linear.MS1	PSSS2	0	-1.88753
601	A3KFX0	S1-S2	-0.0188078	0.950135	0.999979	protein.linear.MS1	PSSS2	0	-0.137504
602	A3KFX0	S1-S3	-0.0660174	0.826346	0.999979	protein.linear.MS1	PSSS2	0	-0.516015
603	A3KFX0	S1-S4	0.169902	0.573647	0.999979	protein.linear.MS1	PSSS2	0	-1.44201
604	A3KFX0	S1-S5	0.175581	0.561014	0.999979	protein.linear.MS1	PSSS2	0	-3.32954
605	A3KFX0	S2-S3	-0.0472096	0.875296	0.999979	protein.linear.MS1	PSSS2	0	-0.378512
606	A3KFX0	S2-S4	0.18871	0.532371	0.999979	protein.linear.MS1	PSSS2	0	-1.30451
607	A3KFX0	S2-S5	0.194389	0.520233	0.999979	protein.linear.MS1	PSSS2	0	-3.19204
608	A3KFX0	S3-S4	0.23592	0.436312	0.999979	protein.linear.MS1	PSSS2	0	-0.925999
609	A3KFX0	S3-S5	0.241598	0.425523	0.999979	protein.linear.MS1	PSSS2	0	-2.81352
610	A3KFX0	S4-S5	0.00567856	0.984935	0.999979	protein.linear.MS1	PSSS2	0	-1.88753
611	A3KMP2	S1-S2	0.0252788	0.923794	0.999979	protein.linear.MS1	PSSS2	0	-0.137504
612	A3KMP2	S1-S3	-0.127184	0.631291	0.999979	protein.linear.MS1	PSSS2	0	-0.516015
613	A3KMP2	S1-S4	0.301258	0.26193	0.999979	protein.linear.MS1	PSSS2	0	-1.44201
614	A3KMP2	S1-S5	0.201418	0.449232	0.999979	protein.linear.MS1	PSSS2	0	-3.32954
615	A3KMP2	S2-S3	-0.152463	0.565587	0.999979	protein.linear.MS1	PSSS2	0	-0.378512
616	A3KMP2	S2-S4	0.275979	0.302861	0.999979	protein.linear.MS1	PSSS2	0	-1.30451
617	A3KMP2	S2-S5	0.176139	0.507422	0.999979	protein.linear.MS1	PSSS2	0	-3.19204
618	A3KMP2	S3-S4	0.428442	0.116261	0.999979	protein.linear.MS1	PSSS2	0	-0.925999
619	A3KMP2	S3-S5	0.328602	0.22245	0.999979	protein.linear.MS1	PSSS2	0	-2.81352
620	A3KMP2	S4-S5	-0.0998402	0.706057	0.999979	protein.linear.MS1	PSSS2	0	-1.88753
621	A6H5Z3	S1-S2	-0.101121	0.439086	0.999979	protein.linear.MS1	PSSS2	0	-0.137504
622	A6H5Z3	S1-S3	-0.0373699	0.773474	0.999979	protein.linear.MS1	PSSS2	0	-0.516015
623	A6H5Z3	S1-S4	0.0747539	0.565992	0.999979	protein.linear.MS1	PSSS2	0	-1.44201
624	A6H5Z3	S1-S5	0.0778998	0.549904	0.999979	protein.linear.MS1	PSSS2	0	-3.32954
625	A6H5Z3	S2-S3	0.063751	0.624104	0.999979	protein.linear.MS1	PSSS2	0	-0.378512
626	A6H5Z3	S2-S4	0.175875	0.184914	0.999979	protein.linear.MS1	PSSS2	0	-1.30451
627	A6H5Z3	S2-S5	0.179021	0.17752	0.999979	protein.linear.MS1	PSSS2	0	-3.19204
628	A6H5Z3	S3-S4	0.112124	0.391752	0.999979	protein.linear.MS1	PSSS2	0	-0.925999
629	A6H5Z3	S3-S5	0.11527	0.378853	0.999979	protein.linear.MS1	PSSS2	0	-2.81352
630	A6H5Z3	S4-S5	0.00314586	0.980649	0.999979	protein.linear.MS1	PSSS2	0	-1.88753
631	A6H630	S1-S2	-0.0760876	0.397182	0.999979	protein.linear.MS1	PSSS2	0	-0.137504
632	A6H630	S1-S3	-0.0440398	0.621986	0.999979	protein.linear.MS1	PSSS2	0	-0.516015
633	A6H630	S1-S4	-0.137783	0.132854	0.999979	protein.linear.MS1	PSSS2	0	-1.44201
634	A6H630	S1-S5	0.0449215	0.615073	0.999979	protein.linear.MS1	PSSS2	0	-3.32954
635	A6H630	S2-S3	0.0320478	0.719366	0.999979	protein.linear.MS1	PSSS2	0	-0.378512
636	A6H630	S2-S4	-0.0616959	0.491037	0.999979	protein.linear.MS1	PSSS2	0	-1.30451
637	A6H630	S2-S5	0.121009	0.184027	0.999979	protein.linear.MS1	PSSS2	0	-3.19204
638	A6H630	S3-S4	-0.0937437	0.29913	0.999979	protein.linear.MS1	PSSS2	0	-0.925999
639	A6H630	S3-S5	0.0889614	0.32381	0.999979	protein.linear.MS1	PSSS2	0	-2.81352
640	A6H630	S4-S5	0.182705	0.0508415	0.999979	protein.linear.MS1	PSSS2	0	-1.88753
641	A6H6A9	S1-S2	-0.098416	0.565612	0.999979	protein.linear.MS1	PSSS2	0	-0.137504
642	A6H6A9	S1-S3	-0.196359	0.257486	0.999979	protein.linear.MS1	PSSS2	0	-0.516015
643	A6H6A9	S1-S4	-0.0124172	0.941973	0.999979	protein.linear.MS1	PSSS2	0	-1.44201
644	A6H6A9	S1-S5	-0.051797	0.761662	0.999979	protein.linear.MS1	PSSS2	0	-3.32954
645	A6H6A9	S2-S3	-0.0979431	0.567465	0.999979	protein.linear.MS1	PSSS2	0	-0.378512
646	A6H6A9	S2-S4	0.0859988	0.615291	0.999979	protein.linear.MS1	PSSS2	0	-1.30451
647	A6H6A9	S2-S5	0.0466189	0.784823	0.999979	protein.linear.MS1	PSSS2	0	-3.19204
648	A6H6A9	S3-S4	0.183942	0.287856	0.999979	protein.linear.MS1	PSSS2	0	-0.925999
649	A6H6A9	S3-S5	0.144562	0.400984	0.999979	protein.linear.MS1	PSSS2	0	-2.81352
650	A6H6A9	S4-S5	-0.0393798	0.817545	0.999979	protein.linear.MS1	PSSS2	0	-1.88753
651	A6H6E9	S1-S2	-0.0044555	0.974096	0.999979	protein.linear.MS1	PSSS2	0	-0.137504
652	A6H6E9	S1-S3	-0.0643482	0.640022	0.999979	protein.linear.MS1	PSSS2	0	-0.516015
653	A6H6E9	S1-S4	-0.183361	0.191105	0.999979	protein.linear.MS1	PSSS2	0	-1.44201
654	A6H6E9	S1-S5	0.0255514	0.852336	0.999979	protein.linear.MS1	PSSS2	0	-3.32954
655	A6H6E9	S2-S3	-0.0598927	0.663237	0.999979	protein.linear.MS1	PSSS2	0	-0.378512
656	A6H6E9	S2-S4	-0.178905	0.201655	0.999979	protein.linear.MS1	PSSS2	0	-1.30451
657	A6H6E9	S2-S5	0.0300069	0.826993	0.999979	protein.linear.MS1	PSSS2	0	-3.19204
658	A6H6E9	S3-S4	-0.119012	0.390221	0.999979	protein.linear.MS1	PSSS2	0	-0.925999
659	A6H6E9	S3-S5	0.0898997	0.514627	0.999979	protein.linear.MS1	PSSS2	0	-2.81352
660	A6H6E9	S4-S5	0.208912	0.138817	0.999979	protein.linear.MS1	PSSS2	0	-1.88753
661	A6X8Z5	S1-S2	-0.483881	0.123305	0.999979	protein.linear.MS1	PSSS2	0	-0.137504
662	A6X8Z5	S1-S3	-0.0914024	0.764331	0.999979	protein.linear.MS1	PSSS2	0	-0.516015
663	A6X8Z5	S1-S4	0.192037	0.530373	0.999979	protein.linear.MS1	PSSS2	0	-1.44201
664	A6X8Z5	S1-S5	-0.0654926	0.829818	0.999979	protein.linear.MS1	PSSS2	0	-3.32954
665	A6X8Z5	S2-S3	0.392478	0.206706	0.999979	protein.linear.MS1	PSSS2	0	-0.378512
666	A6X8Z5	S2-S4	0.675918	0.0360523	0.978649	protein.linear.MS1	PSSS2	0	-1.30451
667	A6X8Z5	S2-S5	0.418388	0.179461	0.999979	protein.linear.MS1	PSSS2	0	-3.19204
668	A6X8Z5	S3-S4	0.28344	0.357209	0.999979	protein.linear.MS1	PSSS2	0	-0.925999
669	A6X8Z5	S3-S5	0.0259099	0.932203	0.999979	protein.linear.MS1	PSSS2	0	-2.81352
670	A6X8Z5	S4-S5	-0.25753	0.401977	0.999979	protein.linear.MS1	PSSS2	0	-1.88753
671	A7RDN6	S1-S2	0.101643	0.744682	0.999979	protein.linear.MS1	PSSS2	0	-0.137504
672	A7RDN6	S1-S3	0.161637	0.605287	0.999979	protein.linear.MS1	PSSS2	0	-0.516015
673	A7RDN6	S1-S4	0.541232	0.0939964	0.999979	protein.linear.MS1	PSSS2	0	-1.44201
674	A7RDN6	S1-S5	0.120718	0.699081	0.999979	protein.linear.MS1	PSSS2	0	-3.32954
675	A7RDN6	S2-S3	0.0599941	0.847438	0.999979	protein.linear.MS1	PSSS2	0	-0.378512
676	A7RDN6	S2-S4	0.43959	0.168703	0.999979	protein.linear.MS1	PSSS2	0	-1.30451
677	A7RDN6	S2-S5	0.0190752	0.951203	0.999979	protein.linear.MS1	PSSS2	0	-3.19204
678	A7RDN6	S3-S4	0.379595	0.231811	0.999979	protein.linear.MS1	PSSS2	0	-0.925999
679	A7RDN6	S3-S5	-0.0409189	0.895577	0.999979	protein.linear.MS1	PSSS2	0	-2.81352
680	A7RDN6	S4-S5	-0.420514	0.187073	0.999979	protein.linear.MS1	PSSS2	0	-1.88753
681	B0F2B4	S1-S2	0.0915632	0.7707	0.999979	protein.linear.MS1	PSSS2	0	-0.137504
682	B0F2B4	S1-S3	-0.0530863	0.865715	0.999979	protein.linear.MS1	PSSS2	0	-0.516015
683	B0F2B4	S1-S4	-0.0963057	0.759209	0.999979	protein.linear.MS1	PSSS2	0	-1.44201
684	B0F2B4	S1-S5	-0.144646	0.645741	0.999979	protein.linear.MS1	PSSS2	0	-3.32954
685	B0F2B4	S2-S3	-0.14465	0.645733	0.999979	protein.linear.MS1	PSSS2	0	-0.378512
686	B0F2B4	S2-S4	-0.187869	0.551207	0.999979	protein.linear.MS1	PSSS2	0	-1.30451
687	B0F2B4	S2-S5	-0.236209	0.454854	0.999979	protein.linear.MS1	PSSS2	0	-3.19204
688	B0F2B4	S3-S4	-0.0432193	0.890486	0.999979	protein.linear.MS1	PSSS2	0	-0.925999
689	B0F2B4	S3-S5	-0.0915598	0.770708	0.999979	protein.linear.MS1	PSSS2	0	-2.81352
690	B0F2B4	S4-S5	-0.0483404	0.877614	0.999979	protein.linear.MS1	PSSS2	0	-1.88753
691	B0V2N1;B0V2N1-3;B0V2N1-4;B0V2N1-6	S1-S2	-0.223551	0.11812	0.999979	protein.linear.MS1	PSSS2	0	-0.137504
692	B0V2N1;B0V2N1-3;B0V2N1-4;B0V2N1-6	S1-S3	0.0134393	0.922774	0.999979	protein.linear.MS1	PSSS2	0	-0.516015
693	B0V2N1;B0V2N1-3;B0V2N1-4;B0V2N1-6	S1-S4	-0.0838768	0.546982	0.999979	protein.linear.MS1	PSSS2	0	-1.44201
694	B0V2N1;B0V2N1-3;B0V2N1-4;B0V2N1-6	S1-S5	0.0260151	0.851199	0.999979	protein.linear.MS1	PSSS2	0	-3.32954
695	B0V2N1;B0V2N1-3;B0V2N1-4;B0V2N1-6	S2-S3	0.23699	0.0988256	0.999979	protein.linear.MS1	PSSS2	0	-0.378512
696	B0V2N1;B0V2N1-3;B0V2N1-4;B0V2N1-6	S2-S4	0.139674	0.319781	0.999979	protein.linear.MS1	PSSS2	0	-1.30451
697	B0V2N1;B0V2N1-3;B0V2N1-4;B0V2N1-6	S2-S5	0.249566	0.0832874	0.999979	protein.linear.MS1	PSSS2	0	-3.19204
698	B0V2N1;B0V2N1-3;B0V2N1-4;B0V2N1-6	S3-S4	-0.0973162	0.485376	0.999979	protein.linear.MS1	PSSS2	0	-0.925999
699	B0V2N1;B0V2N1-3;B0V2N1-4;B0V2N1-6	S3-S5	0.0125757	0.927721	0.999979	protein.linear.MS1	PSSS2	0	-2.81352
700	B0V2N1;B0V2N1-3;B0V2N1-4;B0V2N1-6	S4-S5	0.109892	0.431568	0.999979	protein.linear.MS1	PSSS2	0	-1.88753
701	B1AR13	S1-S2	-0.00606818	0.962259	0.999979	protein.linear.MS1	PSSS2	0	-0.137504
702	B1AR13	S1-S3	0.0907304	0.482018	0.999979	protein.linear.MS1	PSSS2	0	-0.516015
703	B1AR13	S1-S4	-0.0307331	0.810732	0.999979	protein.linear.MS1	PSSS2	0	-1.44201
704	B1AR13	S1-S5	0.0334091	0.794632	0.999979	protein.linear.MS1	PSSS2	0	-3.32954
705	B1AR13	S2-S3	0.0967986	0.453595	0.999979	protein.linear.MS1	PSSS2	0	-0.378512
706	B1AR13	S2-S4	-0.0246649	0.847549	0.999979	protein.linear.MS1	PSSS2	0	-1.30451
707	B1AR13	S2-S5	0.0394773	0.758483	0.999979	protein.linear.MS1	PSSS2	0	-3.19204
708	B1AR13	S3-S4	-0.121463	0.348968	0.999979	protein.linear.MS1	PSSS2	0	-0.925999
709	B1AR13	S3-S5	-0.0573213	0.655699	0.999979	protein.linear.MS1	PSSS2	0	-2.81352
710	B1AR13	S4-S5	0.0641422	0.618064	0.999979	protein.linear.MS1	PSSS2	0	-1.88753
711	B1AS29	S1-S2	-0.0818525	0.670062	0.999979	protein.linear.MS1	PSSS2	0	-0.137504
712	B1AS29	S1-S3	0.0718336	0.708322	0.999979	protein.linear.MS1	PSSS2	0	-0.516015
713	B1AS29	S1-S4	0.213511	0.272685	0.999979	protein.linear.MS1	PSSS2	0	-1.44201
714	B1AS29	S1-S5	0.28975	0.1415	0.999979	protein.linear.MS1	PSSS2	0	-3.32954
715	B1AS29	S2-S3	0.153686	0.426399	0.999979	protein.linear.MS1	PSSS2	0	-0.378512
716	B1AS29	S2-S4	0.295363	0.134353	0.999979	protein.linear.MS1	PSSS2	0	-1.30451
717	B1AS29	S2-S5	0.371603	0.0636865	0.999979	protein.linear.MS1	PSSS2	0	-3.19204
718	B1AS29	S3-S4	0.141677	0.462888	0.999979	protein.linear.MS1	PSSS2	0	-0.925999
719	B1AS29	S3-S5	0.217917	0.263211	0.999979	protein.linear.MS1	PSSS2	0	-2.81352
720	B1AS29	S4-S5	0.0762396	0.691391	0.999979	protein.linear.MS1	PSSS2	0	-1.88753
721	B1AVZ0	S1-S2	0.132339	0.647436	0.999979	protein.linear.MS1	PSSS2	0	-0.137504
722	B1AVZ0	S1-S3	0.00734836	0.979687	0.999979	protein.linear.MS1	PSSS2	0	-0.516015
723	B1AVZ0	S1-S4	0.310057	0.2896	0.999979	protein.linear.MS1	PSSS2	0	-1.44201
724	B1AVZ0	S1-S5	-0.00132878	0.996326	0.999979	protein.linear.MS1	PSSS2	0	-3.32954
725	B1AVZ0	S2-S3	-0.124991	0.6657	0.999979	protein.linear.MS1	PSSS2	0	-0.378512
726	B1AVZ0	S2-S4	0.177718	0.539984	0.999979	protein.linear.MS1	PSSS2	0	-1.30451
727	B1AVZ0	S2-S5	-0.133668	0.644158	0.999979	protein.linear.MS1	PSSS2	0	-3.19204
728	B1AVZ0	S3-S4	0.302709	0.300864	0.999979	protein.linear.MS1	PSSS2	0	-0.925999
729	B1AVZ0	S3-S5	-0.00867714	0.976015	0.999979	protein.linear.MS1	PSSS2	0	-2.81352
730	B1AVZ0	S4-S5	-0.311386	0.287596	0.999979	protein.linear.MS1	PSSS2	0	-1.88753
731	B1AXH1	S1-S2	0.00679791	0.962594	0.999979	protein.linear.MS1	PSSS2	0	-0.137504
732	B1AXH1	S1-S3	0.0936973	0.520212	0.999979	protein.linear.MS1	PSSS2	0	-0.516015
733	B1AXH1	S1-S4	0.158954	0.279987	0.999979	protein.linear.MS1	PSSS2	0	-1.44201
734	B1AXH1	S1-S5	0.204347	0.168853	0.999979	protein.linear.MS1	PSSS2	0	-3.32954
735	B1AXH1	S2-S3	0.0868994	0.550638	0.999979	protein.linear.MS1	PSSS2	0	-0.378512
736	B1AXH1	S2-S4	0.152156	0.300476	0.999979	protein.linear.MS1	PSSS2	0	-1.30451
737	B1AXH1	S2-S5	0.19755	0.182804	0.999979	protein.linear.MS1	PSSS2	0	-3.19204
738	B1AXH1	S3-S4	0.065257	0.653391	0.999979	protein.linear.MS1	PSSS2	0	-0.925999
739	B1AXH1	S3-S5	0.11065	0.448571	0.999979	protein.linear.MS1	PSSS2	0	-2.81352
740	B1AXH1	S4-S5	0.0453932	0.754447	0.999979	protein.linear.MS1	PSSS2	0	-1.88753
741	B1AXP6;B1AXP6-2;B1AXP6-3;B1AXP6-4	S1-S2	-0.0389314	0.65686	0.999979	protein.linear.MS1	PSSS2	0	-0.137504
742	B1AXP6;B1AXP6-2;B1AXP6-3;B1AXP6-4	S1-S3	0.0270185	0.757539	0.999979	protein.linear.MS1	PSSS2	0	-0.516015
743	B1AXP6;B1AXP6-2;B1AXP6-3;B1AXP6-4	S1-S4	0.015604	0.85838	0.999979	protein.linear.MS1	PSSS2	0	-1.44201
744	B1AXP6;B1AXP6-2;B1AXP6-3;B1AXP6-4	S1-S5	0.0418038	0.633472	0.999979	protein.linear.MS1	PSSS2	0	-3.32954
745	B1AXP6;B1AXP6-2;B1AXP6-3;B1AXP6-4	S2-S3	0.06595	0.453816	0.999979	protein.linear.MS1	PSSS2	0	-0.378512
746	B1AXP6;B1AXP6-2;B1AXP6-3;B1AXP6-4	S2-S4	0.0545354	0.534721	0.999979	protein.linear.MS1	PSSS2	0	-1.30451
747	B1AXP6;B1AXP6-2;B1AXP6-3;B1AXP6-4	S2-S5	0.0807352	0.360831	0.999979	protein.linear.MS1	PSSS2	0	-3.19204
748	B1AXP6;B1AXP6-2;B1AXP6-3;B1AXP6-4	S3-S4	-0.0114145	0.896129	0.999979	protein.linear.MS1	PSSS2	0	-0.925999
749	B1AXP6;B1AXP6-2;B1AXP6-3;B1AXP6-4	S3-S5	0.0147853	0.865733	0.999979	protein.linear.MS1	PSSS2	0	-2.81352
750	B1AXP6;B1AXP6-2;B1AXP6-3;B1AXP6-4	S4-S5	0.0261998	0.764649	0.999979	protein.linear.MS1	PSSS2	0	-1.88753
751	B1AXV0	S1-S2	-0.471658	0.0356093	0.978014	protein.linear.MS1	PSSS2	0	-0.137504
752	B1AXV0	S1-S3	-0.287994	0.184046	0.999979	protein.linear.MS1	PSSS2	0	-0.516015
753	B1AXV0	S1-S4	-0.461426	0.0393594	0.994314	protein.linear.MS1	PSSS2	0	-1.44201
754	B1AXV0	S1-S5	-0.483264	0.0317546	0.958805	protein.linear.MS1	PSSS2	0	-3.32954
755	B1AXV0	S2-S3	0.183664	0.390633	0.999979	protein.linear.MS1	PSSS2	0	-0.378512
756	B1AXV0	S2-S4	0.0102327	0.961492	0.999979	protein.linear.MS1	PSSS2	0	-1.30451
757	B1AXV0	S2-S5	-0.0116058	0.956331	0.999979	protein.linear.MS1	PSSS2	0	-3.19204
758	B1AXV0	S3-S4	-0.173431	0.417103	0.999979	protein.linear.MS1	PSSS2	0	-0.925999
759	B1AXV0	S3-S5	-0.19527	0.361972	0.999979	protein.linear.MS1	PSSS2	0	-2.81352
760	B1AXV0	S4-S5	-0.0218385	0.91794	0.999979	protein.linear.MS1	PSSS2	0	-1.88753
761	B1AY13	S1-S2	-0.0582939	0.693977	0.999979	protein.linear.MS1	PSSS2	0	-0.137504
762	B1AY13	S1-S3	-0.22443	0.139987	0.999979	protein.linear.MS1	PSSS2	0	-0.516015
763	B1AY13	S1-S4	-0.117027	0.432314	0.999979	protein.linear.MS1	PSSS2	0	-1.44201
764	B1AY13	S1-S5	-0.0616789	0.677254	0.999979	protein.linear.MS1	PSSS2	0	-3.32954
765	B1AY13	S2-S3	-0.166136	0.268689	0.999979	protein.linear.MS1	PSSS2	0	-0.378512
766	B1AY13	S2-S4	-0.0587335	0.691796	0.999979	protein.linear.MS1	PSSS2	0	-1.30451
767	B1AY13	S2-S5	-0.00338499	0.981736	0.999979	protein.linear.MS1	PSSS2	0	-3.19204
768	B1AY13	S3-S4	0.107403	0.470574	0.999979	protein.linear.MS1	PSSS2	0	-0.925999
769	B1AY13	S3-S5	0.162751	0.278268	0.999979	protein.linear.MS1	PSSS2	0	-2.81352
770	B1AY13	S4-S5	0.0553485	0.708661	0.999979	protein.linear.MS1	PSSS2	0	-1.88753
771	B1AZA5	S1-S2	1.00339	0.124656	0.999979	protein.linear.MS1	PSSS2	0	-0.137504
772	B1AZA5	S1-S3	1.15312	0.0803595	0.999979	protein.linear.MS1	PSSS2	0	-0.516015
773	B1AZA5	S1-S4	-0.403592	0.526455	0.999979	protein.linear.MS1	PSSS2	0	-1.44201
774	B1AZA5	S1-S5	1.07685	0.100845	0.999979	protein.linear.MS1	PSSS2	0	-3.32954
775	B1AZA5	S2-S3	0.149723	0.813413	0.999979	protein.linear.MS1	PSSS2	0	-0.378512
776	B1AZA5	S2-S4	-1.40698	0.0360499	0.978649	protein.linear.MS1	PSSS2	0	-1.30451
777	B1AZA5	S2-S5	0.0734578	0.907761	0.999979	protein.linear.MS1	PSSS2	0	-3.19204
778	B1AZA5	S3-S4	-1.55671	0.021847	0.856898	protein.linear.MS1	PSSS2	0	-0.925999
779	B1AZA5	S3-S5	-0.0762648	0.904254	0.999979	protein.linear.MS1	PSSS2	0	-2.81352
780	B1AZA5	S4-S5	1.48044	0.0282608	0.93318	protein.linear.MS1	PSSS2	0	-1.88753
781	B1AZI6	S1-S2	0.0425138	0.774118	0.999979	protein.linear.MS1	PSSS2	0	-0.137504
782	B1AZI6	S1-S3	-0.0478794	0.746602	0.999979	protein.linear.MS1	PSSS2	0	-0.516015
783	B1AZI6	S1-S4	0.116057	0.436437	0.999979	protein.linear.MS1	PSSS2	0	-1.44201
784	B1AZI6	S1-S5	-0.0253382	0.864095	0.999979	protein.linear.MS1	PSSS2	0	-3.32954
785	B1AZI6	S2-S3	-0.0903933	0.543208	0.999979	protein.linear.MS1	PSSS2	0	-0.378512
786	B1AZI6	S2-S4	0.0735436	0.620298	0.999979	protein.linear.MS1	PSSS2	0	-1.30451
787	B1AZI6	S2-S5	-0.067852	0.647456	0.999979	protein.linear.MS1	PSSS2	0	-3.19204
788	B1AZI6	S3-S4	0.163937	0.275252	0.999979	protein.linear.MS1	PSSS2	0	-0.925999
789	B1AZI6	S3-S5	0.0225413	0.878965	0.999979	protein.linear.MS1	PSSS2	0	-2.81352
790	B1AZI6	S4-S5	-0.141396	0.34484	0.999979	protein.linear.MS1	PSSS2	0	-1.88753
791	B1AZP2-3	S1-S2	-0.000271912	0.998986	0.999979	protein.linear.MS1	PSSS2	0	-0.137504
792	B1AZP2-3	S1-S3	-0.034711	0.871199	0.999979	protein.linear.MS1	PSSS2	0	-0.516015
793	B1AZP2-3	S1-S4	0.130697	0.543309	0.999979	protein.linear.MS1	PSSS2	0	-1.44201
794	B1AZP2-3	S1-S5	-0.0401751	0.851162	0.999979	protein.linear.MS1	PSSS2	0	-3.32954
795	B1AZP2-3	S2-S3	-0.0344391	0.872199	0.999979	protein.linear.MS1	PSSS2	0	-0.378512
796	B1AZP2-3	S2-S4	0.130969	0.542479	0.999979	protein.linear.MS1	PSSS2	0	-1.30451
797	B1AZP2-3	S2-S5	-0.0399031	0.852156	0.999979	protein.linear.MS1	PSSS2	0	-3.19204
798	B1AZP2-3	S3-S4	0.165408	0.44303	0.999979	protein.linear.MS1	PSSS2	0	-0.925999
799	B1AZP2-3	S3-S5	-0.00546404	0.979631	0.999979	protein.linear.MS1	PSSS2	0	-2.81352
800	B1AZP2-3	S4-S5	-0.170872	0.428342	0.999979	protein.linear.MS1	PSSS2	0	-1.88753
801	B1AZP2-2	S1-S2	0.0442891	0.691785	0.999979	protein.linear.MS1	PSSS2	0	-0.137504
802	B1AZP2-2	S1-S3	0.0337827	0.762161	0.999979	protein.linear.MS1	PSSS2	0	-0.516015
803	B1AZP2-2	S1-S4	0.164831	0.150018	0.999979	protein.linear.MS1	PSSS2	0	-1.44201
804	B1AZP2-2	S1-S5	0.287646	0.0166754	0.794788	protein.linear.MS1	PSSS2	0	-3.32954
805	B1AZP2-2	S2-S3	-0.0105064	0.924933	0.999979	protein.linear.MS1	PSSS2	0	-0.378512
806	B1AZP2-2	S2-S4	0.120542	0.28664	0.999979	protein.linear.MS1	PSSS2	0	-1.30451
807	B1AZP2-2	S2-S5	0.243357	0.0389171	0.992873	protein.linear.MS1	PSSS2	0	-3.19204
808	B1AZP2-2	S3-S4	0.131049	0.247921	0.999979	protein.linear.MS1	PSSS2	0	-0.925999
809	B1AZP2-2	S3-S5	0.253863	0.0319783	0.958805	protein.linear.MS1	PSSS2	0	-2.81352
810	B1AZP2-2	S4-S5	0.122815	0.277911	0.999979	protein.linear.MS1	PSSS2	0	-1.88753
811	B2RPU2	S1-S2	0.0243253	0.823727	0.999979	protein.linear.MS1	PSSS2	0	-0.137504
812	B2RPU2	S1-S3	-0.0129024	0.905905	0.999979	protein.linear.MS1	PSSS2	0	-0.516015
813	B2RPU2	S1-S4	-0.0163441	0.880986	0.999979	protein.linear.MS1	PSSS2	0	-1.44201
814	B2RPU2	S1-S5	0.00703033	0.948639	0.999979	protein.linear.MS1	PSSS2	0	-3.32954
815	B2RPU2	S2-S3	-0.0372277	0.733393	0.999979	protein.linear.MS1	PSSS2	0	-0.378512
816	B2RPU2	S2-S4	-0.0406694	0.709893	0.999979	protein.linear.MS1	PSSS2	0	-1.30451
817	B2RPU2	S2-S5	-0.0172949	0.874122	0.999979	protein.linear.MS1	PSSS2	0	-3.19204
818	B2RPU2	S3-S4	-0.00344168	0.974842	0.999979	protein.linear.MS1	PSSS2	0	-0.925999
819	B2RPU2	S3-S5	0.0199328	0.855137	0.999979	protein.linear.MS1	PSSS2	0	-2.81352
820	B2RPU2	S4-S5	0.0233744	0.830503	0.999979	protein.linear.MS1	PSSS2	0	-1.88753
821	B2RQC6	S1-S2	0.080255	0.586697	0.999979	protein.linear.MS1	PSSS2	0	-0.137504
822	B2RQC6	S1-S3	-0.0495488	0.736558	0.999979	protein.linear.MS1	PSSS2	0	-0.516015
823	B2RQC6	S1-S4	-0.00164146	0.991095	0.999979	protein.linear.MS1	PSSS2	0	-1.44201
824	B2RQC6	S1-S5	-0.235296	0.120898	0.999979	protein.linear.MS1	PSSS2	0	-3.32954
825	B2RQC6	S2-S3	-0.129804	0.38212	0.999979	protein.linear.MS1	PSSS2	0	-0.378512
826	B2RQC6	S2-S4	-0.0818965	0.579126	0.999979	protein.linear.MS1	PSSS2	0	-1.30451
827	B2RQC6	S2-S5	-0.315551	0.0420104	0.999979	protein.linear.MS1	PSSS2	0	-3.19204
828	B2RQC6	S3-S4	0.0479073	0.744954	0.999979	protein.linear.MS1	PSSS2	0	-0.925999
829	B2RQC6	S3-S5	-0.185747	0.215593	0.999979	protein.linear.MS1	PSSS2	0	-2.81352
830	B2RQC6	S4-S5	-0.233654	0.123359	0.999979	protein.linear.MS1	PSSS2	0	-1.88753
831	B2RR83	S1-S2	-0.0060852	0.981188	0.999979	protein.linear.MS1	PSSS2	0	-0.137504
832	B2RR83	S1-S3	0.0172584	0.946683	0.999979	protein.linear.MS1	PSSS2	0	-0.516015
833	B2RR83	S1-S4	-0.022794	0.929624	0.999979	protein.linear.MS1	PSSS2	0	-1.44201
834	B2RR83	S1-S5	0.116099	0.653626	0.999979	protein.linear.MS1	PSSS2	0	-3.32954
835	B2RR83	S2-S3	0.0233436	0.927932	0.999979	protein.linear.MS1	PSSS2	0	-0.378512
836	B2RR83	S2-S4	-0.0167088	0.948378	0.999979	protein.linear.MS1	PSSS2	0	-1.30451
837	B2RR83	S2-S5	0.122185	0.636841	0.999979	protein.linear.MS1	PSSS2	0	-3.19204
838	B2RR83	S3-S4	-0.0400524	0.876698	0.999979	protein.linear.MS1	PSSS2	0	-0.925999
839	B2RR83	S3-S5	0.098841	0.702242	0.999979	protein.linear.MS1	PSSS2	0	-2.81352
840	B2RR83	S4-S5	0.138893	0.591793	0.999979	protein.linear.MS1	PSSS2	0	-1.88753
841	P08752	S1-S2	-0.0607644	0.575901	0.999979	protein.linear.MS1	PSSS2	0	-0.137504
842	P08752	S1-S3	-0.0853569	0.433767	0.999979	protein.linear.MS1	PSSS2	0	-0.516015
843	P08752	S1-S4	-0.277109	0.0173726	0.796629	protein.linear.MS1	PSSS2	0	-1.44201
844	P08752	S1-S5	-0.146606	0.18524	0.999979	protein.linear.MS1	PSSS2	0	-3.32954
845	P08752	S2-S3	-0.0245925	0.820307	0.999979	protein.linear.MS1	PSSS2	0	-0.378512
846	P08752	S2-S4	-0.216344	0.056454	0.999979	protein.linear.MS1	PSSS2	0	-1.30451
847	P08752	S2-S5	-0.0858413	0.431203	0.999979	protein.linear.MS1	PSSS2	0	-3.19204
848	P08752	S3-S4	-0.191752	0.0878526	0.999979	protein.linear.MS1	PSSS2	0	-0.925999
849	P08752	S3-S5	-0.0612488	0.572887	0.999979	protein.linear.MS1	PSSS2	0	-2.81352
850	P08752	S4-S5	0.130503	0.236154	0.999979	protein.linear.MS1	PSSS2	0	-1.88753
851	P21279	S1-S2	0.0197883	0.818721	0.999979	protein.linear.MS1	PSSS2	0	-0.137504
852	P21279	S1-S3	-0.0338351	0.695516	0.999979	protein.linear.MS1	PSSS2	0	-0.516015
853	P21279	S1-S4	0.0633757	0.465674	0.999979	protein.linear.MS1	PSSS2	0	-1.44201
854	P21279	S1-S5	-0.0873729	0.317428	0.999979	protein.linear.MS1	PSSS2	0	-3.32954
855	P21279	S2-S3	-0.0536234	0.536272	0.999979	protein.linear.MS1	PSSS2	0	-0.378512
856	P21279	S2-S4	0.0435874	0.614584	0.999979	protein.linear.MS1	PSSS2	0	-1.30451
857	P21279	S2-S5	-0.107161	0.223021	0.999979	protein.linear.MS1	PSSS2	0	-3.19204
858	P21279	S3-S4	0.0972108	0.267417	0.999979	protein.linear.MS1	PSSS2	0	-0.925999
859	P21279	S3-S5	-0.0535378	0.536917	0.999979	protein.linear.MS1	PSSS2	0	-2.81352
860	P21279	S4-S5	-0.150749	0.0921201	0.999979	protein.linear.MS1	PSSS2	0	-1.88753
861	B2RSH2	S1-S2	-0.1317	0.26864	0.999979	protein.linear.MS1	PSSS2	0	-0.137504
862	B2RSH2	S1-S3	-0.104642	0.376725	0.999979	protein.linear.MS1	PSSS2	0	-0.516015
863	B2RSH2	S1-S4	-0.187325	0.12124	0.999979	protein.linear.MS1	PSSS2	0	-1.44201
864	B2RSH2	S1-S5	0.071894	0.54153	0.999979	protein.linear.MS1	PSSS2	0	-3.32954
865	B2RSH2	S2-S3	0.0270579	0.817542	0.999979	protein.linear.MS1	PSSS2	0	-0.378512
866	B2RSH2	S2-S4	-0.0556246	0.636037	0.999979	protein.linear.MS1	PSSS2	0	-1.30451
867	B2RSH2	S2-S5	0.203594	0.0938765	0.999979	protein.linear.MS1	PSSS2	0	-3.19204
868	B2RSH2	S3-S4	-0.0826826	0.483273	0.999979	protein.linear.MS1	PSSS2	0	-0.925999
869	B2RSH2	S3-S5	0.176536	0.14287	0.999979	protein.linear.MS1	PSSS2	0	-2.81352
870	B2RSH2	S4-S5	0.259219	0.036644	0.97896	protein.linear.MS1	PSSS2	0	-1.88753
871	B2RUJ5;B2RUJ5-3	S1-S2	-0.141875	0.428386	0.999979	protein.linear.MS1	PSSS2	0	-0.137504
872	B2RUJ5;B2RUJ5-3	S1-S3	0.0600709	0.735717	0.999979	protein.linear.MS1	PSSS2	0	-0.516015
873	B2RUJ5;B2RUJ5-3	S1-S4	-0.00417903	0.981239	0.999979	protein.linear.MS1	PSSS2	0	-1.44201
874	B2RUJ5;B2RUJ5-3	S1-S5	0.454546	0.0175047	0.796629	protein.linear.MS1	PSSS2	0	-3.32954
875	B2RUJ5;B2RUJ5-3	S2-S3	0.201946	0.26345	0.999979	protein.linear.MS1	PSSS2	0	-0.378512
876	B2RUJ5;B2RUJ5-3	S2-S4	0.137696	0.441904	0.999979	protein.linear.MS1	PSSS2	0	-1.30451
877	B2RUJ5;B2RUJ5-3	S2-S5	0.596421	0.00285263	0.345284	protein.linear.MS1	PSSS2	0	-3.19204
878	B2RUJ5;B2RUJ5-3	S3-S4	-0.0642499	0.718147	0.999979	protein.linear.MS1	PSSS2	0	-0.925999
879	B2RUJ5;B2RUJ5-3	S3-S5	0.394475	0.0360388	0.978649	protein.linear.MS1	PSSS2	0	-2.81352
880	B2RUJ5;B2RUJ5-3	S4-S5	0.458725	0.0166258	0.794788	protein.linear.MS1	PSSS2	0	-1.88753
881	B2RUR8	S1-S2	0.0343413	0.848859	0.999979	protein.linear.MS1	PSSS2	0	-0.137504
882	B2RUR8	S1-S3	-0.0490939	0.785382	0.999979	protein.linear.MS1	PSSS2	0	-0.516015
883	B2RUR8	S1-S4	-0.483718	0.0132056	0.738165	protein.linear.MS1	PSSS2	0	-1.44201
884	B2RUR8	S1-S5	-0.194342	0.287577	0.999979	protein.linear.MS1	PSSS2	0	-3.32954
885	B2RUR8	S2-S3	-0.0834352	0.644102	0.999979	protein.linear.MS1	PSSS2	0	-0.378512
886	B2RUR8	S2-S4	-0.518059	0.00861163	0.620184	protein.linear.MS1	PSSS2	0	-1.30451
887	B2RUR8	S2-S5	-0.228683	0.213266	0.999979	protein.linear.MS1	PSSS2	0	-3.19204
888	B2RUR8	S3-S4	-0.434624	0.0239514	0.886252	protein.linear.MS1	PSSS2	0	-0.925999
889	B2RUR8	S3-S5	-0.145248	0.423803	0.999979	protein.linear.MS1	PSSS2	0	-2.81352
890	B2RUR8	S4-S5	0.289376	0.119429	0.999979	protein.linear.MS1	PSSS2	0	-1.88753
891	B2RX12;B2RX12-2;B2RX12-3	S1-S2	0.0485291	0.53972	0.999979	protein.linear.MS1	PSSS2	0	-0.137504
892	B2RX12;B2RX12-2;B2RX12-3	S1-S3	-0.0885572	0.268334	0.999979	protein.linear.MS1	PSSS2	0	-0.516015
893	B2RX12;B2RX12-2;B2RX12-3	S1-S4	-0.0948005	0.237083	0.999979	protein.linear.MS1	PSSS2	0	-1.44201
894	B2RX12;B2RX12-2;B2RX12-3	S1-S5	-0.262786	0.00298475	0.352773	protein.linear.MS1	PSSS2	0	-3.32954
895	B2RX12;B2RX12-2;B2RX12-3	S2-S3	-0.137086	0.0932584	0.999979	protein.linear.MS1	PSSS2	0	-0.378512
896	B2RX12;B2RX12-2;B2RX12-3	S2-S4	-0.14333	0.0802339	0.999979	protein.linear.MS1	PSSS2	0	-1.30451
897	B2RX12;B2RX12-2;B2RX12-3	S2-S5	-0.311315	0.000699294	0.130379	protein.linear.MS1	PSSS2	0	-3.19204
898	B2RX12;B2RX12-2;B2RX12-3	S3-S4	-0.00624329	0.93682	0.999979	protein.linear.MS1	PSSS2	0	-0.925999
899	B2RX12;B2RX12-2;B2RX12-3	S3-S5	-0.174229	0.0366039	0.97896	protein.linear.MS1	PSSS2	0	-2.81352
900	B2RX12;B2RX12-2;B2RX12-3	S4-S5	-0.167986	0.043108	0.999979	protein.linear.MS1	PSSS2	0	-1.88753
901	B2RXC1	S1-S2	-0.00873071	0.955857	0.999979	protein.linear.MS1	PSSS2	0	-0.137504
902	B2RXC1	S1-S3	0.0194126	0.902061	0.999979	protein.linear.MS1	PSSS2	0	-0.516015
903	B2RXC1	S1-S4	0.228802	0.15741	0.999979	protein.linear.MS1	PSSS2	0	-1.44201
904	B2RXC1	S1-S5	-0.0133742	0.932429	0.999979	protein.linear.MS1	PSSS2	0	-3.32954
905	B2RXC1	S2-S3	0.0281433	0.858436	0.999979	protein.linear.MS1	PSSS2	0	-0.378512
906	B2RXC1	S2-S4	0.237533	0.142926	0.999979	protein.linear.MS1	PSSS2	0	-1.30451
907	B2RXC1	S2-S5	-0.00464352	0.976513	0.999979	protein.linear.MS1	PSSS2	0	-3.19204
908	B2RXC1	S3-S4	0.20939	0.193907	0.999979	protein.linear.MS1	PSSS2	0	-0.925999
909	B2RXC1	S3-S5	-0.0327869	0.835413	0.999979	protein.linear.MS1	PSSS2	0	-2.81352
910	B2RXC1	S4-S5	-0.242176	0.135682	0.999979	protein.linear.MS1	PSSS2	0	-1.88753
911	B2RXR6	S1-S2	-0.21257	0.611217	0.999979	protein.linear.MS1	PSSS2	0	-0.137504
912	B2RXR6	S1-S3	0.18327	0.660922	0.999979	protein.linear.MS1	PSSS2	0	-0.516015
913	B2RXR6	S1-S4	0.0192699	0.963124	0.999979	protein.linear.MS1	PSSS2	0	-1.44201
914	B2RXR6	S1-S5	0.114377	0.78396	0.999979	protein.linear.MS1	PSSS2	0	-3.32954
915	B2RXR6	S2-S3	0.395839	0.347695	0.999979	protein.linear.MS1	PSSS2	0	-0.378512
916	B2RXR6	S2-S4	0.231839	0.579528	0.999979	protein.linear.MS1	PSSS2	0	-1.30451
917	B2RXR6	S2-S5	0.326947	0.436342	0.999979	protein.linear.MS1	PSSS2	0	-3.19204
918	B2RXR6	S3-S4	-0.164	0.694533	0.999979	protein.linear.MS1	PSSS2	0	-0.925999
919	B2RXR6	S3-S5	-0.0688926	0.868758	0.999979	protein.linear.MS1	PSSS2	0	-2.81352
920	B2RXR6	S4-S5	0.0951073	0.819616	0.999979	protein.linear.MS1	PSSS2	0	-1.88753
921	B2RXS4	S1-S2	-0.0699086	0.334432	0.999979	protein.linear.MS1	PSSS2	0	-0.137504
922	B2RXS4	S1-S3	-0.0596959	0.408323	0.999979	protein.linear.MS1	PSSS2	0	-0.516015
923	B2RXS4	S1-S4	-0.0624718	0.387264	0.999979	protein.linear.MS1	PSSS2	0	-1.44201
924	B2RXS4	S1-S5	-0.0765241	0.291825	0.999979	protein.linear.MS1	PSSS2	0	-3.32954
925	B2RXS4	S2-S3	0.0102127	0.886557	0.999979	protein.linear.MS1	PSSS2	0	-0.378512
926	B2RXS4	S2-S4	0.00743682	0.91725	0.999979	protein.linear.MS1	PSSS2	0	-1.30451
927	B2RXS4	S2-S5	-0.00661551	0.926359	0.999979	protein.linear.MS1	PSSS2	0	-3.19204
928	B2RXS4	S3-S4	-0.0027759	0.969061	0.999979	protein.linear.MS1	PSSS2	0	-0.925999
929	B2RXS4	S3-S5	-0.0168282	0.814231	0.999979	protein.linear.MS1	PSSS2	0	-2.81352
930	B2RXS4	S4-S5	-0.0140523	0.844412	0.999979	protein.linear.MS1	PSSS2	0	-1.88753
931	B2RY56	S1-S2	-0.0130449	0.899007	0.999979	protein.linear.MS1	PSSS2	0	-0.137504
932	B2RY56	S1-S3	0.00312595	0.975733	0.999979	protein.linear.MS1	PSSS2	0	-0.516015
933	B2RY56	S1-S4	0.107984	0.3	0.999979	protein.linear.MS1	PSSS2	0	-1.44201
934	B2RY56	S1-S5	0.0362944	0.724371	0.999979	protein.linear.MS1	PSSS2	0	-3.32954
935	B2RY56	S2-S3	0.0161709	0.875	0.999979	protein.linear.MS1	PSSS2	0	-0.378512
936	B2RY56	S2-S4	0.121029	0.247002	0.999979	protein.linear.MS1	PSSS2	0	-1.30451
937	B2RY56	S2-S5	0.0493394	0.632137	0.999979	protein.linear.MS1	PSSS2	0	-3.19204
938	B2RY56	S3-S4	0.104858	0.313837	0.999979	protein.linear.MS1	PSSS2	0	-0.925999
939	B2RY56	S3-S5	0.0331685	0.747197	0.999979	protein.linear.MS1	PSSS2	0	-2.81352
940	B2RY56	S4-S5	-0.0716898	0.488094	0.999979	protein.linear.MS1	PSSS2	0	-1.88753
941	B9EHT4	S1-S2	-0.14659	0.395042	0.999979	protein.linear.MS1	PSSS2	0	-0.137504
942	B9EHT4	S1-S3	-0.279446	0.113126	0.999979	protein.linear.MS1	PSSS2	0	-0.516015
943	B9EHT4	S1-S4	-0.205277	0.237694	0.999979	protein.linear.MS1	PSSS2	0	-1.44201
944	B9EHT4	S1-S5	0.00576846	0.973053	0.999979	protein.linear.MS1	PSSS2	0	-3.32954
945	B9EHT4	S2-S3	-0.132856	0.440063	0.999979	protein.linear.MS1	PSSS2	0	-0.378512
946	B9EHT4	S2-S4	-0.0586879	0.731481	0.999979	protein.linear.MS1	PSSS2	0	-1.30451
947	B9EHT4	S2-S5	0.152358	0.377057	0.999979	protein.linear.MS1	PSSS2	0	-3.19204
948	B9EHT4	S3-S4	0.0741684	0.664807	0.999979	protein.linear.MS1	PSSS2	0	-0.925999
949	B9EHT4	S3-S5	0.285214	0.106324	0.999979	protein.linear.MS1	PSSS2	0	-2.81352
950	B9EHT4	S4-S5	0.211046	0.225225	0.999979	protein.linear.MS1	PSSS2	0	-1.88753
951	B9EJA2;B9EJA2-2;B9EJA2-3;B9EJA2-4;B9EJA2-5	S1-S2	0.1317	0.213229	0.999979	protein.linear.MS1	PSSS2	0	-0.137504
952	B9EJA2;B9EJA2-2;B9EJA2-3;B9EJA2-4;B9EJA2-5	S1-S3	0.00874248	0.932833	0.999979	protein.linear.MS1	PSSS2	0	-0.516015
953	B9EJA2;B9EJA2-2;B9EJA2-3;B9EJA2-4;B9EJA2-5	S1-S4	0.274025	0.0145463	0.756133	protein.linear.MS1	PSSS2	0	-1.44201
954	B9EJA2;B9EJA2-2;B9EJA2-3;B9EJA2-4;B9EJA2-5	S1-S5	0.144075	0.174917	0.999979	protein.linear.MS1	PSSS2	0	-3.32954
955	B9EJA2;B9EJA2-2;B9EJA2-3;B9EJA2-4;B9EJA2-5	S2-S3	-0.122958	0.244021	0.999979	protein.linear.MS1	PSSS2	0	-0.378512
956	B9EJA2;B9EJA2-2;B9EJA2-3;B9EJA2-4;B9EJA2-5	S2-S4	0.142325	0.179973	0.999979	protein.linear.MS1	PSSS2	0	-1.30451
957	B9EJA2;B9EJA2-2;B9EJA2-3;B9EJA2-4;B9EJA2-5	S2-S5	0.0123746	0.905049	0.999979	protein.linear.MS1	PSSS2	0	-3.19204
958	B9EJA2;B9EJA2-2;B9EJA2-3;B9EJA2-4;B9EJA2-5	S3-S4	0.265283	0.0175081	0.796629	protein.linear.MS1	PSSS2	0	-0.925999
959	B9EJA2;B9EJA2-2;B9EJA2-3;B9EJA2-4;B9EJA2-5	S3-S5	0.135332	0.201359	0.999979	protein.linear.MS1	PSSS2	0	-2.81352
960	B9EJA2;B9EJA2-2;B9EJA2-3;B9EJA2-4;B9EJA2-5	S4-S5	-0.129951	0.219137	0.999979	protein.linear.MS1	PSSS2	0	-1.88753
961	B9EKR1	S1-S2	-0.0748688	0.500424	0.999979	protein.linear.MS1	PSSS2	0	-0.137504
962	B9EKR1	S1-S3	-0.00890517	0.935755	0.999979	protein.linear.MS1	PSSS2	0	-0.516015
963	B9EKR1	S1-S4	0.00904681	0.934735	0.999979	protein.linear.MS1	PSSS2	0	-1.44201
964	B9EKR1	S1-S5	0.082154	0.460196	0.999979	protein.linear.MS1	PSSS2	0	-3.32954
965	B9EKR1	S2-S3	0.0659636	0.552217	0.999979	protein.linear.MS1	PSSS2	0	-0.378512
966	B9EKR1	S2-S4	0.0839156	0.450768	0.999979	protein.linear.MS1	PSSS2	0	-1.30451
967	B9EKR1	S2-S5	0.157023	0.165531	0.999979	protein.linear.MS1	PSSS2	0	-3.19204
968	B9EKR1	S3-S4	0.017952	0.870948	0.999979	protein.linear.MS1	PSSS2	0	-0.925999
969	B9EKR1	S3-S5	0.0910592	0.413762	0.999979	protein.linear.MS1	PSSS2	0	-2.81352
970	B9EKR1	S4-S5	0.0731072	0.510446	0.999979	protein.linear.MS1	PSSS2	0	-1.88753
971	P24270	S1-S2	-0.0613922	0.371427	0.999979	protein.linear.MS1	PSSS2	0	-0.137504
972	P24270	S1-S3	-0.0253525	0.709713	0.999979	protein.linear.MS1	PSSS2	0	-0.516015
973	P24270	S1-S4	-0.181786	0.0135555	0.740823	protein.linear.MS1	PSSS2	0	-1.44201
974	P24270	S1-S5	-0.131335	0.0645722	0.999979	protein.linear.MS1	PSSS2	0	-3.32954
975	P24270	S2-S3	0.0360397	0.597356	0.999979	protein.linear.MS1	PSSS2	0	-0.378512
976	P24270	S2-S4	-0.120394	0.0880964	0.999979	protein.linear.MS1	PSSS2	0	-1.30451
977	P24270	S2-S5	-0.069943	0.30998	0.999979	protein.linear.MS1	PSSS2	0	-3.19204
978	P24270	S3-S4	-0.156433	0.0304023	0.950297	protein.linear.MS1	PSSS2	0	-0.925999
979	P24270	S3-S5	-0.105983	0.130147	0.999979	protein.linear.MS1	PSSS2	0	-2.81352
980	P24270	S4-S5	0.0504507	0.461169	0.999979	protein.linear.MS1	PSSS2	0	-1.88753
981	D3YXK2	S1-S2	0.0136515	0.900728	0.999979	protein.linear.MS1	PSSS2	0	-0.137504
982	D3YXK2	S1-S3	0.0998309	0.366567	0.999979	protein.linear.MS1	PSSS2	0	-0.516015
983	D3YXK2	S1-S4	0.0169822	0.876695	0.999979	protein.linear.MS1	PSSS2	0	-1.44201
984	D3YXK2	S1-S5	-0.017909	0.870028	0.999979	protein.linear.MS1	PSSS2	0	-3.32954
985	D3YXK2	S2-S3	0.0861794	0.434508	0.999979	protein.linear.MS1	PSSS2	0	-0.378512
986	D3YXK2	S2-S4	0.00333077	0.975715	0.999979	protein.linear.MS1	PSSS2	0	-1.30451
987	D3YXK2	S2-S5	-0.0315605	0.77324	0.999979	protein.linear.MS1	PSSS2	0	-3.19204
988	D3YXK2	S3-S4	-0.0828486	0.45221	0.999979	protein.linear.MS1	PSSS2	0	-0.925999
989	D3YXK2	S3-S5	-0.11774	0.288842	0.999979	protein.linear.MS1	PSSS2	0	-2.81352
990	D3YXK2	S4-S5	-0.0348913	0.750125	0.999979	protein.linear.MS1	PSSS2	0	-1.88753
991	D3YZP9	S1-S2	-0.148174	0.148345	0.999979	protein.linear.MS1	PSSS2	0	-0.137504
992	D3YZP9	S1-S3	-0.112125	0.268696	0.999979	protein.linear.MS1	PSSS2	0	-0.516015
993	D3YZP9	S1-S4	-0.0801967	0.425382	0.999979	protein.linear.MS1	PSSS2	0	-1.44201
994	D3YZP9	S1-S5	-0.0779777	0.438102	0.999979	protein.linear.MS1	PSSS2	0	-3.32954
995	D3YZP9	S2-S3	0.0360493	0.718369	0.999979	protein.linear.MS1	PSSS2	0	-0.378512
996	D3YZP9	S2-S4	0.0679772	0.498282	0.999979	protein.linear.MS1	PSSS2	0	-1.30451
997	D3YZP9	S2-S5	0.0701962	0.484532	0.999979	protein.linear.MS1	PSSS2	0	-3.19204
998	D3YZP9	S3-S4	0.0319278	0.749331	0.999979	protein.linear.MS1	PSSS2	0	-0.925999
999	D3YZP9	S3-S5	0.0341469	0.732603	0.999979	protein.linear.MS1	PSSS2	0	-2.81352
1000	D3YZP9	S4-S5	0.00221901	0.98226	0.999979	protein.linear.MS1	PSSS2	0	-1.88753
1001	D3YZU1	S1-S2	0.0166641	0.87412	0.999979	protein.linear.MS1	PSSS2	0	-0.137504
1002	D3YZU1	S1-S3	-0.0536239	0.611249	0.999979	protein.linear.MS1	PSSS2	0	-0.516015
1003	D3YZU1	S1-S4	0.126272	0.238157	0.999979	protein.linear.MS1	PSSS2	0	-1.44201
1004	D3YZU1	S1-S5	-0.022008	0.834306	0.999979	protein.linear.MS1	PSSS2	0	-3.32954
1005	D3YZU1	S2-S3	-0.070288	0.506252	0.999979	protein.linear.MS1	PSSS2	0	-0.378512
1006	D3YZU1	S2-S4	0.109608	0.303785	0.999979	protein.linear.MS1	PSSS2	0	-1.30451
1007	D3YZU1	S2-S5	-0.0386721	0.713511	0.999979	protein.linear.MS1	PSSS2	0	-3.19204
1008	D3YZU1	S3-S4	0.179896	0.0986071	0.999979	protein.linear.MS1	PSSS2	0	-0.925999
1009	D3YZU1	S3-S5	0.0316159	0.763928	0.999979	protein.linear.MS1	PSSS2	0	-2.81352
1010	D3YZU1	S4-S5	-0.14828	0.168753	0.999979	protein.linear.MS1	PSSS2	0	-1.88753
1011	D3Z7P3-2	S1-S2	-0.00123016	0.989996	0.999979	protein.linear.MS1	PSSS2	0	-0.137504
1012	D3Z7P3-2	S1-S3	0.0401104	0.683315	0.999979	protein.linear.MS1	PSSS2	0	-0.516015
1013	D3Z7P3-2	S1-S4	0.0496322	0.614108	0.999979	protein.linear.MS1	PSSS2	0	-1.44201
1014	D3Z7P3-2	S1-S5	0.0213792	0.82761	0.999979	protein.linear.MS1	PSSS2	0	-3.32954
1015	D3Z7P3-2	S2-S3	0.0413406	0.674194	0.999979	protein.linear.MS1	PSSS2	0	-0.378512
1016	D3Z7P3-2	S2-S4	0.0508624	0.605413	0.999979	protein.linear.MS1	PSSS2	0	-1.30451
1017	D3Z7P3-2	S2-S5	0.0226094	0.817872	0.999979	protein.linear.MS1	PSSS2	0	-3.19204
1018	D3Z7P3-2	S3-S4	0.00952179	0.922698	0.999979	protein.linear.MS1	PSSS2	0	-0.925999
1019	D3Z7P3-2	S3-S5	-0.0187312	0.848664	0.999979	protein.linear.MS1	PSSS2	0	-2.81352
1020	D3Z7P3-2	S4-S5	-0.028253	0.773611	0.999979	protein.linear.MS1	PSSS2	0	-1.88753
1021	D3Z7P3	S1-S2	-0.0692991	0.435191	0.999979	protein.linear.MS1	PSSS2	0	-0.137504
1022	D3Z7P3	S1-S3	0.0198163	0.82218	0.999979	protein.linear.MS1	PSSS2	0	-0.516015
1023	D3Z7P3	S1-S4	-0.0280397	0.750637	0.999979	protein.linear.MS1	PSSS2	0	-1.44201
1024	D3Z7P3	S1-S5	-0.027526	0.755047	0.999979	protein.linear.MS1	PSSS2	0	-3.32954
1025	D3Z7P3	S2-S3	0.0891155	0.318041	0.999979	protein.linear.MS1	PSSS2	0	-0.378512
1026	D3Z7P3	S2-S4	0.0412594	0.640549	0.999979	protein.linear.MS1	PSSS2	0	-1.30451
1027	D3Z7P3	S2-S5	0.0417731	0.636418	0.999979	protein.linear.MS1	PSSS2	0	-3.19204
1028	D3Z7P3	S3-S4	-0.0478561	0.58846	0.999979	protein.linear.MS1	PSSS2	0	-0.925999
1029	D3Z7P3	S3-S5	-0.0473423	0.592441	0.999979	protein.linear.MS1	PSSS2	0	-2.81352
1030	D3Z7P3	S4-S5	0.000513713	0.995348	0.999979	protein.linear.MS1	PSSS2	0	-1.88753
1031	E0CYC6;Q8CHQ9;Q9JIY7;Q9JIZ0	S1-S2	-0.153798	0.519905	0.999979	protein.linear.MS1	PSSS2	0	-0.137504
1032	E0CYC6;Q8CHQ9;Q9JIY7;Q9JIZ0	S1-S3	-0.266982	0.268937	0.999979	protein.linear.MS1	PSSS2	0	-0.516015
1033	E0CYC6;Q8CHQ9;Q9JIY7;Q9JIZ0	S1-S4	-0.128747	0.589524	0.999979	protein.linear.MS1	PSSS2	0	-1.44201
1034	E0CYC6;Q8CHQ9;Q9JIY7;Q9JIZ0	S1-S5	-0.344606	0.157733	0.999979	protein.linear.MS1	PSSS2	0	-3.32954
1035	E0CYC6;Q8CHQ9;Q9JIY7;Q9JIZ0	S2-S3	-0.113184	0.634997	0.999979	protein.linear.MS1	PSSS2	0	-0.378512
1036	E0CYC6;Q8CHQ9;Q9JIY7;Q9JIZ0	S2-S4	0.0250514	0.916093	0.999979	protein.linear.MS1	PSSS2	0	-1.30451
1037	E0CYC6;Q8CHQ9;Q9JIY7;Q9JIZ0	S2-S5	-0.190808	0.425975	0.999979	protein.linear.MS1	PSSS2	0	-3.19204
1038	E0CYC6;Q8CHQ9;Q9JIY7;Q9JIZ0	S3-S4	0.138235	0.562616	0.999979	protein.linear.MS1	PSSS2	0	-0.925999
1039	E0CYC6;Q8CHQ9;Q9JIY7;Q9JIZ0	S3-S5	-0.0776249	0.744376	0.999979	protein.linear.MS1	PSSS2	0	-2.81352
1040	E0CYC6;Q8CHQ9;Q9JIY7;Q9JIZ0	S4-S5	-0.21586	0.368859	0.999979	protein.linear.MS1	PSSS2	0	-1.88753
1041	E9PUL5	S1-S2	-0.0887354	0.65213	0.999979	protein.linear.MS1	PSSS2	0	-0.137504
1042	E9PUL5	S1-S3	0.16021	0.418385	0.999979	protein.linear.MS1	PSSS2	0	-0.516015
1043	E9PUL5	S1-S4	0.099475	0.613537	0.999979	protein.linear.MS1	PSSS2	0	-1.44201
1044	E9PUL5	S1-S5	0.0796458	0.685602	0.999979	protein.linear.MS1	PSSS2	0	-3.32954
1045	E9PUL5	S2-S3	0.248945	0.213833	0.999979	protein.linear.MS1	PSSS2	0	-0.378512
1046	E9PUL5	S2-S4	0.18821	0.343287	0.999979	protein.linear.MS1	PSSS2	0	-1.30451
1047	E9PUL5	S2-S5	0.168381	0.395456	0.999979	protein.linear.MS1	PSSS2	0	-3.19204
1048	E9PUL5	S3-S4	-0.060735	0.757337	0.999979	protein.linear.MS1	PSSS2	0	-0.925999
1049	E9PUL5	S3-S5	-0.0805643	0.682188	0.999979	protein.linear.MS1	PSSS2	0	-2.81352
1050	E9PUL5	S4-S5	-0.0198292	0.91956	0.999979	protein.linear.MS1	PSSS2	0	-1.88753
1051	E9PV24;E9PV24-2	S1-S2	-0.0229875	0.917767	0.999979	protein.linear.MS1	PSSS2	0	-0.137504
1052	E9PV24;E9PV24-2	S1-S3	0.16843	0.45256	0.999979	protein.linear.MS1	PSSS2	0	-0.516015
1053	E9PV24;E9PV24-2	S1-S4	-0.414182	0.0741976	0.999979	protein.linear.MS1	PSSS2	0	-1.44201
1054	E9PV24;E9PV24-2	S1-S5	0.0507851	0.819663	0.999979	protein.linear.MS1	PSSS2	0	-3.32954
1055	E9PV24;E9PV24-2	S2-S3	0.191417	0.394267	0.999979	protein.linear.MS1	PSSS2	0	-0.378512
1056	E9PV24;E9PV24-2	S2-S4	-0.391194	0.0903833	0.999979	protein.linear.MS1	PSSS2	0	-1.30451
1057	E9PV24;E9PV24-2	S2-S5	0.0737726	0.740699	0.999979	protein.linear.MS1	PSSS2	0	-3.19204
1058	E9PV24;E9PV24-2	S3-S4	-0.582612	0.0153654	0.773384	protein.linear.MS1	PSSS2	0	-0.925999
1059	E9PV24;E9PV24-2	S3-S5	-0.117645	0.598474	0.999979	protein.linear.MS1	PSSS2	0	-2.81352
1060	E9PV24;E9PV24-2	S4-S5	0.464967	0.0471864	0.999979	protein.linear.MS1	PSSS2	0	-1.88753
1061	E9PVD3	S1-S2	0.126657	0.369216	0.999979	protein.linear.MS1	PSSS2	0	-0.137504
1062	E9PVD3	S1-S3	0.191188	0.18079	0.999979	protein.linear.MS1	PSSS2	0	-0.516015
1063	E9PVD3	S1-S4	0.227771	0.114135	0.999979	protein.linear.MS1	PSSS2	0	-1.44201
1064	E9PVD3	S1-S5	0.327504	0.0276387	0.930328	protein.linear.MS1	PSSS2	0	-3.32954
1065	E9PVD3	S2-S3	0.0645309	0.644807	0.999979	protein.linear.MS1	PSSS2	0	-0.378512
1066	E9PVD3	S2-S4	0.101114	0.471825	0.999979	protein.linear.MS1	PSSS2	0	-1.30451
1067	E9PVD3	S2-S5	0.200847	0.160699	0.999979	protein.linear.MS1	PSSS2	0	-3.19204
1068	E9PVD3	S3-S4	0.0365832	0.79346	0.999979	protein.linear.MS1	PSSS2	0	-0.925999
1069	E9PVD3	S3-S5	0.136316	0.33461	0.999979	protein.linear.MS1	PSSS2	0	-2.81352
1070	E9PVD3	S4-S5	0.0997327	0.477823	0.999979	protein.linear.MS1	PSSS2	0	-1.88753
1071	E9PZM4	S1-S2	-0.153468	0.43133	0.999979	protein.linear.MS1	PSSS2	0	-0.137504
1072	E9PZM4	S1-S3	-0.2131	0.277977	0.999979	protein.linear.MS1	PSSS2	0	-0.516015
1073	E9PZM4	S1-S4	-0.443978	0.0308078	0.951735	protein.linear.MS1	PSSS2	0	-1.44201
1074	E9PZM4	S1-S5	-0.355535	0.0775649	0.999979	protein.linear.MS1	PSSS2	0	-3.32954
1075	E9PZM4	S2-S3	-0.0596319	0.758215	0.999979	protein.linear.MS1	PSSS2	0	-0.378512
1076	E9PZM4	S2-S4	-0.29051	0.14408	0.999979	protein.linear.MS1	PSSS2	0	-1.30451
1077	E9PZM4	S2-S5	-0.202066	0.302899	0.999979	protein.linear.MS1	PSSS2	0	-3.19204
1078	E9PZM4	S3-S4	-0.230878	0.24104	0.999979	protein.linear.MS1	PSSS2	0	-0.925999
1079	E9PZM4	S3-S5	-0.142434	0.464697	0.999979	protein.linear.MS1	PSSS2	0	-2.81352
1080	E9PZM4	S4-S5	0.0884439	0.648464	0.999979	protein.linear.MS1	PSSS2	0	-1.88753
1081	E9Q1P8	S1-S2	0.0709701	0.692947	0.999979	protein.linear.MS1	PSSS2	0	-0.137504
1082	E9Q1P8	S1-S3	-0.0138313	0.938543	0.999979	protein.linear.MS1	PSSS2	0	-0.516015
1083	E9Q1P8	S1-S4	0.032096	0.85805	0.999979	protein.linear.MS1	PSSS2	0	-1.44201
1084	E9Q1P8	S1-S5	-0.319784	0.0861283	0.999979	protein.linear.MS1	PSSS2	0	-3.32954
1085	E9Q1P8	S2-S3	-0.0848014	0.637346	0.999979	protein.linear.MS1	PSSS2	0	-0.378512
1086	E9Q1P8	S2-S4	-0.0388741	0.82853	0.999979	protein.linear.MS1	PSSS2	0	-1.30451
1087	E9Q1P8	S2-S5	-0.390754	0.0392634	0.994077	protein.linear.MS1	PSSS2	0	-3.19204
1088	E9Q1P8	S3-S4	0.0459273	0.798088	0.999979	protein.linear.MS1	PSSS2	0	-0.925999
1089	E9Q1P8	S3-S5	-0.305953	0.0995668	0.999979	protein.linear.MS1	PSSS2	0	-2.81352
1090	E9Q1P8	S4-S5	-0.35188	0.060872	0.999979	protein.linear.MS1	PSSS2	0	-1.88753
1091	E9Q401	S1-S2	0.117475	0.276188	0.999979	protein.linear.MS1	PSSS2	0	-0.137504
1092	E9Q401	S1-S3	-0.130475	0.228101	0.999979	protein.linear.MS1	PSSS2	0	-0.516015
1093	E9Q401	S1-S4	-0.112469	0.296573	0.999979	protein.linear.MS1	PSSS2	0	-1.44201
1094	E9Q401	S1-S5	0.0610137	0.567435	0.999979	protein.linear.MS1	PSSS2	0	-3.32954
1095	E9Q401	S2-S3	-0.247949	0.0283748	0.933353	protein.linear.MS1	PSSS2	0	-0.378512
1096	E9Q401	S2-S4	-0.229943	0.0404377	0.999979	protein.linear.MS1	PSSS2	0	-1.30451
1097	E9Q401	S2-S5	-0.0564611	0.596472	0.999979	protein.linear.MS1	PSSS2	0	-3.19204
1098	E9Q401	S3-S4	0.018006	0.865482	0.999979	protein.linear.MS1	PSSS2	0	-0.925999
1099	E9Q401	S3-S5	0.191488	0.0829996	0.999979	protein.linear.MS1	PSSS2	0	-2.81352
1100	E9Q401	S4-S5	0.173482	0.113892	0.999979	protein.linear.MS1	PSSS2	0	-1.88753
1101	E9Q414	S1-S2	0.03029	0.730829	0.999979	protein.linear.MS1	PSSS2	0	-0.137504
1102	E9Q414	S1-S3	-0.0262397	0.765602	0.999979	protein.linear.MS1	PSSS2	0	-0.516015
1103	E9Q414	S1-S4	0.0853317	0.33743	0.999979	protein.linear.MS1	PSSS2	0	-1.44201
1104	E9Q414	S1-S5	-0.137538	0.128847	0.999979	protein.linear.MS1	PSSS2	0	-3.32954
1105	E9Q414	S2-S3	-0.0565297	0.522394	0.999979	protein.linear.MS1	PSSS2	0	-0.378512
1106	E9Q414	S2-S4	0.0550417	0.533291	0.999979	protein.linear.MS1	PSSS2	0	-1.30451
1107	E9Q414	S2-S5	-0.167828	0.0675181	0.999979	protein.linear.MS1	PSSS2	0	-3.19204
1108	E9Q414	S3-S4	0.111571	0.213455	0.999979	protein.linear.MS1	PSSS2	0	-0.925999
1109	E9Q414	S3-S5	-0.111299	0.214533	0.999979	protein.linear.MS1	PSSS2	0	-2.81352
1110	E9Q414	S4-S5	-0.22287	0.0183924	0.809434	protein.linear.MS1	PSSS2	0	-1.88753
1111	E9Q5K9;E9Q5K9-2;E9Q5K9-3	S1-S2	-0.335704	0.235522	0.999979	protein.linear.MS1	PSSS2	0	-0.137504
1112	E9Q5K9;E9Q5K9-2;E9Q5K9-3	S1-S3	0.00741733	0.978709	0.999979	protein.linear.MS1	PSSS2	0	-0.516015
1113	E9Q5K9;E9Q5K9-2;E9Q5K9-3	S1-S4	-0.29337	0.297878	0.999979	protein.linear.MS1	PSSS2	0	-1.44201
1114	E9Q5K9;E9Q5K9-2;E9Q5K9-3	S1-S5	0.0229861	0.934092	0.999979	protein.linear.MS1	PSSS2	0	-3.32954
1115	E9Q5K9;E9Q5K9-2;E9Q5K9-3	S2-S3	0.343121	0.225698	0.999979	protein.linear.MS1	PSSS2	0	-0.378512
1116	E9Q5K9;E9Q5K9-2;E9Q5K9-3	S2-S4	0.0423338	0.878971	0.999979	protein.linear.MS1	PSSS2	0	-1.30451
1117	E9Q5K9;E9Q5K9-2;E9Q5K9-3	S2-S5	0.35869	0.206105	0.999979	protein.linear.MS1	PSSS2	0	-3.19204
1118	E9Q5K9;E9Q5K9-2;E9Q5K9-3	S3-S4	-0.300787	0.286164	0.999979	protein.linear.MS1	PSSS2	0	-0.925999
1119	E9Q5K9;E9Q5K9-2;E9Q5K9-3	S3-S5	0.0155688	0.95533	0.999979	protein.linear.MS1	PSSS2	0	-2.81352
1120	E9Q5K9;E9Q5K9-2;E9Q5K9-3	S4-S5	0.316356	0.262676	0.999979	protein.linear.MS1	PSSS2	0	-1.88753
1121	E9Q6B2	S1-S2	0.11563	0.410631	0.999979	protein.linear.MS1	PSSS2	0	-0.137504
1122	E9Q6B2	S1-S3	-0.081409	0.560701	0.999979	protein.linear.MS1	PSSS2	0	-0.516015
1123	E9Q6B2	S1-S4	0.0210584	0.879893	0.999979	protein.linear.MS1	PSSS2	0	-1.44201
1124	E9Q6B2	S1-S5	0.196721	0.168229	0.999979	protein.linear.MS1	PSSS2	0	-3.32954
1125	E9Q6B2	S2-S3	-0.197039	0.167574	0.999979	protein.linear.MS1	PSSS2	0	-0.378512
1126	E9Q6B2	S2-S4	-0.0945711	0.499769	0.999979	protein.linear.MS1	PSSS2	0	-1.30451
1127	E9Q6B2	S2-S5	0.081091	0.56222	0.999979	protein.linear.MS1	PSSS2	0	-3.19204
1128	E9Q6B2	S3-S4	0.102467	0.465104	0.999979	protein.linear.MS1	PSSS2	0	-0.925999
1129	E9Q6B2	S3-S5	0.27813	0.0568249	0.999979	protein.linear.MS1	PSSS2	0	-2.81352
1130	E9Q6B2	S4-S5	0.175662	0.216338	0.999979	protein.linear.MS1	PSSS2	0	-1.88753
1131	E9Q735	S1-S2	0.0370097	0.820183	0.999979	protein.linear.MS1	PSSS2	0	-0.137504
1132	E9Q735	S1-S3	0.0846067	0.604313	0.999979	protein.linear.MS1	PSSS2	0	-0.516015
1133	E9Q735	S1-S4	0.0528237	0.745774	0.999979	protein.linear.MS1	PSSS2	0	-1.44201
1134	E9Q735	S1-S5	0.147087	0.370909	0.999979	protein.linear.MS1	PSSS2	0	-3.32954
1135	E9Q735	S2-S3	0.047597	0.770126	0.999979	protein.linear.MS1	PSSS2	0	-0.378512
1136	E9Q735	S2-S4	0.015814	0.922583	0.999979	protein.linear.MS1	PSSS2	0	-1.30451
1137	E9Q735	S2-S5	0.110078	0.501183	0.999979	protein.linear.MS1	PSSS2	0	-3.19204
1138	E9Q735	S3-S4	-0.031783	0.845204	0.999979	protein.linear.MS1	PSSS2	0	-0.925999
1139	E9Q735	S3-S5	0.0624805	0.70151	0.999979	protein.linear.MS1	PSSS2	0	-2.81352
1140	E9Q735	S4-S5	0.0942635	0.56402	0.999979	protein.linear.MS1	PSSS2	0	-1.88753
1141	E9Q8I9;E9Q8I9-2	S1-S2	-0.054931	0.538545	0.999979	protein.linear.MS1	PSSS2	0	-0.137504
1142	E9Q8I9;E9Q8I9-2	S1-S3	-0.093651	0.298745	0.999979	protein.linear.MS1	PSSS2	0	-0.516015
1143	E9Q8I9;E9Q8I9-2	S1-S4	-0.0513249	0.565297	0.999979	protein.linear.MS1	PSSS2	0	-1.44201
1144	E9Q8I9;E9Q8I9-2	S1-S5	0.00801803	0.928131	0.999979	protein.linear.MS1	PSSS2	0	-3.32954
1145	E9Q8I9;E9Q8I9-2	S2-S3	-0.03872	0.663878	0.999979	protein.linear.MS1	PSSS2	0	-0.378512
1146	E9Q8I9;E9Q8I9-2	S2-S4	0.0036061	0.967639	0.999979	protein.linear.MS1	PSSS2	0	-1.30451
1147	E9Q8I9;E9Q8I9-2	S2-S5	0.062949	0.4816	0.999979	protein.linear.MS1	PSSS2	0	-3.19204
1148	E9Q8I9;E9Q8I9-2	S3-S4	0.0423261	0.634918	0.999979	protein.linear.MS1	PSSS2	0	-0.925999
1149	E9Q8I9;E9Q8I9-2	S3-S5	0.101669	0.260427	0.999979	protein.linear.MS1	PSSS2	0	-2.81352
1150	E9Q8I9;E9Q8I9-2	S4-S5	0.0593429	0.506767	0.999979	protein.linear.MS1	PSSS2	0	-1.88753
1151	F6SEU4	S1-S2	0.156534	0.329731	0.999979	protein.linear.MS1	PSSS2	0	-0.137504
1152	F6SEU4	S1-S3	0.0273468	0.863206	0.999979	protein.linear.MS1	PSSS2	0	-0.516015
1153	F6SEU4	S1-S4	0.0936175	0.556901	0.999979	protein.linear.MS1	PSSS2	0	-1.44201
1154	F6SEU4	S1-S5	0.253796	0.120953	0.999979	protein.linear.MS1	PSSS2	0	-3.32954
1155	F6SEU4	S2-S3	-0.129187	0.419398	0.999979	protein.linear.MS1	PSSS2	0	-0.378512
1156	F6SEU4	S2-S4	-0.0629161	0.692288	0.999979	protein.linear.MS1	PSSS2	0	-1.30451
1157	F6SEU4	S2-S5	0.0972623	0.541789	0.999979	protein.linear.MS1	PSSS2	0	-3.19204
1158	F6SEU4	S3-S4	0.0662707	0.676853	0.999979	protein.linear.MS1	PSSS2	0	-0.925999
1159	F6SEU4	S3-S5	0.226449	0.16389	0.999979	protein.linear.MS1	PSSS2	0	-2.81352
1160	F6SEU4	S4-S5	0.160178	0.318866	0.999979	protein.linear.MS1	PSSS2	0	-1.88753
1161	F6ZDS4	S1-S2	-0.120626	0.168783	0.999979	protein.linear.MS1	PSSS2	0	-0.137504
1162	F6ZDS4	S1-S3	-0.078994	0.360936	0.999979	protein.linear.MS1	PSSS2	0	-0.516015
1163	F6ZDS4	S1-S4	-0.00965483	0.910156	0.999979	protein.linear.MS1	PSSS2	0	-1.44201
1164	F6ZDS4	S1-S5	-0.0471764	0.582768	0.999979	protein.linear.MS1	PSSS2	0	-3.32954
1165	F6ZDS4	S2-S3	0.0416319	0.627538	0.999979	protein.linear.MS1	PSSS2	0	-0.378512
1166	F6ZDS4	S2-S4	0.110971	0.203882	0.999979	protein.linear.MS1	PSSS2	0	-1.30451
1167	F6ZDS4	S2-S5	0.0734495	0.394952	0.999979	protein.linear.MS1	PSSS2	0	-3.19204
1168	F6ZDS4	S3-S4	0.0693392	0.421474	0.999979	protein.linear.MS1	PSSS2	0	-0.925999
1169	F6ZDS4	S3-S5	0.0318176	0.710431	0.999979	protein.linear.MS1	PSSS2	0	-2.81352
1170	F6ZDS4	S4-S5	-0.0375216	0.661721	0.999979	protein.linear.MS1	PSSS2	0	-1.88753
1171	F7BWT7	S1-S2	-0.149074	0.466297	0.999979	protein.linear.MS1	PSSS2	0	-0.137504
1172	F7BWT7	S1-S3	0.0777872	0.702447	0.999979	protein.linear.MS1	PSSS2	0	-0.516015
1173	F7BWT7	S1-S4	-0.219492	0.287156	0.999979	protein.linear.MS1	PSSS2	0	-1.44201
1174	F7BWT7	S1-S5	-0.103757	0.610877	0.999979	protein.linear.MS1	PSSS2	0	-3.32954
1175	F7BWT7	S2-S3	0.226861	0.271746	0.999979	protein.linear.MS1	PSSS2	0	-0.378512
1176	F7BWT7	S2-S4	-0.0704186	0.729383	0.999979	protein.linear.MS1	PSSS2	0	-1.30451
1177	F7BWT7	S2-S5	0.0453172	0.823668	0.999979	protein.linear.MS1	PSSS2	0	-3.19204
1178	F7BWT7	S3-S4	-0.29728	0.154169	0.999979	protein.linear.MS1	PSSS2	0	-0.925999
1179	F7BWT7	S3-S5	-0.181544	0.376513	0.999979	protein.linear.MS1	PSSS2	0	-2.81352
1180	F7BWT7	S4-S5	0.115736	0.570638	0.999979	protein.linear.MS1	PSSS2	0	-1.88753
1181	F8VPU2	S1-S2	0.149247	0.116115	0.999979	protein.linear.MS1	PSSS2	0	-0.137504
1182	F8VPU2	S1-S3	0.0387481	0.674346	0.999979	protein.linear.MS1	PSSS2	0	-0.516015
1183	F8VPU2	S1-S4	-0.0491902	0.594245	0.999979	protein.linear.MS1	PSSS2	0	-1.44201
1184	F8VPU2	S1-S5	-0.1333	0.157923	0.999979	protein.linear.MS1	PSSS2	0	-3.32954
1185	F8VPU2	S2-S3	-0.110499	0.238116	0.999979	protein.linear.MS1	PSSS2	0	-0.378512
1186	F8VPU2	S2-S4	-0.198437	0.041055	0.999979	protein.linear.MS1	PSSS2	0	-1.30451
1187	F8VPU2	S2-S5	-0.282547	0.00552434	0.498764	protein.linear.MS1	PSSS2	0	-3.19204
1188	F8VPU2	S3-S4	-0.0879383	0.34471	0.999979	protein.linear.MS1	PSSS2	0	-0.925999
1189	F8VPU2	S3-S5	-0.172048	0.0728583	0.999979	protein.linear.MS1	PSSS2	0	-2.81352
1190	F8VPU2	S4-S5	-0.0841102	0.36566	0.999979	protein.linear.MS1	PSSS2	0	-1.88753
1191	G3X9K3	S1-S2	0.0476798	0.645885	0.999979	protein.linear.MS1	PSSS2	0	-0.137504
1192	G3X9K3	S1-S3	0.0824771	0.429164	0.999979	protein.linear.MS1	PSSS2	0	-0.516015
1193	G3X9K3	S1-S4	-0.0987567	0.345445	0.999979	protein.linear.MS1	PSSS2	0	-1.44201
1194	G3X9K3	S1-S5	0.134564	0.20285	0.999979	protein.linear.MS1	PSSS2	0	-3.32954
1195	G3X9K3	S2-S3	0.0347974	0.737051	0.999979	protein.linear.MS1	PSSS2	0	-0.378512
1196	G3X9K3	S2-S4	-0.146436	0.167362	0.999979	protein.linear.MS1	PSSS2	0	-1.30451
1197	G3X9K3	S2-S5	0.0868846	0.405323	0.999979	protein.linear.MS1	PSSS2	0	-3.19204
1198	G3X9K3	S3-S4	-0.181234	0.0914139	0.999979	protein.linear.MS1	PSSS2	0	-0.925999
1199	G3X9K3	S3-S5	0.0520872	0.615878	0.999979	protein.linear.MS1	PSSS2	0	-2.81352
1200	G3X9K3	S4-S5	0.233321	0.0335118	0.968586	protein.linear.MS1	PSSS2	0	-1.88753
1201	G5E829	S1-S2	0.0745179	0.485014	0.999979	protein.linear.MS1	PSSS2	0	-0.137504
1202	G5E829	S1-S3	0.0638282	0.549119	0.999979	protein.linear.MS1	PSSS2	0	-0.516015
1203	G5E829	S1-S4	0.102963	0.337327	0.999979	protein.linear.MS1	PSSS2	0	-1.44201
1204	G5E829	S1-S5	0.13561	0.210157	0.999979	protein.linear.MS1	PSSS2	0	-3.32954
1205	G5E829	S2-S3	-0.0106897	0.919725	0.999979	protein.linear.MS1	PSSS2	0	-0.378512
1206	G5E829	S2-S4	0.0284456	0.788724	0.999979	protein.linear.MS1	PSSS2	0	-1.30451
1207	G5E829	S2-S5	0.0610923	0.566224	0.999979	protein.linear.MS1	PSSS2	0	-3.19204
1208	G5E829	S3-S4	0.0391352	0.712599	0.999979	protein.linear.MS1	PSSS2	0	-0.925999
1209	G5E829	S3-S5	0.071782	0.500995	0.999979	protein.linear.MS1	PSSS2	0	-2.81352
1210	G5E829	S4-S5	0.0326467	0.758497	0.999979	protein.linear.MS1	PSSS2	0	-1.88753
1211	G5E870	S1-S2	0.0651839	0.758448	0.999979	protein.linear.MS1	PSSS2	0	-0.137504
1212	G5E870	S1-S3	0.131086	0.537778	0.999979	protein.linear.MS1	PSSS2	0	-0.516015
1213	G5E870	S1-S4	0.148066	0.487012	0.999979	protein.linear.MS1	PSSS2	0	-1.44201
1214	G5E870	S1-S5	0.117617	0.580001	0.999979	protein.linear.MS1	PSSS2	0	-3.32954
1215	G5E870	S2-S3	0.0659023	0.755877	0.999979	protein.linear.MS1	PSSS2	0	-0.378512
1216	G5E870	S2-S4	0.0828818	0.696002	0.999979	protein.linear.MS1	PSSS2	0	-1.30451
1217	G5E870	S2-S5	0.0524327	0.804546	0.999979	protein.linear.MS1	PSSS2	0	-3.19204
1218	G5E870	S3-S4	0.0169796	0.936082	0.999979	protein.linear.MS1	PSSS2	0	-0.925999
1219	G5E870	S3-S5	-0.0134695	0.949274	0.999979	protein.linear.MS1	PSSS2	0	-2.81352
1220	G5E870	S4-S5	-0.0304491	0.88567	0.999979	protein.linear.MS1	PSSS2	0	-1.88753
1221	G5E8K5-2	S1-S2	-0.0662025	0.41456	0.999979	protein.linear.MS1	PSSS2	0	-0.137504
1222	G5E8K5-2	S1-S3	0.0127126	0.874486	0.999979	protein.linear.MS1	PSSS2	0	-0.516015
1223	G5E8K5-2	S1-S4	0.00254832	0.974732	0.999979	protein.linear.MS1	PSSS2	0	-1.44201
1224	G5E8K5-2	S1-S5	0.040436	0.616374	0.999979	protein.linear.MS1	PSSS2	0	-3.32954
1225	G5E8K5-2	S2-S3	0.0789151	0.332468	0.999979	protein.linear.MS1	PSSS2	0	-0.378512
1226	G5E8K5-2	S2-S4	0.0687509	0.397138	0.999979	protein.linear.MS1	PSSS2	0	-1.30451
1227	G5E8K5-2	S2-S5	0.106639	0.194587	0.999979	protein.linear.MS1	PSSS2	0	-3.19204
1228	G5E8K5-2	S3-S4	-0.0101643	0.899485	0.999979	protein.linear.MS1	PSSS2	0	-0.925999
1229	G5E8K5-2	S3-S5	0.0277234	0.730792	0.999979	protein.linear.MS1	PSSS2	0	-2.81352
1230	G5E8K5-2	S4-S5	0.0378877	0.638636	0.999979	protein.linear.MS1	PSSS2	0	-1.88753
1231	O08529	S1-S2	0.0161422	0.81549	0.999979	protein.linear.MS1	PSSS2	0	-0.137504
1232	O08529	S1-S3	-0.0290745	0.674745	0.999979	protein.linear.MS1	PSSS2	0	-0.516015
1233	O08529	S1-S4	-0.101387	0.153112	0.999979	protein.linear.MS1	PSSS2	0	-1.44201
1234	O08529	S1-S5	-0.0662778	0.343231	0.999979	protein.linear.MS1	PSSS2	0	-3.32954
1235	O08529	S2-S3	-0.0452167	0.515323	0.999979	protein.linear.MS1	PSSS2	0	-0.378512
1236	O08529	S2-S4	-0.117529	0.100586	0.999979	protein.linear.MS1	PSSS2	0	-1.30451
1237	O08529	S2-S5	-0.08242	0.241412	0.999979	protein.linear.MS1	PSSS2	0	-3.19204
1238	O08529	S3-S4	-0.0723121	0.302128	0.999979	protein.linear.MS1	PSSS2	0	-0.925999
1239	O08529	S3-S5	-0.0372033	0.591815	0.999979	protein.linear.MS1	PSSS2	0	-2.81352
1240	O08529	S4-S5	0.0351088	0.612702	0.999979	protein.linear.MS1	PSSS2	0	-1.88753
1241	O08530	S1-S2	0.000369953	0.997147	0.999979	protein.linear.MS1	PSSS2	0	-0.137504
1242	O08530	S1-S3	0.0242756	0.814646	0.999979	protein.linear.MS1	PSSS2	0	-0.516015
1243	O08530	S1-S4	0.0103466	0.920362	0.999979	protein.linear.MS1	PSSS2	0	-1.44201
1244	O08530	S1-S5	0.051464	0.62004	0.999979	protein.linear.MS1	PSSS2	0	-3.32954
1245	O08530	S2-S3	0.0239056	0.817417	0.999979	protein.linear.MS1	PSSS2	0	-0.378512
1246	O08530	S2-S4	0.00997669	0.9232	0.999979	protein.linear.MS1	PSSS2	0	-1.30451
1247	O08530	S2-S5	0.0510941	0.622542	0.999979	protein.linear.MS1	PSSS2	0	-3.19204
1248	O08530	S3-S4	-0.0139289	0.892945	0.999979	protein.linear.MS1	PSSS2	0	-0.925999
1249	O08530	S3-S5	0.0271885	0.79292	0.999979	protein.linear.MS1	PSSS2	0	-2.81352
1250	O08530	S4-S5	0.0411174	0.691688	0.999979	protein.linear.MS1	PSSS2	0	-1.88753
1251	O08532-5	S1-S2	-0.00697092	0.963217	0.999979	protein.linear.MS1	PSSS2	0	-0.137504
1252	O08532-5	S1-S3	0.0188055	0.901007	0.999979	protein.linear.MS1	PSSS2	0	-0.516015
1253	O08532-5	S1-S4	0.0173473	0.908646	0.999979	protein.linear.MS1	PSSS2	0	-1.44201
1254	O08532-5	S1-S5	0.0602086	0.690981	0.999979	protein.linear.MS1	PSSS2	0	-3.32954
1255	O08532-5	S2-S3	0.0257765	0.864642	0.999979	protein.linear.MS1	PSSS2	0	-0.378512
1256	O08532-5	S2-S4	0.0243182	0.872227	0.999979	protein.linear.MS1	PSSS2	0	-1.30451
1257	O08532-5	S2-S5	0.0671795	0.657527	0.999979	protein.linear.MS1	PSSS2	0	-3.19204
1258	O08532-5	S3-S4	-0.00145823	0.992303	0.999979	protein.linear.MS1	PSSS2	0	-0.925999
1259	O08532-5	S3-S5	0.0414031	0.784352	0.999979	protein.linear.MS1	PSSS2	0	-2.81352
1260	O08532-5	S4-S5	0.0428613	0.776969	0.999979	protein.linear.MS1	PSSS2	0	-1.88753
1261	O08539	S1-S2	-0.0470593	0.630891	0.999979	protein.linear.MS1	PSSS2	0	-0.137504
1262	O08539	S1-S3	0.0122402	0.900274	0.999979	protein.linear.MS1	PSSS2	0	-0.516015
1263	O08539	S1-S4	-0.000739032	0.993962	0.999979	protein.linear.MS1	PSSS2	0	-1.44201
1264	O08539	S1-S5	-0.0710675	0.469747	0.999979	protein.linear.MS1	PSSS2	0	-3.32954
1265	O08539	S2-S3	0.0592994	0.545575	0.999979	protein.linear.MS1	PSSS2	0	-0.378512
1266	O08539	S2-S4	0.0463202	0.636234	0.999979	protein.linear.MS1	PSSS2	0	-1.30451
1267	O08539	S2-S5	-0.0240082	0.805948	0.999979	protein.linear.MS1	PSSS2	0	-3.19204
1268	O08539	S3-S4	-0.0129792	0.89429	0.999979	protein.linear.MS1	PSSS2	0	-0.925999
1269	O08539	S3-S5	-0.0833076	0.397936	0.999979	protein.linear.MS1	PSSS2	0	-2.81352
1270	O08539	S4-S5	-0.0703284	0.474317	0.999979	protein.linear.MS1	PSSS2	0	-1.88753
1271	O08539-2	S1-S2	-0.379275	0.0492613	0.999979	protein.linear.MS1	PSSS2	0	-0.137504
1272	O08539-2	S1-S3	-0.134533	0.46638	0.999979	protein.linear.MS1	PSSS2	0	-0.516015
1273	O08539-2	S1-S4	-0.209368	0.261457	0.999979	protein.linear.MS1	PSSS2	0	-1.44201
1274	O08539-2	S1-S5	-0.250631	0.181801	0.999979	protein.linear.MS1	PSSS2	0	-3.32954
1275	O08539-2	S2-S3	0.244741	0.191827	0.999979	protein.linear.MS1	PSSS2	0	-0.378512
1276	O08539-2	S2-S4	0.169906	0.359534	0.999979	protein.linear.MS1	PSSS2	0	-1.30451
1277	O08539-2	S2-S5	0.128644	0.485868	0.999979	protein.linear.MS1	PSSS2	0	-3.19204
1278	O08539-2	S3-S4	-0.0748352	0.683961	0.999979	protein.linear.MS1	PSSS2	0	-0.925999
1279	O08539-2	S3-S5	-0.116098	0.528924	0.999979	protein.linear.MS1	PSSS2	0	-2.81352
1280	O08539-2	S4-S5	-0.0412624	0.822153	0.999979	protein.linear.MS1	PSSS2	0	-1.88753
1281	O08547	S1-S2	0.0260282	0.719851	0.999979	protein.linear.MS1	PSSS2	0	-0.137504
1282	O08547	S1-S3	-0.0250476	0.729953	0.999979	protein.linear.MS1	PSSS2	0	-0.516015
1283	O08547	S1-S4	-0.0692211	0.344889	0.999979	protein.linear.MS1	PSSS2	0	-1.44201
1284	O08547	S1-S5	0.0294097	0.685426	0.999979	protein.linear.MS1	PSSS2	0	-3.32954
1285	O08547	S2-S3	-0.0510759	0.483583	0.999979	protein.linear.MS1	PSSS2	0	-0.378512
1286	O08547	S2-S4	-0.0952493	0.198105	0.999979	protein.linear.MS1	PSSS2	0	-1.30451
1287	O08547	S2-S5	0.00338147	0.962776	0.999979	protein.linear.MS1	PSSS2	0	-3.19204
1288	O08547	S3-S4	-0.0441734	0.543964	0.999979	protein.linear.MS1	PSSS2	0	-0.925999
1289	O08547	S3-S5	0.0544573	0.455488	0.999979	protein.linear.MS1	PSSS2	0	-2.81352
1290	O08547	S4-S5	0.0986307	0.183292	0.999979	protein.linear.MS1	PSSS2	0	-1.88753
1291	O08553	S1-S2	0.044638	0.724996	0.999979	protein.linear.MS1	PSSS2	0	-0.137504
1292	O08553	S1-S3	-0.0846825	0.506262	0.999979	protein.linear.MS1	PSSS2	0	-0.516015
1293	O08553	S1-S4	-0.0622637	0.624157	0.999979	protein.linear.MS1	PSSS2	0	-1.44201
1294	O08553	S1-S5	-0.0203928	0.87216	0.999979	protein.linear.MS1	PSSS2	0	-3.32954
1295	O08553	S2-S3	-0.12932	0.313654	0.999979	protein.linear.MS1	PSSS2	0	-0.378512
1296	O08553	S2-S4	-0.106902	0.402987	0.999979	protein.linear.MS1	PSSS2	0	-1.30451
1297	O08553	S2-S5	-0.0650307	0.60893	0.999979	protein.linear.MS1	PSSS2	0	-3.19204
1298	O08553	S3-S4	0.0224188	0.859595	0.999979	protein.linear.MS1	PSSS2	0	-0.925999
1299	O08553	S3-S5	0.0642897	0.61299	0.999979	protein.linear.MS1	PSSS2	0	-2.81352
1300	O08553	S4-S5	0.0418709	0.741366	0.999979	protein.linear.MS1	PSSS2	0	-1.88753
1301	O08573;O08573-2;O08573-3	S1-S2	0.137716	0.793362	0.999979	protein.linear.MS1	PSSS2	0	-0.137504
1302	O08573;O08573-2;O08573-3	S1-S3	0.498313	0.348226	0.999979	protein.linear.MS1	PSSS2	0	-0.516015
1303	O08573;O08573-2;O08573-3	S1-S4	0.21016	0.689687	0.999979	protein.linear.MS1	PSSS2	0	-1.44201
1304	O08573;O08573-2;O08573-3	S1-S5	0.404619	0.444534	0.999979	protein.linear.MS1	PSSS2	0	-3.32954
1305	O08573;O08573-2;O08573-3	S2-S3	0.360597	0.494976	0.999979	protein.linear.MS1	PSSS2	0	-0.378512
1306	O08573;O08573-2;O08573-3	S2-S4	0.0724442	0.890333	0.999979	protein.linear.MS1	PSSS2	0	-1.30451
1307	O08573;O08573-2;O08573-3	S2-S5	0.266903	0.612535	0.999979	protein.linear.MS1	PSSS2	0	-3.19204
1308	O08573;O08573-2;O08573-3	S3-S4	-0.288153	0.584732	0.999979	protein.linear.MS1	PSSS2	0	-0.925999
1309	O08573;O08573-2;O08573-3	S3-S5	-0.093694	0.858488	0.999979	protein.linear.MS1	PSSS2	0	-2.81352
1310	O08573;O08573-2;O08573-3	S4-S5	0.194459	0.711712	0.999979	protein.linear.MS1	PSSS2	0	-1.88753
1311	O08576	S1-S2	-0.0864917	0.566341	0.999979	protein.linear.MS1	PSSS2	0	-0.137504
1312	O08576	S1-S3	-0.0135361	0.928197	0.999979	protein.linear.MS1	PSSS2	0	-0.516015
1313	O08576	S1-S4	-0.0566903	0.706351	0.999979	protein.linear.MS1	PSSS2	0	-1.44201
1314	O08576	S1-S5	-0.194877	0.203782	0.999979	protein.linear.MS1	PSSS2	0	-3.32954
1315	O08576	S2-S3	0.0729556	0.628183	0.999979	protein.linear.MS1	PSSS2	0	-0.378512
1316	O08576	S2-S4	0.0298014	0.842796	0.999979	protein.linear.MS1	PSSS2	0	-1.30451
1317	O08576	S2-S5	-0.108386	0.473433	0.999979	protein.linear.MS1	PSSS2	0	-3.19204
1318	O08576	S3-S4	-0.0431542	0.774097	0.999979	protein.linear.MS1	PSSS2	0	-0.925999
1319	O08576	S3-S5	-0.181341	0.235711	0.999979	protein.linear.MS1	PSSS2	0	-2.81352
1320	O08576	S4-S5	-0.138187	0.362644	0.999979	protein.linear.MS1	PSSS2	0	-1.88753
1321	O08579	S1-S2	-0.117632	0.284541	0.999979	protein.linear.MS1	PSSS2	0	-0.137504
1322	O08579	S1-S3	-0.014211	0.89564	0.999979	protein.linear.MS1	PSSS2	0	-0.516015
1323	O08579	S1-S4	-0.106698	0.330464	0.999979	protein.linear.MS1	PSSS2	0	-1.44201
1324	O08579	S1-S5	0.00309417	0.977211	0.999979	protein.linear.MS1	PSSS2	0	-3.32954
1325	O08579	S2-S3	0.103421	0.345185	0.999979	protein.linear.MS1	PSSS2	0	-0.378512
1326	O08579	S2-S4	0.010934	0.919604	0.999979	protein.linear.MS1	PSSS2	0	-1.30451
1327	O08579	S2-S5	0.120726	0.272429	0.999979	protein.linear.MS1	PSSS2	0	-3.19204
1328	O08579	S3-S4	-0.0924867	0.397512	0.999979	protein.linear.MS1	PSSS2	0	-0.925999
1329	O08579	S3-S5	0.0173051	0.873107	0.999979	protein.linear.MS1	PSSS2	0	-2.81352
1330	O08579	S4-S5	0.109792	0.316971	0.999979	protein.linear.MS1	PSSS2	0	-1.88753
1331	O08580	S1-S2	0.186082	0.693524	0.999979	protein.linear.MS1	PSSS2	0	-0.137504
1332	O08580	S1-S3	-0.147136	0.75517	0.999979	protein.linear.MS1	PSSS2	0	-0.516015
1333	O08580	S1-S4	0.734964	0.129981	0.999979	protein.linear.MS1	PSSS2	0	-1.44201
1334	O08580	S1-S5	0.34509	0.467022	0.999979	protein.linear.MS1	PSSS2	0	-3.32954
1335	O08580	S2-S3	-0.333217	0.482288	0.999979	protein.linear.MS1	PSSS2	0	-0.378512
1336	O08580	S2-S4	0.548882	0.252096	0.999979	protein.linear.MS1	PSSS2	0	-1.30451
1337	O08580	S2-S5	0.159008	0.736175	0.999979	protein.linear.MS1	PSSS2	0	-3.19204
1338	O08580	S3-S4	0.8821	0.0725962	0.999979	protein.linear.MS1	PSSS2	0	-0.925999
1339	O08580	S3-S5	0.492226	0.302836	0.999979	protein.linear.MS1	PSSS2	0	-2.81352
1340	O08580	S4-S5	-0.389874	0.412097	0.999979	protein.linear.MS1	PSSS2	0	-1.88753
1341	O08581	S1-S2	-0.130771	0.240827	0.999979	protein.linear.MS1	PSSS2	0	-0.137504
1342	O08581	S1-S3	-0.0372251	0.73436	0.999979	protein.linear.MS1	PSSS2	0	-0.516015
1343	O08581	S1-S4	-0.0796146	0.470308	0.999979	protein.linear.MS1	PSSS2	0	-1.44201
1344	O08581	S1-S5	0.063872	0.561519	0.999979	protein.linear.MS1	PSSS2	0	-3.32954
1345	O08581	S2-S3	0.0935459	0.397443	0.999979	protein.linear.MS1	PSSS2	0	-0.378512
1346	O08581	S2-S4	0.0511564	0.641417	0.999979	protein.linear.MS1	PSSS2	0	-1.30451
1347	O08581	S2-S5	0.194643	0.0870867	0.999979	protein.linear.MS1	PSSS2	0	-3.19204
1348	O08581	S3-S4	-0.0423895	0.699318	0.999979	protein.linear.MS1	PSSS2	0	-0.925999
1349	O08581	S3-S5	0.101097	0.361179	0.999979	protein.linear.MS1	PSSS2	0	-2.81352
1350	O08581	S4-S5	0.143487	0.199665	0.999979	protein.linear.MS1	PSSS2	0	-1.88753
1351	O08582	S1-S2	-0.0706513	0.516123	0.999979	protein.linear.MS1	PSSS2	0	-0.137504
1352	O08582	S1-S3	-0.0268921	0.803904	0.999979	protein.linear.MS1	PSSS2	0	-0.516015
1353	O08582	S1-S4	-0.0239572	0.824909	0.999979	protein.linear.MS1	PSSS2	0	-1.44201
1354	O08582	S1-S5	0.00809981	0.940342	0.999979	protein.linear.MS1	PSSS2	0	-3.32954
1355	O08582	S2-S3	0.0437592	0.686573	0.999979	protein.linear.MS1	PSSS2	0	-0.378512
1356	O08582	S2-S4	0.0466941	0.666868	0.999979	protein.linear.MS1	PSSS2	0	-1.30451
1357	O08582	S2-S5	0.0787511	0.469777	0.999979	protein.linear.MS1	PSSS2	0	-3.19204
1358	O08582	S3-S4	0.00293489	0.978365	0.999979	protein.linear.MS1	PSSS2	0	-0.925999
1359	O08582	S3-S5	0.0349919	0.746765	0.999979	protein.linear.MS1	PSSS2	0	-2.81352
1360	O08582	S4-S5	0.032057	0.767316	0.999979	protein.linear.MS1	PSSS2	0	-1.88753
1361	O08583	S1-S2	-0.0172946	0.868761	0.999979	protein.linear.MS1	PSSS2	0	-0.137504
1362	O08583	S1-S3	-0.0668891	0.524789	0.999979	protein.linear.MS1	PSSS2	0	-0.516015
1363	O08583	S1-S4	-0.155159	0.148839	0.999979	protein.linear.MS1	PSSS2	0	-1.44201
1364	O08583	S1-S5	-0.161007	0.134886	0.999979	protein.linear.MS1	PSSS2	0	-3.32954
1365	O08583	S2-S3	-0.0495944	0.636472	0.999979	protein.linear.MS1	PSSS2	0	-0.378512
1366	O08583	S2-S4	-0.137865	0.19714	0.999979	protein.linear.MS1	PSSS2	0	-1.30451
1367	O08583	S2-S5	-0.143712	0.179579	0.999979	protein.linear.MS1	PSSS2	0	-3.19204
1368	O08583	S3-S4	-0.0882701	0.403095	0.999979	protein.linear.MS1	PSSS2	0	-0.925999
1369	O08583	S3-S5	-0.0941174	0.373239	0.999979	protein.linear.MS1	PSSS2	0	-2.81352
1370	O08583	S4-S5	-0.00584739	0.955435	0.999979	protein.linear.MS1	PSSS2	0	-1.88753
1371	O08585	S1-S2	0.0172931	0.854069	0.999979	protein.linear.MS1	PSSS2	0	-0.137504
1372	O08585	S1-S3	0.0179049	0.848972	0.999979	protein.linear.MS1	PSSS2	0	-0.516015
1373	O08585	S1-S4	0.0048238	0.959066	0.999979	protein.linear.MS1	PSSS2	0	-1.44201
1374	O08585	S1-S5	0.0509111	0.589397	0.999979	protein.linear.MS1	PSSS2	0	-3.32954
1375	O08585	S2-S3	0.000611785	0.994806	0.999979	protein.linear.MS1	PSSS2	0	-0.378512
1376	O08585	S2-S4	-0.0124693	0.89447	0.999979	protein.linear.MS1	PSSS2	0	-1.30451
1377	O08585	S2-S5	0.033618	0.720993	0.999979	protein.linear.MS1	PSSS2	0	-3.19204
1378	O08585	S3-S4	-0.0130811	0.889327	0.999979	protein.linear.MS1	PSSS2	0	-0.925999
1379	O08585	S3-S5	0.0330062	0.725848	0.999979	protein.linear.MS1	PSSS2	0	-2.81352
1380	O08585	S4-S5	0.0460873	0.624913	0.999979	protein.linear.MS1	PSSS2	0	-1.88753
1381	O08586	S1-S2	0.0120132	0.892104	0.999979	protein.linear.MS1	PSSS2	0	-0.137504
1382	O08586	S1-S3	0.0220119	0.803825	0.999979	protein.linear.MS1	PSSS2	0	-0.516015
1383	O08586	S1-S4	0.0824095	0.357229	0.999979	protein.linear.MS1	PSSS2	0	-1.44201
1384	O08586	S1-S5	0.0823369	0.357644	0.999979	protein.linear.MS1	PSSS2	0	-3.32954
1385	O08586	S2-S3	0.00999867	0.910107	0.999979	protein.linear.MS1	PSSS2	0	-0.378512
1386	O08586	S2-S4	0.0703962	0.43027	0.999979	protein.linear.MS1	PSSS2	0	-1.30451
1387	O08586	S2-S5	0.0703237	0.430738	0.999979	protein.linear.MS1	PSSS2	0	-3.19204
1388	O08586	S3-S4	0.0603976	0.497701	0.999979	protein.linear.MS1	PSSS2	0	-0.925999
1389	O08586	S3-S5	0.060325	0.498212	0.999979	protein.linear.MS1	PSSS2	0	-2.81352
1390	O08586	S4-S5	-7.25661e-05	0.999346	0.999992	protein.linear.MS1	PSSS2	0	-1.88753
1391	O08599-2	S1-S2	-0.0638093	0.382174	0.999979	protein.linear.MS1	PSSS2	0	-0.137504
1392	O08599-2	S1-S3	-0.011108	0.877943	0.999979	protein.linear.MS1	PSSS2	0	-0.516015
1393	O08599-2	S1-S4	-0.0237582	0.742817	0.999979	protein.linear.MS1	PSSS2	0	-1.44201
1394	O08599-2	S1-S5	-0.0883355	0.230401	0.999979	protein.linear.MS1	PSSS2	0	-3.32954
1395	O08599-2	S2-S3	0.0527013	0.469072	0.999979	protein.linear.MS1	PSSS2	0	-0.378512
1396	O08599-2	S2-S4	0.0400511	0.581115	0.999979	protein.linear.MS1	PSSS2	0	-1.30451
1397	O08599-2	S2-S5	-0.0245262	0.734835	0.999979	protein.linear.MS1	PSSS2	0	-3.19204
1398	O08599-2	S3-S4	-0.0126503	0.86117	0.999979	protein.linear.MS1	PSSS2	0	-0.925999
1399	O08599-2	S3-S5	-0.0772275	0.29235	0.999979	protein.linear.MS1	PSSS2	0	-2.81352
1400	O08599-2	S4-S5	-0.0645772	0.376584	0.999979	protein.linear.MS1	PSSS2	0	-1.88753
1401	O08599	S1-S2	0.095213	0.448815	0.999979	protein.linear.MS1	PSSS2	0	-0.137504
1402	O08599	S1-S3	-0.0506481	0.68547	0.999979	protein.linear.MS1	PSSS2	0	-0.516015
1403	O08599	S1-S4	-0.0628592	0.615604	0.999979	protein.linear.MS1	PSSS2	0	-1.44201
1404	O08599	S1-S5	0.0163738	0.895633	0.999979	protein.linear.MS1	PSSS2	0	-3.32954
1405	O08599	S2-S3	-0.145861	0.250478	0.999979	protein.linear.MS1	PSSS2	0	-0.378512
1406	O08599	S2-S4	-0.158072	0.214296	0.999979	protein.linear.MS1	PSSS2	0	-1.30451
1407	O08599	S2-S5	-0.0788391	0.529624	0.999979	protein.linear.MS1	PSSS2	0	-3.19204
1408	O08599	S3-S4	-0.0122111	0.92206	0.999979	protein.linear.MS1	PSSS2	0	-0.925999
1409	O08599	S3-S5	0.0670219	0.592576	0.999979	protein.linear.MS1	PSSS2	0	-2.81352
1410	O08599	S4-S5	0.079233	0.52759	0.999979	protein.linear.MS1	PSSS2	0	-1.88753
1411	O08600	S1-S2	0.0669776	0.456991	0.999979	protein.linear.MS1	PSSS2	0	-0.137504
1412	O08600	S1-S3	0.182856	0.0515312	0.999979	protein.linear.MS1	PSSS2	0	-0.516015
1413	O08600	S1-S4	0.0495664	0.580807	0.999979	protein.linear.MS1	PSSS2	0	-1.44201
1414	O08600	S1-S5	0.00657157	0.941414	0.999979	protein.linear.MS1	PSSS2	0	-3.32954
1415	O08600	S2-S3	0.115879	0.204279	0.999979	protein.linear.MS1	PSSS2	0	-0.378512
1416	O08600	S2-S4	-0.0174112	0.845678	0.999979	protein.linear.MS1	PSSS2	0	-1.30451
1417	O08600	S2-S5	-0.060406	0.501769	0.999979	protein.linear.MS1	PSSS2	0	-3.19204
1418	O08600	S3-S4	-0.13329	0.146812	0.999979	protein.linear.MS1	PSSS2	0	-0.925999
1419	O08600	S3-S5	-0.176285	0.0596854	0.999979	protein.linear.MS1	PSSS2	0	-2.81352
1420	O08600	S4-S5	-0.0429948	0.631615	0.999979	protein.linear.MS1	PSSS2	0	-1.88753
1421	O08601;O08601-2	S1-S2	0.142615	0.58458	0.999979	protein.linear.MS1	PSSS2	0	-0.137504
1422	O08601;O08601-2	S1-S3	0.0169367	0.948038	0.999979	protein.linear.MS1	PSSS2	0	-0.516015
1423	O08601;O08601-2	S1-S4	0.38332	0.150887	0.999979	protein.linear.MS1	PSSS2	0	-1.44201
1424	O08601;O08601-2	S1-S5	0.553424	0.0434027	0.999979	protein.linear.MS1	PSSS2	0	-3.32954
1425	O08601;O08601-2	S2-S3	-0.125678	0.629671	0.999979	protein.linear.MS1	PSSS2	0	-0.378512
1426	O08601;O08601-2	S2-S4	0.240706	0.359479	0.999979	protein.linear.MS1	PSSS2	0	-1.30451
1427	O08601;O08601-2	S2-S5	0.410809	0.125116	0.999979	protein.linear.MS1	PSSS2	0	-3.19204
1428	O08601;O08601-2	S3-S4	0.366384	0.168831	0.999979	protein.linear.MS1	PSSS2	0	-0.925999
1429	O08601;O08601-2	S3-S5	0.536487	0.0495566	0.999979	protein.linear.MS1	PSSS2	0	-2.81352
1430	O08601;O08601-2	S4-S5	0.170103	0.515019	0.999979	protein.linear.MS1	PSSS2	0	-1.88753
1431	O08638;O08638-2	S1-S2	-0.283879	0.272228	0.999979	protein.linear.MS1	PSSS2	0	-0.137504
1432	O08638;O08638-2	S1-S3	-0.175161	0.494029	0.999979	protein.linear.MS1	PSSS2	0	-0.516015
1433	O08638;O08638-2	S1-S4	-0.339043	0.192578	0.999979	protein.linear.MS1	PSSS2	0	-1.44201
1434	O08638;O08638-2	S1-S5	-0.311679	0.229457	0.999979	protein.linear.MS1	PSSS2	0	-3.32954
1435	O08638;O08638-2	S2-S3	0.108718	0.670073	0.999979	protein.linear.MS1	PSSS2	0	-0.378512
1436	O08638;O08638-2	S2-S4	-0.0551646	0.828557	0.999979	protein.linear.MS1	PSSS2	0	-1.30451
1437	O08638;O08638-2	S2-S5	-0.0278002	0.913059	0.999979	protein.linear.MS1	PSSS2	0	-3.19204
1438	O08638;O08638-2	S3-S4	-0.163883	0.521943	0.999979	protein.linear.MS1	PSSS2	0	-0.925999
1439	O08638;O08638-2	S3-S5	-0.136518	0.593147	0.999979	protein.linear.MS1	PSSS2	0	-2.81352
1440	O08638;O08638-2	S4-S5	0.0273643	0.914417	0.999979	protein.linear.MS1	PSSS2	0	-1.88753
1441	O08663	S1-S2	-0.0936489	0.267162	0.999979	protein.linear.MS1	PSSS2	0	-0.137504
1442	O08663	S1-S3	-0.0974652	0.24876	0.999979	protein.linear.MS1	PSSS2	0	-0.516015
1443	O08663	S1-S4	-0.0889513	0.291172	0.999979	protein.linear.MS1	PSSS2	0	-1.44201
1444	O08663	S1-S5	0.0287792	0.72942	0.999979	protein.linear.MS1	PSSS2	0	-3.32954
1445	O08663	S2-S3	-0.00381626	0.963361	0.999979	protein.linear.MS1	PSSS2	0	-0.378512
1446	O08663	S2-S4	0.00469763	0.954908	0.999979	protein.linear.MS1	PSSS2	0	-1.30451
1447	O08663	S2-S5	0.122428	0.151242	0.999979	protein.linear.MS1	PSSS2	0	-3.19204
1448	O08663	S3-S4	0.00851389	0.918383	0.999979	protein.linear.MS1	PSSS2	0	-0.925999
1449	O08663	S3-S5	0.126244	0.139536	0.999979	protein.linear.MS1	PSSS2	0	-2.81352
1450	O08663	S4-S5	0.11773	0.166746	0.999979	protein.linear.MS1	PSSS2	0	-1.88753
1451	O08677-2	S1-S2	0.362852	0.0629641	0.999979	protein.linear.MS1	PSSS2	0	-0.137504
1452	O08677-2	S1-S3	0.482752	0.0164133	0.790229	protein.linear.MS1	PSSS2	0	-0.516015
1453	O08677-2	S1-S4	-0.0846259	0.651027	0.999979	protein.linear.MS1	PSSS2	0	-1.44201
1454	O08677-2	S1-S5	0.518795	0.0106903	0.67068	protein.linear.MS1	PSSS2	0	-3.32954
1455	O08677-2	S2-S3	0.1199	0.522685	0.999979	protein.linear.MS1	PSSS2	0	-0.378512
1456	O08677-2	S2-S4	-0.447478	0.0247309	0.892639	protein.linear.MS1	PSSS2	0	-1.30451
1457	O08677-2	S2-S5	0.155943	0.407438	0.999979	protein.linear.MS1	PSSS2	0	-3.19204
1458	O08677-2	S3-S4	-0.567378	0.00592163	0.514861	protein.linear.MS1	PSSS2	0	-0.925999
1459	O08677-2	S3-S5	0.0360429	0.846907	0.999979	protein.linear.MS1	PSSS2	0	-2.81352
1460	O08677-2	S4-S5	0.603421	0.0037921	0.413152	protein.linear.MS1	PSSS2	0	-1.88753
1461	O08688	S1-S2	-0.01635	0.927638	0.999979	protein.linear.MS1	PSSS2	0	-0.137504
1462	O08688	S1-S3	0.15412	0.396261	0.999979	protein.linear.MS1	PSSS2	0	-0.516015
1463	O08688	S1-S4	0.0972401	0.590445	0.999979	protein.linear.MS1	PSSS2	0	-1.44201
1464	O08688	S1-S5	-0.088249	0.625022	0.999979	protein.linear.MS1	PSSS2	0	-3.32954
1465	O08688	S2-S3	0.17047	0.349058	0.999979	protein.linear.MS1	PSSS2	0	-0.378512
1466	O08688	S2-S4	0.11359	0.530107	0.999979	protein.linear.MS1	PSSS2	0	-1.30451
1467	O08688	S2-S5	-0.0718991	0.690186	0.999979	protein.linear.MS1	PSSS2	0	-3.19204
1468	O08688	S3-S4	-0.0568803	0.752322	0.999979	protein.linear.MS1	PSSS2	0	-0.925999
1469	O08688	S3-S5	-0.242369	0.187928	0.999979	protein.linear.MS1	PSSS2	0	-2.81352
1470	O08688	S4-S5	-0.185489	0.30922	0.999979	protein.linear.MS1	PSSS2	0	-1.88753
1471	O08709	S1-S2	0.0304336	0.700201	0.999979	protein.linear.MS1	PSSS2	0	-0.137504
1472	O08709	S1-S3	0.0210444	0.78984	0.999979	protein.linear.MS1	PSSS2	0	-0.516015
1473	O08709	S1-S4	0.0568832	0.473781	0.999979	protein.linear.MS1	PSSS2	0	-1.44201
1474	O08709	S1-S5	0.0401594	0.61188	0.999979	protein.linear.MS1	PSSS2	0	-3.32954
1475	O08709	S2-S3	-0.00938924	0.905277	0.999979	protein.linear.MS1	PSSS2	0	-0.378512
1476	O08709	S2-S4	0.0264496	0.737777	0.999979	protein.linear.MS1	PSSS2	0	-1.30451
1477	O08709	S2-S5	0.00972577	0.901901	0.999979	protein.linear.MS1	PSSS2	0	-3.19204
1478	O08709	S3-S4	0.0358388	0.650472	0.999979	protein.linear.MS1	PSSS2	0	-0.925999
1479	O08709	S3-S5	0.019115	0.808685	0.999979	protein.linear.MS1	PSSS2	0	-2.81352
1480	O08709	S4-S5	-0.0167238	0.832207	0.999979	protein.linear.MS1	PSSS2	0	-1.88753
1481	O08715;O08715-4	S1-S2	-0.00371061	0.989715	0.999979	protein.linear.MS1	PSSS2	0	-0.137504
1482	O08715;O08715-4	S1-S3	-0.0823738	0.774988	0.999979	protein.linear.MS1	PSSS2	0	-0.516015
1483	O08715;O08715-4	S1-S4	-0.14893	0.606128	0.999979	protein.linear.MS1	PSSS2	0	-1.44201
1484	O08715;O08715-4	S1-S5	-0.395055	0.179921	0.999979	protein.linear.MS1	PSSS2	0	-3.32954
1485	O08715;O08715-4	S2-S3	-0.0786631	0.784849	0.999979	protein.linear.MS1	PSSS2	0	-0.378512
1486	O08715;O08715-4	S2-S4	-0.145219	0.615073	0.999979	protein.linear.MS1	PSSS2	0	-1.30451
1487	O08715;O08715-4	S2-S5	-0.391344	0.183863	0.999979	protein.linear.MS1	PSSS2	0	-3.19204
1488	O08715;O08715-4	S3-S4	-0.0665563	0.817276	0.999979	protein.linear.MS1	PSSS2	0	-0.925999
1489	O08715;O08715-4	S3-S5	-0.312681	0.284453	0.999979	protein.linear.MS1	PSSS2	0	-2.81352
1490	O08715;O08715-4	S4-S5	-0.246124	0.396893	0.999979	protein.linear.MS1	PSSS2	0	-1.88753
1491	O08739	S1-S2	-0.0161471	0.864201	0.999979	protein.linear.MS1	PSSS2	0	-0.137504
1492	O08739	S1-S3	-0.0602054	0.525655	0.999979	protein.linear.MS1	PSSS2	0	-0.516015
1493	O08739	S1-S4	-0.148943	0.125717	0.999979	protein.linear.MS1	PSSS2	0	-1.44201
1494	O08739	S1-S5	-0.305932	0.00372402	0.409101	protein.linear.MS1	PSSS2	0	-3.32954
1495	O08739	S2-S3	-0.0440583	0.641541	0.999979	protein.linear.MS1	PSSS2	0	-0.378512
1496	O08739	S2-S4	-0.132796	0.169639	0.999979	protein.linear.MS1	PSSS2	0	-1.30451
1497	O08739	S2-S5	-0.289785	0.00552926	0.498764	protein.linear.MS1	PSSS2	0	-3.19204
1498	O08739	S3-S4	-0.0887377	0.352424	0.999979	protein.linear.MS1	PSSS2	0	-0.925999
1499	O08739	S3-S5	-0.245726	0.0158269	0.784676	protein.linear.MS1	PSSS2	0	-2.81352
1500	O08739	S4-S5	-0.156988	0.107659	0.999979	protein.linear.MS1	PSSS2	0	-1.88753
1501	O08740	S1-S2	-0.188361	0.545637	0.999979	protein.linear.MS1	PSSS2	0	-0.137504
1502	O08740	S1-S3	-0.136546	0.660632	0.999979	protein.linear.MS1	PSSS2	0	-0.516015
1503	O08740	S1-S4	0.0863852	0.780884	0.999979	protein.linear.MS1	PSSS2	0	-1.44201
1504	O08740	S1-S5	0.548359	0.0886515	0.999979	protein.linear.MS1	PSSS2	0	-3.32954
1505	O08740	S2-S3	0.0518156	0.867405	0.999979	protein.linear.MS1	PSSS2	0	-0.378512
1506	O08740	S2-S4	0.274746	0.380538	0.999979	protein.linear.MS1	PSSS2	0	-1.30451
1507	O08740	S2-S5	0.73672	0.0260012	0.904158	protein.linear.MS1	PSSS2	0	-3.19204
1508	O08740	S3-S4	0.222931	0.475291	0.999979	protein.linear.MS1	PSSS2	0	-0.925999
1509	O08740	S3-S5	0.684905	0.0369565	0.979892	protein.linear.MS1	PSSS2	0	-2.81352
1510	O08740	S4-S5	0.461974	0.147244	0.999979	protein.linear.MS1	PSSS2	0	-1.88753
1511	O08749	S1-S2	0.041196	0.579745	0.999979	protein.linear.MS1	PSSS2	0	-0.137504
1512	O08749	S1-S3	0.0604606	0.418459	0.999979	protein.linear.MS1	PSSS2	0	-0.516015
1513	O08749	S1-S4	0.0551102	0.460192	0.999979	protein.linear.MS1	PSSS2	0	-1.44201
1514	O08749	S1-S5	-0.0463771	0.533445	0.999979	protein.linear.MS1	PSSS2	0	-3.32954
1515	O08749	S2-S3	0.0192646	0.795057	0.999979	protein.linear.MS1	PSSS2	0	-0.378512
1516	O08749	S2-S4	0.0139142	0.851124	0.999979	protein.linear.MS1	PSSS2	0	-1.30451
1517	O08749	S2-S5	-0.0875731	0.24544	0.999979	protein.linear.MS1	PSSS2	0	-3.19204
1518	O08749	S3-S4	-0.00535045	0.942444	0.999979	protein.linear.MS1	PSSS2	0	-0.925999
1519	O08749	S3-S5	-0.106838	0.159853	0.999979	protein.linear.MS1	PSSS2	0	-2.81352
1520	O08749	S4-S5	-0.101487	0.180776	0.999979	protein.linear.MS1	PSSS2	0	-1.88753
1521	O08756	S1-S2	-0.0373085	0.731708	0.999979	protein.linear.MS1	PSSS2	0	-0.137504
1522	O08756	S1-S3	0.0164254	0.879876	0.999979	protein.linear.MS1	PSSS2	0	-0.516015
1523	O08756	S1-S4	-0.00713768	0.947626	0.999979	protein.linear.MS1	PSSS2	0	-1.44201
1524	O08756	S1-S5	-0.143527	0.196053	0.999979	protein.linear.MS1	PSSS2	0	-3.32954
1525	O08756	S2-S3	0.0537339	0.622008	0.999979	protein.linear.MS1	PSSS2	0	-0.378512
1526	O08756	S2-S4	0.0301709	0.781469	0.999979	protein.linear.MS1	PSSS2	0	-1.30451
1527	O08756	S2-S5	-0.106218	0.334062	0.999979	protein.linear.MS1	PSSS2	0	-3.19204
1528	O08756	S3-S4	-0.0235631	0.828417	0.999979	protein.linear.MS1	PSSS2	0	-0.925999
1529	O08756	S3-S5	-0.159952	0.151662	0.999979	protein.linear.MS1	PSSS2	0	-2.81352
1530	O08756	S4-S5	-0.136389	0.218299	0.999979	protein.linear.MS1	PSSS2	0	-1.88753
1531	O08759;O08759-2	S1-S2	-0.0175322	0.88538	0.999979	protein.linear.MS1	PSSS2	0	-0.137504
1532	O08759;O08759-2	S1-S3	0.0875965	0.474165	0.999979	protein.linear.MS1	PSSS2	0	-0.516015
1533	O08759;O08759-2	S1-S4	-0.0406195	0.738686	0.999979	protein.linear.MS1	PSSS2	0	-1.44201
1534	O08759;O08759-2	S1-S5	0.0753652	0.537352	0.999979	protein.linear.MS1	PSSS2	0	-3.32954
1535	O08759;O08759-2	S2-S3	0.105129	0.391703	0.999979	protein.linear.MS1	PSSS2	0	-0.378512
1536	O08759;O08759-2	S2-S4	-0.0230872	0.849474	0.999979	protein.linear.MS1	PSSS2	0	-1.30451
1537	O08759;O08759-2	S2-S5	0.0928975	0.4482	0.999979	protein.linear.MS1	PSSS2	0	-3.19204
1538	O08759;O08759-2	S3-S4	-0.128216	0.298352	0.999979	protein.linear.MS1	PSSS2	0	-0.925999
1539	O08759;O08759-2	S3-S5	-0.0122312	0.919883	0.999979	protein.linear.MS1	PSSS2	0	-2.81352
1540	O08759;O08759-2	S4-S5	0.115985	0.345633	0.999979	protein.linear.MS1	PSSS2	0	-1.88753
1541	O08784	S1-S2	-0.0376914	0.795744	0.999979	protein.linear.MS1	PSSS2	0	-0.137504
1542	O08784	S1-S3	0.106836	0.465768	0.999979	protein.linear.MS1	PSSS2	0	-0.516015
1543	O08784	S1-S4	0.0802084	0.582861	0.999979	protein.linear.MS1	PSSS2	0	-1.44201
1544	O08784	S1-S5	0.0437938	0.763658	0.999979	protein.linear.MS1	PSSS2	0	-3.32954
1545	O08784	S2-S3	0.144527	0.326463	0.999979	protein.linear.MS1	PSSS2	0	-0.378512
1546	O08784	S2-S4	0.1179	0.421546	0.999979	protein.linear.MS1	PSSS2	0	-1.30451
1547	O08784	S2-S5	0.0814852	0.576923	0.999979	protein.linear.MS1	PSSS2	0	-3.19204
1548	O08784	S3-S4	-0.0266275	0.854836	0.999979	protein.linear.MS1	PSSS2	0	-0.925999
1549	O08784	S3-S5	-0.063042	0.665522	0.999979	protein.linear.MS1	PSSS2	0	-2.81352
1550	O08784	S4-S5	-0.0364146	0.802506	0.999979	protein.linear.MS1	PSSS2	0	-1.88753
1551	O08788	S1-S2	-0.0419552	0.615679	0.999979	protein.linear.MS1	PSSS2	0	-0.137504
1552	O08788	S1-S3	0.0196833	0.813358	0.999979	protein.linear.MS1	PSSS2	0	-0.516015
1553	O08788	S1-S4	0.0399433	0.632612	0.999979	protein.linear.MS1	PSSS2	0	-1.44201
1554	O08788	S1-S5	0.0210642	0.800551	0.999979	protein.linear.MS1	PSSS2	0	-3.32954
1555	O08788	S2-S3	0.0616385	0.462477	0.999979	protein.linear.MS1	PSSS2	0	-0.378512
1556	O08788	S2-S4	0.0818985	0.331427	0.999979	protein.linear.MS1	PSSS2	0	-1.30451
1557	O08788	S2-S5	0.0630194	0.45265	0.999979	protein.linear.MS1	PSSS2	0	-3.19204
1558	O08788	S3-S4	0.02026	0.808002	0.999979	protein.linear.MS1	PSSS2	0	-0.925999
1559	O08788	S3-S5	0.00138096	0.986775	0.999979	protein.linear.MS1	PSSS2	0	-2.81352
1560	O08788	S4-S5	-0.0188791	0.820841	0.999979	protein.linear.MS1	PSSS2	0	-1.88753
1561	O08795-2	S1-S2	0.289513	0.0101088	0.65757	protein.linear.MS1	PSSS2	0	-0.137504
1562	O08795-2	S1-S3	0.0344944	0.738565	0.999979	protein.linear.MS1	PSSS2	0	-0.516015
1563	O08795-2	S1-S4	0.0523327	0.613264	0.999979	protein.linear.MS1	PSSS2	0	-1.44201
1564	O08795-2	S1-S5	-0.0591825	0.567962	0.999979	protein.linear.MS1	PSSS2	0	-3.32954
1565	O08795-2	S2-S3	-0.255018	0.0211415	0.848062	protein.linear.MS1	PSSS2	0	-0.378512
1566	O08795-2	S2-S4	-0.23718	0.030582	0.950589	protein.linear.MS1	PSSS2	0	-1.30451
1567	O08795-2	S2-S5	-0.348695	0.00270625	0.338761	protein.linear.MS1	PSSS2	0	-3.19204
1568	O08795-2	S3-S4	0.0178383	0.862827	0.999979	protein.linear.MS1	PSSS2	0	-0.925999
1569	O08795-2	S3-S5	-0.0936769	0.369005	0.999979	protein.linear.MS1	PSSS2	0	-2.81352
1570	O08795-2	S4-S5	-0.111515	0.286915	0.999979	protein.linear.MS1	PSSS2	0	-1.88753
1571	O08807	S1-S2	-0.0230669	0.896496	0.999979	protein.linear.MS1	PSSS2	0	-0.137504
1572	O08807	S1-S3	-0.118262	0.507102	0.999979	protein.linear.MS1	PSSS2	0	-0.516015
1573	O08807	S1-S4	-0.0956503	0.590879	0.999979	protein.linear.MS1	PSSS2	0	-1.44201
1574	O08807	S1-S5	-0.0591879	0.738834	0.999979	protein.linear.MS1	PSSS2	0	-3.32954
1575	O08807	S2-S3	-0.0951948	0.592635	0.999979	protein.linear.MS1	PSSS2	0	-0.378512
1576	O08807	S2-S4	-0.0725834	0.682861	0.999979	protein.linear.MS1	PSSS2	0	-1.30451
1577	O08807	S2-S5	-0.0361209	0.83863	0.999979	protein.linear.MS1	PSSS2	0	-3.19204
1578	O08807	S3-S4	0.0226114	0.898528	0.999979	protein.linear.MS1	PSSS2	0	-0.925999
1579	O08807	S3-S5	0.0590738	0.739318	0.999979	protein.linear.MS1	PSSS2	0	-2.81352
1580	O08807	S4-S5	0.0364625	0.837127	0.999979	protein.linear.MS1	PSSS2	0	-1.88753
1581	O08808	S1-S2	0.00777417	0.94061	0.999979	protein.linear.MS1	PSSS2	0	-0.137504
1582	O08808	S1-S3	0.0604974	0.563706	0.999979	protein.linear.MS1	PSSS2	0	-0.516015
1583	O08808	S1-S4	0.0746478	0.477196	0.999979	protein.linear.MS1	PSSS2	0	-1.44201
1584	O08808	S1-S5	0.0412438	0.693213	0.999979	protein.linear.MS1	PSSS2	0	-3.32954
1585	O08808	S2-S3	0.0527232	0.614496	0.999979	protein.linear.MS1	PSSS2	0	-0.378512
1586	O08808	S2-S4	0.0668736	0.523735	0.999979	protein.linear.MS1	PSSS2	0	-1.30451
1587	O08808	S2-S5	0.0334696	0.7487	0.999979	protein.linear.MS1	PSSS2	0	-3.19204
1588	O08808	S3-S4	0.0141504	0.892148	0.999979	protein.linear.MS1	PSSS2	0	-0.925999
1589	O08808	S3-S5	-0.0192536	0.853663	0.999979	protein.linear.MS1	PSSS2	0	-2.81352
1590	O08808	S4-S5	-0.033404	0.749175	0.999979	protein.linear.MS1	PSSS2	0	-1.88753
1591	O08810	S1-S2	-0.0527975	0.550698	0.999979	protein.linear.MS1	PSSS2	0	-0.137504
1592	O08810	S1-S3	-0.100856	0.25992	0.999979	protein.linear.MS1	PSSS2	0	-0.516015
1593	O08810	S1-S4	-0.0331256	0.707352	0.999979	protein.linear.MS1	PSSS2	0	-1.44201
1594	O08810	S1-S5	-0.0677505	0.445171	0.999979	protein.linear.MS1	PSSS2	0	-3.32954
1595	O08810	S2-S3	-0.0480589	0.58673	0.999979	protein.linear.MS1	PSSS2	0	-0.378512
1596	O08810	S2-S4	0.0196719	0.823378	0.999979	protein.linear.MS1	PSSS2	0	-1.30451
1597	O08810	S2-S5	-0.014953	0.865241	0.999979	protein.linear.MS1	PSSS2	0	-3.19204
1598	O08810	S3-S4	0.0677308	0.445301	0.999979	protein.linear.MS1	PSSS2	0	-0.925999
1599	O08810	S3-S5	0.0331059	0.707517	0.999979	protein.linear.MS1	PSSS2	0	-2.81352
1600	O08810	S4-S5	-0.0346249	0.694806	0.999979	protein.linear.MS1	PSSS2	0	-1.88753
1601	O08848	S1-S2	-0.0141871	0.847469	0.999979	protein.linear.MS1	PSSS2	0	-0.137504
1602	O08848	S1-S3	-0.0719849	0.334617	0.999979	protein.linear.MS1	PSSS2	0	-0.516015
1603	O08848	S1-S4	-0.0180795	0.806418	0.999979	protein.linear.MS1	PSSS2	0	-1.44201
1604	O08848	S1-S5	-0.100992	0.18067	0.999979	protein.linear.MS1	PSSS2	0	-3.32954
1605	O08848	S2-S3	-0.0577977	0.436602	0.999979	protein.linear.MS1	PSSS2	0	-0.378512
1606	O08848	S2-S4	-0.00389236	0.957895	0.999979	protein.linear.MS1	PSSS2	0	-1.30451
1607	O08848	S2-S5	-0.086805	0.247113	0.999979	protein.linear.MS1	PSSS2	0	-3.19204
1608	O08848	S3-S4	0.0539054	0.467669	0.999979	protein.linear.MS1	PSSS2	0	-0.925999
1609	O08848	S3-S5	-0.0290072	0.694547	0.999979	protein.linear.MS1	PSSS2	0	-2.81352
1610	O08848	S4-S5	-0.0829126	0.268244	0.999979	protein.linear.MS1	PSSS2	0	-1.88753
1611	O08914	S1-S2	-0.0469582	0.670962	0.999979	protein.linear.MS1	PSSS2	0	-0.137504
1612	O08914	S1-S3	-0.0639112	0.56389	0.999979	protein.linear.MS1	PSSS2	0	-0.516015
1613	O08914	S1-S4	-0.0228624	0.835855	0.999979	protein.linear.MS1	PSSS2	0	-1.44201
1614	O08914	S1-S5	0.218122	0.0589463	0.999979	protein.linear.MS1	PSSS2	0	-3.32954
1615	O08914	S2-S3	-0.016953	0.877862	0.999979	protein.linear.MS1	PSSS2	0	-0.378512
1616	O08914	S2-S4	0.0240958	0.827146	0.999979	protein.linear.MS1	PSSS2	0	-1.30451
1617	O08914	S2-S5	0.26508	0.0244357	0.888514	protein.linear.MS1	PSSS2	0	-3.19204
1618	O08914	S3-S4	0.0410488	0.710215	0.999979	protein.linear.MS1	PSSS2	0	-0.925999
1619	O08914	S3-S5	0.282033	0.0175172	0.796629	protein.linear.MS1	PSSS2	0	-2.81352
1620	O08914	S4-S5	0.240984	0.0387146	0.990966	protein.linear.MS1	PSSS2	0	-1.88753
1621	O08915	S1-S2	-0.00576681	0.943097	0.999979	protein.linear.MS1	PSSS2	0	-0.137504
1622	O08915	S1-S3	-0.0638097	0.433233	0.999979	protein.linear.MS1	PSSS2	0	-0.516015
1623	O08915	S1-S4	9.78499e-05	0.999034	0.999979	protein.linear.MS1	PSSS2	0	-1.44201
1624	O08915	S1-S5	0.0353024	0.662893	0.999979	protein.linear.MS1	PSSS2	0	-3.32954
1625	O08915	S2-S3	-0.0580429	0.475349	0.999979	protein.linear.MS1	PSSS2	0	-0.378512
1626	O08915	S2-S4	0.00586466	0.942133	0.999979	protein.linear.MS1	PSSS2	0	-1.30451
1627	O08915	S2-S5	0.0410692	0.612365	0.999979	protein.linear.MS1	PSSS2	0	-3.19204
1628	O08915	S3-S4	0.0639076	0.432539	0.999979	protein.linear.MS1	PSSS2	0	-0.925999
1629	O08915	S3-S5	0.0991121	0.228511	0.999979	protein.linear.MS1	PSSS2	0	-2.81352
1630	O08915	S4-S5	0.0352045	0.663766	0.999979	protein.linear.MS1	PSSS2	0	-1.88753
1631	O08917	S1-S2	-0.159319	0.178888	0.999979	protein.linear.MS1	PSSS2	0	-0.137504
1632	O08917	S1-S3	-0.0740012	0.524949	0.999979	protein.linear.MS1	PSSS2	0	-0.516015
1633	O08917	S1-S4	-0.153785	0.19378	0.999979	protein.linear.MS1	PSSS2	0	-1.44201
1634	O08917	S1-S5	-0.0444832	0.701417	0.999979	protein.linear.MS1	PSSS2	0	-3.32954
1635	O08917	S2-S3	0.0853181	0.464336	0.999979	protein.linear.MS1	PSSS2	0	-0.378512
1636	O08917	S2-S4	0.00553462	0.961882	0.999979	protein.linear.MS1	PSSS2	0	-1.30451
1637	O08917	S2-S5	0.114836	0.327315	0.999979	protein.linear.MS1	PSSS2	0	-3.19204
1638	O08917	S3-S4	-0.0797834	0.493445	0.999979	protein.linear.MS1	PSSS2	0	-0.925999
1639	O08917	S3-S5	0.029518	0.798964	0.999979	protein.linear.MS1	PSSS2	0	-2.81352
1640	O08917	S4-S5	0.109301	0.350621	0.999979	protein.linear.MS1	PSSS2	0	-1.88753
1641	Q9QZS3;Q9QZS3-2;Q9QZS3-3;Q9QZS3-4	S1-S2	-0.00421103	0.967235	0.999979	protein.linear.MS1	PSSS2	0	-0.137504
1642	Q9QZS3;Q9QZS3-2;Q9QZS3-3;Q9QZS3-4	S1-S3	-0.0232501	0.820695	0.999979	protein.linear.MS1	PSSS2	0	-0.516015
1643	Q9QZS3;Q9QZS3-2;Q9QZS3-3;Q9QZS3-4	S1-S4	-0.096773	0.35055	0.999979	protein.linear.MS1	PSSS2	0	-1.44201
1644	Q9QZS3;Q9QZS3-2;Q9QZS3-3;Q9QZS3-4	S1-S5	0.0362639	0.72395	0.999979	protein.linear.MS1	PSSS2	0	-3.32954
1645	Q9QZS3;Q9QZS3-2;Q9QZS3-3;Q9QZS3-4	S2-S3	-0.0190391	0.852726	0.999979	protein.linear.MS1	PSSS2	0	-0.378512
1646	Q9QZS3;Q9QZS3-2;Q9QZS3-3;Q9QZS3-4	S2-S4	-0.092562	0.371463	0.999979	protein.linear.MS1	PSSS2	0	-1.30451
1647	Q9QZS3;Q9QZS3-2;Q9QZS3-3;Q9QZS3-4	S2-S5	0.040475	0.693549	0.999979	protein.linear.MS1	PSSS2	0	-3.19204
1648	Q9QZS3;Q9QZS3-2;Q9QZS3-3;Q9QZS3-4	S3-S4	-0.0735229	0.476119	0.999979	protein.linear.MS1	PSSS2	0	-0.925999
1649	Q9QZS3;Q9QZS3-2;Q9QZS3-3;Q9QZS3-4	S3-S5	0.0595141	0.563214	0.999979	protein.linear.MS1	PSSS2	0	-2.81352
1650	Q9QZS3;Q9QZS3-2;Q9QZS3-3;Q9QZS3-4	S4-S5	0.133037	0.203698	0.999979	protein.linear.MS1	PSSS2	0	-1.88753
1651	O08919	S1-S2	-0.0555656	0.695142	0.999979	protein.linear.MS1	PSSS2	0	-0.137504
1652	O08919	S1-S3	0.0693092	0.625347	0.999979	protein.linear.MS1	PSSS2	0	-0.516015
1653	O08919	S1-S4	0.0200144	0.887556	0.999979	protein.linear.MS1	PSSS2	0	-1.44201
1654	O08919	S1-S5	0.116127	0.415819	0.999979	protein.linear.MS1	PSSS2	0	-3.32954
1655	O08919	S2-S3	0.124875	0.382201	0.999979	protein.linear.MS1	PSSS2	0	-0.378512
1656	O08919	S2-S4	0.07558	0.594615	0.999979	protein.linear.MS1	PSSS2	0	-1.30451
1657	O08919	S2-S5	0.171693	0.233508	0.999979	protein.linear.MS1	PSSS2	0	-3.19204
1658	O08919	S3-S4	-0.0492947	0.727986	0.999979	protein.linear.MS1	PSSS2	0	-0.925999
1659	O08919	S3-S5	0.0468183	0.741111	0.999979	protein.linear.MS1	PSSS2	0	-2.81352
1660	O08919	S4-S5	0.096113	0.499524	0.999979	protein.linear.MS1	PSSS2	0	-1.88753
1661	O08989	S1-S2	0.0836759	0.344311	0.999979	protein.linear.MS1	PSSS2	0	-0.137504
1662	O08989	S1-S3	0.0684985	0.437132	0.999979	protein.linear.MS1	PSSS2	0	-0.516015
1663	O08989	S1-S4	0.108835	0.222229	0.999979	protein.linear.MS1	PSSS2	0	-1.44201
1664	O08989	S1-S5	0.0784146	0.374844	0.999979	protein.linear.MS1	PSSS2	0	-3.32954
1665	O08989	S2-S3	-0.0151774	0.862305	0.999979	protein.linear.MS1	PSSS2	0	-0.378512
1666	O08989	S2-S4	0.0251596	0.773867	0.999979	protein.linear.MS1	PSSS2	0	-1.30451
1667	O08989	S2-S5	-0.00526134	0.952041	0.999979	protein.linear.MS1	PSSS2	0	-3.19204
1668	O08989	S3-S4	0.040337	0.645598	0.999979	protein.linear.MS1	PSSS2	0	-0.925999
1669	O08989	S3-S5	0.00991607	0.90976	0.999979	protein.linear.MS1	PSSS2	0	-2.81352
1670	O08989	S4-S5	-0.0304209	0.728414	0.999979	protein.linear.MS1	PSSS2	0	-1.88753
1671	O08992	S1-S2	-0.00661132	0.961969	0.999979	protein.linear.MS1	PSSS2	0	-0.137504
1672	O08992	S1-S3	-0.0549608	0.692389	0.999979	protein.linear.MS1	PSSS2	0	-0.516015
1673	O08992	S1-S4	-0.111097	0.426705	0.999979	protein.linear.MS1	PSSS2	0	-1.44201
1674	O08992	S1-S5	0.0102278	0.941199	0.999979	protein.linear.MS1	PSSS2	0	-3.32954
1675	O08992	S2-S3	-0.0483495	0.727703	0.999979	protein.linear.MS1	PSSS2	0	-0.378512
1676	O08992	S2-S4	-0.104486	0.454321	0.999979	protein.linear.MS1	PSSS2	0	-1.30451
1677	O08992	S2-S5	0.0168391	0.903351	0.999979	protein.linear.MS1	PSSS2	0	-3.19204
1678	O08992	S3-S4	-0.0561365	0.686181	0.999979	protein.linear.MS1	PSSS2	0	-0.925999
1679	O08992	S3-S5	0.0651886	0.639172	0.999979	protein.linear.MS1	PSSS2	0	-2.81352
1680	O08992	S4-S5	0.121325	0.386113	0.999979	protein.linear.MS1	PSSS2	0	-1.88753
1681	O08997	S1-S2	-0.104652	0.139708	0.999979	protein.linear.MS1	PSSS2	0	-0.137504
1682	O08997	S1-S3	0.0104053	0.87999	0.999979	protein.linear.MS1	PSSS2	0	-0.516015
1683	O08997	S1-S4	-0.112004	0.115368	0.999979	protein.linear.MS1	PSSS2	0	-1.44201
1684	O08997	S1-S5	-0.0676524	0.331969	0.999979	protein.linear.MS1	PSSS2	0	-3.32954
1685	O08997	S2-S3	0.115057	0.106368	0.999979	protein.linear.MS1	PSSS2	0	-0.378512
1686	O08997	S2-S4	-0.00735205	0.915031	0.999979	protein.linear.MS1	PSSS2	0	-1.30451
1687	O08997	S2-S5	0.0369998	0.592605	0.999979	protein.linear.MS1	PSSS2	0	-3.19204
1688	O08997	S3-S4	-0.122409	0.0871237	0.999979	protein.linear.MS1	PSSS2	0	-0.925999
1689	O08997	S3-S5	-0.0780577	0.26484	0.999979	protein.linear.MS1	PSSS2	0	-2.81352
1690	O08997	S4-S5	0.0443518	0.521933	0.999979	protein.linear.MS1	PSSS2	0	-1.88753
1691	O09005	S1-S2	0.102109	0.654717	0.999979	protein.linear.MS1	PSSS2	0	-0.137504
1692	O09005	S1-S3	0.197497	0.390305	0.999979	protein.linear.MS1	PSSS2	0	-0.516015
1693	O09005	S1-S4	0.0751268	0.741833	0.999979	protein.linear.MS1	PSSS2	0	-1.44201
1694	O09005	S1-S5	0.1945	0.397405	0.999979	protein.linear.MS1	PSSS2	0	-3.32954
1695	O09005	S2-S3	0.0953889	0.676004	0.999979	protein.linear.MS1	PSSS2	0	-0.378512
1696	O09005	S2-S4	-0.0269818	0.905706	0.999979	protein.linear.MS1	PSSS2	0	-1.30451
1697	O09005	S2-S5	0.0923916	0.68559	0.999979	protein.linear.MS1	PSSS2	0	-3.19204
1698	O09005	S3-S4	-0.122371	0.592394	0.999979	protein.linear.MS1	PSSS2	0	-0.925999
1699	O09005	S3-S5	-0.00299728	0.989499	0.999979	protein.linear.MS1	PSSS2	0	-2.81352
1700	O09005	S4-S5	0.119373	0.601427	0.999979	protein.linear.MS1	PSSS2	0	-1.88753
1701	O09012	S1-S2	0.0209184	0.913863	0.999979	protein.linear.MS1	PSSS2	0	-0.137504
1702	O09012	S1-S3	-0.149995	0.441379	0.999979	protein.linear.MS1	PSSS2	0	-0.516015
1703	O09012	S1-S4	0.00325753	0.986559	0.999979	protein.linear.MS1	PSSS2	0	-1.44201
1704	O09012	S1-S5	-0.461772	0.0252629	0.899575	protein.linear.MS1	PSSS2	0	-3.32954
1705	O09012	S2-S3	-0.170913	0.381421	0.999979	protein.linear.MS1	PSSS2	0	-0.378512
1706	O09012	S2-S4	-0.0176609	0.927233	0.999979	protein.linear.MS1	PSSS2	0	-1.30451
1707	O09012	S2-S5	-0.482691	0.0200116	0.827177	protein.linear.MS1	PSSS2	0	-3.19204
1708	O09012	S3-S4	0.153253	0.431676	0.999979	protein.linear.MS1	PSSS2	0	-0.925999
1709	O09012	S3-S5	-0.311777	0.118181	0.999979	protein.linear.MS1	PSSS2	0	-2.81352
1710	O09012	S4-S5	-0.46503	0.0243683	0.887415	protein.linear.MS1	PSSS2	0	-1.88753
1711	O09044	S1-S2	0.051688	0.716813	0.999979	protein.linear.MS1	PSSS2	0	-0.137504
1712	O09044	S1-S3	0.0361536	0.799553	0.999979	protein.linear.MS1	PSSS2	0	-0.516015
1713	O09044	S1-S4	0.044646	0.753948	0.999979	protein.linear.MS1	PSSS2	0	-1.44201
1714	O09044	S1-S5	0.00353624	0.980169	0.999979	protein.linear.MS1	PSSS2	0	-3.32954
1715	O09044	S2-S3	-0.0155344	0.91306	0.999979	protein.linear.MS1	PSSS2	0	-0.378512
1716	O09044	S2-S4	-0.00704197	0.960522	0.999979	protein.linear.MS1	PSSS2	0	-1.30451
1717	O09044	S2-S5	-0.0481518	0.735378	0.999979	protein.linear.MS1	PSSS2	0	-3.19204
1718	O09044	S3-S4	0.00849241	0.9524	0.999979	protein.linear.MS1	PSSS2	0	-0.925999
1719	O09044	S3-S5	-0.0326174	0.818772	0.999979	protein.linear.MS1	PSSS2	0	-2.81352
1720	O09044	S4-S5	-0.0411098	0.772837	0.999979	protein.linear.MS1	PSSS2	0	-1.88753
1721	O09061	S1-S2	-0.143649	0.227189	0.999979	protein.linear.MS1	PSSS2	0	-0.137504
1722	O09061	S1-S3	-0.154163	0.196194	0.999979	protein.linear.MS1	PSSS2	0	-0.516015
1723	O09061	S1-S4	0.0411775	0.724721	0.999979	protein.linear.MS1	PSSS2	0	-1.44201
1724	O09061	S1-S5	0.00105335	0.992801	0.999979	protein.linear.MS1	PSSS2	0	-3.32954
1725	O09061	S2-S3	-0.010514	0.928247	0.999979	protein.linear.MS1	PSSS2	0	-0.378512
1726	O09061	S2-S4	0.184827	0.124594	0.999979	protein.linear.MS1	PSSS2	0	-1.30451
1727	O09061	S2-S5	0.144703	0.223923	0.999979	protein.linear.MS1	PSSS2	0	-3.19204
1728	O09061	S3-S4	0.195341	0.105731	0.999979	protein.linear.MS1	PSSS2	0	-0.925999
1729	O09061	S3-S5	0.155217	0.193281	0.999979	protein.linear.MS1	PSSS2	0	-2.81352
1730	O09061	S4-S5	-0.0401241	0.731467	0.999979	protein.linear.MS1	PSSS2	0	-1.88753
1731	O09106	S1-S2	-0.12505	0.391092	0.999979	protein.linear.MS1	PSSS2	0	-0.137504
1732	O09106	S1-S3	-0.0292541	0.839583	0.999979	protein.linear.MS1	PSSS2	0	-0.516015
1733	O09106	S1-S4	-0.0685989	0.635808	0.999979	protein.linear.MS1	PSSS2	0	-1.44201
1734	O09106	S1-S5	-0.143212	0.327393	0.999979	protein.linear.MS1	PSSS2	0	-3.32954
1735	O09106	S2-S3	0.0957959	0.509549	0.999979	protein.linear.MS1	PSSS2	0	-0.378512
1736	O09106	S2-S4	0.0564511	0.696488	0.999979	protein.linear.MS1	PSSS2	0	-1.30451
1737	O09106	S2-S5	-0.0181617	0.89996	0.999979	protein.linear.MS1	PSSS2	0	-3.19204
1738	O09106	S3-S4	-0.0393448	0.785517	0.999979	protein.linear.MS1	PSSS2	0	-0.925999
1739	O09106	S3-S5	-0.113958	0.433748	0.999979	protein.linear.MS1	PSSS2	0	-2.81352
1740	O09106	S4-S5	-0.0746128	0.606681	0.999979	protein.linear.MS1	PSSS2	0	-1.88753
1741	O09111	S1-S2	-0.0370215	0.714719	0.999979	protein.linear.MS1	PSSS2	0	-0.137504
1742	O09111	S1-S3	0.00186351	0.985296	0.999979	protein.linear.MS1	PSSS2	0	-0.516015
1743	O09111	S1-S4	0.0468113	0.644287	0.999979	protein.linear.MS1	PSSS2	0	-1.44201
1744	O09111	S1-S5	0.0126061	0.900799	0.999979	protein.linear.MS1	PSSS2	0	-3.32954
1745	O09111	S2-S3	0.038885	0.701085	0.999979	protein.linear.MS1	PSSS2	0	-0.378512
1746	O09111	S2-S4	0.0838328	0.411086	0.999979	protein.linear.MS1	PSSS2	0	-1.30451
1747	O09111	S2-S5	0.0496276	0.62461	0.999979	protein.linear.MS1	PSSS2	0	-3.19204
1748	O09111	S3-S4	0.0449478	0.657457	0.999979	protein.linear.MS1	PSSS2	0	-0.925999
1749	O09111	S3-S5	0.0107426	0.915399	0.999979	protein.linear.MS1	PSSS2	0	-2.81352
1750	O09111	S4-S5	-0.0342052	0.735512	0.999979	protein.linear.MS1	PSSS2	0	-1.88753
1751	O09114	S1-S2	-0.202851	0.0776404	0.999979	protein.linear.MS1	PSSS2	0	-0.137504
1752	O09114	S1-S3	-0.0711269	0.521682	0.999979	protein.linear.MS1	PSSS2	0	-0.516015
1753	O09114	S1-S4	0.0244829	0.824642	0.999979	protein.linear.MS1	PSSS2	0	-1.44201
1754	O09114	S1-S5	-0.20279	0.0777225	0.999979	protein.linear.MS1	PSSS2	0	-3.32954
1755	O09114	S2-S3	0.131724	0.241179	0.999979	protein.linear.MS1	PSSS2	0	-0.378512
1756	O09114	S2-S4	0.227334	0.050134	0.999979	protein.linear.MS1	PSSS2	0	-1.30451
1757	O09114	S2-S5	6.06793e-05	0.999562	0.999992	protein.linear.MS1	PSSS2	0	-3.19204
1758	O09114	S3-S4	0.0956098	0.391043	0.999979	protein.linear.MS1	PSSS2	0	-0.925999
1759	O09114	S3-S5	-0.131663	0.241388	0.999979	protein.linear.MS1	PSSS2	0	-2.81352
1760	O09114	S4-S5	-0.227273	0.0501896	0.999979	protein.linear.MS1	PSSS2	0	-1.88753
1761	O09117-2	S1-S2	-0.16324	0.149617	0.999979	protein.linear.MS1	PSSS2	0	-0.137504
1762	O09117-2	S1-S3	-0.167958	0.138789	0.999979	protein.linear.MS1	PSSS2	0	-0.516015
1763	O09117-2	S1-S4	-0.346633	0.00468422	0.468865	protein.linear.MS1	PSSS2	0	-1.44201
1764	O09117-2	S1-S5	-0.0756694	0.495276	0.999979	protein.linear.MS1	PSSS2	0	-3.32954
1765	O09117-2	S2-S3	-0.00471811	0.965883	0.999979	protein.linear.MS1	PSSS2	0	-0.378512
1766	O09117-2	S2-S4	-0.183393	0.107819	0.999979	protein.linear.MS1	PSSS2	0	-1.30451
1767	O09117-2	S2-S5	0.0875706	0.430915	0.999979	protein.linear.MS1	PSSS2	0	-3.19204
1768	O09117-2	S3-S4	-0.178675	0.116596	0.999979	protein.linear.MS1	PSSS2	0	-0.925999
1769	O09117-2	S3-S5	0.0922887	0.406909	0.999979	protein.linear.MS1	PSSS2	0	-2.81352
1770	O09117-2	S4-S5	0.270964	0.0218117	0.856898	protein.linear.MS1	PSSS2	0	-1.88753
1771	O09126	S1-S2	0.0168569	0.897316	0.999979	protein.linear.MS1	PSSS2	0	-0.137504
1772	O09126	S1-S3	0.0741327	0.571834	0.999979	protein.linear.MS1	PSSS2	0	-0.516015
1773	O09126	S1-S4	0.0209563	0.872551	0.999979	protein.linear.MS1	PSSS2	0	-1.44201
1774	O09126	S1-S5	0.050051	0.702055	0.999979	protein.linear.MS1	PSSS2	0	-3.32954
1775	O09126	S2-S3	0.0572758	0.661738	0.999979	protein.linear.MS1	PSSS2	0	-0.378512
1776	O09126	S2-S4	0.00409945	0.974958	0.999979	protein.linear.MS1	PSSS2	0	-1.30451
1777	O09126	S2-S5	0.0331942	0.799516	0.999979	protein.linear.MS1	PSSS2	0	-3.19204
1778	O09126	S3-S4	-0.0531763	0.684495	0.999979	protein.linear.MS1	PSSS2	0	-0.925999
1779	O09126	S3-S5	-0.0240816	0.85376	0.999979	protein.linear.MS1	PSSS2	0	-2.81352
1780	O09126	S4-S5	0.0290947	0.823808	0.999979	protein.linear.MS1	PSSS2	0	-1.88753
1781	O09131	S1-S2	-0.00966305	0.918954	0.999979	protein.linear.MS1	PSSS2	0	-0.137504
1782	O09131	S1-S3	0.0338755	0.721709	0.999979	protein.linear.MS1	PSSS2	0	-0.516015
1783	O09131	S1-S4	-0.025118	0.791557	0.999979	protein.linear.MS1	PSSS2	0	-1.44201
1784	O09131	S1-S5	0.123462	0.202873	0.999979	protein.linear.MS1	PSSS2	0	-3.32954
1785	O09131	S2-S3	0.0435386	0.647459	0.999979	protein.linear.MS1	PSSS2	0	-0.378512
1786	O09131	S2-S4	-0.0154549	0.87075	0.999979	protein.linear.MS1	PSSS2	0	-1.30451
1787	O09131	S2-S5	0.133125	0.171121	0.999979	protein.linear.MS1	PSSS2	0	-3.19204
1788	O09131	S3-S4	-0.0589935	0.53641	0.999979	protein.linear.MS1	PSSS2	0	-0.925999
1789	O09131	S3-S5	0.0895867	0.350818	0.999979	protein.linear.MS1	PSSS2	0	-2.81352
1790	O09131	S4-S5	0.14858	0.128784	0.999979	protein.linear.MS1	PSSS2	0	-1.88753
1791	O09161	S1-S2	0.333078	0.139575	0.999979	protein.linear.MS1	PSSS2	0	-0.137504
1792	O09161	S1-S3	0.285696	0.201836	0.999979	protein.linear.MS1	PSSS2	0	-0.516015
1793	O09161	S1-S4	-0.0833979	0.704125	0.999979	protein.linear.MS1	PSSS2	0	-1.44201
1794	O09161	S1-S5	-0.143269	0.515651	0.999979	protein.linear.MS1	PSSS2	0	-3.32954
1795	O09161	S2-S3	-0.047382	0.828968	0.999979	protein.linear.MS1	PSSS2	0	-0.378512
1796	O09161	S2-S4	-0.416476	0.0687252	0.999979	protein.linear.MS1	PSSS2	0	-1.30451
1797	O09161	S2-S5	-0.476347	0.0396965	0.996175	protein.linear.MS1	PSSS2	0	-3.19204
1798	O09161	S3-S4	-0.369094	0.103687	0.999979	protein.linear.MS1	PSSS2	0	-0.925999
1799	O09161	S3-S5	-0.428965	0.0614469	0.999979	protein.linear.MS1	PSSS2	0	-2.81352
1800	O09161	S4-S5	-0.0598708	0.784954	0.999979	protein.linear.MS1	PSSS2	0	-1.88753
1801	O09167	S1-S2	0.196837	0.31518	0.999979	protein.linear.MS1	PSSS2	0	-0.137504
1802	O09167	S1-S3	0.0195766	0.919406	0.999979	protein.linear.MS1	PSSS2	0	-0.516015
1803	O09167	S1-S4	-0.137903	0.478767	0.999979	protein.linear.MS1	PSSS2	0	-1.44201
1804	O09167	S1-S5	-0.245867	0.212822	0.999979	protein.linear.MS1	PSSS2	0	-3.32954
1805	O09167	S2-S3	-0.17726	0.36457	0.999979	protein.linear.MS1	PSSS2	0	-0.378512
1806	O09167	S2-S4	-0.33474	0.0950793	0.999979	protein.linear.MS1	PSSS2	0	-1.30451
1807	O09167	S2-S5	-0.442704	0.0312141	0.954816	protein.linear.MS1	PSSS2	0	-3.19204
1808	O09167	S3-S4	-0.15748	0.419505	0.999979	protein.linear.MS1	PSSS2	0	-0.925999
1809	O09167	S3-S5	-0.265444	0.179994	0.999979	protein.linear.MS1	PSSS2	0	-2.81352
1810	O09167	S4-S5	-0.107964	0.57829	0.999979	protein.linear.MS1	PSSS2	0	-1.88753
1811	O09172	S1-S2	-0.0190199	0.893012	0.999979	protein.linear.MS1	PSSS2	0	-0.137504
1812	O09172	S1-S3	-0.18735	0.19471	0.999979	protein.linear.MS1	PSSS2	0	-0.516015
1813	O09172	S1-S4	-0.190028	0.188672	0.999979	protein.linear.MS1	PSSS2	0	-1.44201
1814	O09172	S1-S5	0.0234543	0.86829	0.999979	protein.linear.MS1	PSSS2	0	-3.32954
1815	O09172	S2-S3	-0.16833	0.242063	0.999979	protein.linear.MS1	PSSS2	0	-0.378512
1816	O09172	S2-S4	-0.171008	0.23491	0.999979	protein.linear.MS1	PSSS2	0	-1.30451
1817	O09172	S2-S5	0.0424742	0.764125	0.999979	protein.linear.MS1	PSSS2	0	-3.19204
1818	O09172	S3-S4	-0.00267782	0.984889	0.999979	protein.linear.MS1	PSSS2	0	-0.925999
1819	O09172	S3-S5	0.210805	0.146748	0.999979	protein.linear.MS1	PSSS2	0	-2.81352
1820	O09172	S4-S5	0.213482	0.141948	0.999979	protein.linear.MS1	PSSS2	0	-1.88753
1821	O35066	S1-S2	0.366301	0.0615152	0.999979	protein.linear.MS1	PSSS2	0	-0.137504
1822	O35066	S1-S3	0.0537483	0.774296	0.999979	protein.linear.MS1	PSSS2	0	-0.516015
1823	O35066	S1-S4	0.246112	0.198173	0.999979	protein.linear.MS1	PSSS2	0	-1.44201
1824	O35066	S1-S5	0.0680529	0.716717	0.999979	protein.linear.MS1	PSSS2	0	-3.32954
1825	O35066	S2-S3	-0.312553	0.106501	0.999979	protein.linear.MS1	PSSS2	0	-0.378512
1826	O35066	S2-S4	-0.120189	0.5231	0.999979	protein.linear.MS1	PSSS2	0	-1.30451
1827	O35066	S2-S5	-0.298248	0.122429	0.999979	protein.linear.MS1	PSSS2	0	-3.19204
1828	O35066	S3-S4	0.192364	0.310613	0.999979	protein.linear.MS1	PSSS2	0	-0.925999
1829	O35066	S3-S5	0.0143047	0.939106	0.999979	protein.linear.MS1	PSSS2	0	-2.81352
1830	O35066	S4-S5	-0.178059	0.347075	0.999979	protein.linear.MS1	PSSS2	0	-1.88753
1831	O35075	S1-S2	-0.131299	0.374535	0.999979	protein.linear.MS1	PSSS2	0	-0.137504
1832	O35075	S1-S3	-0.0355857	0.808055	0.999979	protein.linear.MS1	PSSS2	0	-0.516015
1833	O35075	S1-S4	0.0983915	0.503895	0.999979	protein.linear.MS1	PSSS2	0	-1.44201
1834	O35075	S1-S5	0.383551	0.0152551	0.772536	protein.linear.MS1	PSSS2	0	-3.32954
1835	O35075	S2-S3	0.0957128	0.515449	0.999979	protein.linear.MS1	PSSS2	0	-0.378512
1836	O35075	S2-S4	0.22969	0.127755	0.999979	protein.linear.MS1	PSSS2	0	-1.30451
1837	O35075	S2-S5	0.51485	0.00195491	0.279936	protein.linear.MS1	PSSS2	0	-3.19204
1838	O35075	S3-S4	0.133977	0.365065	0.999979	protein.linear.MS1	PSSS2	0	-0.925999
1839	O35075	S3-S5	0.419137	0.00886365	0.625773	protein.linear.MS1	PSSS2	0	-2.81352
1840	O35075	S4-S5	0.28516	0.0625159	0.999979	protein.linear.MS1	PSSS2	0	-1.88753
1841	O35083	S1-S2	0.110802	0.4981	0.999979	protein.linear.MS1	PSSS2	0	-0.137504
1842	O35083	S1-S3	-0.08345	0.608978	0.999979	protein.linear.MS1	PSSS2	0	-0.516015
1843	O35083	S1-S4	0.0174716	0.914439	0.999979	protein.linear.MS1	PSSS2	0	-1.44201
1844	O35083	S1-S5	0.211937	0.201787	0.999979	protein.linear.MS1	PSSS2	0	-3.32954
1845	O35083	S2-S3	-0.194252	0.240485	0.999979	protein.linear.MS1	PSSS2	0	-0.378512
1846	O35083	S2-S4	-0.0933305	0.567578	0.999979	protein.linear.MS1	PSSS2	0	-1.30451
1847	O35083	S2-S5	0.101134	0.535935	0.999979	protein.linear.MS1	PSSS2	0	-3.19204
1848	O35083	S3-S4	0.100922	0.536785	0.999979	protein.linear.MS1	PSSS2	0	-0.925999
1849	O35083	S3-S5	0.295387	0.0807241	0.999979	protein.linear.MS1	PSSS2	0	-2.81352
1850	O35083	S4-S5	0.194465	0.239988	0.999979	protein.linear.MS1	PSSS2	0	-1.88753
1851	O35098;O35098-2	S1-S2	-0.00852481	0.949336	0.999979	protein.linear.MS1	PSSS2	0	-0.137504
1852	O35098;O35098-2	S1-S3	-0.0212887	0.873956	0.999979	protein.linear.MS1	PSSS2	0	-0.516015
1853	O35098;O35098-2	S1-S4	0.0511697	0.703414	0.999979	protein.linear.MS1	PSSS2	0	-1.44201
1854	O35098;O35098-2	S1-S5	0.0606351	0.65213	0.999979	protein.linear.MS1	PSSS2	0	-3.32954
1855	O35098;O35098-2	S2-S3	-0.0127639	0.92421	0.999979	protein.linear.MS1	PSSS2	0	-0.378512
1856	O35098;O35098-2	S2-S4	0.0596945	0.657153	0.999979	protein.linear.MS1	PSSS2	0	-1.30451
1857	O35098;O35098-2	S2-S5	0.0691599	0.607402	0.999979	protein.linear.MS1	PSSS2	0	-3.19204
1858	O35098;O35098-2	S3-S4	0.0724584	0.590499	0.999979	protein.linear.MS1	PSSS2	0	-0.925999
1859	O35098;O35098-2	S3-S5	0.0819239	0.543328	0.999979	protein.linear.MS1	PSSS2	0	-2.81352
1860	O35098;O35098-2	S4-S5	0.00946542	0.943755	0.999979	protein.linear.MS1	PSSS2	0	-1.88753
1861	O35099	S1-S2	0.29183	0.22485	0.999979	protein.linear.MS1	PSSS2	0	-0.137504
1862	O35099	S1-S3	0.449234	0.0681751	0.999979	protein.linear.MS1	PSSS2	0	-0.516015
1863	O35099	S1-S4	0.26433	0.270024	0.999979	protein.linear.MS1	PSSS2	0	-1.44201
1864	O35099	S1-S5	0.203706	0.392356	0.999979	protein.linear.MS1	PSSS2	0	-3.32954
1865	O35099	S2-S3	0.157404	0.507069	0.999979	protein.linear.MS1	PSSS2	0	-0.378512
1866	O35099	S2-S4	-0.0274995	0.907228	0.999979	protein.linear.MS1	PSSS2	0	-1.30451
1867	O35099	S2-S5	-0.0881235	0.709263	0.999979	protein.linear.MS1	PSSS2	0	-3.19204
1868	O35099	S3-S4	-0.184904	0.436765	0.999979	protein.linear.MS1	PSSS2	0	-0.925999
1869	O35099	S3-S5	-0.245528	0.304565	0.999979	protein.linear.MS1	PSSS2	0	-2.81352
1870	O35099	S4-S5	-0.060624	0.797382	0.999979	protein.linear.MS1	PSSS2	0	-1.88753
1871	O35114	S1-S2	-0.159017	0.23204	0.999979	protein.linear.MS1	PSSS2	0	-0.137504
1872	O35114	S1-S3	-0.165097	0.215309	0.999979	protein.linear.MS1	PSSS2	0	-0.516015
1873	O35114	S1-S4	-0.0856636	0.514287	0.999979	protein.linear.MS1	PSSS2	0	-1.44201
1874	O35114	S1-S5	-0.210821	0.117888	0.999979	protein.linear.MS1	PSSS2	0	-3.32954
1875	O35114	S2-S3	-0.00607962	0.962883	0.999979	protein.linear.MS1	PSSS2	0	-0.378512
1876	O35114	S2-S4	0.0733537	0.575982	0.999979	protein.linear.MS1	PSSS2	0	-1.30451
1877	O35114	S2-S5	-0.0518035	0.692289	0.999979	protein.linear.MS1	PSSS2	0	-3.19204
1878	O35114	S3-S4	0.0794333	0.545045	0.999979	protein.linear.MS1	PSSS2	0	-0.925999
1879	O35114	S3-S5	-0.0457239	0.726744	0.999979	protein.linear.MS1	PSSS2	0	-2.81352
1880	O35114	S4-S5	-0.125157	0.343587	0.999979	protein.linear.MS1	PSSS2	0	-1.88753
1881	O35127	S1-S2	-0.0435845	0.718214	0.999979	protein.linear.MS1	PSSS2	0	-0.137504
1882	O35127	S1-S3	0.0879086	0.468971	0.999979	protein.linear.MS1	PSSS2	0	-0.516015
1883	O35127	S1-S4	0.0406049	0.736681	0.999979	protein.linear.MS1	PSSS2	0	-1.44201
1884	O35127	S1-S5	0.0890005	0.463541	0.999979	protein.linear.MS1	PSSS2	0	-3.32954
1885	O35127	S2-S3	0.131493	0.282621	0.999979	protein.linear.MS1	PSSS2	0	-0.378512
1886	O35127	S2-S4	0.0841894	0.487745	0.999979	protein.linear.MS1	PSSS2	0	-1.30451
1887	O35127	S2-S5	0.132585	0.278758	0.999979	protein.linear.MS1	PSSS2	0	-3.19204
1888	O35127	S3-S4	-0.0473036	0.695411	0.999979	protein.linear.MS1	PSSS2	0	-0.925999
1889	O35127	S3-S5	0.00109196	0.992775	0.999979	protein.linear.MS1	PSSS2	0	-2.81352
1890	O35127	S4-S5	0.0483956	0.68877	0.999979	protein.linear.MS1	PSSS2	0	-1.88753
1891	O35129	S1-S2	-0.0427883	0.53473	0.999979	protein.linear.MS1	PSSS2	0	-0.137504
1892	O35129	S1-S3	0.0370601	0.590335	0.999979	protein.linear.MS1	PSSS2	0	-0.516015
1893	O35129	S1-S4	0.0216776	0.752257	0.999979	protein.linear.MS1	PSSS2	0	-1.44201
1894	O35129	S1-S5	-0.00990706	0.885177	0.999979	protein.linear.MS1	PSSS2	0	-3.32954
1895	O35129	S2-S3	0.0798484	0.252292	0.999979	protein.linear.MS1	PSSS2	0	-0.378512
1896	O35129	S2-S4	0.064466	0.352584	0.999979	protein.linear.MS1	PSSS2	0	-1.30451
1897	O35129	S2-S5	0.0328813	0.632635	0.999979	protein.linear.MS1	PSSS2	0	-3.19204
1898	O35129	S3-S4	-0.0153825	0.82265	0.999979	protein.linear.MS1	PSSS2	0	-0.925999
1899	O35129	S3-S5	-0.0469672	0.496029	0.999979	protein.linear.MS1	PSSS2	0	-2.81352
1900	O35129	S4-S5	-0.0315847	0.646036	0.999979	protein.linear.MS1	PSSS2	0	-1.88753
1901	O35136	S1-S2	0.020917	0.910253	0.999979	protein.linear.MS1	PSSS2	0	-0.137504
1902	O35136	S1-S3	0.0564932	0.761031	0.999979	protein.linear.MS1	PSSS2	0	-0.516015
1903	O35136	S1-S4	0.0260289	0.888459	0.999979	protein.linear.MS1	PSSS2	0	-1.44201
1904	O35136	S1-S5	0.132369	0.478405	0.999979	protein.linear.MS1	PSSS2	0	-3.32954
1905	O35136	S2-S3	0.0355761	0.84801	0.999979	protein.linear.MS1	PSSS2	0	-0.378512
1906	O35136	S2-S4	0.00511187	0.97802	0.999979	protein.linear.MS1	PSSS2	0	-1.30451
1907	O35136	S2-S5	0.111452	0.549865	0.999979	protein.linear.MS1	PSSS2	0	-3.19204
1908	O35136	S3-S4	-0.0304643	0.869621	0.999979	protein.linear.MS1	PSSS2	0	-0.925999
1909	O35136	S3-S5	0.0758758	0.683211	0.999979	protein.linear.MS1	PSSS2	0	-2.81352
1910	O35136	S4-S5	0.10634	0.568156	0.999979	protein.linear.MS1	PSSS2	0	-1.88753
1911	O35143	S1-S2	-0.0125925	0.918428	0.999979	protein.linear.MS1	PSSS2	0	-0.137504
1912	O35143	S1-S3	0.15503	0.216274	0.999979	protein.linear.MS1	PSSS2	0	-0.516015
1913	O35143	S1-S4	0.0343933	0.779878	0.999979	protein.linear.MS1	PSSS2	0	-1.44201
1914	O35143	S1-S5	-0.070061	0.570349	0.999979	protein.linear.MS1	PSSS2	0	-3.32954
1915	O35143	S2-S3	0.167622	0.182641	0.999979	protein.linear.MS1	PSSS2	0	-0.378512
1916	O35143	S2-S4	0.0469859	0.702851	0.999979	protein.linear.MS1	PSSS2	0	-1.30451
1917	O35143	S2-S5	-0.0574685	0.641105	0.999979	protein.linear.MS1	PSSS2	0	-3.19204
1918	O35143	S3-S4	-0.120637	0.332289	0.999979	protein.linear.MS1	PSSS2	0	-0.925999
1919	O35143	S3-S5	-0.225091	0.07856	0.999979	protein.linear.MS1	PSSS2	0	-2.81352
1920	O35143	S4-S5	-0.104454	0.39981	0.999979	protein.linear.MS1	PSSS2	0	-1.88753
1921	O35144;O35144-2	S1-S2	0.0621123	0.746095	0.999979	protein.linear.MS1	PSSS2	0	-0.137504
1922	O35144;O35144-2	S1-S3	0.162249	0.401281	0.999979	protein.linear.MS1	PSSS2	0	-0.516015
1923	O35144;O35144-2	S1-S4	-0.00577083	0.975969	0.999979	protein.linear.MS1	PSSS2	0	-1.44201
1924	O35144;O35144-2	S1-S5	-0.125202	0.51567	0.999979	protein.linear.MS1	PSSS2	0	-3.32954
1925	O35144;O35144-2	S2-S3	0.100136	0.602434	0.999979	protein.linear.MS1	PSSS2	0	-0.378512
1926	O35144;O35144-2	S2-S4	-0.0678831	0.7235	0.999979	protein.linear.MS1	PSSS2	0	-1.30451
1927	O35144;O35144-2	S2-S5	-0.187314	0.333965	0.999979	protein.linear.MS1	PSSS2	0	-3.19204
1928	O35144;O35144-2	S3-S4	-0.168019	0.385049	0.999979	protein.linear.MS1	PSSS2	0	-0.925999
1929	O35144;O35144-2	S3-S5	-0.28745	0.144323	0.999979	protein.linear.MS1	PSSS2	0	-2.81352
1930	O35144;O35144-2	S4-S5	-0.119431	0.535013	0.999979	protein.linear.MS1	PSSS2	0	-1.88753
1931	O35166	S1-S2	-0.133206	0.424338	0.999979	protein.linear.MS1	PSSS2	0	-0.137504
1932	O35166	S1-S3	-0.241549	0.15473	0.999979	protein.linear.MS1	PSSS2	0	-0.516015
1933	O35166	S1-S4	0.0538218	0.745173	0.999979	protein.linear.MS1	PSSS2	0	-1.44201
1934	O35166	S1-S5	0.0434738	0.792824	0.999979	protein.linear.MS1	PSSS2	0	-3.32954
1935	O35166	S2-S3	-0.108343	0.514673	0.999979	protein.linear.MS1	PSSS2	0	-0.378512
1936	O35166	S2-S4	0.187028	0.265672	0.999979	protein.linear.MS1	PSSS2	0	-1.30451
1937	O35166	S2-S5	0.17668	0.292222	0.999979	protein.linear.MS1	PSSS2	0	-3.19204
1938	O35166	S3-S4	0.29537	0.08559	0.999979	protein.linear.MS1	PSSS2	0	-0.925999
1939	O35166	S3-S5	0.285023	0.0963075	0.999979	protein.linear.MS1	PSSS2	0	-2.81352
1940	O35166	S4-S5	-0.0103479	0.95011	0.999979	protein.linear.MS1	PSSS2	0	-1.88753
1941	O35174	S1-S2	-0.0203032	0.900677	0.999979	protein.linear.MS1	PSSS2	0	-0.137504
1942	O35174	S1-S3	0.0133295	0.934689	0.999979	protein.linear.MS1	PSSS2	0	-0.516015
1943	O35174	S1-S4	-0.14049	0.392152	0.999979	protein.linear.MS1	PSSS2	0	-1.44201
1944	O35174	S1-S5	-0.191584	0.246934	0.999979	protein.linear.MS1	PSSS2	0	-3.32954
1945	O35174	S2-S3	0.0336327	0.836266	0.999979	protein.linear.MS1	PSSS2	0	-0.378512
1946	O35174	S2-S4	-0.120187	0.463024	0.999979	protein.linear.MS1	PSSS2	0	-1.30451
1947	O35174	S2-S5	-0.171281	0.298978	0.999979	protein.linear.MS1	PSSS2	0	-3.19204
1948	O35174	S3-S4	-0.15382	0.349685	0.999979	protein.linear.MS1	PSSS2	0	-0.925999
1949	O35174	S3-S5	-0.204913	0.216675	0.999979	protein.linear.MS1	PSSS2	0	-2.81352
1950	O35174	S4-S5	-0.0510935	0.753715	0.999979	protein.linear.MS1	PSSS2	0	-1.88753
1951	O35207	S1-S2	-0.0624926	0.665371	0.999979	protein.linear.MS1	PSSS2	0	-0.137504
1952	O35207	S1-S3	0.00608069	0.966352	0.999979	protein.linear.MS1	PSSS2	0	-0.516015
1953	O35207	S1-S4	-0.144317	0.322791	0.999979	protein.linear.MS1	PSSS2	0	-1.44201
1954	O35207	S1-S5	-0.133504	0.35952	0.999979	protein.linear.MS1	PSSS2	0	-3.32954
1955	O35207	S2-S3	0.0685733	0.63524	0.999979	protein.linear.MS1	PSSS2	0	-0.378512
1956	O35207	S2-S4	-0.0818241	0.57184	0.999979	protein.linear.MS1	PSSS2	0	-1.30451
1957	O35207	S2-S5	-0.0710109	0.623338	0.999979	protein.linear.MS1	PSSS2	0	-3.19204
1958	O35207	S3-S4	-0.150397	0.303333	0.999979	protein.linear.MS1	PSSS2	0	-0.925999
1959	O35207	S3-S5	-0.139584	0.33853	0.999979	protein.linear.MS1	PSSS2	0	-2.81352
1960	O35207	S4-S5	0.0108132	0.940206	0.999979	protein.linear.MS1	PSSS2	0	-1.88753
1961	O35215	S1-S2	-0.0203496	0.919305	0.999979	protein.linear.MS1	PSSS2	0	-0.137504
1962	O35215	S1-S3	0.0582953	0.771856	0.999979	protein.linear.MS1	PSSS2	0	-0.516015
1963	O35215	S1-S4	0.157447	0.436627	0.999979	protein.linear.MS1	PSSS2	0	-1.44201
1964	O35215	S1-S5	-0.196203	0.334383	0.999979	protein.linear.MS1	PSSS2	0	-3.32954
1965	O35215	S2-S3	0.0786449	0.695931	0.999979	protein.linear.MS1	PSSS2	0	-0.378512
1966	O35215	S2-S4	0.177797	0.380702	0.999979	protein.linear.MS1	PSSS2	0	-1.30451
1967	O35215	S2-S5	-0.175853	0.38583	0.999979	protein.linear.MS1	PSSS2	0	-3.19204
1968	O35215	S3-S4	0.0991519	0.622604	0.999979	protein.linear.MS1	PSSS2	0	-0.925999
1969	O35215	S3-S5	-0.254498	0.214124	0.999979	protein.linear.MS1	PSSS2	0	-2.81352
1970	O35215	S4-S5	-0.35365	0.0897717	0.999979	protein.linear.MS1	PSSS2	0	-1.88753
1971	O35218	S1-S2	0.143718	0.369529	0.999979	protein.linear.MS1	PSSS2	0	-0.137504
1972	O35218	S1-S3	0.171286	0.28689	0.999979	protein.linear.MS1	PSSS2	0	-0.516015
1973	O35218	S1-S4	0.334778	0.0449989	0.999979	protein.linear.MS1	PSSS2	0	-1.44201
1974	O35218	S1-S5	-0.0163627	0.917795	0.999979	protein.linear.MS1	PSSS2	0	-3.32954
1975	O35218	S2-S3	0.0275677	0.861986	0.999979	protein.linear.MS1	PSSS2	0	-0.378512
1976	O35218	S2-S4	0.19106	0.236481	0.999979	protein.linear.MS1	PSSS2	0	-1.30451
1977	O35218	S2-S5	-0.160081	0.318717	0.999979	protein.linear.MS1	PSSS2	0	-3.19204
1978	O35218	S3-S4	0.163492	0.308773	0.999979	protein.linear.MS1	PSSS2	0	-0.925999
1979	O35218	S3-S5	-0.187649	0.244664	0.999979	protein.linear.MS1	PSSS2	0	-2.81352
1980	O35218	S4-S5	-0.351141	0.0363799	0.97896	protein.linear.MS1	PSSS2	0	-1.88753
1981	O35226-2	S1-S2	-0.11202	0.300365	0.999979	protein.linear.MS1	PSSS2	0	-0.137504
1982	O35226-2	S1-S3	0.0180703	0.865549	0.999979	protein.linear.MS1	PSSS2	0	-0.516015
1983	O35226-2	S1-S4	-0.0223599	0.834084	0.999979	protein.linear.MS1	PSSS2	0	-1.44201
1984	O35226-2	S1-S5	0.0210544	0.843632	0.999979	protein.linear.MS1	PSSS2	0	-3.32954
1985	O35226-2	S2-S3	0.13009	0.231254	0.999979	protein.linear.MS1	PSSS2	0	-0.378512
1986	O35226-2	S2-S4	0.08966	0.40486	0.999979	protein.linear.MS1	PSSS2	0	-1.30451
1987	O35226-2	S2-S5	0.133074	0.221109	0.999979	protein.linear.MS1	PSSS2	0	-3.19204
1988	O35226-2	S3-S4	-0.0404302	0.70523	0.999979	protein.linear.MS1	PSSS2	0	-0.925999
1989	O35226-2	S3-S5	0.00298414	0.977685	0.999979	protein.linear.MS1	PSSS2	0	-2.81352
1990	O35226-2	S4-S5	0.0434143	0.684687	0.999979	protein.linear.MS1	PSSS2	0	-1.88753
1991	O35239	S1-S2	-0.0307127	0.759326	0.999979	protein.linear.MS1	PSSS2	0	-0.137504
1992	O35239	S1-S3	0.0087453	0.930407	0.999979	protein.linear.MS1	PSSS2	0	-0.516015
1993	O35239	S1-S4	-0.00834934	0.93355	0.999979	protein.linear.MS1	PSSS2	0	-1.44201
1994	O35239	S1-S5	-0.33882	0.00267335	0.336966	protein.linear.MS1	PSSS2	0	-3.32954
1995	O35239	S2-S3	0.039458	0.6941	0.999979	protein.linear.MS1	PSSS2	0	-0.378512
1996	O35239	S2-S4	0.0223633	0.823376	0.999979	protein.linear.MS1	PSSS2	0	-1.30451
1997	O35239	S2-S5	-0.308107	0.0054458	0.498764	protein.linear.MS1	PSSS2	0	-3.19204
1998	O35239	S3-S4	-0.0170946	0.864488	0.999979	protein.linear.MS1	PSSS2	0	-0.925999
1999	O35239	S3-S5	-0.347565	0.00217886	0.300445	protein.linear.MS1	PSSS2	0	-2.81352
[truncated: 50,951 more rows]

## Sheet: MS2
	Protein	Compare	log2FC	pvalue	adjusted.pvalue	Method	Dataset	Label	Tlog2FC
1	CAH1_HUMAN_UPS	S1-S2	0.0457563	0.614914	0.979835	protein.linear.MS2	PSSS2	1	-0.137504
2	CAH1_HUMAN_UPS	S1-S3	-0.224102	0.0210994	0.550885	protein.linear.MS2	PSSS2	1	-0.516015
3	CAH1_HUMAN_UPS	S1-S4	-1.39858	1.13698e-12	7.40401e-10	protein.linear.MS2	PSSS2	1	-1.44201
4	CAH1_HUMAN_UPS	S1-S5	-3.23871	1.06118e-19	3.51185e-16	protein.linear.MS2	PSSS2	1	-3.32954
5	CAH1_HUMAN_UPS	S2-S3	-0.269859	0.00685605	0.361222	protein.linear.MS2	PSSS2	1	-0.378512
6	CAH1_HUMAN_UPS	S2-S4	-1.44433	6.24838e-13	4.29677e-10	protein.linear.MS2	PSSS2	1	-1.30451
7	CAH1_HUMAN_UPS	S2-S5	-3.28447	8.04753e-20	2.84078e-16	protein.linear.MS2	PSSS2	1	-3.19204
8	CAH1_HUMAN_UPS	S3-S4	-1.17448	2.7753e-11	1.56332e-08	protein.linear.MS2	PSSS2	1	-0.925999
9	CAH1_HUMAN_UPS	S3-S5	-3.01461	4.35514e-19	9.60852e-16	protein.linear.MS2	PSSS2	1	-2.81352
10	CAH1_HUMAN_UPS	S4-S5	-1.84013	6.41704e-15	5.85832e-12	protein.linear.MS2	PSSS2	1	-1.88753
11	CAH2_HUMAN_UPS	S1-S2	-0.00494065	0.947049	0.99955	protein.linear.MS2	PSSS2	1	-0.137504
12	CAH2_HUMAN_UPS	S1-S3	-0.262056	0.00193046	0.183845	protein.linear.MS2	PSSS2	1	-0.516015
13	CAH2_HUMAN_UPS	S1-S4	-1.1489	1.11287e-12	7.36583e-10	protein.linear.MS2	PSSS2	1	-1.44201
14	CAH2_HUMAN_UPS	S1-S5	-2.8703	2.31982e-20	1.15533e-16	protein.linear.MS2	PSSS2	1	-3.32954
15	CAH2_HUMAN_UPS	S2-S3	-0.257115	0.00225611	0.200774	protein.linear.MS2	PSSS2	1	-0.378512
16	CAH2_HUMAN_UPS	S2-S4	-1.14395	1.2055e-12	7.69048e-10	protein.linear.MS2	PSSS2	1	-1.30451
17	CAH2_HUMAN_UPS	S2-S5	-2.86536	2.40013e-20	1.15533e-16	protein.linear.MS2	PSSS2	1	-3.19204
18	CAH2_HUMAN_UPS	S3-S4	-0.886839	1.22397e-10	6.23167e-08	protein.linear.MS2	PSSS2	1	-0.925999
19	CAH2_HUMAN_UPS	S3-S5	-2.60824	1.53369e-19	4.40613e-16	protein.linear.MS2	PSSS2	1	-2.81352
20	CAH2_HUMAN_UPS	S4-S5	-1.72141	5.15189e-16	5.24601e-13	protein.linear.MS2	PSSS2	1	-1.88753
21	CATA_HUMAN_UPS	S1-S2	-0.141271	0.175311	0.871699	protein.linear.MS2	PSSS2	1	-0.137504
22	CATA_HUMAN_UPS	S1-S3	-0.375719	0.00129969	0.14668	protein.linear.MS2	PSSS2	1	-0.516015
23	CATA_HUMAN_UPS	S1-S4	-1.25259	6.98274e-11	3.69736e-08	protein.linear.MS2	PSSS2	1	-1.44201
24	CATA_HUMAN_UPS	S1-S5	-2.93405	7.19693e-18	9.83896e-15	protein.linear.MS2	PSSS2	1	-3.32954
25	CATA_HUMAN_UPS	S2-S3	-0.234448	0.0302677	0.616887	protein.linear.MS2	PSSS2	1	-0.378512
26	CATA_HUMAN_UPS	S2-S4	-1.11132	5.71947e-10	2.70398e-07	protein.linear.MS2	PSSS2	1	-1.30451
27	CATA_HUMAN_UPS	S2-S5	-2.79278	1.88761e-17	2.37973e-14	protein.linear.MS2	PSSS2	1	-3.19204
28	CATA_HUMAN_UPS	S3-S4	-0.87687	2.99178e-08	1.1822e-05	protein.linear.MS2	PSSS2	1	-0.925999
29	CATA_HUMAN_UPS	S3-S5	-2.55833	1.04107e-16	1.14843e-13	protein.linear.MS2	PSSS2	1	-2.81352
30	CATA_HUMAN_UPS	S4-S5	-1.68146	3.18175e-13	2.27667e-10	protein.linear.MS2	PSSS2	1	-1.88753
31	CO5_HUMAN_UPS	S1-S2	-0.154417	0.311184	0.931769	protein.linear.MS2	PSSS2	1	-0.137504
32	CO5_HUMAN_UPS	S1-S3	-0.303219	0.054746	0.707206	protein.linear.MS2	PSSS2	1	-0.516015
33	CO5_HUMAN_UPS	S1-S4	-1.32272	2.16027e-08	8.73178e-06	protein.linear.MS2	PSSS2	1	-1.44201
34	CO5_HUMAN_UPS	S1-S5	-3.0286	7.54587e-15	6.7721e-12	protein.linear.MS2	PSSS2	1	-3.32954
35	CO5_HUMAN_UPS	S2-S3	-0.148801	0.328665	0.935901	protein.linear.MS2	PSSS2	1	-0.378512
36	CO5_HUMAN_UPS	S2-S4	-1.1683	1.52569e-07	5.64932e-05	protein.linear.MS2	PSSS2	1	-1.30451
37	CO5_HUMAN_UPS	S2-S5	-2.87418	2.04783e-14	1.69426e-11	protein.linear.MS2	PSSS2	1	-3.19204
38	CO5_HUMAN_UPS	S3-S4	-1.0195	1.14951e-06	0.000378053	protein.linear.MS2	PSSS2	1	-0.925999
39	CO5_HUMAN_UPS	S3-S5	-2.72538	5.61685e-14	4.50625e-11	protein.linear.MS2	PSSS2	1	-2.81352
40	CO5_HUMAN_UPS	S4-S5	-1.70588	2.96876e-10	1.46912e-07	protein.linear.MS2	PSSS2	1	-1.88753
41	CYB5_HUMAN_UPS	S1-S2	-0.201413	0.274396	0.920575	protein.linear.MS2	PSSS2	1	-0.137504
42	CYB5_HUMAN_UPS	S1-S3	-0.510393	0.0099447	0.42363	protein.linear.MS2	PSSS2	1	-0.516015
43	CYB5_HUMAN_UPS	S1-S4	-1.4052	1.58859e-07	5.84139e-05	protein.linear.MS2	PSSS2	1	-1.44201
44	CYB5_HUMAN_UPS	S1-S5	-3.21995	8.27692e-14	6.35164e-11	protein.linear.MS2	PSSS2	1	-3.32954
45	CYB5_HUMAN_UPS	S2-S3	-0.30898	0.10013	0.793571	protein.linear.MS2	PSSS2	1	-0.378512
46	CYB5_HUMAN_UPS	S2-S4	-1.20379	1.55166e-06	0.000500978	protein.linear.MS2	PSSS2	1	-1.30451
47	CYB5_HUMAN_UPS	S2-S5	-3.01854	2.79057e-13	2.02412e-10	protein.linear.MS2	PSSS2	1	-3.19204
48	CYB5_HUMAN_UPS	S3-S4	-0.894807	6.98862e-05	0.0156138	protein.linear.MS2	PSSS2	1	-0.925999
49	CYB5_HUMAN_UPS	S3-S5	-2.70956	2.0813e-12	1.31196e-09	protein.linear.MS2	PSSS2	1	-2.81352
50	CYB5_HUMAN_UPS	S4-S5	-1.81475	2.5631e-09	1.16997e-06	protein.linear.MS2	PSSS2	1	-1.88753
51	EGF_HUMAN_UPS	S1-S2	-0.0731413	0.400065	0.953975	protein.linear.MS2	PSSS2	1	-0.137504
52	EGF_HUMAN_UPS	S1-S3	-0.259046	0.0063885	0.349093	protein.linear.MS2	PSSS2	1	-0.516015
53	EGF_HUMAN_UPS	S1-S4	-1.13108	2.1724e-11	1.23686e-08	protein.linear.MS2	PSSS2	1	-1.44201
54	EGF_HUMAN_UPS	S1-S5	-3.00751	1.66426e-19	4.40613e-16	protein.linear.MS2	PSSS2	1	-3.32954
55	EGF_HUMAN_UPS	S2-S3	-0.185905	0.0409202	0.674038	protein.linear.MS2	PSSS2	1	-0.378512
56	EGF_HUMAN_UPS	S2-S4	-1.05794	7.20671e-11	3.77817e-08	protein.linear.MS2	PSSS2	1	-1.30451
57	EGF_HUMAN_UPS	S2-S5	-2.93437	2.70256e-19	6.22177e-16	protein.linear.MS2	PSSS2	1	-3.19204
58	EGF_HUMAN_UPS	S3-S4	-0.872037	2.07989e-09	9.57655e-07	protein.linear.MS2	PSSS2	1	-0.925999
59	EGF_HUMAN_UPS	S3-S5	-2.74847	9.78803e-19	1.78716e-15	protein.linear.MS2	PSSS2	1	-2.81352
60	EGF_HUMAN_UPS	S4-S5	-1.87643	1.6502e-15	1.61812e-12	protein.linear.MS2	PSSS2	1	-1.88753
61	HBA_HUMAN_UPS	S1-S2	-0.0986355	0.0786073	0.75264	protein.linear.MS2	PSSS2	1	-0.137504
62	HBA_HUMAN_UPS	S1-S3	-0.354359	1.75151e-06	0.000562074	protein.linear.MS2	PSSS2	1	-0.516015
63	HBA_HUMAN_UPS	S1-S4	-1.31296	1.89493e-16	2.04769e-13	protein.linear.MS2	PSSS2	1	-1.44201
64	HBA_HUMAN_UPS	S1-S5	-3.10016	8.40643e-24	4.23321e-19	protein.linear.MS2	PSSS2	1	-3.32954
65	HBA_HUMAN_UPS	S2-S3	-0.255724	0.000107589	0.0227873	protein.linear.MS2	PSSS2	1	-0.378512
66	HBA_HUMAN_UPS	S2-S4	-1.21433	8.58407e-16	8.57597e-13	protein.linear.MS2	PSSS2	1	-1.30451
67	HBA_HUMAN_UPS	S2-S5	-3.00153	1.59895e-23	4.23321e-19	protein.linear.MS2	PSSS2	1	-3.19204
68	HBA_HUMAN_UPS	S3-S4	-0.958604	7.86894e-14	6.12736e-11	protein.linear.MS2	PSSS2	1	-0.925999
69	HBA_HUMAN_UPS	S3-S5	-2.7458	9.38092e-23	1.65573e-18	protein.linear.MS2	PSSS2	1	-2.81352
70	HBA_HUMAN_UPS	S4-S5	-1.7872	4.57445e-19	9.68869e-16	protein.linear.MS2	PSSS2	1	-1.88753
71	HBB_HUMAN_UPS	S1-S2	-0.0909523	0.214718	0.892316	protein.linear.MS2	PSSS2	1	-0.137504
72	HBB_HUMAN_UPS	S1-S3	-0.414035	1.0465e-05	0.00296322	protein.linear.MS2	PSSS2	1	-0.516015
73	HBB_HUMAN_UPS	S1-S4	-1.33048	3.70925e-14	3.02161e-11	protein.linear.MS2	PSSS2	1	-1.44201
74	HBB_HUMAN_UPS	S1-S5	-3.1944	1.41414e-21	1.49757e-17	protein.linear.MS2	PSSS2	1	-3.32954
75	HBB_HUMAN_UPS	S2-S3	-0.323083	0.000193934	0.0368506	protein.linear.MS2	PSSS2	1	-0.378512
76	HBB_HUMAN_UPS	S2-S4	-1.23953	1.41413e-13	1.05462e-10	protein.linear.MS2	PSSS2	1	-1.30451
77	HBB_HUMAN_UPS	S2-S5	-3.10344	2.50599e-21	2.15776e-17	protein.linear.MS2	PSSS2	1	-3.19204
78	HBB_HUMAN_UPS	S3-S4	-0.916449	3.69001e-11	2.05669e-08	protein.linear.MS2	PSSS2	1	-0.925999
79	HBB_HUMAN_UPS	S3-S5	-2.78036	2.20441e-20	1.15533e-16	protein.linear.MS2	PSSS2	1	-2.81352
80	HBB_HUMAN_UPS	S4-S5	-1.86391	5.64889e-17	6.79793e-14	protein.linear.MS2	PSSS2	1	-1.88753
81	KCRM_HUMAN_UPS	S1-S2	-0.0231017	0.835988	0.994689	protein.linear.MS2	PSSS2	1	-0.137504
82	KCRM_HUMAN_UPS	S1-S3	-0.356994	0.00409192	0.281887	protein.linear.MS2	PSSS2	1	-0.516015
83	KCRM_HUMAN_UPS	S1-S4	-1.03055	9.56374e-09	4.25546e-06	protein.linear.MS2	PSSS2	1	-1.44201
84	KCRM_HUMAN_UPS	S1-S5	-2.63752	3.38271e-16	3.58229e-13	protein.linear.MS2	PSSS2	1	-3.32954
85	KCRM_HUMAN_UPS	S2-S3	-0.333892	0.00659117	0.356092	protein.linear.MS2	PSSS2	1	-0.378512
86	KCRM_HUMAN_UPS	S2-S4	-1.00745	1.38648e-08	5.92051e-06	protein.linear.MS2	PSSS2	1	-1.30451
87	KCRM_HUMAN_UPS	S2-S5	-2.61442	4.0105e-16	4.16384e-13	protein.linear.MS2	PSSS2	1	-3.19204
88	KCRM_HUMAN_UPS	S3-S4	-0.673555	5.62791e-06	0.00165554	protein.linear.MS2	PSSS2	1	-0.925999
89	KCRM_HUMAN_UPS	S3-S5	-2.28053	5.56639e-15	5.17088e-12	protein.linear.MS2	PSSS2	1	-2.81352
90	KCRM_HUMAN_UPS	S4-S5	-1.60697	4.007e-12	2.4671e-09	protein.linear.MS2	PSSS2	1	-1.88753
91	LALBA_HUMAN_UPS	S1-S2	-0.164024	0.0729745	0.740626	protein.linear.MS2	PSSS2	1	-0.137504
92	LALBA_HUMAN_UPS	S1-S3	-0.48901	1.59953e-05	0.00434333	protein.linear.MS2	PSSS2	1	-0.516015
93	LALBA_HUMAN_UPS	S1-S4	-1.42324	4.4774e-13	3.11945e-10	protein.linear.MS2	PSSS2	1	-1.44201
94	LALBA_HUMAN_UPS	S1-S5	-3.26563	4.74123e-20	2.09207e-16	protein.linear.MS2	PSSS2	1	-3.32954
95	LALBA_HUMAN_UPS	S2-S3	-0.324986	0.00126167	0.1446	protein.linear.MS2	PSSS2	1	-0.378512
96	LALBA_HUMAN_UPS	S2-S4	-1.25922	4.32404e-12	2.6317e-09	protein.linear.MS2	PSSS2	1	-1.30451
97	LALBA_HUMAN_UPS	S2-S5	-3.1016	1.30994e-19	4.08007e-16	protein.linear.MS2	PSSS2	1	-3.19204
98	LALBA_HUMAN_UPS	S3-S4	-0.934233	8.82189e-10	4.09753e-07	protein.linear.MS2	PSSS2	1	-0.925999
99	LALBA_HUMAN_UPS	S3-S5	-2.77662	1.15582e-18	2.04003e-15	protein.linear.MS2	PSSS2	1	-2.81352
100	LALBA_HUMAN_UPS	S4-S5	-1.84238	3.35796e-15	3.2328e-12	protein.linear.MS2	PSSS2	1	-1.88753
101	LEP_HUMAN_UPS	S1-S2	-0.109716	0.713451	0.987401	protein.linear.MS2	PSSS2	1	-0.137504
102	LEP_HUMAN_UPS	S1-S3	-0.393919	0.196121	0.882757	protein.linear.MS2	PSSS2	1	-0.516015
103	LEP_HUMAN_UPS	S1-S4	-1.19889	0.000596994	0.0900594	protein.linear.MS2	PSSS2	1	-1.44201
104	LEP_HUMAN_UPS	S1-S5	-2.74505	1.0211e-08	4.50558e-06	protein.linear.MS2	PSSS2	1	-3.32954
105	LEP_HUMAN_UPS	S2-S3	-0.284203	0.346135	0.940344	protein.linear.MS2	PSSS2	1	-0.378512
106	LEP_HUMAN_UPS	S2-S4	-1.08917	0.00142473	0.154092	protein.linear.MS2	PSSS2	1	-1.30451
107	LEP_HUMAN_UPS	S2-S5	-2.63533	1.98548e-08	8.14971e-06	protein.linear.MS2	PSSS2	1	-3.19204
108	LEP_HUMAN_UPS	S3-S4	-0.804971	0.0128202	0.46936	protein.linear.MS2	PSSS2	1	-0.925999
109	LEP_HUMAN_UPS	S3-S5	-2.35113	1.20681e-07	4.53197e-05	protein.linear.MS2	PSSS2	1	-2.81352
110	LEP_HUMAN_UPS	S4-S5	-1.54616	3.88644e-05	0.00935396	protein.linear.MS2	PSSS2	1	-1.88753
111	LYSC_HUMAN_UPS	S1-S2	-0.168355	0.0724845	0.739874	protein.linear.MS2	PSSS2	1	-0.137504
112	LYSC_HUMAN_UPS	S1-S3	-0.436027	8.4392e-05	0.0184651	protein.linear.MS2	PSSS2	1	-0.516015
113	LYSC_HUMAN_UPS	S1-S4	-1.40545	8.88731e-13	6.03311e-10	protein.linear.MS2	PSSS2	1	-1.44201
114	LYSC_HUMAN_UPS	S1-S5	-3.14202	1.63535e-19	4.40613e-16	protein.linear.MS2	PSSS2	1	-3.32954
115	LYSC_HUMAN_UPS	S2-S3	-0.267672	0.00684551	0.361196	protein.linear.MS2	PSSS2	1	-0.378512
116	LYSC_HUMAN_UPS	S2-S4	-1.2371	9.30788e-12	5.41596e-09	protein.linear.MS2	PSSS2	1	-1.30451
117	LYSC_HUMAN_UPS	S2-S5	-2.97367	4.83467e-19	9.84599e-16	protein.linear.MS2	PSSS2	1	-3.19204
118	LYSC_HUMAN_UPS	S3-S4	-0.969423	7.0804e-10	3.31776e-07	protein.linear.MS2	PSSS2	1	-0.925999
119	LYSC_HUMAN_UPS	S3-S5	-2.706	3.0805e-18	4.66036e-15	protein.linear.MS2	PSSS2	1	-2.81352
120	LYSC_HUMAN_UPS	S4-S5	-1.73657	1.65324e-14	1.41192e-11	protein.linear.MS2	PSSS2	1	-1.88753
121	MYG_HUMAN_UPS	S1-S2	-0.0599534	0.561737	0.97495	protein.linear.MS2	PSSS2	1	-0.137504
122	MYG_HUMAN_UPS	S1-S3	-0.348626	0.00264302	0.220553	protein.linear.MS2	PSSS2	1	-0.516015
123	MYG_HUMAN_UPS	S1-S4	-1.2722	6.38618e-11	3.41564e-08	protein.linear.MS2	PSSS2	1	-1.44201
124	MYG_HUMAN_UPS	S1-S5	-2.96405	7.24683e-18	9.83896e-15	protein.linear.MS2	PSSS2	1	-3.32954
125	MYG_HUMAN_UPS	S2-S3	-0.288672	0.0100909	0.425433	protein.linear.MS2	PSSS2	1	-0.378512
126	MYG_HUMAN_UPS	S2-S4	-1.21225	1.50398e-10	7.58434e-08	protein.linear.MS2	PSSS2	1	-1.30451
127	MYG_HUMAN_UPS	S2-S5	-2.9041	1.08061e-17	1.39557e-14	protein.linear.MS2	PSSS2	1	-3.19204
128	MYG_HUMAN_UPS	S3-S4	-0.923576	1.53386e-08	6.49742e-06	protein.linear.MS2	PSSS2	1	-0.925999
129	MYG_HUMAN_UPS	S3-S5	-2.61543	8.31828e-17	9.37134e-14	protein.linear.MS2	PSSS2	1	-2.81352
130	MYG_HUMAN_UPS	S4-S5	-1.69185	3.45275e-13	2.43764e-10	protein.linear.MS2	PSSS2	1	-1.88753
131	NQO1_HUMAN_UPS	S1-S2	-0.0508713	0.580211	0.977851	protein.linear.MS2	PSSS2	1	-0.137504
132	NQO1_HUMAN_UPS	S1-S3	-0.326015	0.00177558	0.176166	protein.linear.MS2	PSSS2	1	-0.516015
133	NQO1_HUMAN_UPS	S1-S4	-1.34453	2.86172e-12	1.78268e-09	protein.linear.MS2	PSSS2	1	-1.44201
134	NQO1_HUMAN_UPS	S1-S5	-3.18188	1.85084e-19	4.66677e-16	protein.linear.MS2	PSSS2	1	-3.32954
135	NQO1_HUMAN_UPS	S2-S3	-0.275144	0.00645321	0.351903	protein.linear.MS2	PSSS2	1	-0.378512
136	NQO1_HUMAN_UPS	S2-S4	-1.29366	5.80915e-12	3.49539e-09	protein.linear.MS2	PSSS2	1	-1.30451
137	NQO1_HUMAN_UPS	S2-S5	-3.13101	2.54214e-19	6.11846e-16	protein.linear.MS2	PSSS2	1	-3.19204
138	NQO1_HUMAN_UPS	S3-S4	-1.01852	4.17304e-10	1.99065e-07	protein.linear.MS2	PSSS2	1	-0.925999
139	NQO1_HUMAN_UPS	S3-S5	-2.85587	1.55023e-18	2.56515e-15	protein.linear.MS2	PSSS2	1	-2.81352
140	NQO1_HUMAN_UPS	S4-S5	-1.83735	8.07912e-15	7.12982e-12	protein.linear.MS2	PSSS2	1	-1.88753
141	NQO2_HUMAN_UPS	S1-S2	-0.0456472	0.628559	0.98146	protein.linear.MS2	PSSS2	1	-0.137504
142	NQO2_HUMAN_UPS	S1-S3	-0.335894	0.00172609	0.172518	protein.linear.MS2	PSSS2	1	-0.516015
143	NQO2_HUMAN_UPS	S1-S4	-1.19609	3.88952e-11	2.14531e-08	protein.linear.MS2	PSSS2	1	-1.44201
144	NQO2_HUMAN_UPS	S1-S5	-2.83796	2.94783e-18	4.59082e-15	protein.linear.MS2	PSSS2	1	-3.32954
145	NQO2_HUMAN_UPS	S2-S3	-0.290247	0.00534629	0.320485	protein.linear.MS2	PSSS2	1	-0.378512
146	NQO2_HUMAN_UPS	S2-S4	-1.15044	7.79625e-11	4.04717e-08	protein.linear.MS2	PSSS2	1	-1.30451
147	NQO2_HUMAN_UPS	S2-S5	-2.79232	4.05023e-18	5.95722e-15	protein.linear.MS2	PSSS2	1	-3.19204
148	NQO2_HUMAN_UPS	S3-S4	-0.860192	1.1374e-08	4.93652e-06	protein.linear.MS2	PSSS2	1	-0.925999
149	NQO2_HUMAN_UPS	S3-S5	-2.50207	3.45778e-17	4.25789e-14	protein.linear.MS2	PSSS2	1	-2.81352
150	NQO2_HUMAN_UPS	S4-S5	-1.64188	1.13078e-13	8.55358e-11	protein.linear.MS2	PSSS2	1	-1.88753
151	PPIA_HUMAN_UPS	S1-S2	-0.0960216	0.331788	0.936717	protein.linear.MS2	PSSS2	1	-0.137504
152	PPIA_HUMAN_UPS	S1-S3	-0.418675	0.000320057	0.0553824	protein.linear.MS2	PSSS2	1	-0.516015
153	PPIA_HUMAN_UPS	S1-S4	-1.28966	1.99677e-11	1.14923e-08	protein.linear.MS2	PSSS2	1	-1.44201
154	PPIA_HUMAN_UPS	S1-S5	-3.18367	6.54859e-19	1.28425e-15	protein.linear.MS2	PSSS2	1	-3.32954
155	PPIA_HUMAN_UPS	S2-S3	-0.322653	0.00324558	0.248343	protein.linear.MS2	PSSS2	1	-0.378512
156	PPIA_HUMAN_UPS	S2-S4	-1.19364	7.99861e-11	4.11191e-08	protein.linear.MS2	PSSS2	1	-1.30451
157	PPIA_HUMAN_UPS	S2-S5	-3.08765	1.19516e-18	2.04141e-15	protein.linear.MS2	PSSS2	1	-3.19204
158	PPIA_HUMAN_UPS	S3-S4	-0.870983	1.73337e-08	7.22693e-06	protein.linear.MS2	PSSS2	1	-0.925999
159	PPIA_HUMAN_UPS	S3-S5	-2.76499	1.03874e-17	1.37503e-14	protein.linear.MS2	PSSS2	1	-2.81352
160	PPIA_HUMAN_UPS	S4-S5	-1.89401	1.55809e-14	1.35247e-11	protein.linear.MS2	PSSS2	1	-1.88753
161	PRDX1_HUMAN_UPS	S1-S2	-0.140531	0.0659758	0.731499	protein.linear.MS2	PSSS2	1	-0.137504
162	PRDX1_HUMAN_UPS	S1-S3	-0.368794	5.41257e-05	0.0123533	protein.linear.MS2	PSSS2	1	-0.516015
163	PRDX1_HUMAN_UPS	S1-S4	-1.39975	1.9829e-14	1.66658e-11	protein.linear.MS2	PSSS2	1	-1.44201
164	PRDX1_HUMAN_UPS	S1-S5	-3.27909	1.19791e-21	1.49757e-17	protein.linear.MS2	PSSS2	1	-3.32954
165	PRDX1_HUMAN_UPS	S2-S3	-0.228262	0.00493486	0.308502	protein.linear.MS2	PSSS2	1	-0.378512
166	PRDX1_HUMAN_UPS	S2-S4	-1.25922	1.46941e-13	1.08063e-10	protein.linear.MS2	PSSS2	1	-1.30451
167	PRDX1_HUMAN_UPS	S2-S5	-3.13856	2.85256e-21	2.15776e-17	protein.linear.MS2	PSSS2	1	-3.19204
168	PRDX1_HUMAN_UPS	S3-S4	-1.03095	6.02887e-12	3.58684e-09	protein.linear.MS2	PSSS2	1	-0.925999
169	PRDX1_HUMAN_UPS	S3-S5	-2.9103	1.27062e-20	8.40989e-17	protein.linear.MS2	PSSS2	1	-2.81352
170	PRDX1_HUMAN_UPS	S4-S5	-1.87934	6.80219e-17	8.00391e-14	protein.linear.MS2	PSSS2	1	-1.88753
171	SUMO1_HUMAN_UPS	S1-S2	-0.14219	0.195199	0.882757	protein.linear.MS2	PSSS2	1	-0.137504
172	SUMO1_HUMAN_UPS	S1-S3	-0.524267	7.86236e-05	0.0173463	protein.linear.MS2	PSSS2	1	-0.516015
173	SUMO1_HUMAN_UPS	S1-S4	-1.3531	4.59886e-11	2.48479e-08	protein.linear.MS2	PSSS2	1	-1.44201
174	SUMO1_HUMAN_UPS	S1-S5	-3.27568	2.38767e-18	3.83113e-15	protein.linear.MS2	PSSS2	1	-3.32954
175	SUMO1_HUMAN_UPS	S2-S3	-0.382077	0.00178286	0.176453	protein.linear.MS2	PSSS2	1	-0.378512
176	SUMO1_HUMAN_UPS	S2-S4	-1.21091	3.27796e-10	1.59237e-07	protein.linear.MS2	PSSS2	1	-1.30451
177	SUMO1_HUMAN_UPS	S2-S5	-3.13349	5.69557e-18	8.15083e-15	protein.linear.MS2	PSSS2	1	-3.19204
178	SUMO1_HUMAN_UPS	S3-S4	-0.828831	1.67897e-07	6.13114e-05	protein.linear.MS2	PSSS2	1	-0.925999
179	SUMO1_HUMAN_UPS	S3-S5	-2.75141	7.20245e-17	8.29064e-14	protein.linear.MS2	PSSS2	1	-2.81352
180	SUMO1_HUMAN_UPS	S4-S5	-1.92258	7.03513e-14	5.55985e-11	protein.linear.MS2	PSSS2	1	-1.88753
181	SYHC_HUMAN_UPS	S1-S2	-0.00447496	0.959181	0.999902	protein.linear.MS2	PSSS2	1	-0.137504
182	SYHC_HUMAN_UPS	S1-S3	-0.365498	0.000407973	0.0677184	protein.linear.MS2	PSSS2	1	-0.516015
183	SYHC_HUMAN_UPS	S1-S4	-1.3526	1.07822e-12	7.22682e-10	protein.linear.MS2	PSSS2	1	-1.44201
184	SYHC_HUMAN_UPS	S1-S5	-3.17529	7.66374e-20	2.84078e-16	protein.linear.MS2	PSSS2	1	-3.32954
185	SYHC_HUMAN_UPS	S2-S3	-0.361023	0.000460525	0.074344	protein.linear.MS2	PSSS2	1	-0.378512
186	SYHC_HUMAN_UPS	S2-S4	-1.34813	1.14661e-12	7.40401e-10	protein.linear.MS2	PSSS2	1	-1.30451
187	SYHC_HUMAN_UPS	S2-S5	-3.17082	7.87988e-20	2.84078e-16	protein.linear.MS2	PSSS2	1	-3.19204
188	SYHC_HUMAN_UPS	S3-S4	-0.987107	3.18592e-10	1.56199e-07	protein.linear.MS2	PSSS2	1	-0.925999
189	SYHC_HUMAN_UPS	S3-S5	-2.80979	8.50974e-19	1.60925e-15	protein.linear.MS2	PSSS2	1	-2.81352
190	SYHC_HUMAN_UPS	S4-S5	-1.82269	3.84336e-15	3.63403e-12	protein.linear.MS2	PSSS2	1	-1.88753
191	UBIQ_HUMAN_UPS	S1-S2	-0.31154	0.279299	0.922334	protein.linear.MS2	PSSS2	1	-0.137504
192	UBIQ_HUMAN_UPS	S1-S3	-0.65153	0.0306667	0.619978	protein.linear.MS2	PSSS2	1	-0.516015
193	UBIQ_HUMAN_UPS	S1-S4	-1.7778	3.41493e-06	0.00103326	protein.linear.MS2	PSSS2	1	-1.44201
194	UBIQ_HUMAN_UPS	S1-S5	-3.91221	8.9272e-12	5.25217e-09	protein.linear.MS2	PSSS2	1	-3.32954
195	UBIQ_HUMAN_UPS	S2-S3	-0.33999	0.23903	0.905571	protein.linear.MS2	PSSS2	1	-0.378512
196	UBIQ_HUMAN_UPS	S2-S4	-1.46626	4.02385e-05	0.00959744	protein.linear.MS2	PSSS2	1	-1.30451
197	UBIQ_HUMAN_UPS	S2-S5	-3.60067	4.0034e-11	2.18536e-08	protein.linear.MS2	PSSS2	1	-3.19204
198	UBIQ_HUMAN_UPS	S3-S4	-1.12627	0.000670907	0.0973275	protein.linear.MS2	PSSS2	1	-0.925999
199	UBIQ_HUMAN_UPS	S3-S5	-3.26068	2.32703e-10	1.16242e-07	protein.linear.MS2	PSSS2	1	-2.81352
200	UBIQ_HUMAN_UPS	S4-S5	-2.13441	2.4568e-07	8.8495e-05	protein.linear.MS2	PSSS2	1	-1.88753
201	A2A432	S1-S2	-0.170239	0.0235934	0.568625	protein.linear.MS2	PSSS2	0	-0.137504
202	A2A432	S1-S3	-0.00788188	0.910801	0.998378	protein.linear.MS2	PSSS2	0	-0.516015
203	A2A432	S1-S4	-0.0176305	0.802256	0.994676	protein.linear.MS2	PSSS2	0	-1.44201
204	A2A432	S1-S5	0.0505915	0.474912	0.966673	protein.linear.MS2	PSSS2	0	-3.32954
205	A2A432	S2-S3	0.162357	0.0299512	0.614784	protein.linear.MS2	PSSS2	0	-0.378512
206	A2A432	S2-S4	0.152608	0.0399968	0.668621	protein.linear.MS2	PSSS2	0	-1.30451
207	A2A432	S2-S5	0.22083	0.00471994	0.301434	protein.linear.MS2	PSSS2	0	-3.19204
208	A2A432	S3-S4	-0.00974862	0.889807	0.996902	protein.linear.MS2	PSSS2	0	-0.925999
209	A2A432	S3-S5	0.0584734	0.409915	0.957348	protein.linear.MS2	PSSS2	0	-2.81352
210	A2A432	S4-S5	0.068222	0.337825	0.939057	protein.linear.MS2	PSSS2	0	-1.88753
211	A2A4P0	S1-S2	0.0789068	0.638879	0.98239	protein.linear.MS2	PSSS2	0	-0.137504
212	A2A4P0	S1-S3	-0.162361	0.338564	0.939057	protein.linear.MS2	PSSS2	0	-0.516015
213	A2A4P0	S1-S4	0.0490588	0.770087	0.992023	protein.linear.MS2	PSSS2	0	-1.44201
214	A2A4P0	S1-S5	-0.384006	0.0310994	0.622763	protein.linear.MS2	PSSS2	0	-3.32954
215	A2A4P0	S2-S3	-0.241268	0.160644	0.86359	protein.linear.MS2	PSSS2	0	-0.378512
216	A2A4P0	S2-S4	-0.029848	0.858772	0.99543	protein.linear.MS2	PSSS2	0	-1.30451
217	A2A4P0	S2-S5	-0.462913	0.0111686	0.441987	protein.linear.MS2	PSSS2	0	-3.19204
218	A2A4P0	S3-S4	0.21142	0.216322	0.893118	protein.linear.MS2	PSSS2	0	-0.925999
219	A2A4P0	S3-S5	-0.221645	0.195759	0.882757	protein.linear.MS2	PSSS2	0	-2.81352
220	A2A4P0	S4-S5	-0.433065	0.0165721	0.512255	protein.linear.MS2	PSSS2	0	-1.88753
221	A2A5R2	S1-S2	0.120861	0.116091	0.814821	protein.linear.MS2	PSSS2	0	-0.137504
222	A2A5R2	S1-S3	0.0784068	0.299287	0.927262	protein.linear.MS2	PSSS2	0	-0.516015
223	A2A5R2	S1-S4	0.0572848	0.445352	0.963074	protein.linear.MS2	PSSS2	0	-1.44201
224	A2A5R2	S1-S5	-0.0315538	0.672616	0.984264	protein.linear.MS2	PSSS2	0	-3.32954
225	A2A5R2	S2-S3	-0.042454	0.570381	0.976025	protein.linear.MS2	PSSS2	0	-0.378512
226	A2A5R2	S2-S4	-0.063576	0.397797	0.953531	protein.linear.MS2	PSSS2	0	-1.30451
227	A2A5R2	S2-S5	-0.152415	0.0514639	0.700175	protein.linear.MS2	PSSS2	0	-3.19204
228	A2A5R2	S3-S4	-0.0211219	0.777012	0.992246	protein.linear.MS2	PSSS2	0	-0.925999
229	A2A5R2	S3-S5	-0.109961	0.150661	0.855859	protein.linear.MS2	PSSS2	0	-2.81352
230	A2A5R2	S4-S5	-0.0888387	0.24136	0.906008	protein.linear.MS2	PSSS2	0	-1.88753
231	A2A5Z6;A2A5Z6-2;Q9CUN6	S1-S2	0.165836	0.465354	0.964893	protein.linear.MS2	PSSS2	0	-0.137504
232	A2A5Z6;A2A5Z6-2;Q9CUN6	S1-S3	0.29243	0.204225	0.888375	protein.linear.MS2	PSSS2	0	-0.516015
233	A2A5Z6;A2A5Z6-2;Q9CUN6	S1-S4	0.627063	0.0107114	0.435439	protein.linear.MS2	PSSS2	0	-1.44201
234	A2A5Z6;A2A5Z6-2;Q9CUN6	S1-S5	-0.438825	0.0629032	0.727013	protein.linear.MS2	PSSS2	0	-3.32954
235	A2A5Z6;A2A5Z6-2;Q9CUN6	S2-S3	0.126594	0.57624	0.977621	protein.linear.MS2	PSSS2	0	-0.378512
236	A2A5Z6;A2A5Z6-2;Q9CUN6	S2-S4	0.461227	0.0516095	0.700248	protein.linear.MS2	PSSS2	0	-1.30451
237	A2A5Z6;A2A5Z6-2;Q9CUN6	S2-S5	-0.604661	0.0133676	0.478408	protein.linear.MS2	PSSS2	0	-3.19204
238	A2A5Z6;A2A5Z6-2;Q9CUN6	S3-S4	0.334632	0.148753	0.853658	protein.linear.MS2	PSSS2	0	-0.925999
239	A2A5Z6;A2A5Z6-2;Q9CUN6	S3-S5	-0.731255	0.00372729	0.267788	protein.linear.MS2	PSSS2	0	-2.81352
240	A2A5Z6;A2A5Z6-2;Q9CUN6	S4-S5	-1.06589	0.000113153	0.0237757	protein.linear.MS2	PSSS2	0	-1.88753
241	A2A699	S1-S2	-0.110183	0.0688769	0.734305	protein.linear.MS2	PSSS2	0	-0.137504
242	A2A699	S1-S3	-0.0825988	0.164961	0.86442	protein.linear.MS2	PSSS2	0	-0.516015
243	A2A699	S1-S4	-0.0432169	0.459556	0.964689	protein.linear.MS2	PSSS2	0	-1.44201
244	A2A699	S1-S5	-0.0442408	0.449139	0.963275	protein.linear.MS2	PSSS2	0	-3.32954
245	A2A699	S2-S3	0.0275839	0.635499	0.982238	protein.linear.MS2	PSSS2	0	-0.378512
246	A2A699	S2-S4	0.0669659	0.256324	0.913562	protein.linear.MS2	PSSS2	0	-1.30451
247	A2A699	S2-S5	0.0659419	0.263433	0.915348	protein.linear.MS2	PSSS2	0	-3.19204
248	A2A699	S3-S4	0.0393819	0.499839	0.970038	protein.linear.MS2	PSSS2	0	-0.925999
249	A2A699	S3-S5	0.038358	0.510928	0.970038	protein.linear.MS2	PSSS2	0	-2.81352
250	A2A699	S4-S5	-0.00102396	0.985921	0.999902	protein.linear.MS2	PSSS2	0	-1.88753
251	A2A6T1	S1-S2	0.0993624	0.0948977	0.781806	protein.linear.MS2	PSSS2	0	-0.137504
252	A2A6T1	S1-S3	0.00353953	0.950824	0.99955	protein.linear.MS2	PSSS2	0	-0.516015
253	A2A6T1	S1-S4	-0.0118568	0.83641	0.994689	protein.linear.MS2	PSSS2	0	-1.44201
254	A2A6T1	S1-S5	0.00285043	0.960389	0.999902	protein.linear.MS2	PSSS2	0	-3.32954
255	A2A6T1	S2-S3	-0.0958228	0.106427	0.802285	protein.linear.MS2	PSSS2	0	-0.378512
256	A2A6T1	S2-S4	-0.111219	0.0637908	0.727013	protein.linear.MS2	PSSS2	0	-1.30451
257	A2A6T1	S2-S5	-0.0965119	0.104093	0.800455	protein.linear.MS2	PSSS2	0	-3.19204
258	A2A6T1	S3-S4	-0.0153963	0.788677	0.993657	protein.linear.MS2	PSSS2	0	-0.925999
259	A2A6T1	S3-S5	-0.000689107	0.99042	0.999902	protein.linear.MS2	PSSS2	0	-2.81352
260	A2A6T1	S4-S5	0.0147072	0.79791	0.993955	protein.linear.MS2	PSSS2	0	-1.88753
261	A2A8U2;A2A8U2-2;A2A8U2-3	S1-S2	-0.20333	0.147819	0.853639	protein.linear.MS2	PSSS2	0	-0.137504
262	A2A8U2;A2A8U2-2;A2A8U2-3	S1-S3	-0.103329	0.453157	0.963311	protein.linear.MS2	PSSS2	0	-0.516015
263	A2A8U2;A2A8U2-2;A2A8U2-3	S1-S4	-0.0231155	0.865821	0.995881	protein.linear.MS2	PSSS2	0	-1.44201
264	A2A8U2;A2A8U2-2;A2A8U2-3	S1-S5	-0.284991	0.0476372	0.694968	protein.linear.MS2	PSSS2	0	-3.32954
265	A2A8U2;A2A8U2-2;A2A8U2-3	S2-S3	0.100002	0.467632	0.964932	protein.linear.MS2	PSSS2	0	-0.378512
266	A2A8U2;A2A8U2-2;A2A8U2-3	S2-S4	0.180215	0.197076	0.883352	protein.linear.MS2	PSSS2	0	-1.30451
267	A2A8U2;A2A8U2-2;A2A8U2-3	S2-S5	-0.0816606	0.552214	0.973734	protein.linear.MS2	PSSS2	0	-3.19204
268	A2A8U2;A2A8U2-2;A2A8U2-3	S3-S4	0.0802131	0.55922	0.974679	protein.linear.MS2	PSSS2	0	-0.925999
269	A2A8U2;A2A8U2-2;A2A8U2-3	S3-S5	-0.181662	0.19365	0.881023	protein.linear.MS2	PSSS2	0	-2.81352
270	A2A8U2;A2A8U2-2;A2A8U2-3	S4-S5	-0.261875	0.066739	0.732124	protein.linear.MS2	PSSS2	0	-1.88753
271	A2A8Z1	S1-S2	0.0852436	0.284262	0.923623	protein.linear.MS2	PSSS2	0	-0.137504
272	A2A8Z1	S1-S3	0.0896844	0.26065	0.915335	protein.linear.MS2	PSSS2	0	-0.516015
273	A2A8Z1	S1-S4	0.00796857	0.9191	0.998579	protein.linear.MS2	PSSS2	0	-1.44201
274	A2A8Z1	S1-S5	-0.0256125	0.744382	0.991316	protein.linear.MS2	PSSS2	0	-3.32954
275	A2A8Z1	S2-S3	0.00444084	0.954858	0.999902	protein.linear.MS2	PSSS2	0	-0.378512
276	A2A8Z1	S2-S4	-0.077275	0.330458	0.936521	protein.linear.MS2	PSSS2	0	-1.30451
277	A2A8Z1	S2-S5	-0.110856	0.167893	0.864668	protein.linear.MS2	PSSS2	0	-3.19204
278	A2A8Z1	S3-S4	-0.0817158	0.304102	0.927541	protein.linear.MS2	PSSS2	0	-0.925999
279	A2A8Z1	S3-S5	-0.115297	0.152286	0.856224	protein.linear.MS2	PSSS2	0	-2.81352
280	A2A8Z1	S4-S5	-0.0335811	0.669319	0.98419	protein.linear.MS2	PSSS2	0	-1.88753
281	A2A9Q0	S1-S2	-0.0558346	0.676782	0.985008	protein.linear.MS2	PSSS2	0	-0.137504
282	A2A9Q0	S1-S3	-0.226206	0.102009	0.797513	protein.linear.MS2	PSSS2	0	-0.516015
283	A2A9Q0	S1-S4	-0.182613	0.181735	0.874714	protein.linear.MS2	PSSS2	0	-1.44201
284	A2A9Q0	S1-S5	0.0465347	0.728095	0.989707	protein.linear.MS2	PSSS2	0	-3.32954
285	A2A9Q0	S2-S3	-0.170372	0.211482	0.890954	protein.linear.MS2	PSSS2	0	-0.378512
286	A2A9Q0	S2-S4	-0.126778	0.348249	0.94059	protein.linear.MS2	PSSS2	0	-1.30451
287	A2A9Q0	S2-S5	0.102369	0.447053	0.963178	protein.linear.MS2	PSSS2	0	-3.19204
288	A2A9Q0	S3-S4	0.0435935	0.744615	0.991316	protein.linear.MS2	PSSS2	0	-0.925999
289	A2A9Q0	S3-S5	0.272741	0.0519804	0.70066	protein.linear.MS2	PSSS2	0	-2.81352
290	A2A9Q0	S4-S5	0.229147	0.0979162	0.789382	protein.linear.MS2	PSSS2	0	-1.88753
291	A2AAJ9	S1-S2	-0.0332435	0.872933	0.99603	protein.linear.MS2	PSSS2	0	-0.137504
292	A2AAJ9	S1-S3	-0.0558526	0.788279	0.993657	protein.linear.MS2	PSSS2	0	-0.516015
293	A2AAJ9	S1-S4	0.0691229	0.739746	0.991286	protein.linear.MS2	PSSS2	0	-1.44201
294	A2AAJ9	S1-S5	-0.122714	0.556556	0.974374	protein.linear.MS2	PSSS2	0	-3.32954
295	A2AAJ9	S2-S3	-0.0226092	0.913368	0.998579	protein.linear.MS2	PSSS2	0	-0.378512
296	A2AAJ9	S2-S4	0.102366	0.623336	0.980628	protein.linear.MS2	PSSS2	0	-1.30451
297	A2AAJ9	S2-S5	-0.0894707	0.667509	0.984056	protein.linear.MS2	PSSS2	0	-3.19204
298	A2AAJ9	S3-S4	0.124976	0.549371	0.973143	protein.linear.MS2	PSSS2	0	-0.925999
299	A2AAJ9	S3-S5	-0.0668615	0.747945	0.991467	protein.linear.MS2	PSSS2	0	-2.81352
300	A2AAJ9	S4-S5	-0.191837	0.361024	0.943917	protein.linear.MS2	PSSS2	0	-1.88753
301	A2ADY9	S1-S2	0.0401477	0.830978	0.994689	protein.linear.MS2	PSSS2	0	-0.137504
302	A2ADY9	S1-S3	0.118772	0.529584	0.972796	protein.linear.MS2	PSSS2	0	-0.516015
303	A2ADY9	S1-S4	0.323043	0.097211	0.788707	protein.linear.MS2	PSSS2	0	-1.44201
304	A2ADY9	S1-S5	-0.00424806	0.981971	0.999902	protein.linear.MS2	PSSS2	0	-3.32954
305	A2ADY9	S2-S3	0.0786241	0.676442	0.985008	protein.linear.MS2	PSSS2	0	-0.378512
306	A2ADY9	S2-S4	0.282895	0.143209	0.848414	protein.linear.MS2	PSSS2	0	-1.30451
307	A2ADY9	S2-S5	-0.0443958	0.813431	0.994689	protein.linear.MS2	PSSS2	0	-3.19204
308	A2ADY9	S3-S4	0.204271	0.284263	0.923623	protein.linear.MS2	PSSS2	0	-0.925999
309	A2ADY9	S3-S5	-0.12302	0.515119	0.970038	protein.linear.MS2	PSSS2	0	-2.81352
310	A2ADY9	S4-S5	-0.327291	0.0931813	0.779696	protein.linear.MS2	PSSS2	0	-1.88753
311	A2AG50	S1-S2	-0.0145056	0.863121	0.995697	protein.linear.MS2	PSSS2	0	-0.137504
312	A2AG50	S1-S3	-0.0402756	0.633026	0.981945	protein.linear.MS2	PSSS2	0	-0.516015
313	A2AG50	S1-S4	0.0371849	0.659197	0.982838	protein.linear.MS2	PSSS2	0	-1.44201
314	A2AG50	S1-S5	-0.0351823	0.676402	0.985008	protein.linear.MS2	PSSS2	0	-3.32954
315	A2AG50	S2-S3	-0.0257699	0.759581	0.991702	protein.linear.MS2	PSSS2	0	-0.378512
316	A2AG50	S2-S4	0.0516906	0.540766	0.972925	protein.linear.MS2	PSSS2	0	-1.30451
317	A2AG50	S2-S5	-0.0206767	0.805953	0.994689	protein.linear.MS2	PSSS2	0	-3.19204
318	A2AG50	S3-S4	0.0774605	0.362168	0.944548	protein.linear.MS2	PSSS2	0	-0.925999
319	A2AG50	S3-S5	0.00509325	0.951714	0.999569	protein.linear.MS2	PSSS2	0	-2.81352
320	A2AG50	S4-S5	-0.0723672	0.393959	0.951468	protein.linear.MS2	PSSS2	0	-1.88753
321	A2AGT5;A2AGT5-3	S1-S2	0.00484378	0.927667	0.999171	protein.linear.MS2	PSSS2	0	-0.137504
322	A2AGT5;A2AGT5-3	S1-S3	0.000121846	0.998178	0.999902	protein.linear.MS2	PSSS2	0	-0.516015
323	A2AGT5;A2AGT5-3	S1-S4	-0.0489059	0.364373	0.945372	protein.linear.MS2	PSSS2	0	-1.44201
324	A2AGT5;A2AGT5-3	S1-S5	0.0937322	0.0904497	0.776834	protein.linear.MS2	PSSS2	0	-3.32954
325	A2AGT5;A2AGT5-3	S2-S3	-0.00472193	0.929482	0.999171	protein.linear.MS2	PSSS2	0	-0.378512
326	A2AGT5;A2AGT5-3	S2-S4	-0.0537496	0.31985	0.93326	protein.linear.MS2	PSSS2	0	-1.30451
327	A2AGT5;A2AGT5-3	S2-S5	0.0888884	0.107133	0.802724	protein.linear.MS2	PSSS2	0	-3.19204
328	A2AGT5;A2AGT5-3	S3-S4	-0.0490277	0.363204	0.94471	protein.linear.MS2	PSSS2	0	-0.925999
329	A2AGT5;A2AGT5-3	S3-S5	0.0936103	0.0908401	0.776955	protein.linear.MS2	PSSS2	0	-2.81352
330	A2AGT5;A2AGT5-3	S4-S5	0.142638	0.0135636	0.478452	protein.linear.MS2	PSSS2	0	-1.88753
331	A2AH22;A2AH22-2;A2AH22-3;A2AH22-4;A2AH22-5;A2AH22-6;A2AH22-7	S1-S2	-0.0521017	0.66344	0.983518	protein.linear.MS2	PSSS2	0	-0.137504
332	A2AH22;A2AH22-2;A2AH22-3;A2AH22-4;A2AH22-5;A2AH22-6;A2AH22-7	S1-S3	0.0474571	0.691707	0.987168	protein.linear.MS2	PSSS2	0	-0.516015
333	A2AH22;A2AH22-2;A2AH22-3;A2AH22-4;A2AH22-5;A2AH22-6;A2AH22-7	S1-S4	-0.188726	0.125282	0.825429	protein.linear.MS2	PSSS2	0	-1.44201
334	A2AH22;A2AH22-2;A2AH22-3;A2AH22-4;A2AH22-5;A2AH22-6;A2AH22-7	S1-S5	-0.0250209	0.834159	0.994689	protein.linear.MS2	PSSS2	0	-3.32954
335	A2AH22;A2AH22-2;A2AH22-3;A2AH22-4;A2AH22-5;A2AH22-6;A2AH22-7	S2-S3	0.0995589	0.40863	0.957348	protein.linear.MS2	PSSS2	0	-0.378512
336	A2AH22;A2AH22-2;A2AH22-3;A2AH22-4;A2AH22-5;A2AH22-6;A2AH22-7	S2-S4	-0.136624	0.260399	0.91511	protein.linear.MS2	PSSS2	0	-1.30451
337	A2AH22;A2AH22-2;A2AH22-3;A2AH22-4;A2AH22-5;A2AH22-6;A2AH22-7	S2-S5	0.0270808	0.820745	0.994689	protein.linear.MS2	PSSS2	0	-3.19204
338	A2AH22;A2AH22-2;A2AH22-3;A2AH22-4;A2AH22-5;A2AH22-6;A2AH22-7	S3-S4	-0.236183	0.0589979	0.719042	protein.linear.MS2	PSSS2	0	-0.925999
339	A2AH22;A2AH22-2;A2AH22-3;A2AH22-4;A2AH22-5;A2AH22-6;A2AH22-7	S3-S5	-0.0724781	0.545843	0.972925	protein.linear.MS2	PSSS2	0	-2.81352
340	A2AH22;A2AH22-2;A2AH22-3;A2AH22-4;A2AH22-5;A2AH22-6;A2AH22-7	S4-S5	0.163705	0.18045	0.873536	protein.linear.MS2	PSSS2	0	-1.88753
341	A2AHC3	S1-S2	0.0105434	0.875209	0.996067	protein.linear.MS2	PSSS2	0	-0.137504
342	A2AHC3	S1-S3	-0.00609038	0.927702	0.999171	protein.linear.MS2	PSSS2	0	-0.516015
343	A2AHC3	S1-S4	0.0121719	0.856145	0.99543	protein.linear.MS2	PSSS2	0	-1.44201
344	A2AHC3	S1-S5	-0.0295462	0.660552	0.983266	protein.linear.MS2	PSSS2	0	-3.32954
345	A2AHC3	S2-S3	-0.0166338	0.804408	0.994689	protein.linear.MS2	PSSS2	0	-0.378512
346	A2AHC3	S2-S4	0.00162852	0.980642	0.999902	protein.linear.MS2	PSSS2	0	-1.30451
347	A2AHC3	S2-S5	-0.0400896	0.552087	0.973697	protein.linear.MS2	PSSS2	0	-3.19204
348	A2AHC3	S3-S4	0.0182623	0.785738	0.993431	protein.linear.MS2	PSSS2	0	-0.925999
349	A2AHC3	S3-S5	-0.0234558	0.72713	0.989517	protein.linear.MS2	PSSS2	0	-2.81352
350	A2AHC3	S4-S5	-0.0417181	0.536205	0.972796	protein.linear.MS2	PSSS2	0	-1.88753
351	A2AIL4	S1-S2	-0.0493375	0.490522	0.968199	protein.linear.MS2	PSSS2	0	-0.137504
352	A2AIL4	S1-S3	-0.0748212	0.299473	0.927262	protein.linear.MS2	PSSS2	0	-0.516015
353	A2AIL4	S1-S4	-0.112565	0.124708	0.825332	protein.linear.MS2	PSSS2	0	-1.44201
354	A2AIL4	S1-S5	0.0570309	0.426389	0.959225	protein.linear.MS2	PSSS2	0	-3.32954
355	A2AIL4	S2-S3	-0.0254837	0.720557	0.988662	protein.linear.MS2	PSSS2	0	-0.378512
356	A2AIL4	S2-S4	-0.0632279	0.378747	0.94783	protein.linear.MS2	PSSS2	0	-1.30451
357	A2AIL4	S2-S5	0.106368	0.145585	0.850851	protein.linear.MS2	PSSS2	0	-3.19204
358	A2AIL4	S3-S4	-0.0377442	0.596952	0.977851	protein.linear.MS2	PSSS2	0	-0.925999
359	A2AIL4	S3-S5	0.131852	0.0751639	0.743943	protein.linear.MS2	PSSS2	0	-2.81352
360	A2AIL4	S4-S5	0.169596	0.0254591	0.581052	protein.linear.MS2	PSSS2	0	-1.88753
361	A2AJA9	S1-S2	-0.0756838	0.402547	0.95507	protein.linear.MS2	PSSS2	0	-0.137504
362	A2AJA9	S1-S3	-0.093872	0.301437	0.927262	protein.linear.MS2	PSSS2	0	-0.516015
363	A2AJA9	S1-S4	-0.0972496	0.284848	0.924015	protein.linear.MS2	PSSS2	0	-1.44201
364	A2AJA9	S1-S5	0.0626172	0.487366	0.967641	protein.linear.MS2	PSSS2	0	-3.32954
365	A2AJA9	S2-S3	-0.0181882	0.839236	0.994689	protein.linear.MS2	PSSS2	0	-0.378512
366	A2AJA9	S2-S4	-0.0215658	0.809947	0.994689	protein.linear.MS2	PSSS2	0	-1.30451
367	A2AJA9	S2-S5	0.138301	0.133778	0.838166	protein.linear.MS2	PSSS2	0	-3.19204
368	A2AJA9	S3-S4	-0.00337764	0.969932	0.999902	protein.linear.MS2	PSSS2	0	-0.925999
369	A2AJA9	S3-S5	0.156489	0.0922527	0.779522	protein.linear.MS2	PSSS2	0	-2.81352
370	A2AJA9	S4-S5	0.159867	0.0859075	0.766155	protein.linear.MS2	PSSS2	0	-1.88753
371	A2AJI0	S1-S2	-0.0674753	0.389827	0.95077	protein.linear.MS2	PSSS2	0	-0.137504
372	A2AJI0	S1-S3	-0.0540205	0.489706	0.967923	protein.linear.MS2	PSSS2	0	-0.516015
373	A2AJI0	S1-S4	-0.154268	0.0581473	0.717633	protein.linear.MS2	PSSS2	0	-1.44201
374	A2AJI0	S1-S5	-0.051419	0.510612	0.970038	protein.linear.MS2	PSSS2	0	-3.32954
375	A2AJI0	S2-S3	0.0134548	0.862622	0.995612	protein.linear.MS2	PSSS2	0	-0.378512
376	A2AJI0	S2-S4	-0.0867931	0.271565	0.919299	protein.linear.MS2	PSSS2	0	-1.30451
377	A2AJI0	S2-S5	0.0160563	0.836431	0.994689	protein.linear.MS2	PSSS2	0	-3.19204
378	A2AJI0	S3-S4	-0.100248	0.206387	0.889537	protein.linear.MS2	PSSS2	0	-0.925999
379	A2AJI0	S3-S5	0.00260148	0.973301	0.999902	protein.linear.MS2	PSSS2	0	-2.81352
380	A2AJI0	S4-S5	0.102849	0.195318	0.882757	protein.linear.MS2	PSSS2	0	-1.88753
381	A2ALS5;A2ALS5-2;A2ALS5-3	S1-S2	0.101775	0.198988	0.884246	protein.linear.MS2	PSSS2	0	-0.137504
382	A2ALS5;A2ALS5-2;A2ALS5-3	S1-S3	0.0757891	0.334352	0.937509	protein.linear.MS2	PSSS2	0	-0.516015
383	A2ALS5;A2ALS5-2;A2ALS5-3	S1-S4	0.118835	0.136549	0.843791	protein.linear.MS2	PSSS2	0	-1.44201
384	A2ALS5;A2ALS5-2;A2ALS5-3	S1-S5	0.0338135	0.663685	0.983518	protein.linear.MS2	PSSS2	0	-3.32954
385	A2ALS5;A2ALS5-2;A2ALS5-3	S2-S3	-0.0259859	0.738002	0.990671	protein.linear.MS2	PSSS2	0	-0.378512
386	A2ALS5;A2ALS5-2;A2ALS5-3	S2-S4	0.0170602	0.826039	0.994689	protein.linear.MS2	PSSS2	0	-1.30451
387	A2ALS5;A2ALS5-2;A2ALS5-3	S2-S5	-0.0679616	0.385572	0.950055	protein.linear.MS2	PSSS2	0	-3.19204
388	A2ALS5;A2ALS5-2;A2ALS5-3	S3-S4	0.0430461	0.580444	0.977851	protein.linear.MS2	PSSS2	0	-0.925999
389	A2ALS5;A2ALS5-2;A2ALS5-3	S3-S5	-0.0419757	0.589822	0.977851	protein.linear.MS2	PSSS2	0	-2.81352
390	A2ALS5;A2ALS5-2;A2ALS5-3	S4-S5	-0.0850218	0.280261	0.922748	protein.linear.MS2	PSSS2	0	-1.88753
391	A2ALU4;A2ALU4-2	S1-S2	0.00373256	0.986795	0.999902	protein.linear.MS2	PSSS2	0	-0.137504
392	A2ALU4;A2ALU4-2	S1-S3	0.0654048	0.772042	0.992023	protein.linear.MS2	PSSS2	0	-0.516015
393	A2ALU4;A2ALU4-2	S1-S4	-0.156578	0.490145	0.968024	protein.linear.MS2	PSSS2	0	-1.44201
394	A2ALU4;A2ALU4-2	S1-S5	-0.0376389	0.867498	0.995881	protein.linear.MS2	PSSS2	0	-3.32954
395	A2ALU4;A2ALU4-2	S2-S3	0.0616722	0.784696	0.993431	protein.linear.MS2	PSSS2	0	-0.378512
396	A2ALU4;A2ALU4-2	S2-S4	-0.160311	0.479987	0.967641	protein.linear.MS2	PSSS2	0	-1.30451
397	A2ALU4;A2ALU4-2	S2-S5	-0.0413714	0.854508	0.99543	protein.linear.MS2	PSSS2	0	-3.19204
398	A2ALU4;A2ALU4-2	S3-S4	-0.221983	0.330824	0.936717	protein.linear.MS2	PSSS2	0	-0.925999
399	A2ALU4;A2ALU4-2	S3-S5	-0.103044	0.648604	0.982763	protein.linear.MS2	PSSS2	0	-2.81352
400	A2ALU4;A2ALU4-2	S4-S5	0.118939	0.599209	0.977851	protein.linear.MS2	PSSS2	0	-1.88753
401	A2AMZ4	S1-S2	0.285604	0.0556218	0.709168	protein.linear.MS2	PSSS2	0	-0.137504
402	A2AMZ4	S1-S3	-0.00613001	0.965641	0.999902	protein.linear.MS2	PSSS2	0	-0.516015
403	A2AMZ4	S1-S4	0.0153888	0.913896	0.998579	protein.linear.MS2	PSSS2	0	-1.44201
404	A2AMZ4	S1-S5	0.0870622	0.542578	0.972925	protein.linear.MS2	PSSS2	0	-3.32954
405	A2AMZ4	S2-S3	-0.291734	0.0510148	0.699936	protein.linear.MS2	PSSS2	0	-0.378512
406	A2AMZ4	S2-S4	-0.270215	0.0688678	0.734305	protein.linear.MS2	PSSS2	0	-1.30451
407	A2AMZ4	S2-S5	-0.198542	0.173101	0.869022	protein.linear.MS2	PSSS2	0	-3.19204
408	A2AMZ4	S3-S4	0.0215188	0.879838	0.996067	protein.linear.MS2	PSSS2	0	-0.925999
409	A2AMZ4	S3-S5	0.0931922	0.514822	0.970038	protein.linear.MS2	PSSS2	0	-2.81352
410	A2AMZ4	S4-S5	0.0716734	0.615631	0.979915	protein.linear.MS2	PSSS2	0	-1.88753
411	A2AN08;A2AN08-3;A2AN08-5	S1-S2	-0.0386314	0.453037	0.963311	protein.linear.MS2	PSSS2	0	-0.137504
412	A2AN08;A2AN08-3;A2AN08-5	S1-S3	-0.0148641	0.771442	0.992023	protein.linear.MS2	PSSS2	0	-0.516015
413	A2AN08;A2AN08-3;A2AN08-5	S1-S4	-0.073789	0.159342	0.862815	protein.linear.MS2	PSSS2	0	-1.44201
414	A2AN08;A2AN08-3;A2AN08-5	S1-S5	-0.0944541	0.0760296	0.745522	protein.linear.MS2	PSSS2	0	-3.32954
415	A2AN08;A2AN08-3;A2AN08-5	S2-S3	0.0237673	0.642857	0.982487	protein.linear.MS2	PSSS2	0	-0.378512
416	A2AN08;A2AN08-3;A2AN08-5	S2-S4	-0.0351576	0.494149	0.969441	protein.linear.MS2	PSSS2	0	-1.30451
417	A2AN08;A2AN08-3;A2AN08-5	S2-S5	-0.0558227	0.281918	0.923623	protein.linear.MS2	PSSS2	0	-3.19204
418	A2AN08;A2AN08-3;A2AN08-5	S3-S4	-0.0589249	0.256818	0.913823	protein.linear.MS2	PSSS2	0	-0.925999
419	A2AN08;A2AN08-3;A2AN08-5	S3-S5	-0.07959	0.130556	0.835325	protein.linear.MS2	PSSS2	0	-2.81352
420	A2AN08;A2AN08-3;A2AN08-5	S4-S5	-0.0206651	0.686615	0.986629	protein.linear.MS2	PSSS2	0	-1.88753
421	A2AP18-2	S1-S2	0.0884648	0.593233	0.977851	protein.linear.MS2	PSSS2	0	-0.137504
422	A2AP18-2	S1-S3	0.226028	0.180713	0.873699	protein.linear.MS2	PSSS2	0	-0.516015
423	A2AP18-2	S1-S4	0.277496	0.104097	0.800455	protein.linear.MS2	PSSS2	0	-1.44201
424	A2AP18-2	S1-S5	0.170143	0.308918	0.93045	protein.linear.MS2	PSSS2	0	-3.32954
425	A2AP18-2	S2-S3	0.137563	0.40858	0.957348	protein.linear.MS2	PSSS2	0	-0.378512
426	A2AP18-2	S2-S4	0.189031	0.259728	0.914791	protein.linear.MS2	PSSS2	0	-1.30451
427	A2AP18-2	S2-S5	0.0816779	0.621701	0.980614	protein.linear.MS2	PSSS2	0	-3.19204
428	A2AP18-2	S3-S4	0.051468	0.755408	0.991467	protein.linear.MS2	PSSS2	0	-0.925999
429	A2AP18-2	S3-S5	-0.0558851	0.73523	0.990582	protein.linear.MS2	PSSS2	0	-2.81352
430	A2AP18-2	S4-S5	-0.107353	0.517567	0.970512	protein.linear.MS2	PSSS2	0	-1.88753
431	A2APV2-3	S1-S2	0.0186532	0.806493	0.994689	protein.linear.MS2	PSSS2	0	-0.137504
432	A2APV2-3	S1-S3	-0.0377875	0.620564	0.980614	protein.linear.MS2	PSSS2	0	-0.516015
433	A2APV2-3	S1-S4	-0.0665908	0.386074	0.950055	protein.linear.MS2	PSSS2	0	-1.44201
434	A2APV2-3	S1-S5	-0.0836406	0.278897	0.922334	protein.linear.MS2	PSSS2	0	-3.32954
435	A2APV2-3	S2-S3	-0.0564408	0.461357	0.964689	protein.linear.MS2	PSSS2	0	-0.378512
436	A2APV2-3	S2-S4	-0.085244	0.270057	0.9183	protein.linear.MS2	PSSS2	0	-1.30451
437	A2APV2-3	S2-S5	-0.102294	0.188576	0.877673	protein.linear.MS2	PSSS2	0	-3.19204
438	A2APV2-3	S3-S4	-0.0288032	0.705548	0.987401	protein.linear.MS2	PSSS2	0	-0.925999
439	A2APV2-3	S3-S5	-0.045853	0.548616	0.973143	protein.linear.MS2	PSSS2	0	-2.81352
440	A2APV2-3	S4-S5	-0.0170498	0.822815	0.994689	protein.linear.MS2	PSSS2	0	-1.88753
441	A2APY7	S1-S2	-0.0152718	0.860098	0.995548	protein.linear.MS2	PSSS2	0	-0.137504
442	A2APY7	S1-S3	0.0256318	0.767536	0.991963	protein.linear.MS2	PSSS2	0	-0.516015
443	A2APY7	S1-S4	0.135987	0.127571	0.828876	protein.linear.MS2	PSSS2	0	-1.44201
444	A2APY7	S1-S5	0.149871	0.0950799	0.781806	protein.linear.MS2	PSSS2	0	-3.32954
445	A2APY7	S2-S3	0.0409036	0.637703	0.98239	protein.linear.MS2	PSSS2	0	-0.378512
446	A2APY7	S2-S4	0.151259	0.0922619	0.779522	protein.linear.MS2	PSSS2	0	-1.30451
447	A2APY7	S2-S5	0.165143	0.067832	0.733904	protein.linear.MS2	PSSS2	0	-3.19204
448	A2APY7	S3-S4	0.110356	0.211728	0.891116	protein.linear.MS2	PSSS2	0	-0.925999
449	A2APY7	S3-S5	0.124239	0.161892	0.86398	protein.linear.MS2	PSSS2	0	-2.81352
450	A2APY7	S4-S5	0.0138839	0.87269	0.99603	protein.linear.MS2	PSSS2	0	-1.88753
451	A2AQ19	S1-S2	-0.0395723	0.715768	0.987517	protein.linear.MS2	PSSS2	0	-0.137504
452	A2AQ19	S1-S3	0.0271021	0.802896	0.994689	protein.linear.MS2	PSSS2	0	-0.516015
453	A2AQ19	S1-S4	0.0989733	0.366649	0.945491	protein.linear.MS2	PSSS2	0	-1.44201
454	A2AQ19	S1-S5	-0.031138	0.774343	0.992023	protein.linear.MS2	PSSS2	0	-3.32954
455	A2AQ19	S2-S3	0.0666743	0.540798	0.972925	protein.linear.MS2	PSSS2	0	-0.378512
456	A2AQ19	S2-S4	0.138546	0.210738	0.890504	protein.linear.MS2	PSSS2	0	-1.30451
457	A2AQ19	S2-S5	0.00843424	0.938041	0.999449	protein.linear.MS2	PSSS2	0	-3.19204
458	A2AQ19	S3-S4	0.0718712	0.510042	0.970038	protein.linear.MS2	PSSS2	0	-0.925999
459	A2AQ19	S3-S5	-0.0582401	0.59276	0.977851	protein.linear.MS2	PSSS2	0	-2.81352
460	A2AQ19	S4-S5	-0.130111	0.238771	0.905571	protein.linear.MS2	PSSS2	0	-1.88753
461	A2AQ25	S1-S2	-0.0366755	0.643036	0.982487	protein.linear.MS2	PSSS2	0	-0.137504
462	A2AQ25	S1-S3	-0.0655542	0.410229	0.957348	protein.linear.MS2	PSSS2	0	-0.516015
463	A2AQ25	S1-S4	0.0480009	0.544914	0.972925	protein.linear.MS2	PSSS2	0	-1.44201
464	A2AQ25	S1-S5	-0.0446955	0.572714	0.976719	protein.linear.MS2	PSSS2	0	-3.32954
465	A2AQ25	S2-S3	-0.0288788	0.714878	0.987418	protein.linear.MS2	PSSS2	0	-0.378512
466	A2AQ25	S2-S4	0.0846764	0.290195	0.925878	protein.linear.MS2	PSSS2	0	-1.30451
467	A2AQ25	S2-S5	-0.00802004	0.919064	0.998579	protein.linear.MS2	PSSS2	0	-3.19204
468	A2AQ25	S3-S4	0.113555	0.160638	0.86359	protein.linear.MS2	PSSS2	0	-0.925999
469	A2AQ25	S3-S5	0.0208587	0.791722	0.993657	protein.linear.MS2	PSSS2	0	-2.81352
470	A2AQ25	S4-S5	-0.0926965	0.248224	0.908099	protein.linear.MS2	PSSS2	0	-1.88753
471	A2AR02	S1-S2	0.0214074	0.759467	0.991702	protein.linear.MS2	PSSS2	0	-0.137504
472	A2AR02	S1-S3	-0.0299617	0.668623	0.98419	protein.linear.MS2	PSSS2	0	-0.516015
473	A2AR02	S1-S4	-0.0153753	0.825846	0.994689	protein.linear.MS2	PSSS2	0	-1.44201
474	A2AR02	S1-S5	0.117084	0.105075	0.800875	protein.linear.MS2	PSSS2	0	-3.32954
475	A2AR02	S2-S3	-0.0513692	0.465033	0.964893	protein.linear.MS2	PSSS2	0	-0.378512
476	A2AR02	S2-S4	-0.0367827	0.599677	0.977851	protein.linear.MS2	PSSS2	0	-1.30451
477	A2AR02	S2-S5	0.0956765	0.180623	0.873536	protein.linear.MS2	PSSS2	0	-3.19204
478	A2AR02	S3-S4	0.0145864	0.834638	0.994689	protein.linear.MS2	PSSS2	0	-0.925999
479	A2AR02	S3-S5	0.147046	0.0455835	0.686696	protein.linear.MS2	PSSS2	0	-2.81352
480	A2AR02	S4-S5	0.132459	0.0691526	0.734589	protein.linear.MS2	PSSS2	0	-1.88753
481	A2ARP1;A2ARP1-2;A2ARP1-3	S1-S2	-0.0163767	0.884229	0.996762	protein.linear.MS2	PSSS2	0	-0.137504
482	A2ARP1;A2ARP1-2;A2ARP1-3	S1-S3	-0.0199709	0.859081	0.99543	protein.linear.MS2	PSSS2	0	-0.516015
483	A2ARP1;A2ARP1-2;A2ARP1-3	S1-S4	-0.0721087	0.523481	0.972026	protein.linear.MS2	PSSS2	0	-1.44201
484	A2ARP1;A2ARP1-2;A2ARP1-3	S1-S5	-0.222936	0.0583802	0.717633	protein.linear.MS2	PSSS2	0	-3.32954
485	A2ARP1;A2ARP1-2;A2ARP1-3	S2-S3	-0.00359419	0.9745	0.999902	protein.linear.MS2	PSSS2	0	-0.378512
486	A2ARP1;A2ARP1-2;A2ARP1-3	S2-S4	-0.055732	0.621219	0.980614	protein.linear.MS2	PSSS2	0	-1.30451
487	A2ARP1;A2ARP1-2;A2ARP1-3	S2-S5	-0.20656	0.0776294	0.749884	protein.linear.MS2	PSSS2	0	-3.19204
488	A2ARP1;A2ARP1-2;A2ARP1-3	S3-S4	-0.0521378	0.643768	0.982487	protein.linear.MS2	PSSS2	0	-0.925999
489	A2ARP1;A2ARP1-2;A2ARP1-3	S3-S5	-0.202966	0.0825345	0.760428	protein.linear.MS2	PSSS2	0	-2.81352
490	A2ARP1;A2ARP1-2;A2ARP1-3	S4-S5	-0.150828	0.189497	0.877902	protein.linear.MS2	PSSS2	0	-1.88753
491	A2ASQ1-2;A2ASQ1-3	S1-S2	-0.113921	0.131081	0.835325	protein.linear.MS2	PSSS2	0	-0.137504
492	A2ASQ1-2;A2ASQ1-3	S1-S3	-0.021405	0.770418	0.992023	protein.linear.MS2	PSSS2	0	-0.516015
493	A2ASQ1-2;A2ASQ1-3	S1-S4	-0.119585	0.114009	0.811434	protein.linear.MS2	PSSS2	0	-1.44201
494	A2ASQ1-2;A2ASQ1-3	S1-S5	-0.0456183	0.535538	0.972796	protein.linear.MS2	PSSS2	0	-3.32954
495	A2ASQ1-2;A2ASQ1-3	S2-S3	0.0925163	0.215681	0.892438	protein.linear.MS2	PSSS2	0	-0.378512
496	A2ASQ1-2;A2ASQ1-3	S2-S4	-0.00566375	0.938388	0.999449	protein.linear.MS2	PSSS2	0	-1.30451
497	A2ASQ1-2;A2ASQ1-3	S2-S5	0.068303	0.356457	0.943315	protein.linear.MS2	PSSS2	0	-3.19204
498	A2ASQ1-2;A2ASQ1-3	S3-S4	-0.0981801	0.189944	0.877922	protein.linear.MS2	PSSS2	0	-0.925999
499	A2ASQ1-2;A2ASQ1-3	S3-S5	-0.0242133	0.741388	0.991286	protein.linear.MS2	PSSS2	0	-2.81352
500	A2ASQ1-2;A2ASQ1-3	S4-S5	0.0739668	0.318879	0.93326	protein.linear.MS2	PSSS2	0	-1.88753
501	A2ASS6	S1-S2	0.0149597	0.84567	0.994689	protein.linear.MS2	PSSS2	0	-0.137504
502	A2ASS6	S1-S3	0.256232	0.00299272	0.235811	protein.linear.MS2	PSSS2	0	-0.516015
503	A2ASS6	S1-S4	0.126577	0.110807	0.806493	protein.linear.MS2	PSSS2	0	-1.44201
504	A2ASS6	S1-S5	0.203315	0.0143947	0.486717	protein.linear.MS2	PSSS2	0	-3.32954
505	A2ASS6	S2-S3	0.241272	0.00470294	0.301434	protein.linear.MS2	PSSS2	0	-0.378512
506	A2ASS6	S2-S4	0.111617	0.15678	0.859697	protein.linear.MS2	PSSS2	0	-1.30451
507	A2ASS6	S2-S5	0.188355	0.0220279	0.557043	protein.linear.MS2	PSSS2	0	-3.19204
508	A2ASS6	S3-S4	-0.129655	0.102919	0.798255	protein.linear.MS2	PSSS2	0	-0.925999
509	A2ASS6	S3-S5	-0.0529167	0.493511	0.96875	protein.linear.MS2	PSSS2	0	-2.81352
510	A2ASS6	S4-S5	0.0767382	0.323852	0.933925	protein.linear.MS2	PSSS2	0	-1.88753
511	A2ASZ8-5	S1-S2	0.327633	0.025761	0.583022	protein.linear.MS2	PSSS2	0	-0.137504
512	A2ASZ8-5	S1-S3	0.215411	0.128924	0.831418	protein.linear.MS2	PSSS2	0	-0.516015
513	A2ASZ8-5	S1-S4	0.253455	0.0771399	0.748646	protein.linear.MS2	PSSS2	0	-1.44201
514	A2ASZ8-5	S1-S5	0.202855	0.15144	0.855974	protein.linear.MS2	PSSS2	0	-3.32954
515	A2ASZ8-5	S2-S3	-0.112222	0.419045	0.959125	protein.linear.MS2	PSSS2	0	-0.378512
516	A2ASZ8-5	S2-S4	-0.0741776	0.591518	0.977851	protein.linear.MS2	PSSS2	0	-1.30451
517	A2ASZ8-5	S2-S5	-0.124778	0.369851	0.945491	protein.linear.MS2	PSSS2	0	-3.19204
518	A2ASZ8-5	S3-S4	0.038044	0.782567	0.993347	protein.linear.MS2	PSSS2	0	-0.925999
519	A2ASZ8-5	S3-S5	-0.0125563	0.927362	0.999171	protein.linear.MS2	PSSS2	0	-2.81352
520	A2ASZ8-5	S4-S5	-0.0506003	0.713778	0.987401	protein.linear.MS2	PSSS2	0	-1.88753
521	A2AWA9	S1-S2	-0.0244797	0.712859	0.987401	protein.linear.MS2	PSSS2	0	-0.137504
522	A2AWA9	S1-S3	-0.00906397	0.891451	0.997102	protein.linear.MS2	PSSS2	0	-0.516015
523	A2AWA9	S1-S4	-0.017765	0.789245	0.993657	protein.linear.MS2	PSSS2	0	-1.44201
524	A2AWA9	S1-S5	-0.0949708	0.163054	0.864083	protein.linear.MS2	PSSS2	0	-3.32954
525	A2AWA9	S2-S3	0.0154157	0.816541	0.994689	protein.linear.MS2	PSSS2	0	-0.378512
526	A2AWA9	S2-S4	0.00671466	0.919465	0.998599	protein.linear.MS2	PSSS2	0	-1.30451
527	A2AWA9	S2-S5	-0.0704912	0.295207	0.927049	protein.linear.MS2	PSSS2	0	-3.19204
528	A2AWA9	S3-S4	-0.00870105	0.89577	0.998191	protein.linear.MS2	PSSS2	0	-0.925999
529	A2AWA9	S3-S5	-0.0859069	0.205045	0.889191	protein.linear.MS2	PSSS2	0	-2.81352
530	A2AWA9	S4-S5	-0.0772058	0.252891	0.911614	protein.linear.MS2	PSSS2	0	-1.88753
531	A2AWP8;A2AWP8-2;A2AWP8-3;A2AWP8-4	S1-S2	-0.190228	0.173976	0.869951	protein.linear.MS2	PSSS2	0	-0.137504
532	A2AWP8;A2AWP8-2;A2AWP8-3;A2AWP8-4	S1-S3	-0.0960062	0.485	0.967641	protein.linear.MS2	PSSS2	0	-0.516015
533	A2AWP8;A2AWP8-2;A2AWP8-3;A2AWP8-4	S1-S4	0.0706604	0.606275	0.978916	protein.linear.MS2	PSSS2	0	-1.44201
534	A2AWP8;A2AWP8-2;A2AWP8-3;A2AWP8-4	S1-S5	-0.0926124	0.500383	0.970038	protein.linear.MS2	PSSS2	0	-3.32954
535	A2AWP8;A2AWP8-2;A2AWP8-3;A2AWP8-4	S2-S3	0.094222	0.493053	0.968514	protein.linear.MS2	PSSS2	0	-0.378512
536	A2AWP8;A2AWP8-2;A2AWP8-3;A2AWP8-4	S2-S4	0.260889	0.067468	0.733795	protein.linear.MS2	PSSS2	0	-1.30451
537	A2AWP8;A2AWP8-2;A2AWP8-3;A2AWP8-4	S2-S5	0.0976158	0.477802	0.967641	protein.linear.MS2	PSSS2	0	-3.19204
538	A2AWP8;A2AWP8-2;A2AWP8-3;A2AWP8-4	S3-S4	0.166667	0.231093	0.902339	protein.linear.MS2	PSSS2	0	-0.925999
539	A2AWP8;A2AWP8-2;A2AWP8-3;A2AWP8-4	S3-S5	0.00339382	0.980184	0.999902	protein.linear.MS2	PSSS2	0	-2.81352
540	A2AWP8;A2AWP8-2;A2AWP8-3;A2AWP8-4	S4-S5	-0.163273	0.240392	0.906008	protein.linear.MS2	PSSS2	0	-1.88753
541	A2BDX3	S1-S2	-0.0474679	0.751895	0.991467	protein.linear.MS2	PSSS2	0	-0.137504
542	A2BDX3	S1-S3	-0.138427	0.361081	0.943917	protein.linear.MS2	PSSS2	0	-0.516015
543	A2BDX3	S1-S4	-0.127389	0.39988	0.953975	protein.linear.MS2	PSSS2	0	-1.44201
544	A2BDX3	S1-S5	-0.0471622	0.753437	0.991467	protein.linear.MS2	PSSS2	0	-3.32954
545	A2BDX3	S2-S3	-0.090959	0.546009	0.972925	protein.linear.MS2	PSSS2	0	-0.378512
546	A2BDX3	S2-S4	-0.0799209	0.595388	0.977851	protein.linear.MS2	PSSS2	0	-1.30451
547	A2BDX3	S2-S5	0.000305661	0.998374	0.999902	protein.linear.MS2	PSSS2	0	-3.19204
548	A2BDX3	S3-S4	0.0110382	0.941325	0.99955	protein.linear.MS2	PSSS2	0	-0.925999
549	A2BDX3	S3-S5	0.0912647	0.544673	0.972925	protein.linear.MS2	PSSS2	0	-2.81352
550	A2BDX3	S4-S5	0.0802265	0.593991	0.977851	protein.linear.MS2	PSSS2	0	-1.88753
551	A2BH40	S1-S2	-0.0639566	0.620589	0.980614	protein.linear.MS2	PSSS2	0	-0.137504
552	A2BH40	S1-S3	-0.0702845	0.586689	0.977851	protein.linear.MS2	PSSS2	0	-0.516015
553	A2BH40	S1-S4	0.0900752	0.487025	0.967641	protein.linear.MS2	PSSS2	0	-1.44201
554	A2BH40	S1-S5	0.189653	0.151566	0.85607	protein.linear.MS2	PSSS2	0	-3.32954
555	A2BH40	S2-S3	-0.00632784	0.960817	0.999902	protein.linear.MS2	PSSS2	0	-0.378512
556	A2BH40	S2-S4	0.154032	0.240027	0.906008	protein.linear.MS2	PSSS2	0	-1.30451
557	A2BH40	S2-S5	0.253609	0.0599884	0.720913	protein.linear.MS2	PSSS2	0	-3.19204
558	A2BH40	S3-S4	0.16036	0.221924	0.897494	protein.linear.MS2	PSSS2	0	-0.925999
559	A2BH40	S3-S5	0.259937	0.054394	0.706789	protein.linear.MS2	PSSS2	0	-2.81352
560	A2BH40	S4-S5	0.0995774	0.442886	0.962676	protein.linear.MS2	PSSS2	0	-1.88753
561	A2CG49;A2CG49-2;A2CG49-7	S1-S2	-0.0097493	0.923899	0.999017	protein.linear.MS2	PSSS2	0	-0.137504
562	A2CG49;A2CG49-2;A2CG49-7	S1-S3	-0.0912589	0.37598	0.947171	protein.linear.MS2	PSSS2	0	-0.516015
563	A2CG49;A2CG49-2;A2CG49-7	S1-S4	-0.135326	0.194395	0.881738	protein.linear.MS2	PSSS2	0	-1.44201
564	A2CG49;A2CG49-2;A2CG49-7	S1-S5	-0.0958718	0.352822	0.942299	protein.linear.MS2	PSSS2	0	-3.32954
565	A2CG49;A2CG49-2;A2CG49-7	S2-S3	-0.0815096	0.428167	0.959379	protein.linear.MS2	PSSS2	0	-0.378512
566	A2CG49;A2CG49-2;A2CG49-7	S2-S4	-0.125577	0.227158	0.900194	protein.linear.MS2	PSSS2	0	-1.30451
567	A2CG49;A2CG49-2;A2CG49-7	S2-S5	-0.0861225	0.402929	0.955476	protein.linear.MS2	PSSS2	0	-3.19204
568	A2CG49;A2CG49-2;A2CG49-7	S3-S4	-0.0440671	0.666617	0.983826	protein.linear.MS2	PSSS2	0	-0.925999
569	A2CG49;A2CG49-2;A2CG49-7	S3-S5	-0.00461286	0.963947	0.999902	protein.linear.MS2	PSSS2	0	-2.81352
570	A2CG49;A2CG49-2;A2CG49-7	S4-S5	0.0394542	0.699584	0.987401	protein.linear.MS2	PSSS2	0	-1.88753
571	A2RSJ4	S1-S2	-0.145248	0.0194207	0.538373	protein.linear.MS2	PSSS2	0	-0.137504
572	A2RSJ4	S1-S3	-0.16127	0.0105303	0.432791	protein.linear.MS2	PSSS2	0	-0.516015
573	A2RSJ4	S1-S4	-0.00980428	0.865504	0.995881	protein.linear.MS2	PSSS2	0	-1.44201
574	A2RSJ4	S1-S5	0.00832724	0.885603	0.99686	protein.linear.MS2	PSSS2	0	-3.32954
575	A2RSJ4	S2-S3	-0.0160222	0.782072	0.993344	protein.linear.MS2	PSSS2	0	-0.378512
576	A2RSJ4	S2-S4	0.135443	0.0279494	0.602818	protein.linear.MS2	PSSS2	0	-1.30451
577	A2RSJ4	S2-S5	0.153575	0.014163	0.485049	protein.linear.MS2	PSSS2	0	-3.19204
578	A2RSJ4	S3-S4	0.151466	0.0153501	0.497726	protein.linear.MS2	PSSS2	0	-0.925999
579	A2RSJ4	S3-S5	0.169597	0.00760764	0.377501	protein.linear.MS2	PSSS2	0	-2.81352
580	A2RSJ4	S4-S5	0.0181315	0.754318	0.991467	protein.linear.MS2	PSSS2	0	-1.88753
581	A2RT62	S1-S2	0.130242	0.219273	0.895295	protein.linear.MS2	PSSS2	0	-0.137504
582	A2RT62	S1-S3	0.201235	0.064133	0.727554	protein.linear.MS2	PSSS2	0	-0.516015
583	A2RT62	S1-S4	0.0921031	0.380459	0.9485	protein.linear.MS2	PSSS2	0	-1.44201
584	A2RT62	S1-S5	0.109159	0.300469	0.927262	protein.linear.MS2	PSSS2	0	-3.32954
585	A2RT62	S2-S3	0.0709934	0.497318	0.970038	protein.linear.MS2	PSSS2	0	-0.378512
586	A2RT62	S2-S4	-0.0381388	0.714258	0.987413	protein.linear.MS2	PSSS2	0	-1.30451
587	A2RT62	S2-S5	-0.0210825	0.839417	0.994689	protein.linear.MS2	PSSS2	0	-3.19204
588	A2RT62	S3-S4	-0.109132	0.300585	0.927262	protein.linear.MS2	PSSS2	0	-0.925999
589	A2RT62	S3-S5	-0.092076	0.380596	0.9485	protein.linear.MS2	PSSS2	0	-2.81352
590	A2RT62	S4-S5	0.0170563	0.869755	0.995881	protein.linear.MS2	PSSS2	0	-1.88753
591	A2RTL5	S1-S2	0.0352263	0.68794	0.986947	protein.linear.MS2	PSSS2	0	-0.137504
592	A2RTL5	S1-S3	0.0382092	0.663195	0.983518	protein.linear.MS2	PSSS2	0	-0.516015
593	A2RTL5	S1-S4	0.0430005	0.624274	0.980628	protein.linear.MS2	PSSS2	0	-1.44201
594	A2RTL5	S1-S5	0.0174951	0.841644	0.994689	protein.linear.MS2	PSSS2	0	-3.32954
595	A2RTL5	S2-S3	0.00298292	0.972812	0.999902	protein.linear.MS2	PSSS2	0	-0.378512
596	A2RTL5	S2-S4	0.00777419	0.929228	0.999171	protein.linear.MS2	PSSS2	0	-1.30451
597	A2RTL5	S2-S5	-0.0177311	0.839539	0.994689	protein.linear.MS2	PSSS2	0	-3.19204
598	A2RTL5	S3-S4	0.00479126	0.956345	0.999902	protein.linear.MS2	PSSS2	0	-0.925999
599	A2RTL5	S3-S5	-0.0207141	0.813044	0.994689	protein.linear.MS2	PSSS2	0	-2.81352
600	A2RTL5	S4-S5	-0.0255053	0.770976	0.992023	protein.linear.MS2	PSSS2	0	-1.88753
601	A3KFX0	S1-S2	-0.0919389	0.404401	0.955876	protein.linear.MS2	PSSS2	0	-0.137504
602	A3KFX0	S1-S3	0.0571287	0.602424	0.977851	protein.linear.MS2	PSSS2	0	-0.516015
603	A3KFX0	S1-S4	-0.00504854	0.963157	0.999902	protein.linear.MS2	PSSS2	0	-1.44201
604	A3KFX0	S1-S5	-0.021879	0.84141	0.994689	protein.linear.MS2	PSSS2	0	-3.32954
605	A3KFX0	S2-S3	0.149068	0.182482	0.875439	protein.linear.MS2	PSSS2	0	-0.378512
606	A3KFX0	S2-S4	0.0868903	0.430263	0.960434	protein.linear.MS2	PSSS2	0	-1.30451
607	A3KFX0	S2-S5	0.0700598	0.523655	0.972152	protein.linear.MS2	PSSS2	0	-3.19204
608	A3KFX0	S3-S4	-0.0621773	0.570992	0.976237	protein.linear.MS2	PSSS2	0	-0.925999
609	A3KFX0	S3-S5	-0.0790078	0.472654	0.966431	protein.linear.MS2	PSSS2	0	-2.81352
610	A3KFX0	S4-S5	-0.0168305	0.877648	0.996067	protein.linear.MS2	PSSS2	0	-1.88753
611	A3KMP2	S1-S2	-0.00663863	0.972112	0.999902	protein.linear.MS2	PSSS2	0	-0.137504
612	A3KMP2	S1-S3	-0.111471	0.558912	0.974679	protein.linear.MS2	PSSS2	0	-0.516015
613	A3KMP2	S1-S4	0.188673	0.326405	0.934881	protein.linear.MS2	PSSS2	0	-1.44201
614	A3KMP2	S1-S5	0.177803	0.354397	0.942387	protein.linear.MS2	PSSS2	0	-3.32954
615	A3KMP2	S2-S3	-0.104833	0.58237	0.977851	protein.linear.MS2	PSSS2	0	-0.378512
616	A3KMP2	S2-S4	0.195312	0.31009	0.931051	protein.linear.MS2	PSSS2	0	-1.30451
617	A3KMP2	S2-S5	0.184442	0.337113	0.939057	protein.linear.MS2	PSSS2	0	-3.19204
618	A3KMP2	S3-S4	0.300144	0.125176	0.825429	protein.linear.MS2	PSSS2	0	-0.925999
619	A3KMP2	S3-S5	0.289274	0.138629	0.844711	protein.linear.MS2	PSSS2	0	-2.81352
620	A3KMP2	S4-S5	-0.0108703	0.954353	0.999902	protein.linear.MS2	PSSS2	0	-1.88753
621	A6H5Z3	S1-S2	-0.142966	0.470301	0.965512	protein.linear.MS2	PSSS2	0	-0.137504
622	A6H5Z3	S1-S3	-0.0118256	0.952063	0.999701	protein.linear.MS2	PSSS2	0	-0.516015
623	A6H5Z3	S1-S4	0.258102	0.198925	0.884246	protein.linear.MS2	PSSS2	0	-1.44201
624	A6H5Z3	S1-S5	-0.0198599	0.919589	0.998602	protein.linear.MS2	PSSS2	0	-3.32954
625	A6H5Z3	S2-S3	0.131141	0.507354	0.970038	protein.linear.MS2	PSSS2	0	-0.378512
626	A6H5Z3	S2-S4	0.401068	0.0521716	0.70066	protein.linear.MS2	PSSS2	0	-1.30451
627	A6H5Z3	S2-S5	0.123106	0.533443	0.972796	protein.linear.MS2	PSSS2	0	-3.19204
628	A6H5Z3	S3-S4	0.269928	0.17995	0.873536	protein.linear.MS2	PSSS2	0	-0.925999
629	A6H5Z3	S3-S5	-0.00803426	0.96742	0.999902	protein.linear.MS2	PSSS2	0	-2.81352
630	A6H5Z3	S4-S5	-0.277962	0.167904	0.864668	protein.linear.MS2	PSSS2	0	-1.88753
631	A6H630	S1-S2	0.162175	0.0984568	0.790461	protein.linear.MS2	PSSS2	0	-0.137504
632	A6H630	S1-S3	0.0186833	0.843756	0.994689	protein.linear.MS2	PSSS2	0	-0.516015
633	A6H630	S1-S4	0.0596886	0.530778	0.972796	protein.linear.MS2	PSSS2	0	-1.44201
634	A6H630	S1-S5	0.0986876	0.304147	0.927541	protein.linear.MS2	PSSS2	0	-3.32954
635	A6H630	S2-S3	-0.143492	0.140819	0.845876	protein.linear.MS2	PSSS2	0	-0.378512
636	A6H630	S2-S4	-0.102487	0.28641	0.924313	protein.linear.MS2	PSSS2	0	-1.30451
637	A6H630	S2-S5	-0.0634876	0.505234	0.970038	protein.linear.MS2	PSSS2	0	-3.19204
638	A6H630	S3-S4	0.0410054	0.665919	0.983826	protein.linear.MS2	PSSS2	0	-0.925999
639	A6H630	S3-S5	0.0800043	0.402672	0.955193	protein.linear.MS2	PSSS2	0	-2.81352
640	A6H630	S4-S5	0.038999	0.681276	0.985167	protein.linear.MS2	PSSS2	0	-1.88753
641	A6H6A9	S1-S2	0.0620487	0.32232	0.93331	protein.linear.MS2	PSSS2	0	-0.137504
642	A6H6A9	S1-S3	-0.0252376	0.684175	0.985797	protein.linear.MS2	PSSS2	0	-0.516015
643	A6H6A9	S1-S4	-0.0414313	0.505785	0.970038	protein.linear.MS2	PSSS2	0	-1.44201
644	A6H6A9	S1-S5	0.0062154	0.920045	0.998637	protein.linear.MS2	PSSS2	0	-3.32954
645	A6H6A9	S2-S3	-0.0872863	0.168847	0.865881	protein.linear.MS2	PSSS2	0	-0.378512
646	A6H6A9	S2-S4	-0.10348	0.10609	0.801461	protein.linear.MS2	PSSS2	0	-1.30451
647	A6H6A9	S2-S5	-0.0558333	0.372041	0.946065	protein.linear.MS2	PSSS2	0	-3.19204
648	A6H6A9	S3-S4	-0.0161938	0.793837	0.993657	protein.linear.MS2	PSSS2	0	-0.925999
649	A6H6A9	S3-S5	0.031453	0.612602	0.97961	protein.linear.MS2	PSSS2	0	-2.81352
650	A6H6A9	S4-S5	0.0476467	0.444951	0.963074	protein.linear.MS2	PSSS2	0	-1.88753
651	A6H6E9	S1-S2	-0.0196358	0.701975	0.987401	protein.linear.MS2	PSSS2	0	-0.137504
652	A6H6E9	S1-S3	0.0127187	0.804036	0.994689	protein.linear.MS2	PSSS2	0	-0.516015
653	A6H6E9	S1-S4	-0.0610472	0.241558	0.906008	protein.linear.MS2	PSSS2	0	-1.44201
654	A6H6E9	S1-S5	0.106248	0.0485695	0.695837	protein.linear.MS2	PSSS2	0	-3.32954
655	A6H6E9	S2-S3	0.0323544	0.529669	0.972796	protein.linear.MS2	PSSS2	0	-0.378512
656	A6H6E9	S2-S4	-0.0414115	0.422611	0.95915	protein.linear.MS2	PSSS2	0	-1.30451
657	A6H6E9	S2-S5	0.125884	0.0217523	0.55413	protein.linear.MS2	PSSS2	0	-3.19204
658	A6H6E9	S3-S4	-0.0737659	0.160276	0.863006	protein.linear.MS2	PSSS2	0	-0.925999
659	A6H6E9	S3-S5	0.0935297	0.079288	0.754625	protein.linear.MS2	PSSS2	0	-2.81352
660	A6H6E9	S4-S5	0.167296	0.00351632	0.259678	protein.linear.MS2	PSSS2	0	-1.88753
661	A6X8Z5	S1-S2	0.130124	0.16576	0.864565	protein.linear.MS2	PSSS2	0	-0.137504
662	A6X8Z5	S1-S3	-0.0237251	0.795792	0.993742	protein.linear.MS2	PSSS2	0	-0.516015
663	A6X8Z5	S1-S4	0.135057	0.15104	0.855859	protein.linear.MS2	PSSS2	0	-1.44201
664	A6X8Z5	S1-S5	0.108739	0.243372	0.906008	protein.linear.MS2	PSSS2	0	-3.32954
665	A6X8Z5	S2-S3	-0.153849	0.104485	0.800875	protein.linear.MS2	PSSS2	0	-0.378512
666	A6X8Z5	S2-S4	0.00493248	0.957056	0.999902	protein.linear.MS2	PSSS2	0	-1.30451
667	A6X8Z5	S2-S5	-0.0213853	0.815519	0.994689	protein.linear.MS2	PSSS2	0	-3.19204
668	A6X8Z5	S3-S4	0.158782	0.0945155	0.781806	protein.linear.MS2	PSSS2	0	-0.925999
669	A6X8Z5	S3-S5	0.132464	0.158639	0.862325	protein.linear.MS2	PSSS2	0	-2.81352
670	A6X8Z5	S4-S5	-0.0263177	0.774095	0.992023	protein.linear.MS2	PSSS2	0	-1.88753
671	A7RDN6	S1-S2	0.235709	0.539636	0.972796	protein.linear.MS2	PSSS2	0	-0.137504
672	A7RDN6	S1-S3	0.177297	0.643849	0.982487	protein.linear.MS2	PSSS2	0	-0.516015
673	A7RDN6	S1-S4	0.781124	0.0518079	0.700248	protein.linear.MS2	PSSS2	0	-1.44201
674	A7RDN6	S1-S5	0.473296	0.224618	0.899152	protein.linear.MS2	PSSS2	0	-3.32954
675	A7RDN6	S2-S3	-0.0584119	0.878645	0.996067	protein.linear.MS2	PSSS2	0	-0.378512
676	A7RDN6	S2-S4	0.545415	0.164207	0.86442	protein.linear.MS2	PSSS2	0	-1.30451
677	A7RDN6	S2-S5	0.237587	0.536441	0.972796	protein.linear.MS2	PSSS2	0	-3.19204
678	A7RDN6	S3-S4	0.603827	0.125565	0.825816	protein.linear.MS2	PSSS2	0	-0.925999
679	A7RDN6	S3-S5	0.295999	0.442402	0.962378	protein.linear.MS2	PSSS2	0	-2.81352
680	A7RDN6	S4-S5	-0.307828	0.424664	0.959158	protein.linear.MS2	PSSS2	0	-1.88753
681	B0F2B4	S1-S2	0.192801	0.283321	0.923623	protein.linear.MS2	PSSS2	0	-0.137504
682	B0F2B4	S1-S3	-0.148378	0.406202	0.956324	protein.linear.MS2	PSSS2	0	-0.516015
683	B0F2B4	S1-S4	-0.00850238	0.961704	0.999902	protein.linear.MS2	PSSS2	0	-1.44201
684	B0F2B4	S1-S5	-0.0940117	0.596781	0.977851	protein.linear.MS2	PSSS2	0	-3.32954
685	B0F2B4	S2-S3	-0.341179	0.0652041	0.730391	protein.linear.MS2	PSSS2	0	-0.378512
686	B0F2B4	S2-S4	-0.201303	0.263246	0.915348	protein.linear.MS2	PSSS2	0	-1.30451
687	B0F2B4	S2-S5	-0.286813	0.116611	0.814884	protein.linear.MS2	PSSS2	0	-3.19204
688	B0F2B4	S3-S4	0.139875	0.433181	0.960434	protein.linear.MS2	PSSS2	0	-0.925999
689	B0F2B4	S3-S5	0.054366	0.7591	0.991672	protein.linear.MS2	PSSS2	0	-2.81352
690	B0F2B4	S4-S5	-0.0855093	0.630172	0.981873	protein.linear.MS2	PSSS2	0	-1.88753
691	B0V2N1;B0V2N1-3;B0V2N1-4;B0V2N1-6	S1-S2	-0.0760951	0.530362	0.972796	protein.linear.MS2	PSSS2	0	-0.137504
692	B0V2N1;B0V2N1-3;B0V2N1-4;B0V2N1-6	S1-S3	-6.53547e-05	0.999568	0.999996	protein.linear.MS2	PSSS2	0	-0.516015
693	B0V2N1;B0V2N1-3;B0V2N1-4;B0V2N1-6	S1-S4	0.0085071	0.943799	0.99955	protein.linear.MS2	PSSS2	0	-1.44201
694	B0V2N1;B0V2N1-3;B0V2N1-4;B0V2N1-6	S1-S5	0.054082	0.65484	0.982763	protein.linear.MS2	PSSS2	0	-3.32954
695	B0V2N1;B0V2N1-3;B0V2N1-4;B0V2N1-6	S2-S3	0.0760297	0.530712	0.972796	protein.linear.MS2	PSSS2	0	-0.378512
696	B0V2N1;B0V2N1-3;B0V2N1-4;B0V2N1-6	S2-S4	0.0846022	0.48594	0.967641	protein.linear.MS2	PSSS2	0	-1.30451
697	B0V2N1;B0V2N1-3;B0V2N1-4;B0V2N1-6	S2-S5	0.130177	0.287653	0.925035	protein.linear.MS2	PSSS2	0	-3.19204
698	B0V2N1;B0V2N1-3;B0V2N1-4;B0V2N1-6	S3-S4	0.00857245	0.943368	0.99955	protein.linear.MS2	PSSS2	0	-0.925999
699	B0V2N1;B0V2N1-3;B0V2N1-4;B0V2N1-6	S3-S5	0.0541474	0.654452	0.982763	protein.linear.MS2	PSSS2	0	-2.81352
700	B0V2N1;B0V2N1-3;B0V2N1-4;B0V2N1-6	S4-S5	0.0455749	0.706169	0.987401	protein.linear.MS2	PSSS2	0	-1.88753
701	B1AR13	S1-S2	-0.0102976	0.914998	0.998579	protein.linear.MS2	PSSS2	0	-0.137504
702	B1AR13	S1-S3	-0.00146426	0.987889	0.999902	protein.linear.MS2	PSSS2	0	-0.516015
703	B1AR13	S1-S4	-0.043257	0.654666	0.982763	protein.linear.MS2	PSSS2	0	-1.44201
704	B1AR13	S1-S5	-0.0535753	0.580103	0.977851	protein.linear.MS2	PSSS2	0	-3.32954
705	B1AR13	S2-S3	0.00883332	0.927045	0.999171	protein.linear.MS2	PSSS2	0	-0.378512
706	B1AR13	S2-S4	-0.0329594	0.732972	0.990361	protein.linear.MS2	PSSS2	0	-1.30451
707	B1AR13	S2-S5	-0.0432777	0.654512	0.982763	protein.linear.MS2	PSSS2	0	-3.19204
708	B1AR13	S3-S4	-0.0417927	0.66558	0.983826	protein.linear.MS2	PSSS2	0	-0.925999
709	B1AR13	S3-S5	-0.052111	0.590421	0.977851	protein.linear.MS2	PSSS2	0	-2.81352
710	B1AR13	S4-S5	-0.0103183	0.914827	0.998579	protein.linear.MS2	PSSS2	0	-1.88753
711	B1AS29	S1-S2	0.09164	0.453185	0.963311	protein.linear.MS2	PSSS2	0	-0.137504
712	B1AS29	S1-S3	0.00521144	0.965729	0.999902	protein.linear.MS2	PSSS2	0	-0.516015
713	B1AS29	S1-S4	-0.0154492	0.898667	0.998322	protein.linear.MS2	PSSS2	0	-1.44201
714	B1AS29	S1-S5	-0.0357671	0.768331	0.992023	protein.linear.MS2	PSSS2	0	-3.32954
715	B1AS29	S2-S3	-0.0864286	0.478937	0.967641	protein.linear.MS2	PSSS2	0	-0.378512
716	B1AS29	S2-S4	-0.107089	0.381951	0.948679	protein.linear.MS2	PSSS2	0	-1.30451
717	B1AS29	S2-S5	-0.127407	0.300172	0.927262	protein.linear.MS2	PSSS2	0	-3.19204
718	B1AS29	S3-S4	-0.0206607	0.864794	0.995881	protein.linear.MS2	PSSS2	0	-0.925999
719	B1AS29	S3-S5	-0.0409786	0.735845	0.990582	protein.linear.MS2	PSSS2	0	-2.81352
720	B1AS29	S4-S5	-0.0203179	0.867014	0.995881	protein.linear.MS2	PSSS2	0	-1.88753
721	B1AVZ0	S1-S2	0.0394326	0.842042	0.994689	protein.linear.MS2	PSSS2	0	-0.137504
722	B1AVZ0	S1-S3	0.00960572	0.961264	0.999902	protein.linear.MS2	PSSS2	0	-0.516015
723	B1AVZ0	S1-S4	0.000931164	0.996243	0.999902	protein.linear.MS2	PSSS2	0	-1.44201
724	B1AVZ0	S1-S5	-0.146494	0.461971	0.964755	protein.linear.MS2	PSSS2	0	-3.32954
725	B1AVZ0	S2-S3	-0.0298269	0.880157	0.996067	protein.linear.MS2	PSSS2	0	-0.378512
726	B1AVZ0	S2-S4	-0.0385014	0.845721	0.994689	protein.linear.MS2	PSSS2	0	-1.30451
727	B1AVZ0	S2-S5	-0.185926	0.352502	0.942299	protein.linear.MS2	PSSS2	0	-3.19204
728	B1AVZ0	S3-S4	-0.00867455	0.965016	0.999902	protein.linear.MS2	PSSS2	0	-0.925999
729	B1AVZ0	S3-S5	-0.156099	0.43356	0.960434	protein.linear.MS2	PSSS2	0	-2.81352
730	B1AVZ0	S4-S5	-0.147425	0.459169	0.964686	protein.linear.MS2	PSSS2	0	-1.88753
731	B1AXH1	S1-S2	0.0256702	0.753867	0.991467	protein.linear.MS2	PSSS2	0	-0.137504
732	B1AXH1	S1-S3	-0.0751485	0.36316	0.94471	protein.linear.MS2	PSSS2	0	-0.516015
733	B1AXH1	S1-S4	-0.0320228	0.695897	0.987401	protein.linear.MS2	PSSS2	0	-1.44201
734	B1AXH1	S1-S5	0.0826837	0.318104	0.93326	protein.linear.MS2	PSSS2	0	-3.32954
735	B1AXH1	S2-S3	-0.100819	0.226273	0.899435	protein.linear.MS2	PSSS2	0	-0.378512
736	B1AXH1	S2-S4	-0.057693	0.483213	0.967641	protein.linear.MS2	PSSS2	0	-1.30451
737	B1AXH1	S2-S5	0.0570136	0.488316	0.967641	protein.linear.MS2	PSSS2	0	-3.19204
738	B1AXH1	S3-S4	0.0431257	0.599197	0.977851	protein.linear.MS2	PSSS2	0	-0.925999
739	B1AXH1	S3-S5	0.157832	0.0647657	0.728861	protein.linear.MS2	PSSS2	0	-2.81352
740	B1AXH1	S4-S5	0.114707	0.170876	0.867404	protein.linear.MS2	PSSS2	0	-1.88753
741	B1AXP6;B1AXP6-2;B1AXP6-3;B1AXP6-4	S1-S2	-0.229276	0.141109	0.845876	protein.linear.MS2	PSSS2	0	-0.137504
742	B1AXP6;B1AXP6-2;B1AXP6-3;B1AXP6-4	S1-S3	-0.194218	0.209052	0.889857	protein.linear.MS2	PSSS2	0	-0.516015
743	B1AXP6;B1AXP6-2;B1AXP6-3;B1AXP6-4	S1-S4	-0.196563	0.203821	0.888375	protein.linear.MS2	PSSS2	0	-1.44201
744	B1AXP6;B1AXP6-2;B1AXP6-3;B1AXP6-4	S1-S5	-0.26289	0.0942222	0.781006	protein.linear.MS2	PSSS2	0	-3.32954
745	B1AXP6;B1AXP6-2;B1AXP6-3;B1AXP6-4	S2-S3	0.0350581	0.817131	0.994689	protein.linear.MS2	PSSS2	0	-0.378512
746	B1AXP6;B1AXP6-2;B1AXP6-3;B1AXP6-4	S2-S4	0.0327131	0.829153	0.994689	protein.linear.MS2	PSSS2	0	-1.30451
747	B1AXP6;B1AXP6-2;B1AXP6-3;B1AXP6-4	S2-S5	-0.0336137	0.82453	0.994689	protein.linear.MS2	PSSS2	0	-3.19204
748	B1AXP6;B1AXP6-2;B1AXP6-3;B1AXP6-4	S3-S4	-0.00234499	0.987651	0.999902	protein.linear.MS2	PSSS2	0	-0.925999
749	B1AXP6;B1AXP6-2;B1AXP6-3;B1AXP6-4	S3-S5	-0.0686718	0.651216	0.982763	protein.linear.MS2	PSSS2	0	-2.81352
750	B1AXP6;B1AXP6-2;B1AXP6-3;B1AXP6-4	S4-S5	-0.0663268	0.66232	0.983494	protein.linear.MS2	PSSS2	0	-1.88753
751	B1AXV0	S1-S2	-0.342141	0.0970811	0.788411	protein.linear.MS2	PSSS2	0	-0.137504
752	B1AXV0	S1-S3	-0.207588	0.303467	0.927262	protein.linear.MS2	PSSS2	0	-0.516015
753	B1AXV0	S1-S4	-0.373303	0.0720374	0.738796	protein.linear.MS2	PSSS2	0	-1.44201
754	B1AXV0	S1-S5	-0.263054	0.195781	0.882757	protein.linear.MS2	PSSS2	0	-3.32954
755	B1AXV0	S2-S3	0.134553	0.501452	0.970038	protein.linear.MS2	PSSS2	0	-0.378512
756	B1AXV0	S2-S4	-0.0311615	0.875614	0.996067	protein.linear.MS2	PSSS2	0	-1.30451
757	B1AXV0	S2-S5	0.0790879	0.69166	0.987168	protein.linear.MS2	PSSS2	0	-3.19204
758	B1AXV0	S3-S4	-0.165715	0.409115	0.957348	protein.linear.MS2	PSSS2	0	-0.925999
759	B1AXV0	S3-S5	-0.0554652	0.780686	0.993285	protein.linear.MS2	PSSS2	0	-2.81352
760	B1AXV0	S4-S5	0.110249	0.581065	0.977851	protein.linear.MS2	PSSS2	0	-1.88753
761	B1AY13	S1-S2	0.0151849	0.90325	0.998378	protein.linear.MS2	PSSS2	0	-0.137504
762	B1AY13	S1-S3	0.0272846	0.827176	0.994689	protein.linear.MS2	PSSS2	0	-0.516015
763	B1AY13	S1-S4	0.083503	0.506173	0.970038	protein.linear.MS2	PSSS2	0	-1.44201
764	B1AY13	S1-S5	0.0314979	0.801051	0.994502	protein.linear.MS2	PSSS2	0	-3.32954
765	B1AY13	S2-S3	0.0120997	0.922833	0.998943	protein.linear.MS2	PSSS2	0	-0.378512
766	B1AY13	S2-S4	0.0683181	0.585805	0.977851	protein.linear.MS2	PSSS2	0	-1.30451
767	B1AY13	S2-S5	0.016313	0.896105	0.998314	protein.linear.MS2	PSSS2	0	-3.19204
768	B1AY13	S3-S4	0.0562184	0.653459	0.982763	protein.linear.MS2	PSSS2	0	-0.925999
769	B1AY13	S3-S5	0.00421331	0.973089	0.999902	protein.linear.MS2	PSSS2	0	-2.81352
770	B1AY13	S4-S5	-0.0520051	0.6778	0.985008	protein.linear.MS2	PSSS2	0	-1.88753
771	B1AZA5	S1-S2	0.349558	0.327176	0.935845	protein.linear.MS2	PSSS2	0	-0.137504
772	B1AZA5	S1-S3	0.458207	0.202859	0.887498	protein.linear.MS2	PSSS2	0	-0.516015
773	B1AZA5	S1-S4	-0.369474	0.301049	0.927262	protein.linear.MS2	PSSS2	0	-1.44201
774	B1AZA5	S1-S5	0.338707	0.34206	0.939057	protein.linear.MS2	PSSS2	0	-3.32954
775	B1AZA5	S2-S3	0.108649	0.758127	0.991661	protein.linear.MS2	PSSS2	0	-0.378512
776	B1AZA5	S2-S4	-0.719032	0.0520209	0.70066	protein.linear.MS2	PSSS2	0	-1.30451
777	B1AZA5	S2-S5	-0.0108509	0.975436	0.999902	protein.linear.MS2	PSSS2	0	-3.19204
778	B1AZA5	S3-S4	-0.827681	0.0274765	0.59829	protein.linear.MS2	PSSS2	0	-0.925999
779	B1AZA5	S3-S5	-0.1195	0.734903	0.990519	protein.linear.MS2	PSSS2	0	-2.81352
780	B1AZA5	S4-S5	0.708181	0.0553347	0.70798	protein.linear.MS2	PSSS2	0	-1.88753
781	B1AZI6	S1-S2	0.0179323	0.908446	0.998378	protein.linear.MS2	PSSS2	0	-0.137504
782	B1AZI6	S1-S3	0.00678131	0.965307	0.999902	protein.linear.MS2	PSSS2	0	-0.516015
783	B1AZI6	S1-S4	0.272382	0.0921366	0.779407	protein.linear.MS2	PSSS2	0	-1.44201
784	B1AZI6	S1-S5	0.0110374	0.943565	0.99955	protein.linear.MS2	PSSS2	0	-3.32954
785	B1AZI6	S2-S3	-0.0111509	0.942985	0.99955	protein.linear.MS2	PSSS2	0	-0.378512
786	B1AZI6	S2-S4	0.254449	0.114031	0.811434	protein.linear.MS2	PSSS2	0	-1.30451
787	B1AZI6	S2-S5	-0.0068949	0.964727	0.999902	protein.linear.MS2	PSSS2	0	-3.19204
788	B1AZI6	S3-S4	0.2656	0.0999495	0.793144	protein.linear.MS2	PSSS2	0	-0.925999
789	B1AZI6	S3-S5	0.00425605	0.978222	0.999902	protein.linear.MS2	PSSS2	0	-2.81352
790	B1AZI6	S4-S5	-0.261344	0.105138	0.800875	protein.linear.MS2	PSSS2	0	-1.88753
791	B1AZP2-3	S1-S2	-0.0716815	0.571183	0.976373	protein.linear.MS2	PSSS2	0	-0.137504
792	B1AZP2-3	S1-S3	0.0101778	0.935655	0.999369	protein.linear.MS2	PSSS2	0	-0.516015
793	B1AZP2-3	S1-S4	0.000583542	0.996306	0.999902	protein.linear.MS2	PSSS2	0	-1.44201
794	B1AZP2-3	S1-S5	-0.322251	0.017558	0.520256	protein.linear.MS2	PSSS2	0	-3.32954
795	B1AZP2-3	S2-S3	0.0818593	0.518331	0.970599	protein.linear.MS2	PSSS2	0	-0.378512
796	B1AZP2-3	S2-S4	0.0722651	0.568079	0.975565	protein.linear.MS2	PSSS2	0	-1.30451
797	B1AZP2-3	S2-S5	-0.250569	0.057805	0.715301	protein.linear.MS2	PSSS2	0	-3.19204
798	B1AZP2-3	S3-S4	-0.00959422	0.939337	0.999481	protein.linear.MS2	PSSS2	0	-0.925999
799	B1AZP2-3	S3-S5	-0.332429	0.0147031	0.490694	protein.linear.MS2	PSSS2	0	-2.81352
800	B1AZP2-3	S4-S5	-0.322835	0.0173811	0.518808	protein.linear.MS2	PSSS2	0	-1.88753
801	B1AZP2-2	S1-S2	0.0456093	0.658178	0.982838	protein.linear.MS2	PSSS2	0	-0.137504
802	B1AZP2-2	S1-S3	0.0156634	0.878969	0.996067	protein.linear.MS2	PSSS2	0	-0.516015
803	B1AZP2-2	S1-S4	0.0401629	0.696673	0.987401	protein.linear.MS2	PSSS2	0	-1.44201
804	B1AZP2-2	S1-S5	0.125686	0.230189	0.902339	protein.linear.MS2	PSSS2	0	-3.32954
805	B1AZP2-2	S2-S3	-0.029946	0.771127	0.992023	protein.linear.MS2	PSSS2	0	-0.378512
806	B1AZP2-2	S2-S4	-0.00544644	0.957761	0.999902	protein.linear.MS2	PSSS2	0	-1.30451
807	B1AZP2-2	S2-S5	0.0800762	0.439646	0.961182	protein.linear.MS2	PSSS2	0	-3.19204
808	B1AZP2-2	S3-S4	0.0244995	0.81182	0.994689	protein.linear.MS2	PSSS2	0	-0.925999
809	B1AZP2-2	S3-S5	0.110022	0.291526	0.925935	protein.linear.MS2	PSSS2	0	-2.81352
810	B1AZP2-2	S4-S5	0.0855226	0.409667	0.957348	protein.linear.MS2	PSSS2	0	-1.88753
811	B2RPU2	S1-S2	0.0470507	0.456788	0.963924	protein.linear.MS2	PSSS2	0	-0.137504
812	B2RPU2	S1-S3	-0.0256589	0.683395	0.985585	protein.linear.MS2	PSSS2	0	-0.516015
813	B2RPU2	S1-S4	0.0648333	0.308189	0.930144	protein.linear.MS2	PSSS2	0	-1.44201
814	B2RPU2	S1-S5	-0.102238	0.114779	0.812247	protein.linear.MS2	PSSS2	0	-3.32954
815	B2RPU2	S2-S3	-0.0727096	0.254695	0.912688	protein.linear.MS2	PSSS2	0	-0.378512
816	B2RPU2	S2-S4	0.0177827	0.777209	0.992337	protein.linear.MS2	PSSS2	0	-1.30451
817	B2RPU2	S2-S5	-0.149288	0.0258209	0.583022	protein.linear.MS2	PSSS2	0	-3.19204
818	B2RPU2	S3-S4	0.0904922	0.159955	0.862933	protein.linear.MS2	PSSS2	0	-0.925999
819	B2RPU2	S3-S5	-0.0765788	0.231105	0.902339	protein.linear.MS2	PSSS2	0	-2.81352
820	B2RPU2	S4-S5	-0.167071	0.0139413	0.483191	protein.linear.MS2	PSSS2	0	-1.88753
821	B2RQC6	S1-S2	0.00656913	0.923187	0.998973	protein.linear.MS2	PSSS2	0	-0.137504
822	B2RQC6	S1-S3	-0.0844162	0.224028	0.898523	protein.linear.MS2	PSSS2	0	-0.516015
823	B2RQC6	S1-S4	-0.0668836	0.33202	0.936717	protein.linear.MS2	PSSS2	0	-1.44201
824	B2RQC6	S1-S5	-0.302651	0.000219473	0.0410639	protein.linear.MS2	PSSS2	0	-3.32954
825	B2RQC6	S2-S3	-0.0909854	0.191338	0.878897	protein.linear.MS2	PSSS2	0	-0.378512
826	B2RQC6	S2-S4	-0.0734528	0.287896	0.925119	protein.linear.MS2	PSSS2	0	-1.30451
827	B2RQC6	S2-S5	-0.30922	0.000174855	0.0337904	protein.linear.MS2	PSSS2	0	-3.19204
828	B2RQC6	S3-S4	0.0175326	0.797061	0.993886	protein.linear.MS2	PSSS2	0	-0.925999
829	B2RQC6	S3-S5	-0.218235	0.00406743	0.281163	protein.linear.MS2	PSSS2	0	-2.81352
830	B2RQC6	S4-S5	-0.235767	0.00223194	0.198958	protein.linear.MS2	PSSS2	0	-1.88753
831	B2RR83	S1-S2	0.0128556	0.956945	0.999902	protein.linear.MS2	PSSS2	0	-0.137504
832	B2RR83	S1-S3	-0.0413078	0.862327	0.995612	protein.linear.MS2	PSSS2	0	-0.516015
833	B2RR83	S1-S4	0.391053	0.111916	0.807899	protein.linear.MS2	PSSS2	0	-1.44201
834	B2RR83	S1-S5	0.440438	0.0757664	0.745416	protein.linear.MS2	PSSS2	0	-3.32954
835	B2RR83	S2-S3	-0.0541634	0.820176	0.994689	protein.linear.MS2	PSSS2	0	-0.378512
836	B2RR83	S2-S4	0.378198	0.123446	0.823794	protein.linear.MS2	PSSS2	0	-1.30451
837	B2RR83	S2-S5	0.427583	0.0840302	0.763791	protein.linear.MS2	PSSS2	0	-3.19204
838	B2RR83	S3-S4	0.432361	0.0808708	0.757761	protein.linear.MS2	PSSS2	0	-0.925999
839	B2RR83	S3-S5	0.481746	0.0538524	0.705053	protein.linear.MS2	PSSS2	0	-2.81352
840	B2RR83	S4-S5	0.0493847	0.835786	0.994689	protein.linear.MS2	PSSS2	0	-1.88753
841	P08752	S1-S2	-0.0336589	0.615718	0.979929	protein.linear.MS2	PSSS2	0	-0.137504
842	P08752	S1-S3	0.00561311	0.933083	0.999326	protein.linear.MS2	PSSS2	0	-0.516015
843	P08752	S1-S4	-0.125637	0.0715088	0.738735	protein.linear.MS2	PSSS2	0	-1.44201
844	P08752	S1-S5	-0.00216454	0.974168	0.999902	protein.linear.MS2	PSSS2	0	-3.32954
845	P08752	S2-S3	0.039272	0.558577	0.97461	protein.linear.MS2	PSSS2	0	-0.378512
846	P08752	S2-S4	-0.0919779	0.178817	0.8732	protein.linear.MS2	PSSS2	0	-1.30451
847	P08752	S2-S5	0.0314944	0.638471	0.98239	protein.linear.MS2	PSSS2	0	-3.19204
848	P08752	S3-S4	-0.13125	0.0606478	0.722226	protein.linear.MS2	PSSS2	0	-0.925999
849	P08752	S3-S5	-0.00777765	0.907386	0.998378	protein.linear.MS2	PSSS2	0	-2.81352
850	P08752	S4-S5	0.123472	0.0761354	0.745522	protein.linear.MS2	PSSS2	0	-1.88753
851	P21279	S1-S2	-0.0471622	0.580637	0.977851	protein.linear.MS2	PSSS2	0	-0.137504
852	P21279	S1-S3	-0.0781935	0.362909	0.94471	protein.linear.MS2	PSSS2	0	-0.516015
853	P21279	S1-S4	0.0378428	0.657114	0.982763	protein.linear.MS2	PSSS2	0	-1.44201
854	P21279	S1-S5	0.104916	0.225984	0.899435	protein.linear.MS2	PSSS2	0	-3.32954
855	P21279	S2-S3	-0.0310313	0.715634	0.987517	protein.linear.MS2	PSSS2	0	-0.378512
856	P21279	S2-S4	0.0850051	0.323532	0.933925	protein.linear.MS2	PSSS2	0	-1.30451
857	P21279	S2-S5	0.152078	0.0852094	0.765367	protein.linear.MS2	PSSS2	0	-3.19204
858	P21279	S3-S4	0.116036	0.182302	0.875365	protein.linear.MS2	PSSS2	0	-0.925999
859	P21279	S3-S5	0.183109	0.0413463	0.675867	protein.linear.MS2	PSSS2	0	-2.81352
860	P21279	S4-S5	0.0670727	0.433863	0.960434	protein.linear.MS2	PSSS2	0	-1.88753
861	B2RSH2	S1-S2	0.0915327	0.274984	0.920575	protein.linear.MS2	PSSS2	0	-0.137504
862	B2RSH2	S1-S3	-0.0154305	0.851832	0.995175	protein.linear.MS2	PSSS2	0	-0.516015
863	B2RSH2	S1-S4	-0.0439466	0.595912	0.977851	protein.linear.MS2	PSSS2	0	-1.44201
864	B2RSH2	S1-S5	-0.00342054	0.966959	0.999902	protein.linear.MS2	PSSS2	0	-3.32954
865	B2RSH2	S2-S3	-0.106963	0.204506	0.888682	protein.linear.MS2	PSSS2	0	-0.378512
866	B2RSH2	S2-S4	-0.135479	0.11225	0.808499	protein.linear.MS2	PSSS2	0	-1.30451
867	B2RSH2	S2-S5	-0.0949533	0.257984	0.914781	protein.linear.MS2	PSSS2	0	-3.19204
868	B2RSH2	S3-S4	-0.0285161	0.730238	0.99003	protein.linear.MS2	PSSS2	0	-0.925999
869	B2RSH2	S3-S5	0.01201	0.884393	0.996811	protein.linear.MS2	PSSS2	0	-2.81352
870	B2RSH2	S4-S5	0.0405261	0.624646	0.98064	protein.linear.MS2	PSSS2	0	-1.88753
871	B2RUJ5;B2RUJ5-3	S1-S2	-0.100371	0.234511	0.904256	protein.linear.MS2	PSSS2	0	-0.137504
872	B2RUJ5;B2RUJ5-3	S1-S3	0.0232296	0.779559	0.993076	protein.linear.MS2	PSSS2	0	-0.516015
873	B2RUJ5;B2RUJ5-3	S1-S4	-0.00393943	0.962105	0.999902	protein.linear.MS2	PSSS2	0	-1.44201
874	B2RUJ5;B2RUJ5-3	S1-S5	0.146516	0.088714	0.772994	protein.linear.MS2	PSSS2	0	-3.32954
875	B2RUJ5;B2RUJ5-3	S2-S3	0.123601	0.146808	0.852604	protein.linear.MS2	PSSS2	0	-0.378512
876	B2RUJ5;B2RUJ5-3	S2-S4	0.0964318	0.252743	0.911569	protein.linear.MS2	PSSS2	0	-1.30451
877	B2RUJ5;B2RUJ5-3	S2-S5	0.246887	0.00683841	0.361196	protein.linear.MS2	PSSS2	0	-3.19204
878	B2RUJ5;B2RUJ5-3	S3-S4	-0.0271691	0.743486	0.991286	protein.linear.MS2	PSSS2	0	-0.925999
879	B2RUJ5;B2RUJ5-3	S3-S5	0.123286	0.147787	0.853639	protein.linear.MS2	PSSS2	0	-2.81352
880	B2RUJ5;B2RUJ5-3	S4-S5	0.150455	0.0810459	0.758047	protein.linear.MS2	PSSS2	0	-1.88753
881	B2RUR8	S1-S2	-0.0672319	0.25028	0.910021	protein.linear.MS2	PSSS2	0	-0.137504
882	B2RUR8	S1-S3	-0.0246888	0.668363	0.98419	protein.linear.MS2	PSSS2	0	-0.516015
883	B2RUR8	S1-S4	-0.0616652	0.290395	0.925935	protein.linear.MS2	PSSS2	0	-1.44201
884	B2RUR8	S1-S5	-0.0102746	0.858228	0.99543	protein.linear.MS2	PSSS2	0	-3.32954
885	B2RUR8	S2-S3	0.0425431	0.462436	0.964893	protein.linear.MS2	PSSS2	0	-0.378512
886	B2RUR8	S2-S4	0.00556667	0.92288	0.998943	protein.linear.MS2	PSSS2	0	-1.30451
887	B2RUR8	S2-S5	0.0569572	0.327801	0.935901	protein.linear.MS2	PSSS2	0	-3.19204
888	B2RUR8	S3-S4	-0.0369764	0.522329	0.971619	protein.linear.MS2	PSSS2	0	-0.925999
889	B2RUR8	S3-S5	0.0144141	0.802202	0.994676	protein.linear.MS2	PSSS2	0	-2.81352
890	B2RUR8	S4-S5	0.0513906	0.376212	0.947302	protein.linear.MS2	PSSS2	0	-1.88753
891	B2RX12;B2RX12-2;B2RX12-3	S1-S2	0.022112	0.752402	0.991467	protein.linear.MS2	PSSS2	0	-0.137504
892	B2RX12;B2RX12-2;B2RX12-3	S1-S3	-0.0648745	0.359234	0.943917	protein.linear.MS2	PSSS2	0	-0.516015
893	B2RX12;B2RX12-2;B2RX12-3	S1-S4	-0.0245636	0.726078	0.989517	protein.linear.MS2	PSSS2	0	-1.44201
894	B2RX12;B2RX12-2;B2RX12-3	S1-S5	-0.228754	0.0035041	0.259137	protein.linear.MS2	PSSS2	0	-3.32954
895	B2RX12;B2RX12-2;B2RX12-3	S2-S3	-0.0869864	0.222794	0.897858	protein.linear.MS2	PSSS2	0	-0.378512
896	B2RX12;B2RX12-2;B2RX12-3	S2-S4	-0.0466756	0.507308	0.970038	protein.linear.MS2	PSSS2	0	-1.30451
897	B2RX12;B2RX12-2;B2RX12-3	S2-S5	-0.250866	0.0016728	0.171492	protein.linear.MS2	PSSS2	0	-3.19204
898	B2RX12;B2RX12-2;B2RX12-3	S3-S4	0.0403108	0.56635	0.975348	protein.linear.MS2	PSSS2	0	-0.925999
899	B2RX12;B2RX12-2;B2RX12-3	S3-S5	-0.16388	0.0279271	0.602818	protein.linear.MS2	PSSS2	0	-2.81352
900	B2RX12;B2RX12-2;B2RX12-3	S4-S5	-0.20419	0.00785364	0.382205	protein.linear.MS2	PSSS2	0	-1.88753
901	B2RXC1	S1-S2	0.0762658	0.340401	0.939057	protein.linear.MS2	PSSS2	0	-0.137504
902	B2RXC1	S1-S3	-0.0854406	0.286888	0.924442	protein.linear.MS2	PSSS2	0	-0.516015
903	B2RXC1	S1-S4	-0.0440708	0.578774	0.977851	protein.linear.MS2	PSSS2	0	-1.44201
904	B2RXC1	S1-S5	-0.0131031	0.868427	0.995881	protein.linear.MS2	PSSS2	0	-3.32954
905	B2RXC1	S2-S3	-0.161706	0.0515304	0.700175	protein.linear.MS2	PSSS2	0	-0.378512
906	B2RXC1	S2-S4	-0.120337	0.138981	0.845019	protein.linear.MS2	PSSS2	0	-1.30451
907	B2RXC1	S2-S5	-0.0893688	0.265943	0.916478	protein.linear.MS2	PSSS2	0	-3.19204
908	B2RXC1	S3-S4	0.0413698	0.602093	0.977851	protein.linear.MS2	PSSS2	0	-0.925999
909	B2RXC1	S3-S5	0.0723375	0.365303	0.945491	protein.linear.MS2	PSSS2	0	-2.81352
910	B2RXC1	S4-S5	0.0309677	0.69588	0.987401	protein.linear.MS2	PSSS2	0	-1.88753
911	B2RXR6	S1-S2	-0.016685	0.939183	0.999452	protein.linear.MS2	PSSS2	0	-0.137504
912	B2RXR6	S1-S3	0.175645	0.425597	0.959158	protein.linear.MS2	PSSS2	0	-0.516015
913	B2RXR6	S1-S4	0.096442	0.659972	0.983051	protein.linear.MS2	PSSS2	0	-1.44201
914	B2RXR6	S1-S5	0.274192	0.218774	0.89494	protein.linear.MS2	PSSS2	0	-3.32954
915	B2RXR6	S2-S3	0.19233	0.383728	0.949375	protein.linear.MS2	PSSS2	0	-0.378512
916	B2RXR6	S2-S4	0.113127	0.606141	0.978833	protein.linear.MS2	PSSS2	0	-1.30451
917	B2RXR6	S2-S5	0.290877	0.193065	0.880438	protein.linear.MS2	PSSS2	0	-3.19204
918	B2RXR6	S3-S4	-0.0792034	0.717649	0.987945	protein.linear.MS2	PSSS2	0	-0.925999
919	B2RXR6	S3-S5	0.0985466	0.653068	0.982763	protein.linear.MS2	PSSS2	0	-2.81352
920	B2RXR6	S4-S5	0.17775	0.420162	0.95915	protein.linear.MS2	PSSS2	0	-1.88753
921	B2RXS4	S1-S2	-0.0358145	0.619452	0.980614	protein.linear.MS2	PSSS2	0	-0.137504
922	B2RXS4	S1-S3	-0.0444498	0.538337	0.972796	protein.linear.MS2	PSSS2	0	-0.516015
923	B2RXS4	S1-S4	0.0211811	0.768519	0.992023	protein.linear.MS2	PSSS2	0	-1.44201
924	B2RXS4	S1-S5	-0.0293922	0.683281	0.985573	protein.linear.MS2	PSSS2	0	-3.32954
925	B2RXS4	S2-S3	-0.0086353	0.904405	0.998378	protein.linear.MS2	PSSS2	0	-0.378512
926	B2RXS4	S2-S4	0.0569957	0.431527	0.960434	protein.linear.MS2	PSSS2	0	-1.30451
927	B2RXS4	S2-S5	0.00642227	0.928822	0.999171	protein.linear.MS2	PSSS2	0	-3.19204
928	B2RXS4	S3-S4	0.065631	0.366282	0.945491	protein.linear.MS2	PSSS2	0	-0.925999
929	B2RXS4	S3-S5	0.0150576	0.834183	0.994689	protein.linear.MS2	PSSS2	0	-2.81352
930	B2RXS4	S4-S5	-0.0505734	0.484481	0.967641	protein.linear.MS2	PSSS2	0	-1.88753
931	B2RY56	S1-S2	-0.00962928	0.874871	0.996067	protein.linear.MS2	PSSS2	0	-0.137504
932	B2RY56	S1-S3	-0.041557	0.499124	0.970038	protein.linear.MS2	PSSS2	0	-0.516015
933	B2RY56	S1-S4	0.000214518	0.9972	0.999902	protein.linear.MS2	PSSS2	0	-1.44201
934	B2RY56	S1-S5	0.15724	0.0169568	0.515829	protein.linear.MS2	PSSS2	0	-3.32954
935	B2RY56	S2-S3	-0.0319277	0.602716	0.977851	protein.linear.MS2	PSSS2	0	-0.378512
936	B2RY56	S2-S4	0.0098438	0.872108	0.99603	protein.linear.MS2	PSSS2	0	-1.30451
937	B2RY56	S2-S5	0.166869	0.0119684	0.453959	protein.linear.MS2	PSSS2	0	-3.19204
938	B2RY56	S3-S4	0.0417715	0.496937	0.970038	protein.linear.MS2	PSSS2	0	-0.925999
939	B2RY56	S3-S5	0.198797	0.00363437	0.263616	protein.linear.MS2	PSSS2	0	-2.81352
940	B2RY56	S4-S5	0.157025	0.0170877	0.516142	protein.linear.MS2	PSSS2	0	-1.88753
941	B9EHT4	S1-S2	-0.0217929	0.745643	0.991403	protein.linear.MS2	PSSS2	0	-0.137504
942	B9EHT4	S1-S3	-0.017528	0.79407	0.993657	protein.linear.MS2	PSSS2	0	-0.516015
943	B9EHT4	S1-S4	0.00907449	0.892434	0.997298	protein.linear.MS2	PSSS2	0	-1.44201
944	B9EHT4	S1-S5	0.00822161	0.902487	0.998378	protein.linear.MS2	PSSS2	0	-3.32954
945	B9EHT4	S2-S3	0.0042649	0.949316	0.99955	protein.linear.MS2	PSSS2	0	-0.378512
946	B9EHT4	S2-S4	0.0308674	0.646345	0.982763	protein.linear.MS2	PSSS2	0	-1.30451
947	B9EHT4	S2-S5	0.0300145	0.655429	0.982763	protein.linear.MS2	PSSS2	0	-3.19204
948	B9EHT4	S3-S4	0.0266025	0.692311	0.987168	protein.linear.MS2	PSSS2	0	-0.925999
949	B9EHT4	S3-S5	0.0257496	0.701659	0.987401	protein.linear.MS2	PSSS2	0	-2.81352
950	B9EHT4	S4-S5	-0.000852877	0.989857	0.999902	protein.linear.MS2	PSSS2	0	-1.88753
951	B9EJA2;B9EJA2-2;B9EJA2-3;B9EJA2-4;B9EJA2-5	S1-S2	0.0313916	0.676452	0.985008	protein.linear.MS2	PSSS2	0	-0.137504
952	B9EJA2;B9EJA2-2;B9EJA2-3;B9EJA2-4;B9EJA2-5	S1-S3	0.00105918	0.988741	0.999902	protein.linear.MS2	PSSS2	0	-0.516015
953	B9EJA2;B9EJA2-2;B9EJA2-3;B9EJA2-4;B9EJA2-5	S1-S4	0.12942	0.0961589	0.785622	protein.linear.MS2	PSSS2	0	-1.44201
954	B9EJA2;B9EJA2-2;B9EJA2-3;B9EJA2-4;B9EJA2-5	S1-S5	0.0512016	0.497661	0.970038	protein.linear.MS2	PSSS2	0	-3.32954
955	B9EJA2;B9EJA2-2;B9EJA2-3;B9EJA2-4;B9EJA2-5	S2-S3	-0.0303324	0.686736	0.986702	protein.linear.MS2	PSSS2	0	-0.378512
956	B9EJA2;B9EJA2-2;B9EJA2-3;B9EJA2-4;B9EJA2-5	S2-S4	0.098028	0.200934	0.886177	protein.linear.MS2	PSSS2	0	-1.30451
957	B9EJA2;B9EJA2-2;B9EJA2-3;B9EJA2-4;B9EJA2-5	S2-S5	0.01981	0.792011	0.993657	protein.linear.MS2	PSSS2	0	-3.19204
958	B9EJA2;B9EJA2-2;B9EJA2-3;B9EJA2-4;B9EJA2-5	S3-S4	0.12836	0.0987266	0.791682	protein.linear.MS2	PSSS2	0	-0.925999
959	B9EJA2;B9EJA2-2;B9EJA2-3;B9EJA2-4;B9EJA2-5	S3-S5	0.0501424	0.506496	0.970038	protein.linear.MS2	PSSS2	0	-2.81352
960	B9EJA2;B9EJA2-2;B9EJA2-3;B9EJA2-4;B9EJA2-5	S4-S5	-0.078218	0.303904	0.927541	protein.linear.MS2	PSSS2	0	-1.88753
961	B9EKR1	S1-S2	-0.0503828	0.40163	0.954385	protein.linear.MS2	PSSS2	0	-0.137504
962	B9EKR1	S1-S3	0.0122176	0.837483	0.994689	protein.linear.MS2	PSSS2	0	-0.516015
963	B9EKR1	S1-S4	0.00479776	0.935773	0.999369	protein.linear.MS2	PSSS2	0	-1.44201
964	B9EKR1	S1-S5	0.101415	0.0999607	0.793144	protein.linear.MS2	PSSS2	0	-3.32954
965	B9EKR1	S2-S3	0.0626004	0.299678	0.927262	protein.linear.MS2	PSSS2	0	-0.378512
966	B9EKR1	S2-S4	0.0551805	0.359163	0.943917	protein.linear.MS2	PSSS2	0	-1.30451
967	B9EKR1	S2-S5	0.151798	0.017811	0.524114	protein.linear.MS2	PSSS2	0	-3.19204
968	B9EKR1	S3-S4	-0.00741984	0.900833	0.998378	protein.linear.MS2	PSSS2	0	-0.925999
969	B9EKR1	S3-S5	0.0891977	0.144883	0.850376	protein.linear.MS2	PSSS2	0	-2.81352
970	B9EKR1	S4-S5	0.0966176	0.115944	0.814536	protein.linear.MS2	PSSS2	0	-1.88753
971	P24270	S1-S2	-0.113064	0.205349	0.889191	protein.linear.MS2	PSSS2	0	-0.137504
972	P24270	S1-S3	-0.0552573	0.529578	0.972796	protein.linear.MS2	PSSS2	0	-0.516015
973	P24270	S1-S4	-0.17472	0.056654	0.711686	protein.linear.MS2	PSSS2	0	-1.44201
974	P24270	S1-S5	-0.110545	0.215223	0.892316	protein.linear.MS2	PSSS2	0	-3.32954
975	P24270	S2-S3	0.0578071	0.510957	0.970038	protein.linear.MS2	PSSS2	0	-0.378512
976	P24270	S2-S4	-0.0616552	0.483565	0.967641	protein.linear.MS2	PSSS2	0	-1.30451
977	P24270	S2-S5	0.00251896	0.977022	0.999902	protein.linear.MS2	PSSS2	0	-3.19204
978	P24270	S3-S4	-0.119462	0.181864	0.874714	protein.linear.MS2	PSSS2	0	-0.925999
979	P24270	S3-S5	-0.0552882	0.52935	0.972796	protein.linear.MS2	PSSS2	0	-2.81352
980	P24270	S4-S5	0.0641742	0.466108	0.964893	protein.linear.MS2	PSSS2	0	-1.88753
981	D3YXK2	S1-S2	0.0514704	0.433269	0.960434	protein.linear.MS2	PSSS2	0	-0.137504
982	D3YXK2	S1-S3	0.129872	0.05722	0.712726	protein.linear.MS2	PSSS2	0	-0.516015
983	D3YXK2	S1-S4	0.0923292	0.166864	0.864565	protein.linear.MS2	PSSS2	0	-1.44201
984	D3YXK2	S1-S5	-0.00268227	0.967171	0.999902	protein.linear.MS2	PSSS2	0	-3.32954
985	D3YXK2	S2-S3	0.0784016	0.237338	0.904968	protein.linear.MS2	PSSS2	0	-0.378512
986	D3YXK2	S2-S4	0.0408587	0.532727	0.972796	protein.linear.MS2	PSSS2	0	-1.30451
987	D3YXK2	S2-S5	-0.0541527	0.410074	0.957348	protein.linear.MS2	PSSS2	0	-3.19204
988	D3YXK2	S3-S4	-0.0375429	0.566197	0.975344	protein.linear.MS2	PSSS2	0	-0.925999
989	D3YXK2	S3-S5	-0.132554	0.0526967	0.702175	protein.linear.MS2	PSSS2	0	-2.81352
990	D3YXK2	S4-S5	-0.0950114	0.155452	0.859595	protein.linear.MS2	PSSS2	0	-1.88753
991	D3YZP9	S1-S2	-0.0227005	0.821881	0.994689	protein.linear.MS2	PSSS2	0	-0.137504
992	D3YZP9	S1-S3	0.128134	0.212602	0.891738	protein.linear.MS2	PSSS2	0	-0.516015
993	D3YZP9	S1-S4	0.129246	0.208813	0.889759	protein.linear.MS2	PSSS2	0	-1.44201
994	D3YZP9	S1-S5	-0.0192788	0.848347	0.994751	protein.linear.MS2	PSSS2	0	-3.32954
995	D3YZP9	S2-S3	0.150835	0.145252	0.850487	protein.linear.MS2	PSSS2	0	-0.378512
996	D3YZP9	S2-S4	0.151947	0.142464	0.846781	protein.linear.MS2	PSSS2	0	-1.30451
997	D3YZP9	S2-S5	0.00342162	0.972913	0.999902	protein.linear.MS2	PSSS2	0	-3.19204
998	D3YZP9	S3-S4	0.00111201	0.991195	0.999902	protein.linear.MS2	PSSS2	0	-0.925999
999	D3YZP9	S3-S5	-0.147413	0.154117	0.85849	protein.linear.MS2	PSSS2	0	-2.81352
1000	D3YZP9	S4-S5	-0.148525	0.151189	0.855859	protein.linear.MS2	PSSS2	0	-1.88753
1001	D3YZU1	S1-S2	0.0365897	0.734699	0.990519	protein.linear.MS2	PSSS2	0	-0.137504
1002	D3YZU1	S1-S3	-0.0336753	0.755072	0.991467	protein.linear.MS2	PSSS2	0	-0.516015
1003	D3YZU1	S1-S4	0.125449	0.252544	0.911569	protein.linear.MS2	PSSS2	0	-1.44201
1004	D3YZU1	S1-S5	-0.00443356	0.967199	0.999902	protein.linear.MS2	PSSS2	0	-3.32954
1005	D3YZU1	S2-S3	-0.0702649	0.516834	0.970461	protein.linear.MS2	PSSS2	0	-0.378512
1006	D3YZU1	S2-S4	0.0888597	0.413824	0.95769	protein.linear.MS2	PSSS2	0	-1.30451
1007	D3YZU1	S2-S5	-0.0410233	0.704093	0.987401	protein.linear.MS2	PSSS2	0	-3.19204
1008	D3YZU1	S3-S4	0.159125	0.150661	0.855859	protein.linear.MS2	PSSS2	0	-0.925999
1009	D3YZU1	S3-S5	0.0292417	0.786414	0.993431	protein.linear.MS2	PSSS2	0	-2.81352
1010	D3YZU1	S4-S5	-0.129883	0.236714	0.904968	protein.linear.MS2	PSSS2	0	-1.88753
1011	D3Z7P3-2	S1-S2	0.0554512	0.469672	0.965417	protein.linear.MS2	PSSS2	0	-0.137504
1012	D3Z7P3-2	S1-S3	0.0386549	0.613042	0.97961	protein.linear.MS2	PSSS2	0	-0.516015
1013	D3Z7P3-2	S1-S4	0.055665	0.467983	0.965211	protein.linear.MS2	PSSS2	0	-1.44201
1014	D3Z7P3-2	S1-S5	0.0637422	0.406901	0.956554	protein.linear.MS2	PSSS2	0	-3.32954
1015	D3Z7P3-2	S2-S3	-0.0167963	0.825611	0.994689	protein.linear.MS2	PSSS2	0	-0.378512
1016	D3Z7P3-2	S2-S4	0.000213891	0.99776	0.999902	protein.linear.MS2	PSSS2	0	-1.30451
1017	D3Z7P3-2	S2-S5	0.00829108	0.91335	0.998579	protein.linear.MS2	PSSS2	0	-3.19204
1018	D3Z7P3-2	S3-S4	0.0170102	0.823429	0.994689	protein.linear.MS2	PSSS2	0	-0.925999
1019	D3Z7P3-2	S3-S5	0.0250873	0.742271	0.991286	protein.linear.MS2	PSSS2	0	-2.81352
1020	D3Z7P3-2	S4-S5	0.00807719	0.915576	0.998579	protein.linear.MS2	PSSS2	0	-1.88753
1021	D3Z7P3	S1-S2	0.00320199	0.965448	0.999902	protein.linear.MS2	PSSS2	0	-0.137504
1022	D3Z7P3	S1-S3	-0.0489291	0.510344	0.970038	protein.linear.MS2	PSSS2	0	-0.516015
1023	D3Z7P3	S1-S4	0.0311002	0.674626	0.984631	protein.linear.MS2	PSSS2	0	-1.44201
1024	D3Z7P3	S1-S5	0.0473504	0.523939	0.972152	protein.linear.MS2	PSSS2	0	-3.32954
1025	D3Z7P3	S2-S3	-0.0521311	0.483388	0.967641	protein.linear.MS2	PSSS2	0	-0.378512
1026	D3Z7P3	S2-S4	0.0278982	0.706359	0.987401	protein.linear.MS2	PSSS2	0	-1.30451
1027	D3Z7P3	S2-S5	0.0441484	0.552118	0.973697	protein.linear.MS2	PSSS2	0	-3.19204
1028	D3Z7P3	S3-S4	0.0800293	0.285962	0.924313	protein.linear.MS2	PSSS2	0	-0.925999
1029	D3Z7P3	S3-S5	0.0962795	0.202093	0.8864	protein.linear.MS2	PSSS2	0	-2.81352
1030	D3Z7P3	S4-S5	0.0162501	0.826095	0.994689	protein.linear.MS2	PSSS2	0	-1.88753
1031	E0CYC6;Q8CHQ9;Q9JIY7;Q9JIZ0	S1-S2	0.0889538	0.387479	0.950138	protein.linear.MS2	PSSS2	0	-0.137504
1032	E0CYC6;Q8CHQ9;Q9JIY7;Q9JIZ0	S1-S3	-0.00518871	0.959412	0.999902	protein.linear.MS2	PSSS2	0	-0.516015
1033	E0CYC6;Q8CHQ9;Q9JIY7;Q9JIZ0	S1-S4	-0.00567013	0.95565	0.999902	protein.linear.MS2	PSSS2	0	-1.44201
1034	E0CYC6;Q8CHQ9;Q9JIY7;Q9JIZ0	S1-S5	-0.162553	0.1221	0.821741	protein.linear.MS2	PSSS2	0	-3.32954
1035	E0CYC6;Q8CHQ9;Q9JIY7;Q9JIZ0	S2-S3	-0.0941425	0.36094	0.943917	protein.linear.MS2	PSSS2	0	-0.378512
1036	E0CYC6;Q8CHQ9;Q9JIY7;Q9JIZ0	S2-S4	-0.0946239	0.358541	0.943917	protein.linear.MS2	PSSS2	0	-1.30451
1037	E0CYC6;Q8CHQ9;Q9JIY7;Q9JIZ0	S2-S5	-0.251506	0.0213286	0.553143	protein.linear.MS2	PSSS2	0	-3.19204
1038	E0CYC6;Q8CHQ9;Q9JIY7;Q9JIZ0	S3-S4	-0.000481417	0.996232	0.999902	protein.linear.MS2	PSSS2	0	-0.925999
1039	E0CYC6;Q8CHQ9;Q9JIY7;Q9JIZ0	S3-S5	-0.157364	0.133761	0.838166	protein.linear.MS2	PSSS2	0	-2.81352
1040	E0CYC6;Q8CHQ9;Q9JIY7;Q9JIZ0	S4-S5	-0.156882	0.134888	0.840695	protein.linear.MS2	PSSS2	0	-1.88753
1041	E9PUL5	S1-S2	-0.100725	0.365337	0.945491	protein.linear.MS2	PSSS2	0	-0.137504
1042	E9PUL5	S1-S3	0.119444	0.285063	0.92428	protein.linear.MS2	PSSS2	0	-0.516015
1043	E9PUL5	S1-S4	0.0148592	0.892675	0.997342	protein.linear.MS2	PSSS2	0	-1.44201
1044	E9PUL5	S1-S5	-0.0239802	0.827696	0.994689	protein.linear.MS2	PSSS2	0	-3.32954
1045	E9PUL5	S2-S3	0.22017	0.0564542	0.710962	protein.linear.MS2	PSSS2	0	-0.378512
1046	E9PUL5	S2-S4	0.115585	0.300475	0.927262	protein.linear.MS2	PSSS2	0	-1.30451
1047	E9PUL5	S2-S5	0.0767451	0.488474	0.967641	protein.linear.MS2	PSSS2	0	-3.19204
1048	E9PUL5	S3-S4	-0.104585	0.347642	0.940487	protein.linear.MS2	PSSS2	0	-0.925999
1049	E9PUL5	S3-S5	-0.143424	0.202085	0.8864	protein.linear.MS2	PSSS2	0	-2.81352
1050	E9PUL5	S4-S5	-0.0388394	0.724701	0.989362	protein.linear.MS2	PSSS2	0	-1.88753
1051	E9PV24;E9PV24-2	S1-S2	0.0267615	0.892142	0.997298	protein.linear.MS2	PSSS2	0	-0.137504
1052	E9PV24;E9PV24-2	S1-S3	0.191622	0.337183	0.939057	protein.linear.MS2	PSSS2	0	-0.516015
1053	E9PV24;E9PV24-2	S1-S4	-0.370883	0.0714999	0.738735	protein.linear.MS2	PSSS2	0	-1.44201
1054	E9PV24;E9PV24-2	S1-S5	0.164199	0.409404	0.957348	protein.linear.MS2	PSSS2	0	-3.32954
1055	E9PV24;E9PV24-2	S2-S3	0.164861	0.407552	0.95717	protein.linear.MS2	PSSS2	0	-0.378512
1056	E9PV24;E9PV24-2	S2-S4	-0.397644	0.0547141	0.707206	protein.linear.MS2	PSSS2	0	-1.30451
1057	E9PV24;E9PV24-2	S2-S5	0.137438	0.488763	0.967641	protein.linear.MS2	PSSS2	0	-3.19204
1058	E9PV24;E9PV24-2	S3-S4	-0.562505	0.00912254	0.408317	protein.linear.MS2	PSSS2	0	-0.925999
1059	E9PV24;E9PV24-2	S3-S5	-0.0274229	0.889494	0.996883	protein.linear.MS2	PSSS2	0	-2.81352
1060	E9PV24;E9PV24-2	S4-S5	0.535082	0.0124587	0.462577	protein.linear.MS2	PSSS2	0	-1.88753
1061	E9PVD3	S1-S2	-0.0864037	0.698262	0.987401	protein.linear.MS2	PSSS2	0	-0.137504
1062	E9PVD3	S1-S3	-0.195258	0.384685	0.949741	protein.linear.MS2	PSSS2	0	-0.516015
1063	E9PVD3	S1-S4	-0.366894	0.110489	0.806263	protein.linear.MS2	PSSS2	0	-1.44201
1064	E9PVD3	S1-S5	-0.119283	0.593159	0.977851	protein.linear.MS2	PSSS2	0	-3.32954
1065	E9PVD3	S2-S3	-0.108854	0.625657	0.980956	protein.linear.MS2	PSSS2	0	-0.378512
1066	E9PVD3	S2-S4	-0.28049	0.216318	0.893118	protein.linear.MS2	PSSS2	0	-1.30451
1067	E9PVD3	S2-S5	-0.0328795	0.88253	0.996431	protein.linear.MS2	PSSS2	0	-3.19204
1068	E9PVD3	S3-S4	-0.171636	0.443801	0.962996	protein.linear.MS2	PSSS2	0	-0.925999
1069	E9PVD3	S3-S5	0.0759748	0.733086	0.990361	protein.linear.MS2	PSSS2	0	-2.81352
1070	E9PVD3	S4-S5	0.247611	0.273049	0.919589	protein.linear.MS2	PSSS2	0	-1.88753
1071	E9PZM4	S1-S2	-0.51211	0.335202	0.938567	protein.linear.MS2	PSSS2	0	-0.137504
1072	E9PZM4	S1-S3	-0.604827	0.257227	0.914169	protein.linear.MS2	PSSS2	0	-0.516015
1073	E9PZM4	S1-S4	-0.0800291	0.878906	0.996067	protein.linear.MS2	PSSS2	0	-1.44201
1074	E9PZM4	S1-S5	0.075568	0.885605	0.99686	protein.linear.MS2	PSSS2	0	-3.32954
1075	E9PZM4	S2-S3	-0.0927167	0.859907	0.995548	protein.linear.MS2	PSSS2	0	-0.378512
1076	E9PZM4	S2-S4	0.432081	0.414591	0.958042	protein.linear.MS2	PSSS2	0	-1.30451
1077	E9PZM4	S2-S5	0.587678	0.270533	0.918546	protein.linear.MS2	PSSS2	0	-3.19204
1078	E9PZM4	S3-S4	0.524798	0.32365	0.933925	protein.linear.MS2	PSSS2	0	-0.925999
1079	E9PZM4	S3-S5	0.680395	0.204387	0.888375	protein.linear.MS2	PSSS2	0	-2.81352
1080	E9PZM4	S4-S5	0.155597	0.767249	0.991963	protein.linear.MS2	PSSS2	0	-1.88753
1081	E9Q1P8	S1-S2	-0.0145294	0.851386	0.995175	protein.linear.MS2	PSSS2	0	-0.137504
1082	E9Q1P8	S1-S3	0.0577174	0.459672	0.964689	protein.linear.MS2	PSSS2	0	-0.516015
1083	E9Q1P8	S1-S4	-0.0833303	0.289315	0.925537	protein.linear.MS2	PSSS2	0	-1.44201
1084	E9Q1P8	S1-S5	-0.0558095	0.474444	0.966673	protein.linear.MS2	PSSS2	0	-3.32954
1085	E9Q1P8	S2-S3	0.0722468	0.35657	0.943315	protein.linear.MS2	PSSS2	0	-0.378512
1086	E9Q1P8	S2-S4	-0.0688009	0.379497	0.948166	protein.linear.MS2	PSSS2	0	-1.30451
1087	E9Q1P8	S2-S5	-0.0412801	0.595685	0.977851	protein.linear.MS2	PSSS2	0	-3.19204
1088	E9Q1P8	S3-S4	-0.141048	0.0802863	0.755896	protein.linear.MS2	PSSS2	0	-0.925999
1089	E9Q1P8	S3-S5	-0.113527	0.153675	0.857478	protein.linear.MS2	PSSS2	0	-2.81352
1090	E9Q1P8	S4-S5	0.0275208	0.722995	0.989337	protein.linear.MS2	PSSS2	0	-1.88753
1091	E9Q401	S1-S2	-0.0730726	0.358562	0.943917	protein.linear.MS2	PSSS2	0	-0.137504
1092	E9Q401	S1-S3	-0.00789275	0.920161	0.998637	protein.linear.MS2	PSSS2	0	-0.516015
1093	E9Q401	S1-S4	-0.052662	0.506004	0.970038	protein.linear.MS2	PSSS2	0	-1.44201
1094	E9Q401	S1-S5	0.0574582	0.46853	0.965211	protein.linear.MS2	PSSS2	0	-3.32954
1095	E9Q401	S2-S3	0.0651798	0.411803	0.957396	protein.linear.MS2	PSSS2	0	-0.378512
1096	E9Q401	S2-S4	0.0204106	0.79563	0.993713	protein.linear.MS2	PSSS2	0	-1.30451
1097	E9Q401	S2-S5	0.130531	0.108772	0.804508	protein.linear.MS2	PSSS2	0	-3.19204
1098	E9Q401	S3-S4	-0.0447692	0.571206	0.976381	protein.linear.MS2	PSSS2	0	-0.925999
1099	E9Q401	S3-S5	0.065351	0.410597	0.957348	protein.linear.MS2	PSSS2	0	-2.81352
1100	E9Q401	S4-S5	0.11012	0.172106	0.868604	protein.linear.MS2	PSSS2	0	-1.88753
1101	E9Q414	S1-S2	0.0664152	0.330639	0.936521	protein.linear.MS2	PSSS2	0	-0.137504
1102	E9Q414	S1-S3	0.00431926	0.948942	0.99955	protein.linear.MS2	PSSS2	0	-0.516015
1103	E9Q414	S1-S4	0.0838948	0.222353	0.897519	protein.linear.MS2	PSSS2	0	-1.44201
1104	E9Q414	S1-S5	-0.144729	0.0419892	0.676955	protein.linear.MS2	PSSS2	0	-3.32954
1105	E9Q414	S2-S3	-0.062096	0.362335	0.94471	protein.linear.MS2	PSSS2	0	-0.378512
1106	E9Q414	S2-S4	0.0174796	0.795684	0.993713	protein.linear.MS2	PSSS2	0	-1.30451
1107	E9Q414	S2-S5	-0.211144	0.00481618	0.304346	protein.linear.MS2	PSSS2	0	-3.19204
1108	E9Q414	S3-S4	0.0795755	0.2462	0.906228	protein.linear.MS2	PSSS2	0	-0.925999
1109	E9Q414	S3-S5	-0.149048	0.0367876	0.653568	protein.linear.MS2	PSSS2	0	-2.81352
1110	E9Q414	S4-S5	-0.228623	0.00263747	0.220553	protein.linear.MS2	PSSS2	0	-1.88753
1111	E9Q5K9;E9Q5K9-2;E9Q5K9-3	S1-S2	0.109955	0.354333	0.942387	protein.linear.MS2	PSSS2	0	-0.137504
1112	E9Q5K9;E9Q5K9-2;E9Q5K9-3	S1-S3	0.139486	0.243064	0.906008	protein.linear.MS2	PSSS2	0	-0.516015
1113	E9Q5K9;E9Q5K9-2;E9Q5K9-3	S1-S4	0.172136	0.153278	0.85721	protein.linear.MS2	PSSS2	0	-1.44201
1114	E9Q5K9;E9Q5K9-2;E9Q5K9-3	S1-S5	0.174591	0.147794	0.853639	protein.linear.MS2	PSSS2	0	-3.32954
1115	E9Q5K9;E9Q5K9-2;E9Q5K9-3	S2-S3	0.0295314	0.801577	0.994676	protein.linear.MS2	PSSS2	0	-0.378512
1116	E9Q5K9;E9Q5K9-2;E9Q5K9-3	S2-S4	0.0621812	0.59771	0.977851	protein.linear.MS2	PSSS2	0	-1.30451
1117	E9Q5K9;E9Q5K9-2;E9Q5K9-3	S2-S5	0.0646359	0.583437	0.977851	protein.linear.MS2	PSSS2	0	-3.19204
1118	E9Q5K9;E9Q5K9-2;E9Q5K9-3	S3-S4	0.0326497	0.781171	0.993285	protein.linear.MS2	PSSS2	0	-0.925999
1119	E9Q5K9;E9Q5K9-2;E9Q5K9-3	S3-S5	0.0351045	0.76522	0.991738	protein.linear.MS2	PSSS2	0	-2.81352
1120	E9Q5K9;E9Q5K9-2;E9Q5K9-3	S4-S5	0.00245475	0.98332	0.999902	protein.linear.MS2	PSSS2	0	-1.88753
1121	E9Q6B2	S1-S2	0.0492949	0.696546	0.987401	protein.linear.MS2	PSSS2	0	-0.137504
1122	E9Q6B2	S1-S3	-0.111772	0.380328	0.9485	protein.linear.MS2	PSSS2	0	-0.516015
1123	E9Q6B2	S1-S4	-0.110009	0.387743	0.950138	protein.linear.MS2	PSSS2	0	-1.44201
1124	E9Q6B2	S1-S5	0.00509903	0.96776	0.999902	protein.linear.MS2	PSSS2	0	-3.32954
1125	E9Q6B2	S2-S3	-0.161067	0.210824	0.890504	protein.linear.MS2	PSSS2	0	-0.378512
1126	E9Q6B2	S2-S4	-0.159304	0.215667	0.892438	protein.linear.MS2	PSSS2	0	-1.30451
1127	E9Q6B2	S2-S5	-0.0441959	0.726504	0.989517	protein.linear.MS2	PSSS2	0	-3.19204
1128	E9Q6B2	S3-S4	0.0017628	0.988851	0.999902	protein.linear.MS2	PSSS2	0	-0.925999
1129	E9Q6B2	S3-S5	0.116871	0.359412	0.943917	protein.linear.MS2	PSSS2	0	-2.81352
1130	E9Q6B2	S4-S5	0.115108	0.366553	0.945491	protein.linear.MS2	PSSS2	0	-1.88753
1131	E9Q735	S1-S2	-0.0674894	0.551296	0.973603	protein.linear.MS2	PSSS2	0	-0.137504
1132	E9Q735	S1-S3	-0.071331	0.529086	0.972796	protein.linear.MS2	PSSS2	0	-0.516015
1133	E9Q735	S1-S4	-0.0124084	0.912388	0.998579	protein.linear.MS2	PSSS2	0	-1.44201
1134	E9Q735	S1-S5	-0.0452659	0.688702	0.98716	protein.linear.MS2	PSSS2	0	-3.32954
1135	E9Q735	S2-S3	-0.00384163	0.972822	0.999902	protein.linear.MS2	PSSS2	0	-0.378512
1136	E9Q735	S2-S4	0.055081	0.626253	0.981055	protein.linear.MS2	PSSS2	0	-1.30451
1137	E9Q735	S2-S5	0.0222235	0.843834	0.994689	protein.linear.MS2	PSSS2	0	-3.19204
1138	E9Q735	S3-S4	0.0589226	0.602543	0.977851	protein.linear.MS2	PSSS2	0	-0.925999
1139	E9Q735	S3-S5	0.0260651	0.817314	0.994689	protein.linear.MS2	PSSS2	0	-2.81352
1140	E9Q735	S4-S5	-0.0328575	0.770989	0.992023	protein.linear.MS2	PSSS2	0	-1.88753
1141	E9Q8I9;E9Q8I9-2	S1-S2	-0.0454158	0.359152	0.943917	protein.linear.MS2	PSSS2	0	-0.137504
1142	E9Q8I9;E9Q8I9-2	S1-S3	0.00911828	0.852432	0.995175	protein.linear.MS2	PSSS2	0	-0.516015
1143	E9Q8I9;E9Q8I9-2	S1-S4	-0.0215255	0.661207	0.983494	protein.linear.MS2	PSSS2	0	-1.44201
1144	E9Q8I9;E9Q8I9-2	S1-S5	-0.0211164	0.667226	0.984056	protein.linear.MS2	PSSS2	0	-3.32954
1145	E9Q8I9;E9Q8I9-2	S2-S3	0.054534	0.273082	0.919589	protein.linear.MS2	PSSS2	0	-0.378512
1146	E9Q8I9;E9Q8I9-2	S2-S4	0.0238903	0.626884	0.981087	protein.linear.MS2	PSSS2	0	-1.30451
1147	E9Q8I9;E9Q8I9-2	S2-S5	0.0242994	0.621031	0.980614	protein.linear.MS2	PSSS2	0	-3.19204
1148	E9Q8I9;E9Q8I9-2	S3-S4	-0.0306438	0.533723	0.972796	protein.linear.MS2	PSSS2	0	-0.925999
1149	E9Q8I9;E9Q8I9-2	S3-S5	-0.0302347	0.539146	0.972796	protein.linear.MS2	PSSS2	0	-2.81352
1150	E9Q8I9;E9Q8I9-2	S4-S5	0.000409082	0.993338	0.999902	protein.linear.MS2	PSSS2	0	-1.88753
1151	F6SEU4	S1-S2	0.0187083	0.887217	0.99686	protein.linear.MS2	PSSS2	0	-0.137504
1152	F6SEU4	S1-S3	-0.038834	0.768645	0.992023	protein.linear.MS2	PSSS2	0	-0.516015
1153	F6SEU4	S1-S4	0.141911	0.288835	0.925537	protein.linear.MS2	PSSS2	0	-1.44201
1154	F6SEU4	S1-S5	0.0202193	0.878182	0.996067	protein.linear.MS2	PSSS2	0	-3.32954
1155	F6SEU4	S2-S3	-0.0575423	0.663358	0.983518	protein.linear.MS2	PSSS2	0	-0.378512
1156	F6SEU4	S2-S4	0.123202	0.355451	0.942722	protein.linear.MS2	PSSS2	0	-1.30451
1157	F6SEU4	S2-S5	0.001511	0.990858	0.999902	protein.linear.MS2	PSSS2	0	-3.19204
1158	F6SEU4	S3-S4	0.180745	0.180468	0.873536	protein.linear.MS2	PSSS2	0	-0.925999
1159	F6SEU4	S3-S5	0.0590533	0.655125	0.982763	protein.linear.MS2	PSSS2	0	-2.81352
1160	F6SEU4	S4-S5	-0.121691	0.361257	0.943917	protein.linear.MS2	PSSS2	0	-1.88753
1161	F6ZDS4	S1-S2	0.0246412	0.682995	0.985572	protein.linear.MS2	PSSS2	0	-0.137504
1162	F6ZDS4	S1-S3	0.030105	0.618194	0.980416	protein.linear.MS2	PSSS2	0	-0.516015
1163	F6ZDS4	S1-S4	0.035809	0.553803	0.974021	protein.linear.MS2	PSSS2	0	-1.44201
1164	F6ZDS4	S1-S5	0.0252677	0.675423	0.984869	protein.linear.MS2	PSSS2	0	-3.32954
1165	F6ZDS4	S2-S3	0.00546377	0.927703	0.999171	protein.linear.MS2	PSSS2	0	-0.378512
1166	F6ZDS4	S2-S4	0.0111678	0.852918	0.995175	protein.linear.MS2	PSSS2	0	-1.30451
1167	F6ZDS4	S2-S5	0.000626461	0.991699	0.999902	protein.linear.MS2	PSSS2	0	-3.19204
1168	F6ZDS4	S3-S4	0.00570399	0.924535	0.999017	protein.linear.MS2	PSSS2	0	-0.925999
1169	F6ZDS4	S3-S5	-0.00483731	0.935972	0.999369	protein.linear.MS2	PSSS2	0	-2.81352
1170	F6ZDS4	S4-S5	-0.0105413	0.861075	0.995608	protein.linear.MS2	PSSS2	0	-1.88753
1171	F7BWT7	S1-S2	-0.0823032	0.655132	0.982763	protein.linear.MS2	PSSS2	0	-0.137504
1172	F7BWT7	S1-S3	-0.134638	0.466873	0.964893	protein.linear.MS2	PSSS2	0	-0.516015
1173	F7BWT7	S1-S4	-0.2068	0.268051	0.917771	protein.linear.MS2	PSSS2	0	-1.44201
1174	F7BWT7	S1-S5	-0.0620506	0.736037	0.990582	protein.linear.MS2	PSSS2	0	-3.32954
1175	F7BWT7	S2-S3	-0.052335	0.776071	0.992119	protein.linear.MS2	PSSS2	0	-0.378512
1176	F7BWT7	S2-S4	-0.124497	0.500676	0.970038	protein.linear.MS2	PSSS2	0	-1.30451
1177	F7BWT7	S2-S5	0.0202525	0.912275	0.998579	protein.linear.MS2	PSSS2	0	-3.19204
1178	F7BWT7	S3-S4	-0.0721617	0.695178	0.987401	protein.linear.MS2	PSSS2	0	-0.925999
1179	F7BWT7	S3-S5	0.0725875	0.693477	0.987302	protein.linear.MS2	PSSS2	0	-2.81352
1180	F7BWT7	S4-S5	0.144749	0.434566	0.960482	protein.linear.MS2	PSSS2	0	-1.88753
1181	F8VPU2	S1-S2	0.1091	0.170699	0.867364	protein.linear.MS2	PSSS2	0	-0.137504
1182	F8VPU2	S1-S3	-0.0511247	0.513068	0.970038	protein.linear.MS2	PSSS2	0	-0.516015
1183	F8VPU2	S1-S4	-0.0770767	0.32739	0.935845	protein.linear.MS2	PSSS2	0	-1.44201
1184	F8VPU2	S1-S5	-0.171961	0.0366176	0.653568	protein.linear.MS2	PSSS2	0	-3.32954
1185	F8VPU2	S2-S3	-0.160224	0.0498965	0.697366	protein.linear.MS2	PSSS2	0	-0.378512
1186	F8VPU2	S2-S4	-0.186177	0.0248986	0.576132	protein.linear.MS2	PSSS2	0	-1.30451
1187	F8VPU2	S2-S5	-0.281061	0.00155206	0.163383	protein.linear.MS2	PSSS2	0	-3.19204
1188	F8VPU2	S3-S4	-0.025952	0.738857	0.991043	protein.linear.MS2	PSSS2	0	-0.925999
1189	F8VPU2	S3-S5	-0.120836	0.131185	0.835652	protein.linear.MS2	PSSS2	0	-2.81352
1190	F8VPU2	S4-S5	-0.0948844	0.23081	0.902339	protein.linear.MS2	PSSS2	0	-1.88753
1191	G3X9K3	S1-S2	0.00336078	0.957049	0.999902	protein.linear.MS2	PSSS2	0	-0.137504
1192	G3X9K3	S1-S3	0.0288062	0.645236	0.982569	protein.linear.MS2	PSSS2	0	-0.516015
1193	G3X9K3	S1-S4	0.0774321	0.223413	0.898022	protein.linear.MS2	PSSS2	0	-1.44201
1194	G3X9K3	S1-S5	-0.0123245	0.843507	0.994689	protein.linear.MS2	PSSS2	0	-3.32954
1195	G3X9K3	S2-S3	0.0254454	0.684068	0.985761	protein.linear.MS2	PSSS2	0	-0.378512
1196	G3X9K3	S2-S4	0.0740714	0.243416	0.906008	protein.linear.MS2	PSSS2	0	-1.30451
1197	G3X9K3	S2-S5	-0.0156853	0.801687	0.994676	protein.linear.MS2	PSSS2	0	-3.19204
1198	G3X9K3	S3-S4	0.0486259	0.439332	0.961182	protein.linear.MS2	PSSS2	0	-0.925999
1199	G3X9K3	S3-S5	-0.0411307	0.512123	0.970038	protein.linear.MS2	PSSS2	0	-2.81352
1200	G3X9K3	S4-S5	-0.0897567	0.160777	0.86359	protein.linear.MS2	PSSS2	0	-1.88753
1201	G5E829	S1-S2	0.108969	0.0645467	0.728852	protein.linear.MS2	PSSS2	0	-0.137504
1202	G5E829	S1-S3	0.0358903	0.526693	0.97251	protein.linear.MS2	PSSS2	0	-0.516015
1203	G5E829	S1-S4	0.0977243	0.0946756	0.781806	protein.linear.MS2	PSSS2	0	-1.44201
1204	G5E829	S1-S5	0.134617	0.025341	0.579521	protein.linear.MS2	PSSS2	0	-3.32954
1205	G5E829	S2-S3	-0.0730788	0.204402	0.888375	protein.linear.MS2	PSSS2	0	-0.378512
1206	G5E829	S2-S4	-0.0112447	0.842058	0.994689	protein.linear.MS2	PSSS2	0	-1.30451
1207	G5E829	S2-S5	0.0256484	0.650161	0.982763	protein.linear.MS2	PSSS2	0	-3.19204
1208	G5E829	S3-S4	0.061834	0.280139	0.922748	protein.linear.MS2	PSSS2	0	-0.925999
1209	G5E829	S3-S5	0.0987272	0.0915646	0.778601	protein.linear.MS2	PSSS2	0	-2.81352
1210	G5E829	S4-S5	0.0368931	0.515327	0.970038	protein.linear.MS2	PSSS2	0	-1.88753
1211	G5E870	S1-S2	0.0106466	0.903758	0.998378	protein.linear.MS2	PSSS2	0	-0.137504
1212	G5E870	S1-S3	-0.0236487	0.788401	0.993657	protein.linear.MS2	PSSS2	0	-0.516015
1213	G5E870	S1-S4	0.0493347	0.576718	0.977621	protein.linear.MS2	PSSS2	0	-1.44201
1214	G5E870	S1-S5	0.142515	0.116799	0.815118	protein.linear.MS2	PSSS2	0	-3.32954
1215	G5E870	S2-S3	-0.0342952	0.697408	0.987401	protein.linear.MS2	PSSS2	0	-0.378512
1216	G5E870	S2-S4	0.0386881	0.661099	0.983458	protein.linear.MS2	PSSS2	0	-1.30451
1217	G5E870	S2-S5	0.131869	0.144969	0.850376	protein.linear.MS2	PSSS2	0	-3.19204
1218	G5E870	S3-S4	0.0729834	0.411128	0.957348	protein.linear.MS2	PSSS2	0	-0.925999
1219	G5E870	S3-S5	0.166164	0.0704104	0.736077	protein.linear.MS2	PSSS2	0	-2.81352
1220	G5E870	S4-S5	0.0931807	0.296581	0.927187	protein.linear.MS2	PSSS2	0	-1.88753
1221	G5E8K5-2	S1-S2	-0.0917963	0.0196234	0.538373	protein.linear.MS2	PSSS2	0	-0.137504
1222	G5E8K5-2	S1-S3	-0.0290655	0.431278	0.960434	protein.linear.MS2	PSSS2	0	-0.516015
1223	G5E8K5-2	S1-S4	-0.000587725	0.987202	0.999902	protein.linear.MS2	PSSS2	0	-1.44201
1224	G5E8K5-2	S1-S5	-0.010965	0.765002	0.991738	protein.linear.MS2	PSSS2	0	-3.32954
1225	G5E8K5-2	S2-S3	0.0627308	0.0983795	0.790173	protein.linear.MS2	PSSS2	0	-0.378512
1226	G5E8K5-2	S2-S4	0.0912086	0.0203186	0.543191	protein.linear.MS2	PSSS2	0	-1.30451
1227	G5E8K5-2	S2-S5	0.0808313	0.0370755	0.654325	protein.linear.MS2	PSSS2	0	-3.19204
1228	G5E8K5-2	S3-S4	0.0284778	0.440509	0.961973	protein.linear.MS2	PSSS2	0	-0.925999
1229	G5E8K5-2	S3-S5	0.0181006	0.622381	0.980614	protein.linear.MS2	PSSS2	0	-2.81352
1230	G5E8K5-2	S4-S5	-0.0103772	0.77723	0.992338	protein.linear.MS2	PSSS2	0	-1.88753
1231	O08529	S1-S2	0.0113747	0.869686	0.995881	protein.linear.MS2	PSSS2	0	-0.137504
1232	O08529	S1-S3	-0.0555244	0.426813	0.959305	protein.linear.MS2	PSSS2	0	-0.516015
1233	O08529	S1-S4	-0.0980564	0.167435	0.864565	protein.linear.MS2	PSSS2	0	-1.44201
1234	O08529	S1-S5	0.00401052	0.953859	0.999902	protein.linear.MS2	PSSS2	0	-3.32954
1235	O08529	S2-S3	-0.0668991	0.340069	0.939057	protein.linear.MS2	PSSS2	0	-0.378512
1236	O08529	S2-S4	-0.109431	0.125562	0.825816	protein.linear.MS2	PSSS2	0	-1.30451
1237	O08529	S2-S5	-0.00736422	0.915396	0.998579	protein.linear.MS2	PSSS2	0	-3.19204
1238	O08529	S3-S4	-0.042532	0.541378	0.972925	protein.linear.MS2	PSSS2	0	-0.925999
1239	O08529	S3-S5	0.0595349	0.394747	0.952394	protein.linear.MS2	PSSS2	0	-2.81352
1240	O08529	S4-S5	0.102067	0.151532	0.85607	protein.linear.MS2	PSSS2	0	-1.88753
1241	O08530	S1-S2	0.1702	0.0341296	0.640272	protein.linear.MS2	PSSS2	0	-0.137504
1242	O08530	S1-S3	0.13174	0.0936605	0.779887	protein.linear.MS2	PSSS2	0	-0.516015
1243	O08530	S1-S4	0.149518	0.0595285	0.719462	protein.linear.MS2	PSSS2	0	-1.44201
1244	O08530	S1-S5	0.0329542	0.664437	0.983725	protein.linear.MS2	PSSS2	0	-3.32954
1245	O08530	S2-S3	-0.03846	0.612973	0.97961	protein.linear.MS2	PSSS2	0	-0.378512
1246	O08530	S2-S4	-0.0206815	0.785131	0.993431	protein.linear.MS2	PSSS2	0	-1.30451
1247	O08530	S2-S5	-0.137246	0.0816145	0.759355	protein.linear.MS2	PSSS2	0	-3.19204
1248	O08530	S3-S4	0.0177786	0.814653	0.994689	protein.linear.MS2	PSSS2	0	-0.925999
1249	O08530	S3-S5	-0.0987857	0.20178	0.8864	protein.linear.MS2	PSSS2	0	-2.81352
1250	O08530	S4-S5	-0.116564	0.135051	0.84083	protein.linear.MS2	PSSS2	0	-1.88753
1251	O08532-5	S1-S2	-0.0354326	0.822716	0.994689	protein.linear.MS2	PSSS2	0	-0.137504
1252	O08532-5	S1-S3	0.0433268	0.784174	0.993415	protein.linear.MS2	PSSS2	0	-0.516015
1253	O08532-5	S1-S4	0.0136185	0.931338	0.999171	protein.linear.MS2	PSSS2	0	-1.44201
1254	O08532-5	S1-S5	0.0701653	0.657871	0.982763	protein.linear.MS2	PSSS2	0	-3.32954
1255	O08532-5	S2-S3	0.0787594	0.619348	0.980614	protein.linear.MS2	PSSS2	0	-0.378512
1256	O08532-5	S2-S4	0.0490511	0.756571	0.991479	protein.linear.MS2	PSSS2	0	-1.30451
1257	O08532-5	S2-S5	0.105598	0.506433	0.970038	protein.linear.MS2	PSSS2	0	-3.19204
1258	O08532-5	S3-S4	-0.0297083	0.850961	0.995045	protein.linear.MS2	PSSS2	0	-0.925999
1259	O08532-5	S3-S5	0.0268385	0.865202	0.995881	protein.linear.MS2	PSSS2	0	-2.81352
1260	O08532-5	S4-S5	0.0565468	0.720932	0.988717	protein.linear.MS2	PSSS2	0	-1.88753
1261	O08539	S1-S2	-0.0614783	0.278023	0.922334	protein.linear.MS2	PSSS2	0	-0.137504
1262	O08539	S1-S3	-0.0336048	0.549033	0.973143	protein.linear.MS2	PSSS2	0	-0.516015
1263	O08539	S1-S4	-0.000796468	0.988617	0.999902	protein.linear.MS2	PSSS2	0	-1.44201
1264	O08539	S1-S5	0.0103926	0.852381	0.995175	protein.linear.MS2	PSSS2	0	-3.32954
1265	O08539	S2-S3	0.0278735	0.61868	0.980614	protein.linear.MS2	PSSS2	0	-0.378512
1266	O08539	S2-S4	0.0606818	0.284114	0.923623	protein.linear.MS2	PSSS2	0	-1.30451
1267	O08539	S2-S5	0.0718709	0.207171	0.889537	protein.linear.MS2	PSSS2	0	-3.19204
1268	O08539	S3-S4	0.0328084	0.558458	0.97461	protein.linear.MS2	PSSS2	0	-0.925999
1269	O08539	S3-S5	0.0439975	0.434222	0.960434	protein.linear.MS2	PSSS2	0	-2.81352
1270	O08539	S4-S5	0.0111891	0.841224	0.994689	protein.linear.MS2	PSSS2	0	-1.88753
1271	O08539-2	S1-S2	-0.207034	0.0920505	0.779407	protein.linear.MS2	PSSS2	0	-0.137504
1272	O08539-2	S1-S3	0.0152349	0.897697	0.998322	protein.linear.MS2	PSSS2	0	-0.516015
1273	O08539-2	S1-S4	-0.225644	0.0680962	0.734046	protein.linear.MS2	PSSS2	0	-1.44201
1274	O08539-2	S1-S5	-0.0942989	0.429732	0.960298	protein.linear.MS2	PSSS2	0	-3.32954
1275	O08539-2	S2-S3	0.222268	0.0719825	0.738796	protein.linear.MS2	PSSS2	0	-0.378512
1276	O08539-2	S2-S4	-0.01861	0.875215	0.996067	protein.linear.MS2	PSSS2	0	-1.30451
1277	O08539-2	S2-S5	0.112735	0.346776	0.940355	protein.linear.MS2	PSSS2	0	-3.19204
1278	O08539-2	S3-S4	-0.240878	0.0527747	0.702272	protein.linear.MS2	PSSS2	0	-0.925999
1279	O08539-2	S3-S5	-0.109534	0.360339	0.943917	protein.linear.MS2	PSSS2	0	-2.81352
1280	O08539-2	S4-S5	0.131345	0.274897	0.920575	protein.linear.MS2	PSSS2	0	-1.88753
1281	O08547	S1-S2	-0.0437239	0.417356	0.958726	protein.linear.MS2	PSSS2	0	-0.137504
1282	O08547	S1-S3	-0.0455327	0.398683	0.953534	protein.linear.MS2	PSSS2	0	-0.516015
1283	O08547	S1-S4	-0.0167015	0.755026	0.991467	protein.linear.MS2	PSSS2	0	-1.44201
1284	O08547	S1-S5	-0.00844344	0.874546	0.996067	protein.linear.MS2	PSSS2	0	-3.32954
1285	O08547	S2-S3	-0.00180875	0.973011	0.999902	protein.linear.MS2	PSSS2	0	-0.378512
1286	O08547	S2-S4	0.0270224	0.614382	0.97967	protein.linear.MS2	PSSS2	0	-1.30451
1287	O08547	S2-S5	0.0352805	0.511625	0.970038	protein.linear.MS2	PSSS2	0	-3.19204
1288	O08547	S3-S4	0.0288312	0.591052	0.977851	protein.linear.MS2	PSSS2	0	-0.925999
1289	O08547	S3-S5	0.0370892	0.49047	0.968141	protein.linear.MS2	PSSS2	0	-2.81352
1290	O08547	S4-S5	0.00825806	0.877276	0.996067	protein.linear.MS2	PSSS2	0	-1.88753
1291	O08553	S1-S2	-0.0137171	0.847601	0.994689	protein.linear.MS2	PSSS2	0	-0.137504
1292	O08553	S1-S3	-0.0607965	0.398426	0.953531	protein.linear.MS2	PSSS2	0	-0.516015
1293	O08553	S1-S4	-0.080717	0.265473	0.916182	protein.linear.MS2	PSSS2	0	-1.44201
1294	O08553	S1-S5	-0.0113914	0.87318	0.99603	protein.linear.MS2	PSSS2	0	-3.32954
1295	O08553	S2-S3	-0.0470794	0.511642	0.970038	protein.linear.MS2	PSSS2	0	-0.378512
1296	O08553	S2-S4	-0.0669999	0.352987	0.942299	protein.linear.MS2	PSSS2	0	-1.30451
1297	O08553	S2-S5	0.00232566	0.973995	0.999902	protein.linear.MS2	PSSS2	0	-3.19204
1298	O08553	S3-S4	-0.0199205	0.780285	0.993191	protein.linear.MS2	PSSS2	0	-0.925999
1299	O08553	S3-S5	0.049405	0.49125	0.968294	protein.linear.MS2	PSSS2	0	-2.81352
1300	O08553	S4-S5	0.0693256	0.336896	0.939057	protein.linear.MS2	PSSS2	0	-1.88753
1301	O08573;O08573-2;O08573-3	S1-S2	0.0497338	0.925034	0.999055	protein.linear.MS2	PSSS2	0	-0.137504
1302	O08573;O08573-2;O08573-3	S1-S3	-0.0275935	0.958361	0.999902	protein.linear.MS2	PSSS2	0	-0.516015
1303	O08573;O08573-2;O08573-3	S1-S4	-0.1907	0.718666	0.988048	protein.linear.MS2	PSSS2	0	-1.44201
1304	O08573;O08573-2;O08573-3	S1-S5	0.419508	0.430984	0.960434	protein.linear.MS2	PSSS2	0	-3.32954
1305	O08573;O08573-2;O08573-3	S2-S3	-0.0773273	0.883703	0.996586	protein.linear.MS2	PSSS2	0	-0.378512
1306	O08573;O08573-2;O08573-3	S2-S4	-0.240434	0.650009	0.982763	protein.linear.MS2	PSSS2	0	-1.30451
1307	O08573;O08573-2;O08573-3	S2-S5	0.369774	0.486827	0.967641	protein.linear.MS2	PSSS2	0	-3.19204
1308	O08573;O08573-2;O08573-3	S3-S4	-0.163107	0.75789	0.991661	protein.linear.MS2	PSSS2	0	-0.925999
1309	O08573;O08573-2;O08573-3	S3-S5	0.447101	0.401796	0.954385	protein.linear.MS2	PSSS2	0	-2.81352
1310	O08573;O08573-2;O08573-3	S4-S5	0.610208	0.256094	0.913562	protein.linear.MS2	PSSS2	0	-1.88753
1311	O08576	S1-S2	-0.0401268	0.599628	0.977851	protein.linear.MS2	PSSS2	0	-0.137504
1312	O08576	S1-S3	0.0501866	0.512309	0.970038	protein.linear.MS2	PSSS2	0	-0.516015
1313	O08576	S1-S4	0.0451835	0.554833	0.974106	protein.linear.MS2	PSSS2	0	-1.44201
1314	O08576	S1-S5	-0.0574026	0.454335	0.963446	protein.linear.MS2	PSSS2	0	-3.32954
1315	O08576	S2-S3	0.0903134	0.243954	0.906008	protein.linear.MS2	PSSS2	0	-0.378512
1316	O08576	S2-S4	0.0853103	0.270188	0.9183	protein.linear.MS2	PSSS2	0	-1.30451
1317	O08576	S2-S5	-0.0172758	0.820697	0.994689	protein.linear.MS2	PSSS2	0	-3.19204
1318	O08576	S3-S4	-0.00500317	0.947634	0.99955	protein.linear.MS2	PSSS2	0	-0.925999
1319	O08576	S3-S5	-0.107589	0.168098	0.864743	protein.linear.MS2	PSSS2	0	-2.81352
1320	O08576	S4-S5	-0.102586	0.187819	0.877673	protein.linear.MS2	PSSS2	0	-1.88753
1321	O08579	S1-S2	-0.0950647	0.377115	0.947469	protein.linear.MS2	PSSS2	0	-0.137504
1322	O08579	S1-S3	-0.0729929	0.495923	0.970038	protein.linear.MS2	PSSS2	0	-0.516015
1323	O08579	S1-S4	0.0776583	0.46914	0.965211	protein.linear.MS2	PSSS2	0	-1.44201
1324	O08579	S1-S5	0.042275	0.692167	0.987168	protein.linear.MS2	PSSS2	0	-3.32954
1325	O08579	S2-S3	0.0220718	0.836003	0.994689	protein.linear.MS2	PSSS2	0	-0.378512
1326	O08579	S2-S4	0.172723	0.116385	0.814843	protein.linear.MS2	PSSS2	0	-1.30451
1327	O08579	S2-S5	0.13734	0.206708	0.889537	protein.linear.MS2	PSSS2	0	-3.19204
1328	O08579	S3-S4	0.150651	0.167732	0.864565	protein.linear.MS2	PSSS2	0	-0.925999
1329	O08579	S3-S5	0.115268	0.286411	0.924313	protein.linear.MS2	PSSS2	0	-2.81352
1330	O08579	S4-S5	-0.0353833	0.740212	0.991286	protein.linear.MS2	PSSS2	0	-1.88753
1331	O08580	S1-S2	0.30046	0.136868	0.84383	protein.linear.MS2	PSSS2	0	-0.137504
1332	O08580	S1-S3	0.0971519	0.621757	0.980614	protein.linear.MS2	PSSS2	0	-0.516015
1333	O08580	S1-S4	0.296639	0.141657	0.846107	protein.linear.MS2	PSSS2	0	-1.44201
1334	O08580	S1-S5	0.200095	0.31434	0.933117	protein.linear.MS2	PSSS2	0	-3.32954
1335	O08580	S2-S3	-0.203308	0.306831	0.928928	protein.linear.MS2	PSSS2	0	-0.378512
1336	O08580	S2-S4	-0.00382103	0.984471	0.999902	protein.linear.MS2	PSSS2	0	-1.30451
1337	O08580	S2-S5	-0.100365	0.610351	0.979552	protein.linear.MS2	PSSS2	0	-3.19204
1338	O08580	S3-S4	0.199487	0.315776	0.93326	protein.linear.MS2	PSSS2	0	-0.925999
1339	O08580	S3-S5	0.102943	0.601273	0.977851	protein.linear.MS2	PSSS2	0	-2.81352
1340	O08580	S4-S5	-0.0965439	0.623926	0.980628	protein.linear.MS2	PSSS2	0	-1.88753
1341	O08581	S1-S2	-0.144177	0.236523	0.904968	protein.linear.MS2	PSSS2	0	-0.137504
1342	O08581	S1-S3	-0.0868144	0.470976	0.965759	protein.linear.MS2	PSSS2	0	-0.516015
1343	O08581	S1-S4	-0.133264	0.272675	0.919501	protein.linear.MS2	PSSS2	0	-1.44201
1344	O08581	S1-S5	-0.0323559	0.786993	0.993452	protein.linear.MS2	PSSS2	0	-3.32954
1345	O08581	S2-S3	0.0573628	0.632573	0.981945	protein.linear.MS2	PSSS2	0	-0.378512
1346	O08581	S2-S4	0.0109129	0.927323	0.999171	protein.linear.MS2	PSSS2	0	-1.30451
1347	O08581	S2-S5	0.111821	0.355195	0.942642	protein.linear.MS2	PSSS2	0	-3.19204
1348	O08581	S3-S4	-0.0464499	0.698357	0.987401	protein.linear.MS2	PSSS2	0	-0.925999
1349	O08581	S3-S5	0.0544586	0.649805	0.982763	protein.linear.MS2	PSSS2	0	-2.81352
1350	O08581	S4-S5	0.100908	0.403154	0.955508	protein.linear.MS2	PSSS2	0	-1.88753
1351	O08582	S1-S2	0.0421857	0.51164	0.970038	protein.linear.MS2	PSSS2	0	-0.137504
1352	O08582	S1-S3	-0.0176369	0.782835	0.993365	protein.linear.MS2	PSSS2	0	-0.516015
1353	O08582	S1-S4	0.00373635	0.953394	0.999902	protein.linear.MS2	PSSS2	0	-1.44201
1354	O08582	S1-S5	0.0984916	0.134427	0.839689	protein.linear.MS2	PSSS2	0	-3.32954
1355	O08582	S2-S3	-0.0598226	0.354658	0.942387	protein.linear.MS2	PSSS2	0	-0.378512
1356	O08582	S2-S4	-0.0384493	0.549364	0.973143	protein.linear.MS2	PSSS2	0	-1.30451
1357	O08582	S2-S5	0.056306	0.383069	0.949375	protein.linear.MS2	PSSS2	0	-3.19204
1358	O08582	S3-S4	0.0213732	0.738481	0.99094	protein.linear.MS2	PSSS2	0	-0.925999
1359	O08582	S3-S5	0.116129	0.0807442	0.757379	protein.linear.MS2	PSSS2	0	-2.81352
1360	O08582	S4-S5	0.0947553	0.149006	0.854058	protein.linear.MS2	PSSS2	0	-1.88753
1361	O08583	S1-S2	-0.0428497	0.497079	0.970038	protein.linear.MS2	PSSS2	0	-0.137504
1362	O08583	S1-S3	-0.187702	0.0066138	0.356092	protein.linear.MS2	PSSS2	0	-0.516015
1363	O08583	S1-S4	-0.103083	0.111701	0.807512	protein.linear.MS2	PSSS2	0	-1.44201
1364	O08583	S1-S5	-0.251136	0.00062016	0.0919817	protein.linear.MS2	PSSS2	0	-3.32954
1365	O08583	S2-S3	-0.144853	0.0298734	0.614784	protein.linear.MS2	PSSS2	0	-0.378512
1366	O08583	S2-S4	-0.0602335	0.342508	0.939057	protein.linear.MS2	PSSS2	0	-1.30451
1367	O08583	S2-S5	-0.208286	0.00309965	0.240461	protein.linear.MS2	PSSS2	0	-3.19204
1368	O08583	S3-S4	0.0846191	0.187117	0.877673	protein.linear.MS2	PSSS2	0	-0.925999
1369	O08583	S3-S5	-0.0634334	0.318077	0.93326	protein.linear.MS2	PSSS2	0	-2.81352
1370	O08583	S4-S5	-0.148052	0.0268112	0.590537	protein.linear.MS2	PSSS2	0	-1.88753
1371	O08585	S1-S2	0.0538879	0.205148	0.889191	protein.linear.MS2	PSSS2	0	-0.137504
1372	O08585	S1-S3	0.036535	0.385126	0.950055	protein.linear.MS2	PSSS2	0	-0.516015
1373	O08585	S1-S4	0.0667421	0.120442	0.820947	protein.linear.MS2	PSSS2	0	-1.44201
1374	O08585	S1-S5	0.0193814	0.642706	0.982447	protein.linear.MS2	PSSS2	0	-3.32954
1375	O08585	S2-S3	-0.0173529	0.677711	0.985008	protein.linear.MS2	PSSS2	0	-0.378512
1376	O08585	S2-S4	0.0128543	0.757964	0.991661	protein.linear.MS2	PSSS2	0	-1.30451
1377	O08585	S2-S5	-0.0345064	0.411582	0.95739	protein.linear.MS2	PSSS2	0	-3.19204
1378	O08585	S3-S4	0.0302072	0.471376	0.96604	protein.linear.MS2	PSSS2	0	-0.925999
1379	O08585	S3-S5	-0.0171535	0.681194	0.985167	protein.linear.MS2	PSSS2	0	-2.81352
1380	O08585	S4-S5	-0.0473607	0.263288	0.915348	protein.linear.MS2	PSSS2	0	-1.88753
1381	O08586	S1-S2	0.0231056	0.88602	0.99686	protein.linear.MS2	PSSS2	0	-0.137504
1382	O08586	S1-S3	0.444837	0.0111776	0.44201	protein.linear.MS2	PSSS2	0	-0.516015
1383	O08586	S1-S4	0.105753	0.513967	0.970038	protein.linear.MS2	PSSS2	0	-1.44201
1384	O08586	S1-S5	0.0472003	0.769846	0.992023	protein.linear.MS2	PSSS2	0	-3.32954
1385	O08586	S2-S3	0.421731	0.0153692	0.49804	protein.linear.MS2	PSSS2	0	-0.378512
1386	O08586	S2-S4	0.0826471	0.609247	0.979358	protein.linear.MS2	PSSS2	0	-1.30451
1387	O08586	S2-S5	0.0240946	0.881179	0.996253	protein.linear.MS2	PSSS2	0	-3.19204
1388	O08586	S3-S4	-0.339084	0.0457221	0.686857	protein.linear.MS2	PSSS2	0	-0.925999
1389	O08586	S3-S5	-0.397637	0.0213008	0.553141	protein.linear.MS2	PSSS2	0	-2.81352
1390	O08586	S4-S5	-0.0585524	0.716806	0.987806	protein.linear.MS2	PSSS2	0	-1.88753
1391	O08599-2	S1-S2	-0.0769191	0.174512	0.870414	protein.linear.MS2	PSSS2	0	-0.137504
1392	O08599-2	S1-S3	-0.0421676	0.449241	0.963275	protein.linear.MS2	PSSS2	0	-0.516015
1393	O08599-2	S1-S4	-0.0207446	0.708167	0.987401	protein.linear.MS2	PSSS2	0	-1.44201
1394	O08599-2	S1-S5	-0.0918481	0.108282	0.804057	protein.linear.MS2	PSSS2	0	-3.32954
1395	O08599-2	S2-S3	0.0347515	0.531935	0.972796	protein.linear.MS2	PSSS2	0	-0.378512
1396	O08599-2	S2-S4	0.0561745	0.316128	0.93326	protein.linear.MS2	PSSS2	0	-1.30451
1397	O08599-2	S2-S5	-0.0149289	0.787458	0.993591	protein.linear.MS2	PSSS2	0	-3.19204
1398	O08599-2	S3-S4	0.0214231	0.699115	0.987401	protein.linear.MS2	PSSS2	0	-0.925999
1399	O08599-2	S3-S5	-0.0496804	0.374	0.946602	protein.linear.MS2	PSSS2	0	-2.81352
1400	O08599-2	S4-S5	-0.0711035	0.207893	0.889537	protein.linear.MS2	PSSS2	0	-1.88753
1401	O08599	S1-S2	-0.102664	0.0337891	0.637878	protein.linear.MS2	PSSS2	0	-0.137504
1402	O08599	S1-S3	-0.0938787	0.0502051	0.697366	protein.linear.MS2	PSSS2	0	-0.516015
1403	O08599	S1-S4	-0.00286546	0.949914	0.99955	protein.linear.MS2	PSSS2	0	-1.44201
1404	O08599	S1-S5	0.0229408	0.616159	0.980046	protein.linear.MS2	PSSS2	0	-3.32954
1405	O08599	S2-S3	0.00878531	0.847348	0.994689	protein.linear.MS2	PSSS2	0	-0.378512
1406	O08599	S2-S4	0.0997985	0.038506	0.663968	protein.linear.MS2	PSSS2	0	-1.30451
1407	O08599	S2-S5	0.125605	0.0113501	0.445177	protein.linear.MS2	PSSS2	0	-3.19204
1408	O08599	S3-S4	0.0910132	0.0569483	0.711722	protein.linear.MS2	PSSS2	0	-0.925999
1409	O08599	S3-S5	0.116819	0.0173826	0.518808	protein.linear.MS2	PSSS2	0	-2.81352
1410	O08599	S4-S5	0.0258062	0.573135	0.976784	protein.linear.MS2	PSSS2	0	-1.88753
1411	O08600	S1-S2	0.0470773	0.53476	0.972796	protein.linear.MS2	PSSS2	0	-0.137504
1412	O08600	S1-S3	0.13706	0.0808081	0.757676	protein.linear.MS2	PSSS2	0	-0.516015
1413	O08600	S1-S4	0.107057	0.166334	0.864565	protein.linear.MS2	PSSS2	0	-1.44201
1414	O08600	S1-S5	0.015875	0.833479	0.994689	protein.linear.MS2	PSSS2	0	-3.32954
1415	O08600	S2-S3	0.0899827	0.241381	0.906008	protein.linear.MS2	PSSS2	0	-0.378512
1416	O08600	S2-S4	0.0599795	0.430409	0.960434	protein.linear.MS2	PSSS2	0	-1.30451
1417	O08600	S2-S5	-0.0312022	0.679927	0.98516	protein.linear.MS2	PSSS2	0	-3.19204
1418	O08600	S3-S4	-0.0300032	0.691534	0.987168	protein.linear.MS2	PSSS2	0	-0.925999
1419	O08600	S3-S5	-0.121185	0.119601	0.82086	protein.linear.MS2	PSSS2	0	-2.81352
1420	O08600	S4-S5	-0.0911817	0.235382	0.904893	protein.linear.MS2	PSSS2	0	-1.88753
1421	O08601;O08601-2	S1-S2	0.215636	0.131282	0.835652	protein.linear.MS2	PSSS2	0	-0.137504
1422	O08601;O08601-2	S1-S3	0.105976	0.448374	0.963178	protein.linear.MS2	PSSS2	0	-0.516015
1423	O08601;O08601-2	S1-S4	0.262481	0.0698558	0.73574	protein.linear.MS2	PSSS2	0	-1.44201
1424	O08601;O08601-2	S1-S5	0.0105176	0.939586	0.999492	protein.linear.MS2	PSSS2	0	-3.32954
1425	O08601;O08601-2	S2-S3	-0.10966	0.432993	0.960434	protein.linear.MS2	PSSS2	0	-0.378512
1426	O08601;O08601-2	S2-S4	0.0468442	0.736045	0.990582	protein.linear.MS2	PSSS2	0	-1.30451
1427	O08601;O08601-2	S2-S5	-0.205119	0.150064	0.855494	protein.linear.MS2	PSSS2	0	-3.19204
1428	O08601;O08601-2	S3-S4	0.156504	0.266927	0.917238	protein.linear.MS2	PSSS2	0	-0.925999
1429	O08601;O08601-2	S3-S5	-0.0954587	0.494084	0.969349	protein.linear.MS2	PSSS2	0	-2.81352
1430	O08601;O08601-2	S4-S5	-0.251963	0.0808696	0.757761	protein.linear.MS2	PSSS2	0	-1.88753
1431	O08638;O08638-2	S1-S2	-0.0567404	0.511142	0.970038	protein.linear.MS2	PSSS2	0	-0.137504
1432	O08638;O08638-2	S1-S3	-0.13745	0.12076	0.821016	protein.linear.MS2	PSSS2	0	-0.516015
1433	O08638;O08638-2	S1-S4	-0.0566909	0.511507	0.970038	protein.linear.MS2	PSSS2	0	-1.44201
1434	O08638;O08638-2	S1-S5	-0.0331934	0.699661	0.987401	protein.linear.MS2	PSSS2	0	-3.32954
1435	O08638;O08638-2	S2-S3	-0.0807096	0.352652	0.942299	protein.linear.MS2	PSSS2	0	-0.378512
1436	O08638;O08638-2	S2-S4	4.95344e-05	0.99954	0.999996	protein.linear.MS2	PSSS2	0	-1.30451
1437	O08638;O08638-2	S2-S5	0.023547	0.784144	0.993415	protein.linear.MS2	PSSS2	0	-3.19204
1438	O08638;O08638-2	S3-S4	0.0807592	0.352363	0.942299	protein.linear.MS2	PSSS2	0	-0.925999
1439	O08638;O08638-2	S3-S5	0.104257	0.233245	0.902934	protein.linear.MS2	PSSS2	0	-2.81352
1440	O08638;O08638-2	S4-S5	0.0234974	0.784586	0.993415	protein.linear.MS2	PSSS2	0	-1.88753
1441	O08663	S1-S2	0.0262457	0.716892	0.987806	protein.linear.MS2	PSSS2	0	-0.137504
1442	O08663	S1-S3	0.00945244	0.895943	0.998242	protein.linear.MS2	PSSS2	0	-0.516015
1443	O08663	S1-S4	0.00440059	0.95144	0.99955	protein.linear.MS2	PSSS2	0	-1.44201
1444	O08663	S1-S5	0.0296319	0.682383	0.985539	protein.linear.MS2	PSSS2	0	-3.32954
1445	O08663	S2-S3	-0.0167932	0.816345	0.994689	protein.linear.MS2	PSSS2	0	-0.378512
1446	O08663	S2-S4	-0.0218451	0.762674	0.991738	protein.linear.MS2	PSSS2	0	-1.30451
1447	O08663	S2-S5	0.00338626	0.962623	0.999902	protein.linear.MS2	PSSS2	0	-3.19204
1448	O08663	S3-S4	-0.00505185	0.944265	0.99955	protein.linear.MS2	PSSS2	0	-0.925999
1449	O08663	S3-S5	0.0201795	0.780248	0.993176	protein.linear.MS2	PSSS2	0	-2.81352
1450	O08663	S4-S5	0.0252314	0.727355	0.989517	protein.linear.MS2	PSSS2	0	-1.88753
1451	O08677-2	S1-S2	0.331139	0.0587429	0.718481	protein.linear.MS2	PSSS2	0	-0.137504
1452	O08677-2	S1-S3	0.448288	0.0133718	0.478408	protein.linear.MS2	PSSS2	0	-0.516015
1453	O08677-2	S1-S4	-0.0501941	0.764385	0.991738	protein.linear.MS2	PSSS2	0	-1.44201
1454	O08677-2	S1-S5	0.475201	0.00932872	0.412124	protein.linear.MS2	PSSS2	0	-3.32954
1455	O08677-2	S2-S3	0.117149	0.486417	0.967641	protein.linear.MS2	PSSS2	0	-0.378512
1456	O08677-2	S2-S4	-0.381334	0.0317913	0.626166	protein.linear.MS2	PSSS2	0	-1.30451
1457	O08677-2	S2-S5	0.144062	0.393523	0.951468	protein.linear.MS2	PSSS2	0	-3.19204
1458	O08677-2	S3-S4	-0.498483	0.00680224	0.3609	protein.linear.MS2	PSSS2	0	-0.925999
1459	O08677-2	S3-S5	0.0269128	0.872221	0.99603	protein.linear.MS2	PSSS2	0	-2.81352
1460	O08677-2	S4-S5	0.525395	0.00470153	0.301434	protein.linear.MS2	PSSS2	0	-1.88753
1461	O08688	S1-S2	-0.129663	0.424805	0.959158	protein.linear.MS2	PSSS2	0	-0.137504
1462	O08688	S1-S3	-0.128362	0.429394	0.960106	protein.linear.MS2	PSSS2	0	-0.516015
1463	O08688	S1-S4	-0.168719	0.3017	0.927262	protein.linear.MS2	PSSS2	0	-1.44201
1464	O08688	S1-S5	-0.131435	0.418606	0.958992	protein.linear.MS2	PSSS2	0	-3.32954
1465	O08688	S2-S3	0.00130141	0.993556	0.999902	protein.linear.MS2	PSSS2	0	-0.378512
1466	O08688	S2-S4	-0.0390564	0.808634	0.994689	protein.linear.MS2	PSSS2	0	-1.30451
1467	O08688	S2-S5	-0.00177227	0.991225	0.999902	protein.linear.MS2	PSSS2	0	-3.19204
1468	O08688	S3-S4	-0.0403578	0.802397	0.994676	protein.linear.MS2	PSSS2	0	-0.925999
1469	O08688	S3-S5	-0.00307367	0.984782	0.999902	protein.linear.MS2	PSSS2	0	-2.81352
1470	O08688	S4-S5	0.0372841	0.817148	0.994689	protein.linear.MS2	PSSS2	0	-1.88753
1471	O08709	S1-S2	0.0999611	0.149429	0.854826	protein.linear.MS2	PSSS2	0	-0.137504
1472	O08709	S1-S3	0.0867493	0.208017	0.889537	protein.linear.MS2	PSSS2	0	-0.516015
1473	O08709	S1-S4	0.0243851	0.718402	0.988048	protein.linear.MS2	PSSS2	0	-1.44201
1474	O08709	S1-S5	-0.0595912	0.382076	0.948679	protein.linear.MS2	PSSS2	0	-3.32954
1475	O08709	S2-S3	-0.0132119	0.844923	0.994689	protein.linear.MS2	PSSS2	0	-0.378512
1476	O08709	S2-S4	-0.075576	0.270404	0.9183	protein.linear.MS2	PSSS2	0	-1.30451
1477	O08709	S2-S5	-0.159552	0.0266375	0.589162	protein.linear.MS2	PSSS2	0	-3.19204
1478	O08709	S3-S4	-0.0623641	0.360762	0.943917	protein.linear.MS2	PSSS2	0	-0.925999
1479	O08709	S3-S5	-0.14634	0.0401467	0.669533	protein.linear.MS2	PSSS2	0	-2.81352
1480	O08709	S4-S5	-0.0839763	0.22235	0.897519	protein.linear.MS2	PSSS2	0	-1.88753
1481	O08715;O08715-4	S1-S2	-0.123501	0.46947	0.965227	protein.linear.MS2	PSSS2	0	-0.137504
1482	O08715;O08715-4	S1-S3	0.113149	0.507063	0.970038	protein.linear.MS2	PSSS2	0	-0.516015
1483	O08715;O08715-4	S1-S4	-0.0552744	0.744823	0.991316	protein.linear.MS2	PSSS2	0	-1.44201
1484	O08715;O08715-4	S1-S5	-0.183722	0.285718	0.924313	protein.linear.MS2	PSSS2	0	-3.32954
1485	O08715;O08715-4	S2-S3	0.23665	0.173058	0.869022	protein.linear.MS2	PSSS2	0	-0.378512
1486	O08715;O08715-4	S2-S4	0.0682265	0.688084	0.986975	protein.linear.MS2	PSSS2	0	-1.30451
1487	O08715;O08715-4	S2-S5	-0.060221	0.722956	0.989337	protein.linear.MS2	PSSS2	0	-3.19204
1488	O08715;O08715-4	S3-S4	-0.168424	0.326638	0.935296	protein.linear.MS2	PSSS2	0	-0.925999
1489	O08715;O08715-4	S3-S5	-0.296871	0.0915537	0.778601	protein.linear.MS2	PSSS2	0	-2.81352
1490	O08715;O08715-4	S4-S5	-0.128448	0.452107	0.963275	protein.linear.MS2	PSSS2	0	-1.88753
1491	O08739	S1-S2	0.0877151	0.170258	0.867364	protein.linear.MS2	PSSS2	0	-0.137504
1492	O08739	S1-S3	0.0136337	0.827241	0.994689	protein.linear.MS2	PSSS2	0	-0.516015
1493	O08739	S1-S4	-0.124868	0.0564041	0.710962	protein.linear.MS2	PSSS2	0	-1.44201
1494	O08739	S1-S5	0.0333283	0.594796	0.977851	protein.linear.MS2	PSSS2	0	-3.32954
1495	O08739	S2-S3	-0.0740814	0.243594	0.906008	protein.linear.MS2	PSSS2	0	-0.378512
1496	O08739	S2-S4	-0.212583	0.00254456	0.21657	protein.linear.MS2	PSSS2	0	-1.30451
1497	O08739	S2-S5	-0.0543869	0.388213	0.950259	protein.linear.MS2	PSSS2	0	-3.19204
1498	O08739	S3-S4	-0.138501	0.036138	0.651075	protein.linear.MS2	PSSS2	0	-0.925999
1499	O08739	S3-S5	0.0196945	0.752723	0.991467	protein.linear.MS2	PSSS2	0	-2.81352
1500	O08739	S4-S5	0.158196	0.0184424	0.530719	protein.linear.MS2	PSSS2	0	-1.88753
1501	O08740	S1-S2	-0.0284406	0.78919	0.993657	protein.linear.MS2	PSSS2	0	-0.137504
1502	O08740	S1-S3	0.0527829	0.620531	0.980614	protein.linear.MS2	PSSS2	0	-0.516015
1503	O08740	S1-S4	0.0633652	0.552817	0.973886	protein.linear.MS2	PSSS2	0	-1.44201
1504	O08740	S1-S5	0.038114	0.720314	0.988662	protein.linear.MS2	PSSS2	0	-3.32954
1505	O08740	S2-S3	0.0812235	0.448062	0.963178	protein.linear.MS2	PSSS2	0	-0.378512
1506	O08740	S2-S4	0.0918058	0.392126	0.95114	protein.linear.MS2	PSSS2	0	-1.30451
1507	O08740	S2-S5	0.0665546	0.533198	0.972796	protein.linear.MS2	PSSS2	0	-3.19204
1508	O08740	S3-S4	0.0105823	0.920694	0.998729	protein.linear.MS2	PSSS2	0	-0.925999
1509	O08740	S3-S5	-0.0146689	0.890248	0.996921	protein.linear.MS2	PSSS2	0	-2.81352
1510	O08740	S4-S5	-0.0252512	0.812327	0.994689	protein.linear.MS2	PSSS2	0	-1.88753
1511	O08749	S1-S2	-0.00691823	0.90353	0.998378	protein.linear.MS2	PSSS2	0	-0.137504
1512	O08749	S1-S3	-0.00260801	0.963551	0.999902	protein.linear.MS2	PSSS2	0	-0.516015
1513	O08749	S1-S4	0.0314214	0.583366	0.977851	protein.linear.MS2	PSSS2	0	-1.44201
1514	O08749	S1-S5	0.121016	0.0442213	0.684015	protein.linear.MS2	PSSS2	0	-3.32954
1515	O08749	S2-S3	0.00431022	0.9398	0.99955	protein.linear.MS2	PSSS2	0	-0.378512
1516	O08749	S2-S4	0.0383397	0.50414	0.970038	protein.linear.MS2	PSSS2	0	-1.30451
1517	O08749	S2-S5	0.127934	0.0344229	0.641793	protein.linear.MS2	PSSS2	0	-3.19204
1518	O08749	S3-S4	0.0340295	0.552775	0.973886	protein.linear.MS2	PSSS2	0	-0.925999
1519	O08749	S3-S5	0.123624	0.0402624	0.669749	protein.linear.MS2	PSSS2	0	-2.81352
1520	O08749	S4-S5	0.0895941	0.127594	0.828876	protein.linear.MS2	PSSS2	0	-1.88753
1521	O08756	S1-S2	0.0584023	0.440583	0.962023	protein.linear.MS2	PSSS2	0	-0.137504
1522	O08756	S1-S3	0.0428153	0.570469	0.976025	protein.linear.MS2	PSSS2	0	-0.516015
1523	O08756	S1-S4	0.0864156	0.258003	0.914781	protein.linear.MS2	PSSS2	0	-1.44201
1524	O08756	S1-S5	-0.0140751	0.851505	0.995175	protein.linear.MS2	PSSS2	0	-3.32954
1525	O08756	S2-S3	-0.015587	0.835786	0.994689	protein.linear.MS2	PSSS2	0	-0.378512
1526	O08756	S2-S4	0.0280133	0.709828	0.987401	protein.linear.MS2	PSSS2	0	-1.30451
1527	O08756	S2-S5	-0.0724773	0.340477	0.939057	protein.linear.MS2	PSSS2	0	-3.19204
1528	O08756	S3-S4	0.0436003	0.563482	0.975007	protein.linear.MS2	PSSS2	0	-0.925999
1529	O08756	S3-S5	-0.0568903	0.452332	0.963275	protein.linear.MS2	PSSS2	0	-2.81352
1530	O08756	S4-S5	-0.100491	0.190858	0.878847	protein.linear.MS2	PSSS2	0	-1.88753
1531	O08759;O08759-2	S1-S2	0.0582741	0.481772	0.967641	protein.linear.MS2	PSSS2	0	-0.137504
1532	O08759;O08759-2	S1-S3	-0.0818733	0.325911	0.934595	protein.linear.MS2	PSSS2	0	-0.516015
1533	O08759;O08759-2	S1-S4	-0.00743072	0.928081	0.999171	protein.linear.MS2	PSSS2	0	-1.44201
1534	O08759;O08759-2	S1-S5	0.0126211	0.87818	0.996067	protein.linear.MS2	PSSS2	0	-3.32954
1535	O08759;O08759-2	S2-S3	-0.140147	0.100144	0.793571	protein.linear.MS2	PSSS2	0	-0.378512
1536	O08759;O08759-2	S2-S4	-0.0657048	0.42847	0.959464	protein.linear.MS2	PSSS2	0	-1.30451
1537	O08759;O08759-2	S2-S5	-0.045653	0.580647	0.977851	protein.linear.MS2	PSSS2	0	-3.19204
1538	O08759;O08759-2	S3-S4	0.0744426	0.37073	0.945491	protein.linear.MS2	PSSS2	0	-0.925999
1539	O08759;O08759-2	S3-S5	0.0944944	0.258771	0.914781	protein.linear.MS2	PSSS2	0	-2.81352
1540	O08759;O08759-2	S4-S5	0.0200518	0.80769	0.994689	protein.linear.MS2	PSSS2	0	-1.88753
1541	O08784	S1-S2	0.0463642	0.643842	0.982487	protein.linear.MS2	PSSS2	0	-0.137504
1542	O08784	S1-S3	0.0454437	0.650403	0.982763	protein.linear.MS2	PSSS2	0	-0.516015
1543	O08784	S1-S4	0.0819234	0.416638	0.958726	protein.linear.MS2	PSSS2	0	-1.44201
1544	O08784	S1-S5	-0.161487	0.117687	0.817682	protein.linear.MS2	PSSS2	0	-3.32954
1545	O08784	S2-S3	-0.000920552	0.992656	0.999902	protein.linear.MS2	PSSS2	0	-0.378512
1546	O08784	S2-S4	0.0355592	0.7226	0.989337	protein.linear.MS2	PSSS2	0	-1.30451
1547	O08784	S2-S5	-0.207852	0.048187	0.695837	protein.linear.MS2	PSSS2	0	-3.19204
1548	O08784	S3-S4	0.0364798	0.715749	0.987517	protein.linear.MS2	PSSS2	0	-0.925999
1549	O08784	S3-S5	-0.206931	0.0490937	0.697366	protein.linear.MS2	PSSS2	0	-2.81352
1550	O08784	S4-S5	-0.243411	0.0229027	0.565888	protein.linear.MS2	PSSS2	0	-1.88753
1551	O08788	S1-S2	-0.00218331	0.956833	0.999902	protein.linear.MS2	PSSS2	0	-0.137504
1552	O08788	S1-S3	-0.00374095	0.926111	0.999171	protein.linear.MS2	PSSS2	0	-0.516015
1553	O08788	S1-S4	-0.0772724	0.0666246	0.731959	protein.linear.MS2	PSSS2	0	-1.44201
1554	O08788	S1-S5	-0.0450138	0.271821	0.919333	protein.linear.MS2	PSSS2	0	-3.32954
1555	O08788	S2-S3	-0.00155764	0.969195	0.999902	protein.linear.MS2	PSSS2	0	-0.378512
1556	O08788	S2-S4	-0.0750891	0.0740312	0.741937	protein.linear.MS2	PSSS2	0	-1.30451
1557	O08788	S2-S5	-0.0428305	0.295064	0.927049	protein.linear.MS2	PSSS2	0	-3.19204
1558	O08788	S3-S4	-0.0735314	0.0797491	0.754652	protein.linear.MS2	PSSS2	0	-0.925999
1559	O08788	S3-S5	-0.0412729	0.3125	0.932171	protein.linear.MS2	PSSS2	0	-2.81352
1560	O08788	S4-S5	0.0322585	0.427561	0.959379	protein.linear.MS2	PSSS2	0	-1.88753
1561	O08795-2	S1-S2	0.0991119	0.413516	0.95769	protein.linear.MS2	PSSS2	0	-0.137504
1562	O08795-2	S1-S3	-0.0118179	0.921671	0.99892	protein.linear.MS2	PSSS2	0	-0.516015
1563	O08795-2	S1-S4	0.0346729	0.773177	0.992023	protein.linear.MS2	PSSS2	0	-1.44201
1564	O08795-2	S1-S5	0.0116805	0.922578	0.998943	protein.linear.MS2	PSSS2	0	-3.32954
1565	O08795-2	S2-S3	-0.11093	0.361094	0.943917	protein.linear.MS2	PSSS2	0	-0.378512
1566	O08795-2	S2-S4	-0.064439	0.593155	0.977851	protein.linear.MS2	PSSS2	0	-1.30451
1567	O08795-2	S2-S5	-0.0874314	0.46986	0.965483	protein.linear.MS2	PSSS2	0	-3.19204
1568	O08795-2	S3-S4	0.0464908	0.699399	0.987401	protein.linear.MS2	PSSS2	0	-0.925999
1569	O08795-2	S3-S5	0.0234984	0.845045	0.994689	protein.linear.MS2	PSSS2	0	-2.81352
1570	O08795-2	S4-S5	-0.0229924	0.848338	0.994751	protein.linear.MS2	PSSS2	0	-1.88753
1571	O08807	S1-S2	-0.0629144	0.652095	0.982763	protein.linear.MS2	PSSS2	0	-0.137504
1572	O08807	S1-S3	-0.119824	0.393698	0.951468	protein.linear.MS2	PSSS2	0	-0.516015
1573	O08807	S1-S4	-0.0318565	0.81908	0.994689	protein.linear.MS2	PSSS2	0	-1.44201
1574	O08807	S1-S5	0.10163	0.468275	0.965211	protein.linear.MS2	PSSS2	0	-3.32954
1575	O08807	S2-S3	-0.0569098	0.683262	0.985573	protein.linear.MS2	PSSS2	0	-0.378512
1576	O08807	S2-S4	0.0310579	0.823533	0.994689	protein.linear.MS2	PSSS2	0	-1.30451
1577	O08807	S2-S5	0.164544	0.245274	0.906008	protein.linear.MS2	PSSS2	0	-3.19204
1578	O08807	S3-S4	0.0879677	0.529453	0.972796	protein.linear.MS2	PSSS2	0	-0.925999
1579	O08807	S3-S5	0.221454	0.122828	0.822559	protein.linear.MS2	PSSS2	0	-2.81352
1580	O08807	S4-S5	0.133486	0.343085	0.93906	protein.linear.MS2	PSSS2	0	-1.88753
1581	O08808	S1-S2	-0.0977877	0.125836	0.826176	protein.linear.MS2	PSSS2	0	-0.137504
1582	O08808	S1-S3	-0.0597813	0.340429	0.939057	protein.linear.MS2	PSSS2	0	-0.516015
1583	O08808	S1-S4	-0.0639857	0.308358	0.930144	protein.linear.MS2	PSSS2	0	-1.44201
1584	O08808	S1-S5	-0.0656473	0.296295	0.927049	protein.linear.MS2	PSSS2	0	-3.32954
1585	O08808	S2-S3	0.0380064	0.541687	0.972925	protein.linear.MS2	PSSS2	0	-0.378512
1586	O08808	S2-S4	0.033802	0.586929	0.977851	protein.linear.MS2	PSSS2	0	-1.30451
1587	O08808	S2-S5	0.0321404	0.605317	0.978672	protein.linear.MS2	PSSS2	0	-3.19204
1588	O08808	S3-S4	-0.0042044	0.945923	0.99955	protein.linear.MS2	PSSS2	0	-0.925999
1589	O08808	S3-S5	-0.00586603	0.92461	0.999017	protein.linear.MS2	PSSS2	0	-2.81352
1590	O08808	S4-S5	-0.00166163	0.978613	0.999902	protein.linear.MS2	PSSS2	0	-1.88753
1591	O08810	S1-S2	-0.0161997	0.678906	0.985143	protein.linear.MS2	PSSS2	0	-0.137504
1592	O08810	S1-S3	-0.0363497	0.357136	0.943369	protein.linear.MS2	PSSS2	0	-0.516015
1593	O08810	S1-S4	-0.0324353	0.410242	0.957348	protein.linear.MS2	PSSS2	0	-1.44201
1594	O08810	S1-S5	-0.0288414	0.463228	0.964893	protein.linear.MS2	PSSS2	0	-3.32954
1595	O08810	S2-S3	-0.02015	0.607052	0.97897	protein.linear.MS2	PSSS2	0	-0.378512
1596	O08810	S2-S4	-0.0162356	0.678238	0.985008	protein.linear.MS2	PSSS2	0	-1.30451
1597	O08810	S2-S5	-0.0126417	0.746458	0.991403	protein.linear.MS2	PSSS2	0	-3.19204
1598	O08810	S3-S4	0.00391442	0.92016	0.998637	protein.linear.MS2	PSSS2	0	-0.925999
1599	O08810	S3-S5	0.00750829	0.847592	0.994689	protein.linear.MS2	PSSS2	0	-2.81352
1600	O08810	S4-S5	0.00359387	0.926677	0.999171	protein.linear.MS2	PSSS2	0	-1.88753
1601	O08848	S1-S2	-0.0355255	0.614805	0.979835	protein.linear.MS2	PSSS2	0	-0.137504
1602	O08848	S1-S3	-0.0424058	0.548594	0.973143	protein.linear.MS2	PSSS2	0	-0.516015
1603	O08848	S1-S4	-0.103233	0.153004	0.856903	protein.linear.MS2	PSSS2	0	-1.44201
1604	O08848	S1-S5	-0.127017	0.082547	0.760428	protein.linear.MS2	PSSS2	0	-3.32954
1605	O08848	S2-S3	-0.0068803	0.922119	0.99892	protein.linear.MS2	PSSS2	0	-0.378512
1606	O08848	S2-S4	-0.0677075	0.341547	0.939057	protein.linear.MS2	PSSS2	0	-1.30451
1607	O08848	S2-S5	-0.0914911	0.202882	0.887525	protein.linear.MS2	PSSS2	0	-3.19204
1608	O08848	S3-S4	-0.0608272	0.391807	0.95114	protein.linear.MS2	PSSS2	0	-0.925999
1609	O08848	S3-S5	-0.0846108	0.237573	0.904968	protein.linear.MS2	PSSS2	0	-2.81352
1610	O08848	S4-S5	-0.0237837	0.735739	0.990582	protein.linear.MS2	PSSS2	0	-1.88753
1611	O08914	S1-S2	-0.0271059	0.776277	0.992119	protein.linear.MS2	PSSS2	0	-0.137504
1612	O08914	S1-S3	0.0569112	0.552129	0.973697	protein.linear.MS2	PSSS2	0	-0.516015
1613	O08914	S1-S4	0.210543	0.0368072	0.653568	protein.linear.MS2	PSSS2	0	-1.44201
1614	O08914	S1-S5	0.109673	0.257547	0.914524	protein.linear.MS2	PSSS2	0	-3.32954
1615	O08914	S2-S3	0.0840171	0.382572	0.948991	protein.linear.MS2	PSSS2	0	-0.378512
1616	O08914	S2-S4	0.237649	0.0201106	0.540977	protein.linear.MS2	PSSS2	0	-1.30451
1617	O08914	S2-S5	0.136779	0.161598	0.863816	protein.linear.MS2	PSSS2	0	-3.19204
1618	O08914	S3-S4	0.153632	0.118202	0.818293	protein.linear.MS2	PSSS2	0	-0.925999
1619	O08914	S3-S5	0.0527617	0.581244	0.977851	protein.linear.MS2	PSSS2	0	-2.81352
1620	O08914	S4-S5	-0.10087	0.296527	0.927187	protein.linear.MS2	PSSS2	0	-1.88753
1621	O08915	S1-S2	0.00478499	0.922861	0.998943	protein.linear.MS2	PSSS2	0	-0.137504
1622	O08915	S1-S3	-0.0173706	0.725584	0.989497	protein.linear.MS2	PSSS2	0	-0.516015
1623	O08915	S1-S4	-0.0260934	0.598727	0.977851	protein.linear.MS2	PSSS2	0	-1.44201
1624	O08915	S1-S5	-0.151783	0.00551168	0.323987	protein.linear.MS2	PSSS2	0	-3.32954
1625	O08915	S2-S3	-0.0221556	0.65469	0.982763	protein.linear.MS2	PSSS2	0	-0.378512
1626	O08915	S2-S4	-0.0308784	0.534035	0.972796	protein.linear.MS2	PSSS2	0	-1.30451
1627	O08915	S2-S5	-0.156568	0.00440894	0.292761	protein.linear.MS2	PSSS2	0	-3.19204
1628	O08915	S3-S4	-0.00872279	0.859926	0.995548	protein.linear.MS2	PSSS2	0	-0.925999
1629	O08915	S3-S5	-0.134413	0.0122234	0.458053	protein.linear.MS2	PSSS2	0	-2.81352
1630	O08915	S4-S5	-0.12569	0.0180463	0.526201	protein.linear.MS2	PSSS2	0	-1.88753
1631	O08917	S1-S2	-0.0885715	0.335796	0.938875	protein.linear.MS2	PSSS2	0	-0.137504
1632	O08917	S1-S3	-0.0764647	0.404609	0.955876	protein.linear.MS2	PSSS2	0	-0.516015
1633	O08917	S1-S4	-0.130984	0.160228	0.863006	protein.linear.MS2	PSSS2	0	-1.44201
1634	O08917	S1-S5	-0.0743475	0.41752	0.958726	protein.linear.MS2	PSSS2	0	-3.32954
1635	O08917	S2-S3	0.0121068	0.894111	0.99779	protein.linear.MS2	PSSS2	0	-0.378512
1636	O08917	S2-S4	-0.0424124	0.641852	0.982447	protein.linear.MS2	PSSS2	0	-1.30451
1637	O08917	S2-S5	0.014224	0.875743	0.996067	protein.linear.MS2	PSSS2	0	-3.19204
1638	O08917	S3-S4	-0.0545192	0.550635	0.973291	protein.linear.MS2	PSSS2	0	-0.925999
1639	O08917	S3-S5	0.00211721	0.981425	0.999902	protein.linear.MS2	PSSS2	0	-2.81352
1640	O08917	S4-S5	0.0566364	0.535413	0.972796	protein.linear.MS2	PSSS2	0	-1.88753
1641	Q9QZS3;Q9QZS3-2;Q9QZS3-3;Q9QZS3-4	S1-S2	0.115289	0.438819	0.961182	protein.linear.MS2	PSSS2	0	-0.137504
1642	Q9QZS3;Q9QZS3-2;Q9QZS3-3;Q9QZS3-4	S1-S3	0.100698	0.498136	0.970038	protein.linear.MS2	PSSS2	0	-0.516015
1643	Q9QZS3;Q9QZS3-2;Q9QZS3-3;Q9QZS3-4	S1-S4	0.019955	0.89261	0.997335	protein.linear.MS2	PSSS2	0	-1.44201
1644	Q9QZS3;Q9QZS3-2;Q9QZS3-3;Q9QZS3-4	S1-S5	0.191665	0.203956	0.888375	protein.linear.MS2	PSSS2	0	-3.32954
1645	Q9QZS3;Q9QZS3-2;Q9QZS3-3;Q9QZS3-4	S2-S3	-0.0145912	0.921357	0.99892	protein.linear.MS2	PSSS2	0	-0.378512
1646	Q9QZS3;Q9QZS3-2;Q9QZS3-3;Q9QZS3-4	S2-S4	-0.095334	0.521049	0.971098	protein.linear.MS2	PSSS2	0	-1.30451
1647	Q9QZS3;Q9QZS3-2;Q9QZS3-3;Q9QZS3-4	S2-S5	0.0763756	0.606499	0.97897	protein.linear.MS2	PSSS2	0	-3.19204
1648	Q9QZS3;Q9QZS3-2;Q9QZS3-3;Q9QZS3-4	S3-S4	-0.0807428	0.586225	0.977851	protein.linear.MS2	PSSS2	0	-0.925999
1649	Q9QZS3;Q9QZS3-2;Q9QZS3-3;Q9QZS3-4	S3-S5	0.0909668	0.540129	0.972796	protein.linear.MS2	PSSS2	0	-2.81352
1650	Q9QZS3;Q9QZS3-2;Q9QZS3-3;Q9QZS3-4	S4-S5	0.17171	0.253189	0.911614	protein.linear.MS2	PSSS2	0	-1.88753
1651	O08919	S1-S2	0.0491394	0.611348	0.97961	protein.linear.MS2	PSSS2	0	-0.137504
1652	O08919	S1-S3	-0.0165463	0.863748	0.99578	protein.linear.MS2	PSSS2	0	-0.516015
1653	O08919	S1-S4	0.108257	0.268856	0.918016	protein.linear.MS2	PSSS2	0	-1.44201
1654	O08919	S1-S5	0.120472	0.22019	0.896039	protein.linear.MS2	PSSS2	0	-3.32954
1655	O08919	S2-S3	-0.0656857	0.498082	0.970038	protein.linear.MS2	PSSS2	0	-0.378512
1656	O08919	S2-S4	0.0591171	0.541574	0.972925	protein.linear.MS2	PSSS2	0	-1.30451
1657	O08919	S2-S5	0.0713331	0.462343	0.964893	protein.linear.MS2	PSSS2	0	-3.19204
1658	O08919	S3-S4	0.124803	0.204669	0.889028	protein.linear.MS2	PSSS2	0	-0.925999
1659	O08919	S3-S5	0.137019	0.165488	0.86442	protein.linear.MS2	PSSS2	0	-2.81352
1660	O08919	S4-S5	0.012216	0.899165	0.998322	protein.linear.MS2	PSSS2	0	-1.88753
1661	O08989	S1-S2	0.170196	0.0483175	0.695837	protein.linear.MS2	PSSS2	0	-0.137504
1662	O08989	S1-S3	0.0509617	0.536001	0.972796	protein.linear.MS2	PSSS2	0	-0.516015
1663	O08989	S1-S4	0.0957183	0.250766	0.910518	protein.linear.MS2	PSSS2	0	-1.44201
1664	O08989	S1-S5	-0.00784743	0.923716	0.999017	protein.linear.MS2	PSSS2	0	-3.32954
1665	O08989	S2-S3	-0.119234	0.156217	0.859697	protein.linear.MS2	PSSS2	0	-0.378512
1666	O08989	S2-S4	-0.0744778	0.368377	0.945491	protein.linear.MS2	PSSS2	0	-1.30451
1667	O08989	S2-S5	-0.178044	0.0397234	0.666122	protein.linear.MS2	PSSS2	0	-3.19204
1668	O08989	S3-S4	0.0447566	0.586357	0.977851	protein.linear.MS2	PSSS2	0	-0.925999
1669	O08989	S3-S5	-0.0588091	0.475831	0.966986	protein.linear.MS2	PSSS2	0	-2.81352
1670	O08989	S4-S5	-0.103566	0.21528	0.892363	protein.linear.MS2	PSSS2	0	-1.88753
1671	O08992	S1-S2	0.0997759	0.1322	0.836617	protein.linear.MS2	PSSS2	0	-0.137504
1672	O08992	S1-S3	0.0300865	0.641129	0.982447	protein.linear.MS2	PSSS2	0	-0.516015
1673	O08992	S1-S4	0.0113345	0.860279	0.995548	protein.linear.MS2	PSSS2	0	-1.44201
1674	O08992	S1-S5	0.0421786	0.514578	0.970038	protein.linear.MS2	PSSS2	0	-3.32954
1675	O08992	S2-S3	-0.0696894	0.285979	0.924313	protein.linear.MS2	PSSS2	0	-0.378512
1676	O08992	S2-S4	-0.0884415	0.179426	0.873536	protein.linear.MS2	PSSS2	0	-1.30451
1677	O08992	S2-S5	-0.0575973	0.375688	0.947069	protein.linear.MS2	PSSS2	0	-3.19204
1678	O08992	S3-S4	-0.0187521	0.771042	0.992023	protein.linear.MS2	PSSS2	0	-0.925999
1679	O08992	S3-S5	0.0120921	0.851053	0.995045	protein.linear.MS2	PSSS2	0	-2.81352
1680	O08992	S4-S5	0.0308442	0.632799	0.981945	protein.linear.MS2	PSSS2	0	-1.88753
1681	O08997	S1-S2	-0.00864073	0.88798	0.99686	protein.linear.MS2	PSSS2	0	-0.137504
1682	O08997	S1-S3	0.00865065	0.887852	0.99686	protein.linear.MS2	PSSS2	0	-0.516015
1683	O08997	S1-S4	0.00805583	0.895514	0.998031	protein.linear.MS2	PSSS2	0	-1.44201
1684	O08997	S1-S5	-0.0344952	0.575321	0.977533	protein.linear.MS2	PSSS2	0	-3.32954
1685	O08997	S2-S3	0.0172914	0.778197	0.992713	protein.linear.MS2	PSSS2	0	-0.378512
1686	O08997	S2-S4	0.0166966	0.785623	0.993431	protein.linear.MS2	PSSS2	0	-1.30451
1687	O08997	S2-S5	-0.0258545	0.674022	0.984513	protein.linear.MS2	PSSS2	0	-3.19204
1688	O08997	S3-S4	-0.000594815	0.992261	0.999902	protein.linear.MS2	PSSS2	0	-0.925999
1689	O08997	S3-S5	-0.0431459	0.484454	0.967641	protein.linear.MS2	PSSS2	0	-2.81352
1690	O08997	S4-S5	-0.0425511	0.490423	0.968121	protein.linear.MS2	PSSS2	0	-1.88753
1691	O09005	S1-S2	0.0801482	0.632488	0.981945	protein.linear.MS2	PSSS2	0	-0.137504
1692	O09005	S1-S3	-0.0572249	0.732398	0.99031	protein.linear.MS2	PSSS2	0	-0.516015
1693	O09005	S1-S4	-0.117172	0.485899	0.967641	protein.linear.MS2	PSSS2	0	-1.44201
1694	O09005	S1-S5	0.0129625	0.938174	0.999449	protein.linear.MS2	PSSS2	0	-3.32954
1695	O09005	S2-S3	-0.137373	0.415007	0.958214	protein.linear.MS2	PSSS2	0	-0.378512
1696	O09005	S2-S4	-0.19732	0.245814	0.90602	protein.linear.MS2	PSSS2	0	-1.30451
1697	O09005	S2-S5	-0.0671857	0.688251	0.986997	protein.linear.MS2	PSSS2	0	-3.19204
1698	O09005	S3-S4	-0.0599472	0.72023	0.988649	protein.linear.MS2	PSSS2	0	-0.925999
1699	O09005	S3-S5	0.0701874	0.675159	0.984869	protein.linear.MS2	PSSS2	0	-2.81352
1700	O09005	S4-S5	0.130135	0.439623	0.961182	protein.linear.MS2	PSSS2	0	-1.88753
1701	O09012	S1-S2	0.0602166	0.346878	0.940355	protein.linear.MS2	PSSS2	0	-0.137504
1702	O09012	S1-S3	0.0551549	0.38806	0.950259	protein.linear.MS2	PSSS2	0	-0.516015
1703	O09012	S1-S4	-0.0256195	0.686265	0.986629	protein.linear.MS2	PSSS2	0	-1.44201
1704	O09012	S1-S5	-0.0762087	0.236958	0.904968	protein.linear.MS2	PSSS2	0	-3.32954
1705	O09012	S2-S3	-0.00506173	0.936265	0.999369	protein.linear.MS2	PSSS2	0	-0.378512
1706	O09012	S2-S4	-0.0858361	0.184889	0.87696	protein.linear.MS2	PSSS2	0	-1.30451
1707	O09012	S2-S5	-0.136425	0.0411658	0.675166	protein.linear.MS2	PSSS2	0	-3.19204
1708	O09012	S3-S4	-0.0807743	0.21101	0.890504	protein.linear.MS2	PSSS2	0	-0.925999
1709	O09012	S3-S5	-0.131364	0.0484665	0.695837	protein.linear.MS2	PSSS2	0	-2.81352
1710	O09012	S4-S5	-0.0505892	0.427851	0.959379	protein.linear.MS2	PSSS2	0	-1.88753
1711	O09044	S1-S2	0.0703894	0.412219	0.957638	protein.linear.MS2	PSSS2	0	-0.137504
1712	O09044	S1-S3	-0.0253265	0.766273	0.991738	protein.linear.MS2	PSSS2	0	-0.516015
1713	O09044	S1-S4	0.0186852	0.826324	0.994689	protein.linear.MS2	PSSS2	0	-1.44201
1714	O09044	S1-S5	-0.149475	0.0905408	0.776834	protein.linear.MS2	PSSS2	0	-3.32954
1715	O09044	S2-S3	-0.0957159	0.26824	0.917771	protein.linear.MS2	PSSS2	0	-0.378512
1716	O09044	S2-S4	-0.0517042	0.545381	0.972925	protein.linear.MS2	PSSS2	0	-1.30451
1717	O09044	S2-S5	-0.219864	0.0165472	0.512015	protein.linear.MS2	PSSS2	0	-3.19204
1718	O09044	S3-S4	0.0440118	0.606281	0.978916	protein.linear.MS2	PSSS2	0	-0.925999
1719	O09044	S3-S5	-0.124148	0.155224	0.859595	protein.linear.MS2	PSSS2	0	-2.81352
1720	O09044	S4-S5	-0.16816	0.0591797	0.719042	protein.linear.MS2	PSSS2	0	-1.88753
1721	O09061	S1-S2	-0.0314921	0.546744	0.972925	protein.linear.MS2	PSSS2	0	-0.137504
1722	O09061	S1-S3	0.0737314	0.166644	0.864565	protein.linear.MS2	PSSS2	0	-0.516015
1723	O09061	S1-S4	0.0173074	0.739682	0.991286	protein.linear.MS2	PSSS2	0	-1.44201
1724	O09061	S1-S5	-0.0174481	0.737649	0.990656	protein.linear.MS2	PSSS2	0	-3.32954
1725	O09061	S2-S3	0.105223	0.0538743	0.705053	protein.linear.MS2	PSSS2	0	-0.378512
1726	O09061	S2-S4	0.0487995	0.353456	0.942369	protein.linear.MS2	PSSS2	0	-1.30451
1727	O09061	S2-S5	0.014044	0.787351	0.993558	protein.linear.MS2	PSSS2	0	-3.19204
1728	O09061	S3-S4	-0.056424	0.285069	0.92428	protein.linear.MS2	PSSS2	0	-0.925999
1729	O09061	S3-S5	-0.0911795	0.091118	0.777667	protein.linear.MS2	PSSS2	0	-2.81352
1730	O09061	S4-S5	-0.0347555	0.506414	0.970038	protein.linear.MS2	PSSS2	0	-1.88753
1731	O09106	S1-S2	0.0316256	0.5442	0.972925	protein.linear.MS2	PSSS2	0	-0.137504
1732	O09106	S1-S3	0.0436881	0.404126	0.955876	protein.linear.MS2	PSSS2	0	-0.516015
1733	O09106	S1-S4	0.0663501	0.210259	0.890465	protein.linear.MS2	PSSS2	0	-1.44201
1734	O09106	S1-S5	-0.00754775	0.884408	0.996811	protein.linear.MS2	PSSS2	0	-3.32954
1735	O09106	S2-S3	0.0120625	0.816344	0.994689	protein.linear.MS2	PSSS2	0	-0.378512
1736	O09106	S2-S4	0.0347245	0.505882	0.970038	protein.linear.MS2	PSSS2	0	-1.30451
1737	O09106	S2-S5	-0.0391733	0.453645	0.963311	protein.linear.MS2	PSSS2	0	-3.19204
1738	O09106	S3-S4	0.022662	0.663147	0.983518	protein.linear.MS2	PSSS2	0	-0.925999
1739	O09106	S3-S5	-0.0512359	0.329457	0.936203	protein.linear.MS2	PSSS2	0	-2.81352
1740	O09106	S4-S5	-0.0738979	0.164865	0.86442	protein.linear.MS2	PSSS2	0	-1.88753
1741	O09111	S1-S2	0.0269625	0.731242	0.99019	protein.linear.MS2	PSSS2	0	-0.137504
1742	O09111	S1-S3	0.108305	0.177088	0.872172	protein.linear.MS2	PSSS2	0	-0.516015
1743	O09111	S1-S4	0.106706	0.18328	0.875716	protein.linear.MS2	PSSS2	0	-1.44201
1744	O09111	S1-S5	0.178789	0.0317034	0.625678	protein.linear.MS2	PSSS2	0	-3.32954
1745	O09111	S2-S3	0.0813424	0.30587	0.928466	protein.linear.MS2	PSSS2	0	-0.378512
1746	O09111	S2-S4	0.0797431	0.31523	0.93326	protein.linear.MS2	PSSS2	0	-1.30451
1747	O09111	S2-S5	0.151826	0.0639067	0.727013	protein.linear.MS2	PSSS2	0	-3.19204
1748	O09111	S3-S4	-0.00159928	0.983721	0.999902	protein.linear.MS2	PSSS2	0	-0.925999
1749	O09111	S3-S5	0.0704841	0.373375	0.946428	protein.linear.MS2	PSSS2	0	-2.81352
1750	O09111	S4-S5	0.0720834	0.362849	0.94471	protein.linear.MS2	PSSS2	0	-1.88753
1751	O09114	S1-S2	-0.188999	0.199528	0.884892	protein.linear.MS2	PSSS2	0	-0.137504
1752	O09114	S1-S3	-0.0688228	0.63424	0.982093	protein.linear.MS2	PSSS2	0	-0.516015
1753	O09114	S1-S4	0.108815	0.45385	0.963311	protein.linear.MS2	PSSS2	0	-1.44201
1754	O09114	S1-S5	-0.0497994	0.730295	0.99003	protein.linear.MS2	PSSS2	0	-3.32954
1755	O09114	S2-S3	0.120176	0.408843	0.957348	protein.linear.MS2	PSSS2	0	-0.378512
1756	O09114	S2-S4	0.297813	0.0495311	0.697366	protein.linear.MS2	PSSS2	0	-1.30451
1757	O09114	S2-S5	0.139199	0.340145	0.939057	protein.linear.MS2	PSSS2	0	-3.19204
1758	O09114	S3-S4	0.177638	0.226791	0.899906	protein.linear.MS2	PSSS2	0	-0.925999
1759	O09114	S3-S5	0.0190234	0.895096	0.99785	protein.linear.MS2	PSSS2	0	-2.81352
1760	O09114	S4-S5	-0.158614	0.278702	0.922334	protein.linear.MS2	PSSS2	0	-1.88753
1761	O09117-2	S1-S2	-0.0778595	0.434052	0.960434	protein.linear.MS2	PSSS2	0	-0.137504
1762	O09117-2	S1-S3	-0.08412	0.39862	0.953531	protein.linear.MS2	PSSS2	0	-0.516015
1763	O09117-2	S1-S4	-0.203709	0.0497231	0.697366	protein.linear.MS2	PSSS2	0	-1.44201
1764	O09117-2	S1-S5	-0.0602329	0.543807	0.972925	protein.linear.MS2	PSSS2	0	-3.32954
1765	O09117-2	S2-S3	-0.00626049	0.949454	0.99955	protein.linear.MS2	PSSS2	0	-0.378512
1766	O09117-2	S2-S4	-0.12585	0.211629	0.891113	protein.linear.MS2	PSSS2	0	-1.30451
1767	O09117-2	S2-S5	0.0176267	0.858393	0.99543	protein.linear.MS2	PSSS2	0	-3.19204
1768	O09117-2	S3-S4	-0.119589	0.234359	0.904186	protein.linear.MS2	PSSS2	0	-0.925999
1769	O09117-2	S3-S5	0.0238872	0.809007	0.994689	protein.linear.MS2	PSSS2	0	-2.81352
1770	O09117-2	S4-S5	0.143476	0.156812	0.859697	protein.linear.MS2	PSSS2	0	-1.88753
1771	O09126	S1-S2	-0.0887692	0.239154	0.905571	protein.linear.MS2	PSSS2	0	-0.137504
1772	O09126	S1-S3	-0.0159321	0.829823	0.994689	protein.linear.MS2	PSSS2	0	-0.516015
1773	O09126	S1-S4	-0.123907	0.10587	0.801254	protein.linear.MS2	PSSS2	0	-1.44201
1774	O09126	S1-S5	0.0192213	0.795457	0.993713	protein.linear.MS2	PSSS2	0	-3.32954
1775	O09126	S2-S3	0.072837	0.331371	0.936717	protein.linear.MS2	PSSS2	0	-0.378512
1776	O09126	S2-S4	-0.0351375	0.636256	0.98239	protein.linear.MS2	PSSS2	0	-1.30451
1777	O09126	S2-S5	0.10799	0.155514	0.859595	protein.linear.MS2	PSSS2	0	-3.19204
1778	O09126	S3-S4	-0.107975	0.155572	0.859599	protein.linear.MS2	PSSS2	0	-0.925999
1779	O09126	S3-S5	0.0351534	0.636104	0.98239	protein.linear.MS2	PSSS2	0	-2.81352
1780	O09126	S4-S5	0.143128	0.0645453	0.728852	protein.linear.MS2	PSSS2	0	-1.88753
1781	O09131	S1-S2	0.0130578	0.909478	0.998378	protein.linear.MS2	PSSS2	0	-0.137504
1782	O09131	S1-S3	0.100235	0.387259	0.950138	protein.linear.MS2	PSSS2	0	-0.516015
1783	O09131	S1-S4	0.0710811	0.537877	0.972796	protein.linear.MS2	PSSS2	0	-1.44201
1784	O09131	S1-S5	-0.00608367	0.957749	0.999902	protein.linear.MS2	PSSS2	0	-3.32954
1785	O09131	S2-S3	0.0871771	0.45103	0.963275	protein.linear.MS2	PSSS2	0	-0.378512
1786	O09131	S2-S4	0.0580234	0.614492	0.979723	protein.linear.MS2	PSSS2	0	-1.30451
1787	O09131	S2-S5	-0.0191414	0.867655	0.995881	protein.linear.MS2	PSSS2	0	-3.19204
1788	O09131	S3-S4	-0.0291537	0.799742	0.994116	protein.linear.MS2	PSSS2	0	-0.925999
1789	O09131	S3-S5	-0.106319	0.359668	0.943917	protein.linear.MS2	PSSS2	0	-2.81352
1790	O09131	S4-S5	-0.0771648	0.50402	0.970038	protein.linear.MS2	PSSS2	0	-1.88753
1791	O09161	S1-S2	0.665585	0.012499	0.463273	protein.linear.MS2	PSSS2	0	-0.137504
1792	O09161	S1-S3	0.319397	0.202739	0.887193	protein.linear.MS2	PSSS2	0	-0.516015
1793	O09161	S1-S4	0.265818	0.28608	0.924313	protein.linear.MS2	PSSS2	0	-1.44201
1794	O09161	S1-S5	0.36566	0.147258	0.853129	protein.linear.MS2	PSSS2	0	-3.32954
1795	O09161	S2-S3	-0.346188	0.168881	0.865881	protein.linear.MS2	PSSS2	0	-0.378512
1796	O09161	S2-S4	-0.399767	0.114899	0.812864	protein.linear.MS2	PSSS2	0	-1.30451
1797	O09161	S2-S5	-0.299925	0.230531	0.902339	protein.linear.MS2	PSSS2	0	-3.19204
1798	O09161	S3-S4	-0.0535791	0.827392	0.994689	protein.linear.MS2	PSSS2	0	-0.925999
1799	O09161	S3-S5	0.046263	0.850639	0.995045	protein.linear.MS2	PSSS2	0	-2.81352
1800	O09161	S4-S5	0.0998421	0.684953	0.986251	protein.linear.MS2	PSSS2	0	-1.88753
1801	O09167	S1-S2	0.0962958	0.453361	0.963311	protein.linear.MS2	PSSS2	0	-0.137504
1802	O09167	S1-S3	0.0635997	0.619026	0.980614	protein.linear.MS2	PSSS2	0	-0.516015
1803	O09167	S1-S4	-0.104092	0.418191	0.958768	protein.linear.MS2	PSSS2	0	-1.44201
1804	O09167	S1-S5	-0.137312	0.288473	0.925407	protein.linear.MS2	PSSS2	0	-3.32954
1805	O09167	S2-S3	-0.0326961	0.797784	0.993955	protein.linear.MS2	PSSS2	0	-0.378512
1806	O09167	S2-S4	-0.200388	0.127208	0.828419	protein.linear.MS2	PSSS2	0	-1.30451
1807	O09167	S2-S5	-0.233608	0.0783696	0.751754	protein.linear.MS2	PSSS2	0	-3.19204
1808	O09167	S3-S4	-0.167692	0.197931	0.884083	protein.linear.MS2	PSSS2	0	-0.925999
1809	O09167	S3-S5	-0.200912	0.126273	0.826733	protein.linear.MS2	PSSS2	0	-2.81352
1810	O09167	S4-S5	-0.0332202	0.79462	0.993713	protein.linear.MS2	PSSS2	0	-1.88753
1811	O09172	S1-S2	-0.153802	0.37801	0.947649	protein.linear.MS2	PSSS2	0	-0.137504
1812	O09172	S1-S3	-0.207299	0.23845	0.90537	protein.linear.MS2	PSSS2	0	-0.516015
1813	O09172	S1-S4	-0.27877	0.117873	0.818082	protein.linear.MS2	PSSS2	0	-1.44201
1814	O09172	S1-S5	-0.0844626	0.625914	0.981001	protein.linear.MS2	PSSS2	0	-3.32954
1815	O09172	S2-S3	-0.053497	0.757074	0.991661	protein.linear.MS2	PSSS2	0	-0.378512
1816	O09172	S2-S4	-0.124968	0.472326	0.966431	protein.linear.MS2	PSSS2	0	-1.30451
1817	O09172	S2-S5	0.0693391	0.688719	0.98716	protein.linear.MS2	PSSS2	0	-3.19204
1818	O09172	S3-S4	-0.0714714	0.679709	0.98516	protein.linear.MS2	PSSS2	0	-0.925999
1819	O09172	S3-S5	0.122836	0.47982	0.967641	protein.linear.MS2	PSSS2	0	-2.81352
1820	O09172	S4-S5	0.194307	0.268153	0.917771	protein.linear.MS2	PSSS2	0	-1.88753
1821	O35066	S1-S2	-1.32861e-05	0.999913	0.999996	protein.linear.MS2	PSSS2	0	-0.137504
1822	O35066	S1-S3	-0.00741993	0.951168	0.99955	protein.linear.MS2	PSSS2	0	-0.516015
1823	O35066	S1-S4	-0.0516707	0.670474	0.98419	protein.linear.MS2	PSSS2	0	-1.44201
1824	O35066	S1-S5	0.0344064	0.776645	0.992183	protein.linear.MS2	PSSS2	0	-3.32954
1825	O35066	S2-S3	-0.00740664	0.951255	0.99955	protein.linear.MS2	PSSS2	0	-0.378512
1826	O35066	S2-S4	-0.0516574	0.670553	0.98419	protein.linear.MS2	PSSS2	0	-1.30451
1827	O35066	S2-S5	0.0344197	0.776561	0.992183	protein.linear.MS2	PSSS2	0	-3.19204
1828	O35066	S3-S4	-0.0442508	0.715395	0.987517	protein.linear.MS2	PSSS2	0	-0.925999
1829	O35066	S3-S5	0.0418263	0.730316	0.99003	protein.linear.MS2	PSSS2	0	-2.81352
1830	O35066	S4-S5	0.0860771	0.480216	0.967641	protein.linear.MS2	PSSS2	0	-1.88753
1831	O35075	S1-S2	0.066935	0.359831	0.943917	protein.linear.MS2	PSSS2	0	-0.137504
1832	O35075	S1-S3	-0.0840505	0.25307	0.911614	protein.linear.MS2	PSSS2	0	-0.516015
1833	O35075	S1-S4	-0.099925	0.177093	0.872172	protein.linear.MS2	PSSS2	0	-1.44201
1834	O35075	S1-S5	-0.0107571	0.881786	0.996415	protein.linear.MS2	PSSS2	0	-3.32954
1835	O35075	S2-S3	-0.150986	0.0472669	0.693023	protein.linear.MS2	PSSS2	0	-0.378512
1836	O35075	S2-S4	-0.16686	0.029994	0.614784	protein.linear.MS2	PSSS2	0	-1.30451
1837	O35075	S2-S5	-0.0776921	0.289607	0.925559	protein.linear.MS2	PSSS2	0	-3.19204
1838	O35075	S3-S4	-0.0158745	0.826356	0.994689	protein.linear.MS2	PSSS2	0	-0.925999
1839	O35075	S3-S5	0.0732934	0.317032	0.93326	protein.linear.MS2	PSSS2	0	-2.81352
1840	O35075	S4-S5	0.0891679	0.226262	0.899435	protein.linear.MS2	PSSS2	0	-1.88753
1841	O35083	S1-S2	-0.0405533	0.661829	0.983494	protein.linear.MS2	PSSS2	0	-0.137504
1842	O35083	S1-S3	-0.0228447	0.80506	0.994689	protein.linear.MS2	PSSS2	0	-0.516015
1843	O35083	S1-S4	-0.0920439	0.325642	0.934595	protein.linear.MS2	PSSS2	0	-1.44201
1844	O35083	S1-S5	0.0124271	0.893142	0.997477	protein.linear.MS2	PSSS2	0	-3.32954
1845	O35083	S2-S3	0.0177086	0.848232	0.994751	protein.linear.MS2	PSSS2	0	-0.378512
1846	O35083	S2-S4	-0.0514906	0.579216	0.977851	protein.linear.MS2	PSSS2	0	-1.30451
1847	O35083	S2-S5	0.0529804	0.568377	0.975565	protein.linear.MS2	PSSS2	0	-3.19204
1848	O35083	S3-S4	-0.0691992	0.457534	0.963934	protein.linear.MS2	PSSS2	0	-0.925999
1849	O35083	S3-S5	0.0352718	0.703462	0.987401	protein.linear.MS2	PSSS2	0	-2.81352
1850	O35083	S4-S5	0.104471	0.266239	0.916947	protein.linear.MS2	PSSS2	0	-1.88753
1851	O35098;O35098-2	S1-S2	-0.0199396	0.895142	0.99785	protein.linear.MS2	PSSS2	0	-0.137504
1852	O35098;O35098-2	S1-S3	-0.0783249	0.605796	0.978728	protein.linear.MS2	PSSS2	0	-0.516015
1853	O35098;O35098-2	S1-S4	0.0800587	0.597896	0.977851	protein.linear.MS2	PSSS2	0	-1.44201
1854	O35098;O35098-2	S1-S5	0.0379367	0.802111	0.994676	protein.linear.MS2	PSSS2	0	-3.32954
1855	O35098;O35098-2	S2-S3	-0.0583853	0.700029	0.987401	protein.linear.MS2	PSSS2	0	-0.378512
1856	O35098;O35098-2	S2-S4	0.0999983	0.510864	0.970038	protein.linear.MS2	PSSS2	0	-1.30451
1857	O35098;O35098-2	S2-S5	0.0578764	0.702509	0.987401	protein.linear.MS2	PSSS2	0	-3.19204
1858	O35098;O35098-2	S3-S4	0.158384	0.301639	0.927262	protein.linear.MS2	PSSS2	0	-0.925999
1859	O35098;O35098-2	S3-S5	0.116262	0.445488	0.963074	protein.linear.MS2	PSSS2	0	-2.81352
1860	O35098;O35098-2	S4-S5	-0.0421219	0.780849	0.993285	protein.linear.MS2	PSSS2	0	-1.88753
1861	O35099	S1-S2	0.0331271	0.806044	0.994689	protein.linear.MS2	PSSS2	0	-0.137504
1862	O35099	S1-S3	-0.107096	0.430636	0.960434	protein.linear.MS2	PSSS2	0	-0.516015
1863	O35099	S1-S4	0.0868966	0.521405	0.971098	protein.linear.MS2	PSSS2	0	-1.44201
1864	O35099	S1-S5	-0.110404	0.416766	0.958726	protein.linear.MS2	PSSS2	0	-3.32954
1865	O35099	S2-S3	-0.140224	0.304812	0.927733	protein.linear.MS2	PSSS2	0	-0.378512
1866	O35099	S2-S4	0.0537695	0.690607	0.987168	protein.linear.MS2	PSSS2	0	-1.30451
1867	O35099	S2-S5	-0.143531	0.29385	0.926983	protein.linear.MS2	PSSS2	0	-3.19204
1868	O35099	S3-S4	0.193993	0.160627	0.86359	protein.linear.MS2	PSSS2	0	-0.925999
1869	O35099	S3-S5	-0.00330749	0.980427	0.999902	protein.linear.MS2	PSSS2	0	-2.81352
1870	O35099	S4-S5	-0.197301	0.153956	0.858041	protein.linear.MS2	PSSS2	0	-1.88753
1871	O35114	S1-S2	-0.0214992	0.820361	0.994689	protein.linear.MS2	PSSS2	0	-0.137504
1872	O35114	S1-S3	-0.00114712	0.990327	0.999902	protein.linear.MS2	PSSS2	0	-0.516015
1873	O35114	S1-S4	-0.214169	0.0328831	0.633065	protein.linear.MS2	PSSS2	0	-1.44201
1874	O35114	S1-S5	-0.352133	0.00120788	0.13995	protein.linear.MS2	PSSS2	0	-3.32954
1875	O35114	S2-S3	0.0203521	0.829783	0.994689	protein.linear.MS2	PSSS2	0	-0.378512
1876	O35114	S2-S4	-0.19267	0.052444	0.701642	protein.linear.MS2	PSSS2	0	-1.30451
1877	O35114	S2-S5	-0.330634	0.00206271	0.191057	protein.linear.MS2	PSSS2	0	-3.19204
1878	O35114	S3-S4	-0.213022	0.0337286	0.637377	protein.linear.MS2	PSSS2	0	-0.925999
1879	O35114	S3-S5	-0.350986	0.00124296	0.143075	protein.linear.MS2	PSSS2	0	-2.81352
1880	O35114	S4-S5	-0.137964	0.155379	0.859595	protein.linear.MS2	PSSS2	0	-1.88753
1881	O35127	S1-S2	-0.0453653	0.512859	0.970038	protein.linear.MS2	PSSS2	0	-0.137504
1882	O35127	S1-S3	-0.0514209	0.458935	0.964453	protein.linear.MS2	PSSS2	0	-0.516015
1883	O35127	S1-S4	-0.138832	0.0548913	0.707206	protein.linear.MS2	PSSS2	0	-1.44201
1884	O35127	S1-S5	-0.189541	0.0114629	0.446043	protein.linear.MS2	PSSS2	0	-3.32954
1885	O35127	S2-S3	-0.00605561	0.930018	0.999171	protein.linear.MS2	PSSS2	0	-0.378512
1886	O35127	S2-S4	-0.0934667	0.185044	0.877179	protein.linear.MS2	PSSS2	0	-1.30451
1887	O35127	S2-S5	-0.144175	0.046949	0.692658	protein.linear.MS2	PSSS2	0	-3.19204
1888	O35127	S3-S4	-0.0874111	0.2139	0.891836	protein.linear.MS2	PSSS2	0	-0.925999
1889	O35127	S3-S5	-0.13812	0.0560366	0.709817	protein.linear.MS2	PSSS2	0	-2.81352
1890	O35127	S4-S5	-0.0507087	0.465095	0.964893	protein.linear.MS2	PSSS2	0	-1.88753
1891	O35129	S1-S2	0.0860815	0.186217	0.877673	protein.linear.MS2	PSSS2	0	-0.137504
1892	O35129	S1-S3	0.103442	0.115608	0.814303	protein.linear.MS2	PSSS2	0	-0.516015
1893	O35129	S1-S4	0.07934	0.221583	0.897073	protein.linear.MS2	PSSS2	0	-1.44201
1894	O35129	S1-S5	-0.0445488	0.486859	0.967641	protein.linear.MS2	PSSS2	0	-3.32954
1895	O35129	S2-S3	0.0173604	0.785329	0.993431	protein.linear.MS2	PSSS2	0	-0.378512
1896	O35129	S2-S4	-0.00674147	0.915696	0.998579	protein.linear.MS2	PSSS2	0	-1.30451
1897	O35129	S2-S5	-0.13063	0.050871	0.699428	protein.linear.MS2	PSSS2	0	-3.19204
1898	O35129	S3-S4	-0.0241019	0.705563	0.987401	protein.linear.MS2	PSSS2	0	-0.925999
1899	O35129	S3-S5	-0.147991	0.0289466	0.606786	protein.linear.MS2	PSSS2	0	-2.81352
1900	O35129	S4-S5	-0.123889	0.0628319	0.727013	protein.linear.MS2	PSSS2	0	-1.88753
1901	O35136	S1-S2	0.000970717	0.994045	0.999902	protein.linear.MS2	PSSS2	0	-0.137504
1902	O35136	S1-S3	0.0240819	0.853177	0.995214	protein.linear.MS2	PSSS2	0	-0.516015
1903	O35136	S1-S4	0.0832207	0.524439	0.972278	protein.linear.MS2	PSSS2	0	-1.44201
1904	O35136	S1-S5	0.120839	0.35807	0.943714	protein.linear.MS2	PSSS2	0	-3.32954
1905	O35136	S2-S3	0.0231111	0.859027	0.99543	protein.linear.MS2	PSSS2	0	-0.378512
1906	O35136	S2-S4	0.0822499	0.529239	0.972796	protein.linear.MS2	PSSS2	0	-1.30451
1907	O35136	S2-S5	0.119869	0.361863	0.944352	protein.linear.MS2	PSSS2	0	-3.19204
1908	O35136	S3-S4	0.0591388	0.650202	0.982763	protein.linear.MS2	PSSS2	0	-0.925999
1909	O35136	S3-S5	0.0967574	0.460075	0.964689	protein.linear.MS2	PSSS2	0	-2.81352
1910	O35136	S4-S5	0.0376186	0.772647	0.992023	protein.linear.MS2	PSSS2	0	-1.88753
1911	O35143	S1-S2	0.021486	0.728089	0.989707	protein.linear.MS2	PSSS2	0	-0.137504
1912	O35143	S1-S3	0.0399698	0.519363	0.970887	protein.linear.MS2	PSSS2	0	-0.516015
1913	O35143	S1-S4	0.084836	0.179165	0.8732	protein.linear.MS2	PSSS2	0	-1.44201
1914	O35143	S1-S5	-0.086777	0.169862	0.867049	protein.linear.MS2	PSSS2	0	-3.32954
1915	O35143	S2-S3	0.0184838	0.764781	0.991738	protein.linear.MS2	PSSS2	0	-0.378512
1916	O35143	S2-S4	0.0633499	0.310947	0.931469	protein.linear.MS2	PSSS2	0	-1.30451
1917	O35143	S2-S5	-0.108263	0.0908519	0.776955	protein.linear.MS2	PSSS2	0	-3.19204
1918	O35143	S3-S4	0.0448661	0.470128	0.965512	protein.linear.MS2	PSSS2	0	-0.925999
1919	O35143	S3-S5	-0.126747	0.0506079	0.6982	protein.linear.MS2	PSSS2	0	-2.81352
1920	O35143	S4-S5	-0.171613	0.0106689	0.435439	protein.linear.MS2	PSSS2	0	-1.88753
1921	O35144;O35144-2	S1-S2	0.059953	0.449522	0.963275	protein.linear.MS2	PSSS2	0	-0.137504
1922	O35144;O35144-2	S1-S3	-0.0462024	0.558889	0.974679	protein.linear.MS2	PSSS2	0	-0.516015
1923	O35144;O35144-2	S1-S4	-0.0566105	0.474849	0.966673	protein.linear.MS2	PSSS2	0	-1.44201
1924	O35144;O35144-2	S1-S5	-0.147916	0.071528	0.738735	protein.linear.MS2	PSSS2	0	-3.32954
1925	O35144;O35144-2	S2-S3	-0.106155	0.187174	0.877673	protein.linear.MS2	PSSS2	0	-0.378512
1926	O35144;O35144-2	S2-S4	-0.116563	0.149318	0.854479	protein.linear.MS2	PSSS2	0	-1.30451
1927	O35144;O35144-2	S2-S5	-0.207869	0.0145708	0.490137	protein.linear.MS2	PSSS2	0	-3.19204
1928	O35144;O35144-2	S3-S4	-0.010408	0.894814	0.99785	protein.linear.MS2	PSSS2	0	-0.925999
1929	O35144;O35144-2	S3-S5	-0.101713	0.205501	0.889303	protein.linear.MS2	PSSS2	0	-2.81352
1930	O35144;O35144-2	S4-S5	-0.0913054	0.253906	0.911725	protein.linear.MS2	PSSS2	0	-1.88753
1931	O35166	S1-S2	-0.0906535	0.444342	0.963034	protein.linear.MS2	PSSS2	0	-0.137504
1932	O35166	S1-S3	-0.131074	0.272569	0.919501	protein.linear.MS2	PSSS2	0	-0.516015
1933	O35166	S1-S4	-0.0871659	0.461812	0.964728	protein.linear.MS2	PSSS2	0	-1.44201
1934	O35166	S1-S5	-0.0925129	0.435196	0.960603	protein.linear.MS2	PSSS2	0	-3.32954
1935	O35166	S2-S3	-0.0404206	0.73153	0.990283	protein.linear.MS2	PSSS2	0	-0.378512
1936	O35166	S2-S4	0.00348765	0.976348	0.999902	protein.linear.MS2	PSSS2	0	-1.30451
1937	O35166	S2-S5	-0.00185936	0.987389	0.999902	protein.linear.MS2	PSSS2	0	-3.19204
1938	O35166	S3-S4	0.0439082	0.709451	0.987401	protein.linear.MS2	PSSS2	0	-0.925999
1939	O35166	S3-S5	0.0385612	0.743401	0.991286	protein.linear.MS2	PSSS2	0	-2.81352
1940	O35166	S4-S5	-0.00534702	0.963746	0.999902	protein.linear.MS2	PSSS2	0	-1.88753
1941	O35174	S1-S2	-0.133858	0.311005	0.931479	protein.linear.MS2	PSSS2	0	-0.137504
1942	O35174	S1-S3	-0.0649791	0.619369	0.980614	protein.linear.MS2	PSSS2	0	-0.516015
1943	O35174	S1-S4	-0.182671	0.171444	0.868422	protein.linear.MS2	PSSS2	0	-1.44201
1944	O35174	S1-S5	-0.155078	0.242564	0.906008	protein.linear.MS2	PSSS2	0	-3.32954
1945	O35174	S2-S3	0.0688787	0.598643	0.977851	protein.linear.MS2	PSSS2	0	-0.378512
1946	O35174	S2-S4	-0.0488136	0.708646	0.987401	protein.linear.MS2	PSSS2	0	-1.30451
1947	O35174	S2-S5	-0.0212201	0.870771	0.99603	protein.linear.MS2	PSSS2	0	-3.19204
1948	O35174	S3-S4	-0.117692	0.371651	0.94583	protein.linear.MS2	PSSS2	0	-0.925999
1949	O35174	S3-S5	-0.0900989	0.49221	0.968511	protein.linear.MS2	PSSS2	0	-2.81352
1950	O35174	S4-S5	0.0275934	0.832506	0.994689	protein.linear.MS2	PSSS2	0	-1.88753
1951	O35207	S1-S2	-0.666809	0.0783356	0.751754	protein.linear.MS2	PSSS2	0	-0.137504
1952	O35207	S1-S3	-0.425297	0.250524	0.910357	protein.linear.MS2	PSSS2	0	-0.516015
1953	O35207	S1-S4	-0.0178739	0.960827	0.999902	protein.linear.MS2	PSSS2	0	-1.44201
1954	O35207	S1-S5	-0.0425938	0.906839	0.998378	protein.linear.MS2	PSSS2	0	-3.32954
1955	O35207	S2-S3	0.241511	0.509264	0.970038	protein.linear.MS2	PSSS2	0	-0.378512
1956	O35207	S2-S4	0.648935	0.0860427	0.766318	protein.linear.MS2	PSSS2	0	-1.30451
1957	O35207	S2-S5	0.624215	0.0977825	0.789382	protein.linear.MS2	PSSS2	0	-3.19204
1958	O35207	S3-S4	0.407424	0.270339	0.9183	protein.linear.MS2	PSSS2	0	-0.925999
1959	O35207	S3-S5	0.382704	0.299614	0.927262	protein.linear.MS2	PSSS2	0	-2.81352
1960	O35207	S4-S5	-0.0247199	0.945844	0.99955	protein.linear.MS2	PSSS2	0	-1.88753
1961	O35215	S1-S2	-0.0115996	0.949431	0.99955	protein.linear.MS2	PSSS2	0	-0.137504
1962	O35215	S1-S3	0.0353163	0.84695	0.994689	protein.linear.MS2	PSSS2	0	-0.516015
1963	O35215	S1-S4	0.184198	0.319989	0.93326	protein.linear.MS2	PSSS2	0	-1.44201
1964	O35215	S1-S5	-0.161954	0.380561	0.9485	protein.linear.MS2	PSSS2	0	-3.32954
1965	O35215	S2-S3	0.0469159	0.797709	0.993955	protein.linear.MS2	PSSS2	0	-0.378512
1966	O35215	S2-S4	0.195798	0.291239	0.925935	protein.linear.MS2	PSSS2	0	-1.30451
1967	O35215	S2-S5	-0.150354	0.414986	0.958214	protein.linear.MS2	PSSS2	0	-3.19204
1968	O35215	S3-S4	0.148882	0.419494	0.95915	protein.linear.MS2	PSSS2	0	-0.925999
1969	O35215	S3-S5	-0.19727	0.287727	0.925035	protein.linear.MS2	PSSS2	0	-2.81352
1970	O35215	S4-S5	-0.346152	0.0697037	0.73574	protein.linear.MS2	PSSS2	0	-1.88753
1971	O35218	S1-S2	-0.0956261	0.302487	0.927262	protein.linear.MS2	PSSS2	0	-0.137504
1972	O35218	S1-S3	-0.00966039	0.915916	0.998579	protein.linear.MS2	PSSS2	0	-0.516015
1973	O35218	S1-S4	0.0857872	0.353697	0.942387	protein.linear.MS2	PSSS2	0	-1.44201
1974	O35218	S1-S5	0.0008604	0.992496	0.999902	protein.linear.MS2	PSSS2	0	-3.32954
1975	O35218	S2-S3	0.0859657	0.352717	0.942299	protein.linear.MS2	PSSS2	0	-0.378512
1976	O35218	S2-S4	0.181413	0.0583527	0.717633	protein.linear.MS2	PSSS2	0	-1.30451
1977	O35218	S2-S5	0.0964865	0.298274	0.927187	protein.linear.MS2	PSSS2	0	-3.19204
1978	O35218	S3-S4	0.0954475	0.303367	0.927262	protein.linear.MS2	PSSS2	0	-0.925999
1979	O35218	S3-S5	0.0105208	0.908461	0.998378	protein.linear.MS2	PSSS2	0	-2.81352
1980	O35218	S4-S5	-0.0849268	0.358441	0.943917	protein.linear.MS2	PSSS2	0	-1.88753
1981	O35226-2	S1-S2	0.0553042	0.510593	0.970038	protein.linear.MS2	PSSS2	0	-0.137504
1982	O35226-2	S1-S3	-0.0422776	0.614192	0.979664	protein.linear.MS2	PSSS2	0	-0.516015
1983	O35226-2	S1-S4	0.0282575	0.735715	0.990582	protein.linear.MS2	PSSS2	0	-1.44201
1984	O35226-2	S1-S5	0.00444613	0.957585	0.999902	protein.linear.MS2	PSSS2	0	-3.32954
1985	O35226-2	S2-S3	-0.0975818	0.251077	0.910833	protein.linear.MS2	PSSS2	0	-0.378512
1986	O35226-2	S2-S4	-0.0270467	0.746612	0.991403	protein.linear.MS2	PSSS2	0	-1.30451
1987	O35226-2	S2-S5	-0.0508581	0.544824	0.972925	protein.linear.MS2	PSSS2	0	-3.19204
1988	O35226-2	S3-S4	0.0705351	0.403018	0.955485	protein.linear.MS2	PSSS2	0	-0.925999
1989	O35226-2	S3-S5	0.0467237	0.577723	0.977851	protein.linear.MS2	PSSS2	0	-2.81352
1990	O35226-2	S4-S5	-0.0238113	0.775993	0.992119	protein.linear.MS2	PSSS2	0	-1.88753
1991	O35239	S1-S2	-0.0160969	0.797192	0.993886	protein.linear.MS2	PSSS2	0	-0.137504
1992	O35239	S1-S3	0.0150674	0.809886	0.994689	protein.linear.MS2	PSSS2	0	-0.516015
1993	O35239	S1-S4	0.000740384	0.990561	0.999902	protein.linear.MS2	PSSS2	0	-1.44201
1994	O35239	S1-S5	-0.00954276	0.878847	0.996067	protein.linear.MS2	PSSS2	0	-3.32954
1995	O35239	S2-S3	0.0311643	0.619623	0.980614	protein.linear.MS2	PSSS2	0	-0.378512
1996	O35239	S2-S4	0.0168373	0.788098	0.993657	protein.linear.MS2	PSSS2	0	-1.30451
1997	O35239	S2-S5	0.00655414	0.916607	0.998579	protein.linear.MS2	PSSS2	0	-3.19204
1998	O35239	S3-S4	-0.014327	0.819049	0.994689	protein.linear.MS2	PSSS2	0	-0.925999
1999	O35239	S3-S5	-0.0246102	0.694723	0.987401	protein.linear.MS2	PSSS2	0	-2.81352
[truncated: 50,951 more rows]

## Sheet: MS1MS2
	Protein	Compare	log2FC	pvalue	adjusted.pvalue	Method	Dataset	Label	Tlog2FC
1	A2A432	S1-S2	-0.0323169	0.433164	0.999993	protein.linear.MS1.MS2	PSSS2	0	-0.137504
2	A2A432	S1-S3	-0.0757905	0.0753335	0.999993	protein.linear.MS1.MS2	PSSS2	0	-0.516015
3	A2A432	S1-S4	-0.0576413	0.169082	0.999993	protein.linear.MS1.MS2	PSSS2	0	-1.44201
4	A2A432	S1-S5	-0.023406	0.568826	0.999993	protein.linear.MS1.MS2	PSSS2	0	-3.32954
5	A2A432	S2-S3	-0.0434736	0.294712	0.999993	protein.linear.MS1.MS2	PSSS2	0	-0.378512
6	A2A432	S2-S4	-0.0253245	0.537862	0.999993	protein.linear.MS1.MS2	PSSS2	0	-1.30451
7	A2A432	S2-S5	0.00891086	0.82767	0.999993	protein.linear.MS1.MS2	PSSS2	0	-3.19204
8	A2A432	S3-S4	0.0181492	0.658098	0.999993	protein.linear.MS1.MS2	PSSS2	0	-0.925999
9	A2A432	S3-S5	0.0523845	0.209524	0.999993	protein.linear.MS1.MS2	PSSS2	0	-2.81352
10	A2A432	S4-S5	0.0342353	0.406805	0.999993	protein.linear.MS1.MS2	PSSS2	0	-1.88753
11	A2A4P0	S1-S2	-0.173173	0.373666	0.999993	protein.linear.MS1.MS2	PSSS2	0	-0.137504
12	A2A4P0	S1-S3	-0.248545	0.206357	0.999993	protein.linear.MS1.MS2	PSSS2	0	-0.516015
13	A2A4P0	S1-S4	0.101798	0.598599	0.999993	protein.linear.MS1.MS2	PSSS2	0	-1.44201
14	A2A4P0	S1-S5	-0.281353	0.154865	0.999993	protein.linear.MS1.MS2	PSSS2	0	-3.32954
15	A2A4P0	S2-S3	-0.0753721	0.696251	0.999993	protein.linear.MS1.MS2	PSSS2	0	-0.378512
16	A2A4P0	S2-S4	0.274971	0.163969	0.999993	protein.linear.MS1.MS2	PSSS2	0	-1.30451
17	A2A4P0	S2-S5	-0.10818	0.576049	0.999993	protein.linear.MS1.MS2	PSSS2	0	-3.19204
18	A2A4P0	S3-S4	0.350343	0.0805092	0.999993	protein.linear.MS1.MS2	PSSS2	0	-0.925999
19	A2A4P0	S3-S5	-0.0328076	0.864858	0.999993	protein.linear.MS1.MS2	PSSS2	0	-2.81352
20	A2A4P0	S4-S5	-0.38315	0.0577298	0.999993	protein.linear.MS1.MS2	PSSS2	0	-1.88753
21	A2A5R2	S1-S2	-0.0770674	0.30619	0.999993	protein.linear.MS1.MS2	PSSS2	0	-0.137504
22	A2A5R2	S1-S3	-0.0294407	0.692559	0.999993	protein.linear.MS1.MS2	PSSS2	0	-0.516015
23	A2A5R2	S1-S4	-0.0794999	0.291581	0.999993	protein.linear.MS1.MS2	PSSS2	0	-1.44201
24	A2A5R2	S1-S5	-0.00637525	0.93164	0.999993	protein.linear.MS1.MS2	PSSS2	0	-3.32954
25	A2A5R2	S2-S3	0.0476267	0.523749	0.999993	protein.linear.MS1.MS2	PSSS2	0	-0.378512
26	A2A5R2	S2-S4	-0.00243253	0.973887	0.999993	protein.linear.MS1.MS2	PSSS2	0	-1.30451
27	A2A5R2	S2-S5	0.0706921	0.346928	0.999993	protein.linear.MS1.MS2	PSSS2	0	-3.19204
28	A2A5R2	S3-S4	-0.0500592	0.502998	0.999993	protein.linear.MS1.MS2	PSSS2	0	-0.925999
29	A2A5R2	S3-S5	0.0230655	0.756557	0.999993	protein.linear.MS1.MS2	PSSS2	0	-2.81352
30	A2A5R2	S4-S5	0.0731247	0.330964	0.999993	protein.linear.MS1.MS2	PSSS2	0	-1.88753
31	A2A5Z6;A2A5Z6-2;Q9CUN6	S1-S2	0.12752	0.621934	0.999993	protein.linear.MS1.MS2	PSSS2	0	-0.137504
32	A2A5Z6;A2A5Z6-2;Q9CUN6	S1-S3	0.282514	0.28032	0.999993	protein.linear.MS1.MS2	PSSS2	0	-0.516015
33	A2A5Z6;A2A5Z6-2;Q9CUN6	S1-S4	0.462342	0.0844008	0.999993	protein.linear.MS1.MS2	PSSS2	0	-1.44201
34	A2A5Z6;A2A5Z6-2;Q9CUN6	S1-S5	-0.508582	0.059549	0.999993	protein.linear.MS1.MS2	PSSS2	0	-3.32954
35	A2A5Z6;A2A5Z6-2;Q9CUN6	S2-S3	0.154994	0.549529	0.999993	protein.linear.MS1.MS2	PSSS2	0	-0.378512
36	A2A5Z6;A2A5Z6-2;Q9CUN6	S2-S4	0.334821	0.203361	0.999993	protein.linear.MS1.MS2	PSSS2	0	-1.30451
37	A2A5Z6;A2A5Z6-2;Q9CUN6	S2-S5	-0.636102	0.0213049	0.791555	protein.linear.MS1.MS2	PSSS2	0	-3.19204
38	A2A5Z6;A2A5Z6-2;Q9CUN6	S3-S4	0.179827	0.488142	0.999993	protein.linear.MS1.MS2	PSSS2	0	-0.925999
39	A2A5Z6;A2A5Z6-2;Q9CUN6	S3-S5	-0.791096	0.00555342	0.442186	protein.linear.MS1.MS2	PSSS2	0	-2.81352
40	A2A5Z6;A2A5Z6-2;Q9CUN6	S4-S5	-0.970924	0.00108768	0.147296	protein.linear.MS1.MS2	PSSS2	0	-1.88753
41	A2A699	S1-S2	-0.111669	0.112911	0.999993	protein.linear.MS1.MS2	PSSS2	0	-0.137504
42	A2A699	S1-S3	-0.0563092	0.412993	0.999993	protein.linear.MS1.MS2	PSSS2	0	-0.516015
43	A2A699	S1-S4	-0.0266829	0.696164	0.999993	protein.linear.MS1.MS2	PSSS2	0	-1.44201
44	A2A699	S1-S5	-0.0559325	0.416072	0.999993	protein.linear.MS1.MS2	PSSS2	0	-3.32954
45	A2A699	S2-S3	0.0553599	0.420782	0.999993	protein.linear.MS1.MS2	PSSS2	0	-0.378512
46	A2A699	S2-S4	0.0849862	0.221516	0.999993	protein.linear.MS1.MS2	PSSS2	0	-1.30451
47	A2A699	S2-S5	0.0557366	0.41768	0.999993	protein.linear.MS1.MS2	PSSS2	0	-3.19204
48	A2A699	S3-S4	0.0296262	0.664736	0.999993	protein.linear.MS1.MS2	PSSS2	0	-0.925999
49	A2A699	S3-S5	0.000376654	0.995593	0.999993	protein.linear.MS1.MS2	PSSS2	0	-2.81352
50	A2A699	S4-S5	-0.0292496	0.668724	0.999993	protein.linear.MS1.MS2	PSSS2	0	-1.88753
51	A2A6T1	S1-S2	-0.000671334	0.994793	0.999993	protein.linear.MS1.MS2	PSSS2	0	-0.137504
52	A2A6T1	S1-S3	-0.0915621	0.378192	0.999993	protein.linear.MS1.MS2	PSSS2	0	-0.516015
53	A2A6T1	S1-S4	-0.0829638	0.423779	0.999993	protein.linear.MS1.MS2	PSSS2	0	-1.44201
54	A2A6T1	S1-S5	-0.0240309	0.815426	0.999993	protein.linear.MS1.MS2	PSSS2	0	-3.32954
55	A2A6T1	S2-S3	-0.0908907	0.38163	0.999993	protein.linear.MS1.MS2	PSSS2	0	-0.378512
56	A2A6T1	S2-S4	-0.0822924	0.427479	0.999993	protein.linear.MS1.MS2	PSSS2	0	-1.30451
57	A2A6T1	S2-S5	-0.0233596	0.820486	0.999993	protein.linear.MS1.MS2	PSSS2	0	-3.19204
58	A2A6T1	S3-S4	0.00859829	0.933396	0.999993	protein.linear.MS1.MS2	PSSS2	0	-0.925999
59	A2A6T1	S3-S5	0.0675312	0.513836	0.999993	protein.linear.MS1.MS2	PSSS2	0	-2.81352
60	A2A6T1	S4-S5	0.0589329	0.568349	0.999993	protein.linear.MS1.MS2	PSSS2	0	-1.88753
61	A2A8U2;A2A8U2-2;A2A8U2-3	S1-S2	-0.186392	0.200222	0.999993	protein.linear.MS1.MS2	PSSS2	0	-0.137504
62	A2A8U2;A2A8U2-2;A2A8U2-3	S1-S3	-0.0730537	0.609333	0.999993	protein.linear.MS1.MS2	PSSS2	0	-0.516015
63	A2A8U2;A2A8U2-2;A2A8U2-3	S1-S4	-0.0718724	0.615093	0.999993	protein.linear.MS1.MS2	PSSS2	0	-1.44201
64	A2A8U2;A2A8U2-2;A2A8U2-3	S1-S5	-0.219661	0.134186	0.999993	protein.linear.MS1.MS2	PSSS2	0	-3.32954
65	A2A8U2;A2A8U2-2;A2A8U2-3	S2-S3	0.113338	0.430017	0.999993	protein.linear.MS1.MS2	PSSS2	0	-0.378512
66	A2A8U2;A2A8U2-2;A2A8U2-3	S2-S4	0.11452	0.425302	0.999993	protein.linear.MS1.MS2	PSSS2	0	-1.30451
67	A2A8U2;A2A8U2-2;A2A8U2-3	S2-S5	-0.0332692	0.815497	0.999993	protein.linear.MS1.MS2	PSSS2	0	-3.19204
68	A2A8U2;A2A8U2-2;A2A8U2-3	S3-S4	0.00118127	0.993385	0.999993	protein.linear.MS1.MS2	PSSS2	0	-0.925999
69	A2A8U2;A2A8U2-2;A2A8U2-3	S3-S5	-0.146608	0.309882	0.999993	protein.linear.MS1.MS2	PSSS2	0	-2.81352
70	A2A8U2;A2A8U2-2;A2A8U2-3	S4-S5	-0.147789	0.306101	0.999993	protein.linear.MS1.MS2	PSSS2	0	-1.88753
71	A2A8Z1	S1-S2	0.0217852	0.73057	0.999993	protein.linear.MS1.MS2	PSSS2	0	-0.137504
72	A2A8Z1	S1-S3	0.0382703	0.546467	0.999993	protein.linear.MS1.MS2	PSSS2	0	-0.516015
73	A2A8Z1	S1-S4	0.00796316	0.899698	0.999993	protein.linear.MS1.MS2	PSSS2	0	-1.44201
74	A2A8Z1	S1-S5	-0.0603761	0.344676	0.999993	protein.linear.MS1.MS2	PSSS2	0	-3.32954
75	A2A8Z1	S2-S3	0.0164852	0.79428	0.999993	protein.linear.MS1.MS2	PSSS2	0	-0.378512
76	A2A8Z1	S2-S4	-0.013822	0.826893	0.999993	protein.linear.MS1.MS2	PSSS2	0	-1.30451
77	A2A8Z1	S2-S5	-0.0821613	0.202703	0.999993	protein.linear.MS1.MS2	PSSS2	0	-3.19204
78	A2A8Z1	S3-S4	-0.0303072	0.632363	0.999993	protein.linear.MS1.MS2	PSSS2	0	-0.925999
79	A2A8Z1	S3-S5	-0.0986465	0.129485	0.999993	protein.linear.MS1.MS2	PSSS2	0	-2.81352
80	A2A8Z1	S4-S5	-0.0683393	0.286311	0.999993	protein.linear.MS1.MS2	PSSS2	0	-1.88753
81	A2A9Q0	S1-S2	0.147214	0.447962	0.999993	protein.linear.MS1.MS2	PSSS2	0	-0.137504
82	A2A9Q0	S1-S3	-0.108708	0.573979	0.999993	protein.linear.MS1.MS2	PSSS2	0	-0.516015
83	A2A9Q0	S1-S4	-0.0748917	0.697915	0.999993	protein.linear.MS1.MS2	PSSS2	0	-1.44201
84	A2A9Q0	S1-S5	0.369836	0.0660267	0.999993	protein.linear.MS1.MS2	PSSS2	0	-3.32954
85	A2A9Q0	S2-S3	-0.255922	0.193486	0.999993	protein.linear.MS1.MS2	PSSS2	0	-0.378512
86	A2A9Q0	S2-S4	-0.222106	0.256617	0.999993	protein.linear.MS1.MS2	PSSS2	0	-1.30451
87	A2A9Q0	S2-S5	0.222622	0.255549	0.999993	protein.linear.MS1.MS2	PSSS2	0	-3.19204
88	A2A9Q0	S3-S4	0.0338159	0.860668	0.999993	protein.linear.MS1.MS2	PSSS2	0	-0.925999
89	A2A9Q0	S3-S5	0.478543	0.0205136	0.782012	protein.linear.MS1.MS2	PSSS2	0	-2.81352
90	A2A9Q0	S4-S5	0.444727	0.0298694	0.877763	protein.linear.MS1.MS2	PSSS2	0	-1.88753
91	A2AAJ9	S1-S2	-0.0257495	0.906068	0.999993	protein.linear.MS1.MS2	PSSS2	0	-0.137504
92	A2AAJ9	S1-S3	-0.0602607	0.782602	0.999993	protein.linear.MS1.MS2	PSSS2	0	-0.516015
93	A2AAJ9	S1-S4	0.0819493	0.707711	0.999993	protein.linear.MS1.MS2	PSSS2	0	-1.44201
94	A2AAJ9	S1-S5	-0.096202	0.660051	0.999993	protein.linear.MS1.MS2	PSSS2	0	-3.32954
95	A2AAJ9	S2-S3	-0.0345112	0.874356	0.999993	protein.linear.MS1.MS2	PSSS2	0	-0.378512
96	A2AAJ9	S2-S4	0.107699	0.622648	0.999993	protein.linear.MS1.MS2	PSSS2	0	-1.30451
97	A2AAJ9	S2-S5	-0.0704525	0.747087	0.999993	protein.linear.MS1.MS2	PSSS2	0	-3.19204
98	A2AAJ9	S3-S4	0.14221	0.516784	0.999993	protein.linear.MS1.MS2	PSSS2	0	-0.925999
99	A2AAJ9	S3-S5	-0.0359414	0.869199	0.999993	protein.linear.MS1.MS2	PSSS2	0	-2.81352
100	A2AAJ9	S4-S5	-0.178151	0.418105	0.999993	protein.linear.MS1.MS2	PSSS2	0	-1.88753
101	A2ADY9	S1-S2	0.103391	0.0306807	0.88676	protein.linear.MS1.MS2	PSSS2	0	-0.137504
102	A2ADY9	S1-S3	0.0651857	0.158152	0.999993	protein.linear.MS1.MS2	PSSS2	0	-0.516015
103	A2ADY9	S1-S4	0.0674588	0.144843	0.999993	protein.linear.MS1.MS2	PSSS2	0	-1.44201
104	A2ADY9	S1-S5	0.0630636	0.171461	0.999993	protein.linear.MS1.MS2	PSSS2	0	-3.32954
105	A2ADY9	S2-S3	-0.0382052	0.400351	0.999993	protein.linear.MS1.MS2	PSSS2	0	-0.378512
106	A2ADY9	S2-S4	-0.0359321	0.428493	0.999993	protein.linear.MS1.MS2	PSSS2	0	-1.30451
107	A2ADY9	S2-S5	-0.0403273	0.375184	0.999993	protein.linear.MS1.MS2	PSSS2	0	-3.19204
108	A2ADY9	S3-S4	0.0022731	0.959732	0.999993	protein.linear.MS1.MS2	PSSS2	0	-0.925999
109	A2ADY9	S3-S5	-0.00212211	0.962404	0.999993	protein.linear.MS1.MS2	PSSS2	0	-2.81352
110	A2ADY9	S4-S5	-0.00439521	0.922236	0.999993	protein.linear.MS1.MS2	PSSS2	0	-1.88753
111	A2AG50	S1-S2	0.0192862	0.807999	0.999993	protein.linear.MS1.MS2	PSSS2	0	-0.137504
112	A2AG50	S1-S3	-0.0261798	0.741658	0.999993	protein.linear.MS1.MS2	PSSS2	0	-0.516015
113	A2AG50	S1-S4	-0.0498989	0.531275	0.999993	protein.linear.MS1.MS2	PSSS2	0	-1.44201
114	A2AG50	S1-S5	-0.0325831	0.681821	0.999993	protein.linear.MS1.MS2	PSSS2	0	-3.32954
115	A2AG50	S2-S3	-0.045466	0.56805	0.999993	protein.linear.MS1.MS2	PSSS2	0	-0.378512
116	A2AG50	S2-S4	-0.0691851	0.387534	0.999993	protein.linear.MS1.MS2	PSSS2	0	-1.30451
117	A2AG50	S2-S5	-0.0518693	0.515354	0.999993	protein.linear.MS1.MS2	PSSS2	0	-3.19204
118	A2AG50	S3-S4	-0.0237191	0.765132	0.999993	protein.linear.MS1.MS2	PSSS2	0	-0.925999
119	A2AG50	S3-S5	-0.00640334	0.935651	0.999993	protein.linear.MS1.MS2	PSSS2	0	-2.81352
120	A2AG50	S4-S5	0.0173158	0.827263	0.999993	protein.linear.MS1.MS2	PSSS2	0	-1.88753
121	A2AGT5;A2AGT5-3	S1-S2	0.010999	0.793838	0.999993	protein.linear.MS1.MS2	PSSS2	0	-0.137504
122	A2AGT5;A2AGT5-3	S1-S3	0.0131614	0.754593	0.999993	protein.linear.MS1.MS2	PSSS2	0	-0.516015
123	A2AGT5;A2AGT5-3	S1-S4	-0.0104023	0.804773	0.999993	protein.linear.MS1.MS2	PSSS2	0	-1.44201
124	A2AGT5;A2AGT5-3	S1-S5	0.0411772	0.333282	0.999993	protein.linear.MS1.MS2	PSSS2	0	-3.32954
125	A2AGT5;A2AGT5-3	S2-S3	0.0021624	0.958991	0.999993	protein.linear.MS1.MS2	PSSS2	0	-0.378512
126	A2AGT5;A2AGT5-3	S2-S4	-0.0214013	0.611976	0.999993	protein.linear.MS1.MS2	PSSS2	0	-1.30451
127	A2AGT5;A2AGT5-3	S2-S5	0.0301782	0.475852	0.999993	protein.linear.MS1.MS2	PSSS2	0	-3.19204
128	A2AGT5;A2AGT5-3	S3-S4	-0.0235637	0.576761	0.999993	protein.linear.MS1.MS2	PSSS2	0	-0.925999
129	A2AGT5;A2AGT5-3	S3-S5	0.0280158	0.507657	0.999993	protein.linear.MS1.MS2	PSSS2	0	-2.81352
130	A2AGT5;A2AGT5-3	S4-S5	0.0515795	0.228609	0.999993	protein.linear.MS1.MS2	PSSS2	0	-1.88753
131	A2AH22;A2AH22-2;A2AH22-3;A2AH22-4;A2AH22-5;A2AH22-6;A2AH22-7	S1-S2	-0.0204037	0.872564	0.999993	protein.linear.MS1.MS2	PSSS2	0	-0.137504
132	A2AH22;A2AH22-2;A2AH22-3;A2AH22-4;A2AH22-5;A2AH22-6;A2AH22-7	S1-S3	0.155569	0.229768	0.999993	protein.linear.MS1.MS2	PSSS2	0	-0.516015
133	A2AH22;A2AH22-2;A2AH22-3;A2AH22-4;A2AH22-5;A2AH22-6;A2AH22-7	S1-S4	-0.122074	0.342629	0.999993	protein.linear.MS1.MS2	PSSS2	0	-1.44201
134	A2AH22;A2AH22-2;A2AH22-3;A2AH22-4;A2AH22-5;A2AH22-6;A2AH22-7	S1-S5	-0.0443023	0.727947	0.999993	protein.linear.MS1.MS2	PSSS2	0	-3.32954
135	A2AH22;A2AH22-2;A2AH22-3;A2AH22-4;A2AH22-5;A2AH22-6;A2AH22-7	S2-S3	0.175973	0.176465	0.999993	protein.linear.MS1.MS2	PSSS2	0	-0.378512
136	A2AH22;A2AH22-2;A2AH22-3;A2AH22-4;A2AH22-5;A2AH22-6;A2AH22-7	S2-S4	-0.10167	0.427703	0.999993	protein.linear.MS1.MS2	PSSS2	0	-1.30451
137	A2AH22;A2AH22-2;A2AH22-3;A2AH22-4;A2AH22-5;A2AH22-6;A2AH22-7	S2-S5	-0.0238986	0.85099	0.999993	protein.linear.MS1.MS2	PSSS2	0	-3.19204
138	A2AH22;A2AH22-2;A2AH22-3;A2AH22-4;A2AH22-5;A2AH22-6;A2AH22-7	S3-S4	-0.277643	0.0388593	0.943626	protein.linear.MS1.MS2	PSSS2	0	-0.925999
139	A2AH22;A2AH22-2;A2AH22-3;A2AH22-4;A2AH22-5;A2AH22-6;A2AH22-7	S3-S5	-0.199871	0.127167	0.999993	protein.linear.MS1.MS2	PSSS2	0	-2.81352
140	A2AH22;A2AH22-2;A2AH22-3;A2AH22-4;A2AH22-5;A2AH22-6;A2AH22-7	S4-S5	0.0777714	0.542718	0.999993	protein.linear.MS1.MS2	PSSS2	0	-1.88753
141	A2AHC3	S1-S2	0.0406777	0.608733	0.999993	protein.linear.MS1.MS2	PSSS2	0	-0.137504
142	A2AHC3	S1-S3	-0.00913969	0.908145	0.999993	protein.linear.MS1.MS2	PSSS2	0	-0.516015
143	A2AHC3	S1-S4	0.00455538	0.954136	0.999993	protein.linear.MS1.MS2	PSSS2	0	-1.44201
144	A2AHC3	S1-S5	-0.0463156	0.560395	0.999993	protein.linear.MS1.MS2	PSSS2	0	-3.32954
145	A2AHC3	S2-S3	-0.0498174	0.53141	0.999993	protein.linear.MS1.MS2	PSSS2	0	-0.378512
146	A2AHC3	S2-S4	-0.0361224	0.649197	0.999993	protein.linear.MS1.MS2	PSSS2	0	-1.30451
147	A2AHC3	S2-S5	-0.0869934	0.279246	0.999993	protein.linear.MS1.MS2	PSSS2	0	-3.19204
148	A2AHC3	S3-S4	0.0136951	0.86277	0.999993	protein.linear.MS1.MS2	PSSS2	0	-0.925999
149	A2AHC3	S3-S5	-0.0371759	0.639732	0.999993	protein.linear.MS1.MS2	PSSS2	0	-2.81352
150	A2AHC3	S4-S5	-0.050871	0.522852	0.999993	protein.linear.MS1.MS2	PSSS2	0	-1.88753
151	A2AIL4	S1-S2	-0.318303	0.0214161	0.791886	protein.linear.MS1.MS2	PSSS2	0	-0.137504
152	A2AIL4	S1-S3	-0.199631	0.133171	0.999993	protein.linear.MS1.MS2	PSSS2	0	-0.516015
153	A2AIL4	S1-S4	-0.211692	0.112515	0.999993	protein.linear.MS1.MS2	PSSS2	0	-1.44201
154	A2AIL4	S1-S5	-0.345481	0.0135061	0.665358	protein.linear.MS1.MS2	PSSS2	0	-3.32954
155	A2AIL4	S2-S3	0.118672	0.363171	0.999993	protein.linear.MS1.MS2	PSSS2	0	-0.378512
156	A2AIL4	S2-S4	0.106612	0.413032	0.999993	protein.linear.MS1.MS2	PSSS2	0	-1.30451
157	A2AIL4	S2-S5	-0.0271773	0.833397	0.999993	protein.linear.MS1.MS2	PSSS2	0	-3.19204
158	A2AIL4	S3-S4	-0.0120608	0.925593	0.999993	protein.linear.MS1.MS2	PSSS2	0	-0.925999
159	A2AIL4	S3-S5	-0.14585	0.266259	0.999993	protein.linear.MS1.MS2	PSSS2	0	-2.81352
160	A2AIL4	S4-S5	-0.133789	0.30664	0.999993	protein.linear.MS1.MS2	PSSS2	0	-1.88753
161	A2AJA9	S1-S2	-0.0428121	0.557976	0.999993	protein.linear.MS1.MS2	PSSS2	0	-0.137504
162	A2AJA9	S1-S3	-0.0621498	0.397322	0.999993	protein.linear.MS1.MS2	PSSS2	0	-0.516015
163	A2AJA9	S1-S4	-0.0168542	0.816933	0.999993	protein.linear.MS1.MS2	PSSS2	0	-1.44201
164	A2AJA9	S1-S5	0.00591612	0.935198	0.999993	protein.linear.MS1.MS2	PSSS2	0	-3.32954
165	A2AJA9	S2-S3	-0.0193377	0.790589	0.999993	protein.linear.MS1.MS2	PSSS2	0	-0.378512
166	A2AJA9	S2-S4	0.0259579	0.721693	0.999993	protein.linear.MS1.MS2	PSSS2	0	-1.30451
167	A2AJA9	S2-S5	0.0487282	0.505442	0.999993	protein.linear.MS1.MS2	PSSS2	0	-3.19204
168	A2AJA9	S3-S4	0.0452956	0.535578	0.999993	protein.linear.MS1.MS2	PSSS2	0	-0.925999
169	A2AJA9	S3-S5	0.0680659	0.354799	0.999993	protein.linear.MS1.MS2	PSSS2	0	-2.81352
170	A2AJA9	S4-S5	0.0227703	0.754605	0.999993	protein.linear.MS1.MS2	PSSS2	0	-1.88753
171	A2AJI0	S1-S2	-0.103959	0.182628	0.999993	protein.linear.MS1.MS2	PSSS2	0	-0.137504
172	A2AJI0	S1-S3	-0.0854116	0.270077	0.999993	protein.linear.MS1.MS2	PSSS2	0	-0.516015
173	A2AJI0	S1-S4	-0.172977	0.0325335	0.904751	protein.linear.MS1.MS2	PSSS2	0	-1.44201
174	A2AJI0	S1-S5	-0.0631575	0.411514	0.999993	protein.linear.MS1.MS2	PSSS2	0	-3.32954
175	A2AJI0	S2-S3	0.0185472	0.807947	0.999993	protein.linear.MS1.MS2	PSSS2	0	-0.378512
176	A2AJI0	S2-S4	-0.0690184	0.370272	0.999993	protein.linear.MS1.MS2	PSSS2	0	-1.30451
177	A2AJI0	S2-S5	0.0408014	0.593898	0.999993	protein.linear.MS1.MS2	PSSS2	0	-3.19204
178	A2AJI0	S3-S4	-0.0875657	0.25855	0.999993	protein.linear.MS1.MS2	PSSS2	0	-0.925999
179	A2AJI0	S3-S5	0.0222542	0.770622	0.999993	protein.linear.MS1.MS2	PSSS2	0	-2.81352
180	A2AJI0	S4-S5	0.10982	0.160238	0.999993	protein.linear.MS1.MS2	PSSS2	0	-1.88753
181	A2ALS5;A2ALS5-2;A2ALS5-3	S1-S2	0.0262554	0.549582	0.999993	protein.linear.MS1.MS2	PSSS2	0	-0.137504
182	A2ALS5;A2ALS5-2;A2ALS5-3	S1-S3	0.0255832	0.559758	0.999993	protein.linear.MS1.MS2	PSSS2	0	-0.516015
183	A2ALS5;A2ALS5-2;A2ALS5-3	S1-S4	0.0526509	0.236423	0.999993	protein.linear.MS1.MS2	PSSS2	0	-1.44201
184	A2ALS5;A2ALS5-2;A2ALS5-3	S1-S5	0.0747817	0.0983622	0.999993	protein.linear.MS1.MS2	PSSS2	0	-3.32954
185	A2ALS5;A2ALS5-2;A2ALS5-3	S2-S3	-0.000672177	0.987721	0.999993	protein.linear.MS1.MS2	PSSS2	0	-0.378512
186	A2ALS5;A2ALS5-2;A2ALS5-3	S2-S4	0.0263956	0.547472	0.999993	protein.linear.MS1.MS2	PSSS2	0	-1.30451
187	A2ALS5;A2ALS5-2;A2ALS5-3	S2-S5	0.0485263	0.273907	0.999993	protein.linear.MS1.MS2	PSSS2	0	-3.19204
188	A2ALS5;A2ALS5-2;A2ALS5-3	S3-S4	0.0270677	0.537416	0.999993	protein.linear.MS1.MS2	PSSS2	0	-0.925999
189	A2ALS5;A2ALS5-2;A2ALS5-3	S3-S5	0.0491985	0.267516	0.999993	protein.linear.MS1.MS2	PSSS2	0	-2.81352
190	A2ALS5;A2ALS5-2;A2ALS5-3	S4-S5	0.0221308	0.613526	0.999993	protein.linear.MS1.MS2	PSSS2	0	-1.88753
191	A2ALU4;A2ALU4-2	S1-S2	-0.0263163	0.91421	0.999993	protein.linear.MS1.MS2	PSSS2	0	-0.137504
192	A2ALU4;A2ALU4-2	S1-S3	0.0680271	0.780824	0.999993	protein.linear.MS1.MS2	PSSS2	0	-0.516015
193	A2ALU4;A2ALU4-2	S1-S4	-0.23068	0.35032	0.999993	protein.linear.MS1.MS2	PSSS2	0	-1.44201
194	A2ALU4;A2ALU4-2	S1-S5	0.0213543	0.930336	0.999993	protein.linear.MS1.MS2	PSSS2	0	-3.32954
195	A2ALU4;A2ALU4-2	S2-S3	0.0943435	0.699842	0.999993	protein.linear.MS1.MS2	PSSS2	0	-0.378512
196	A2ALU4;A2ALU4-2	S2-S4	-0.204363	0.406888	0.999993	protein.linear.MS1.MS2	PSSS2	0	-1.30451
197	A2ALU4;A2ALU4-2	S2-S5	0.0476707	0.845329	0.999993	protein.linear.MS1.MS2	PSSS2	0	-3.19204
198	A2ALU4;A2ALU4-2	S3-S4	-0.298707	0.229922	0.999993	protein.linear.MS1.MS2	PSSS2	0	-0.925999
199	A2ALU4;A2ALU4-2	S3-S5	-0.0466728	0.848525	0.999993	protein.linear.MS1.MS2	PSSS2	0	-2.81352
200	A2ALU4;A2ALU4-2	S4-S5	0.252034	0.30855	0.999993	protein.linear.MS1.MS2	PSSS2	0	-1.88753
201	A2AMZ4	S1-S2	0.330569	0.0165045	0.723837	protein.linear.MS1.MS2	PSSS2	0	-0.137504
202	A2AMZ4	S1-S3	-0.0250002	0.845101	0.999993	protein.linear.MS1.MS2	PSSS2	0	-0.516015
203	A2AMZ4	S1-S4	-0.00832195	0.948124	0.999993	protein.linear.MS1.MS2	PSSS2	0	-1.44201
204	A2AMZ4	S1-S5	0.136458	0.292849	0.999993	protein.linear.MS1.MS2	PSSS2	0	-3.32954
205	A2AMZ4	S2-S3	-0.355569	0.0106955	0.606371	protein.linear.MS1.MS2	PSSS2	0	-0.378512
206	A2AMZ4	S2-S4	-0.338891	0.0143002	0.685867	protein.linear.MS1.MS2	PSSS2	0	-1.30451
207	A2AMZ4	S2-S5	-0.19411	0.140022	0.999993	protein.linear.MS1.MS2	PSSS2	0	-3.19204
208	A2AMZ4	S3-S4	0.0166783	0.896271	0.999993	protein.linear.MS1.MS2	PSSS2	0	-0.925999
209	A2AMZ4	S3-S5	0.161459	0.215793	0.999993	protein.linear.MS1.MS2	PSSS2	0	-2.81352
210	A2AMZ4	S4-S5	0.14478	0.265233	0.999993	protein.linear.MS1.MS2	PSSS2	0	-1.88753
211	A2AN08;A2AN08-3;A2AN08-5	S1-S2	-0.0105085	0.734294	0.999993	protein.linear.MS1.MS2	PSSS2	0	-0.137504
212	A2AN08;A2AN08-3;A2AN08-5	S1-S3	-0.00624354	0.84003	0.999993	protein.linear.MS1.MS2	PSSS2	0	-0.516015
213	A2AN08;A2AN08-3;A2AN08-5	S1-S4	-0.0338968	0.280064	0.999993	protein.linear.MS1.MS2	PSSS2	0	-1.44201
214	A2AN08;A2AN08-3;A2AN08-5	S1-S5	-0.0359214	0.253186	0.999993	protein.linear.MS1.MS2	PSSS2	0	-3.32954
215	A2AN08;A2AN08-3;A2AN08-5	S2-S3	0.00426497	0.8903	0.999993	protein.linear.MS1.MS2	PSSS2	0	-0.378512
216	A2AN08;A2AN08-3;A2AN08-5	S2-S4	-0.0233883	0.452592	0.999993	protein.linear.MS1.MS2	PSSS2	0	-1.30451
217	A2AN08;A2AN08-3;A2AN08-5	S2-S5	-0.0254129	0.415031	0.999993	protein.linear.MS1.MS2	PSSS2	0	-3.19204
218	A2AN08;A2AN08-3;A2AN08-5	S3-S4	-0.0276533	0.375853	0.999993	protein.linear.MS1.MS2	PSSS2	0	-0.925999
219	A2AN08;A2AN08-3;A2AN08-5	S3-S5	-0.0296779	0.342632	0.999993	protein.linear.MS1.MS2	PSSS2	0	-2.81352
220	A2AN08;A2AN08-3;A2AN08-5	S4-S5	-0.00202461	0.947787	0.999993	protein.linear.MS1.MS2	PSSS2	0	-1.88753
221	A2AP18-2	S1-S2	0.00241858	0.984145	0.999993	protein.linear.MS1.MS2	PSSS2	0	-0.137504
222	A2AP18-2	S1-S3	0.0920979	0.452474	0.999993	protein.linear.MS1.MS2	PSSS2	0	-0.516015
223	A2AP18-2	S1-S4	0.0719264	0.556271	0.999993	protein.linear.MS1.MS2	PSSS2	0	-1.44201
224	A2AP18-2	S1-S5	0.00780075	0.948896	0.999993	protein.linear.MS1.MS2	PSSS2	0	-3.32954
225	A2AP18-2	S2-S3	0.0896793	0.464267	0.999993	protein.linear.MS1.MS2	PSSS2	0	-0.378512
226	A2AP18-2	S2-S4	0.0695078	0.569513	0.999993	protein.linear.MS1.MS2	PSSS2	0	-1.30451
227	A2AP18-2	S2-S5	0.00538217	0.964727	0.999993	protein.linear.MS1.MS2	PSSS2	0	-3.19204
228	A2AP18-2	S3-S4	-0.0201715	0.868405	0.999993	protein.linear.MS1.MS2	PSSS2	0	-0.925999
229	A2AP18-2	S3-S5	-0.0842972	0.491163	0.999993	protein.linear.MS1.MS2	PSSS2	0	-2.81352
230	A2AP18-2	S4-S5	-0.0641257	0.599549	0.999993	protein.linear.MS1.MS2	PSSS2	0	-1.88753
231	A2APV2-3	S1-S2	-0.0205275	0.748461	0.999993	protein.linear.MS1.MS2	PSSS2	0	-0.137504
232	A2APV2-3	S1-S3	-0.0340089	0.59607	0.999993	protein.linear.MS1.MS2	PSSS2	0	-0.516015
233	A2APV2-3	S1-S4	-0.0654198	0.312494	0.999993	protein.linear.MS1.MS2	PSSS2	0	-1.44201
234	A2APV2-3	S1-S5	-0.00666809	0.916941	0.999993	protein.linear.MS1.MS2	PSSS2	0	-3.32954
235	A2APV2-3	S2-S3	-0.0134814	0.833078	0.999993	protein.linear.MS1.MS2	PSSS2	0	-0.378512
236	A2APV2-3	S2-S4	-0.0448923	0.485275	0.999993	protein.linear.MS1.MS2	PSSS2	0	-1.30451
237	A2APV2-3	S2-S5	0.0138594	0.828474	0.999993	protein.linear.MS1.MS2	PSSS2	0	-3.19204
238	A2APV2-3	S3-S4	-0.0314108	0.624259	0.999993	protein.linear.MS1.MS2	PSSS2	0	-0.925999
239	A2APV2-3	S3-S5	0.0273408	0.669619	0.999993	protein.linear.MS1.MS2	PSSS2	0	-2.81352
240	A2APV2-3	S4-S5	0.0587517	0.363186	0.999993	protein.linear.MS1.MS2	PSSS2	0	-1.88753
241	A2APY7	S1-S2	-0.0697016	0.460888	0.999993	protein.linear.MS1.MS2	PSSS2	0	-0.137504
242	A2APY7	S1-S3	-0.0665151	0.481366	0.999993	protein.linear.MS1.MS2	PSSS2	0	-0.516015
243	A2APY7	S1-S4	0.021851	0.816058	0.999993	protein.linear.MS1.MS2	PSSS2	0	-1.44201
244	A2APY7	S1-S5	-0.0273239	0.771229	0.999993	protein.linear.MS1.MS2	PSSS2	0	-3.32954
245	A2APY7	S2-S3	0.0031865	0.972921	0.999993	protein.linear.MS1.MS2	PSSS2	0	-0.378512
246	A2APY7	S2-S4	0.0915526	0.33516	0.999993	protein.linear.MS1.MS2	PSSS2	0	-1.30451
247	A2APY7	S2-S5	0.0423777	0.652507	0.999993	protein.linear.MS1.MS2	PSSS2	0	-3.19204
248	A2APY7	S3-S4	0.0883661	0.351868	0.999993	protein.linear.MS1.MS2	PSSS2	0	-0.925999
249	A2APY7	S3-S5	0.0391912	0.676986	0.999993	protein.linear.MS1.MS2	PSSS2	0	-2.81352
250	A2APY7	S4-S5	-0.0491749	0.601642	0.999993	protein.linear.MS1.MS2	PSSS2	0	-1.88753
251	A2AQ19	S1-S2	-0.337418	0.0403553	0.948067	protein.linear.MS1.MS2	PSSS2	0	-0.137504
252	A2AQ19	S1-S3	-0.0234563	0.880396	0.999993	protein.linear.MS1.MS2	PSSS2	0	-0.516015
253	A2AQ19	S1-S4	-0.104746	0.503947	0.999993	protein.linear.MS1.MS2	PSSS2	0	-1.44201
254	A2AQ19	S1-S5	0.123948	0.430102	0.999993	protein.linear.MS1.MS2	PSSS2	0	-3.32954
255	A2AQ19	S2-S3	0.313962	0.0547879	0.999993	protein.linear.MS1.MS2	PSSS2	0	-0.378512
256	A2AQ19	S2-S4	0.232672	0.14624	0.999993	protein.linear.MS1.MS2	PSSS2	0	-1.30451
257	A2AQ19	S2-S5	0.461366	0.00711359	0.506951	protein.linear.MS1.MS2	PSSS2	0	-3.19204
258	A2AQ19	S3-S4	-0.0812901	0.603195	0.999993	protein.linear.MS1.MS2	PSSS2	0	-0.925999
259	A2AQ19	S3-S5	0.147404	0.349635	0.999993	protein.linear.MS1.MS2	PSSS2	0	-2.81352
260	A2AQ19	S4-S5	0.228694	0.1529	0.999993	protein.linear.MS1.MS2	PSSS2	0	-1.88753
261	A2AQ25	S1-S2	-0.0681974	0.125979	0.999993	protein.linear.MS1.MS2	PSSS2	0	-0.137504
262	A2AQ25	S1-S3	-0.0332131	0.445854	0.999993	protein.linear.MS1.MS2	PSSS2	0	-0.516015
263	A2AQ25	S1-S4	-0.0332464	0.445405	0.999993	protein.linear.MS1.MS2	PSSS2	0	-1.44201
264	A2AQ25	S1-S5	-0.00728862	0.866202	0.999993	protein.linear.MS1.MS2	PSSS2	0	-3.32954
265	A2AQ25	S2-S3	0.0349843	0.422347	0.999993	protein.linear.MS1.MS2	PSSS2	0	-0.378512
266	A2AQ25	S2-S4	0.034951	0.422783	0.999993	protein.linear.MS1.MS2	PSSS2	0	-1.30451
267	A2AQ25	S2-S5	0.0609088	0.169237	0.999993	protein.linear.MS1.MS2	PSSS2	0	-3.19204
268	A2AQ25	S3-S4	-3.33491e-05	0.999385	0.999993	protein.linear.MS1.MS2	PSSS2	0	-0.925999
269	A2AQ25	S3-S5	0.0259245	0.550664	0.999993	protein.linear.MS1.MS2	PSSS2	0	-2.81352
270	A2AQ25	S4-S5	0.0259578	0.550156	0.999993	protein.linear.MS1.MS2	PSSS2	0	-1.88753
271	A2AR02	S1-S2	-0.0137948	0.854871	0.999993	protein.linear.MS1.MS2	PSSS2	0	-0.137504
272	A2AR02	S1-S3	-0.0219043	0.771629	0.999993	protein.linear.MS1.MS2	PSSS2	0	-0.516015
273	A2AR02	S1-S4	-0.0172534	0.819093	0.999993	protein.linear.MS1.MS2	PSSS2	0	-1.44201
274	A2AR02	S1-S5	0.198908	0.014658	0.691701	protein.linear.MS1.MS2	PSSS2	0	-3.32954
275	A2AR02	S2-S3	-0.00810951	0.914348	0.999993	protein.linear.MS1.MS2	PSSS2	0	-0.378512
276	A2AR02	S2-S4	-0.0034587	0.963408	0.999993	protein.linear.MS1.MS2	PSSS2	0	-1.30451
277	A2AR02	S2-S5	0.212702	0.00974535	0.589671	protein.linear.MS1.MS2	PSSS2	0	-3.19204
278	A2AR02	S3-S4	0.00465081	0.95081	0.999993	protein.linear.MS1.MS2	PSSS2	0	-0.925999
279	A2AR02	S3-S5	0.220812	0.00764012	0.521987	protein.linear.MS1.MS2	PSSS2	0	-2.81352
280	A2AR02	S4-S5	0.216161	0.00878701	0.562602	protein.linear.MS1.MS2	PSSS2	0	-1.88753
281	A2ARP1;A2ARP1-2;A2ARP1-3	S1-S2	0.0198622	0.886054	0.999993	protein.linear.MS1.MS2	PSSS2	0	-0.137504
282	A2ARP1;A2ARP1-2;A2ARP1-3	S1-S3	0.0948601	0.496175	0.999993	protein.linear.MS1.MS2	PSSS2	0	-0.516015
283	A2ARP1;A2ARP1-2;A2ARP1-3	S1-S4	0.0248909	0.857504	0.999993	protein.linear.MS1.MS2	PSSS2	0	-1.44201
284	A2ARP1;A2ARP1-2;A2ARP1-3	S1-S5	-0.00759153	0.956312	0.999993	protein.linear.MS1.MS2	PSSS2	0	-3.32954
285	A2ARP1;A2ARP1-2;A2ARP1-3	S2-S3	0.0749979	0.589736	0.999993	protein.linear.MS1.MS2	PSSS2	0	-0.378512
286	A2ARP1;A2ARP1-2;A2ARP1-3	S2-S4	0.00502872	0.971052	0.999993	protein.linear.MS1.MS2	PSSS2	0	-1.30451
287	A2ARP1;A2ARP1-2;A2ARP1-3	S2-S5	-0.0274537	0.843028	0.999993	protein.linear.MS1.MS2	PSSS2	0	-3.19204
288	A2ARP1;A2ARP1-2;A2ARP1-3	S3-S4	-0.0699692	0.61475	0.999993	protein.linear.MS1.MS2	PSSS2	0	-0.925999
289	A2ARP1;A2ARP1-2;A2ARP1-3	S3-S5	-0.102452	0.462787	0.999993	protein.linear.MS1.MS2	PSSS2	0	-2.81352
290	A2ARP1;A2ARP1-2;A2ARP1-3	S4-S5	-0.0324825	0.814793	0.999993	protein.linear.MS1.MS2	PSSS2	0	-1.88753
291	A2ASQ1-2;A2ASQ1-3	S1-S2	-0.125321	0.162359	0.999993	protein.linear.MS1.MS2	PSSS2	0	-0.137504
292	A2ASQ1-2;A2ASQ1-3	S1-S3	0.0255739	0.770247	0.999993	protein.linear.MS1.MS2	PSSS2	0	-0.516015
293	A2ASQ1-2;A2ASQ1-3	S1-S4	-0.108622	0.223089	0.999993	protein.linear.MS1.MS2	PSSS2	0	-1.44201
294	A2ASQ1-2;A2ASQ1-3	S1-S5	0.0102974	0.906303	0.999993	protein.linear.MS1.MS2	PSSS2	0	-3.32954
295	A2ASQ1-2;A2ASQ1-3	S2-S3	0.150895	0.0960166	0.999993	protein.linear.MS1.MS2	PSSS2	0	-0.378512
296	A2ASQ1-2;A2ASQ1-3	S2-S4	0.0166996	0.848661	0.999993	protein.linear.MS1.MS2	PSSS2	0	-1.30451
297	A2ASQ1-2;A2ASQ1-3	S2-S5	0.135619	0.132117	0.999993	protein.linear.MS1.MS2	PSSS2	0	-3.19204
298	A2ASQ1-2;A2ASQ1-3	S3-S4	-0.134196	0.135995	0.999993	protein.linear.MS1.MS2	PSSS2	0	-0.925999
299	A2ASQ1-2;A2ASQ1-3	S3-S5	-0.0152765	0.86141	0.999993	protein.linear.MS1.MS2	PSSS2	0	-2.81352
300	A2ASQ1-2;A2ASQ1-3	S4-S5	0.118919	0.183847	0.999993	protein.linear.MS1.MS2	PSSS2	0	-1.88753
301	A2ASS6	S1-S2	0.0185088	0.86759	0.999993	protein.linear.MS1.MS2	PSSS2	0	-0.137504
302	A2ASS6	S1-S3	0.164148	0.149828	0.999993	protein.linear.MS1.MS2	PSSS2	0	-0.516015
303	A2ASS6	S1-S4	0.124351	0.269963	0.999993	protein.linear.MS1.MS2	PSSS2	0	-1.44201
304	A2ASS6	S1-S5	0.205886	0.0749667	0.999993	protein.linear.MS1.MS2	PSSS2	0	-3.32954
305	A2ASS6	S2-S3	0.145639	0.198868	0.999993	protein.linear.MS1.MS2	PSSS2	0	-0.378512
306	A2ASS6	S2-S4	0.105842	0.345721	0.999993	protein.linear.MS1.MS2	PSSS2	0	-1.30451
307	A2ASS6	S2-S5	0.187377	0.102803	0.999993	protein.linear.MS1.MS2	PSSS2	0	-3.19204
308	A2ASS6	S3-S4	-0.0397973	0.72033	0.999993	protein.linear.MS1.MS2	PSSS2	0	-0.925999
309	A2ASS6	S3-S5	0.0417375	0.707354	0.999993	protein.linear.MS1.MS2	PSSS2	0	-2.81352
310	A2ASS6	S4-S5	0.0815348	0.46557	0.999993	protein.linear.MS1.MS2	PSSS2	0	-1.88753
311	A2ASZ8-5	S1-S2	0.301972	0.0378035	0.942293	protein.linear.MS1.MS2	PSSS2	0	-0.137504
312	A2ASZ8-5	S1-S3	0.248859	0.0817182	0.999993	protein.linear.MS1.MS2	PSSS2	0	-0.516015
313	A2ASZ8-5	S1-S4	0.238556	0.0941832	0.999993	protein.linear.MS1.MS2	PSSS2	0	-1.44201
314	A2ASZ8-5	S1-S5	0.151471	0.277762	0.999993	protein.linear.MS1.MS2	PSSS2	0	-3.32954
315	A2ASZ8-5	S2-S3	-0.0531135	0.699762	0.999993	protein.linear.MS1.MS2	PSSS2	0	-0.378512
316	A2ASZ8-5	S2-S4	-0.0634169	0.645458	0.999993	protein.linear.MS1.MS2	PSSS2	0	-1.30451
317	A2ASZ8-5	S2-S5	-0.150501	0.280762	0.999993	protein.linear.MS1.MS2	PSSS2	0	-3.19204
318	A2ASZ8-5	S3-S4	-0.0103034	0.940257	0.999993	protein.linear.MS1.MS2	PSSS2	0	-0.925999
319	A2ASZ8-5	S3-S5	-0.0973875	0.481451	0.999993	protein.linear.MS1.MS2	PSSS2	0	-2.81352
320	A2ASZ8-5	S4-S5	-0.0870841	0.528507	0.999993	protein.linear.MS1.MS2	PSSS2	0	-1.88753
321	A2AWA9	S1-S2	0.0338313	0.512486	0.999993	protein.linear.MS1.MS2	PSSS2	0	-0.137504
322	A2AWA9	S1-S3	0.0212059	0.680406	0.999993	protein.linear.MS1.MS2	PSSS2	0	-0.516015
323	A2AWA9	S1-S4	0.0545488	0.295078	0.999993	protein.linear.MS1.MS2	PSSS2	0	-1.44201
324	A2AWA9	S1-S5	0.0838477	0.113998	0.999993	protein.linear.MS1.MS2	PSSS2	0	-3.32954
325	A2AWA9	S2-S3	-0.0126254	0.806006	0.999993	protein.linear.MS1.MS2	PSSS2	0	-0.378512
326	A2AWA9	S2-S4	0.0207174	0.687345	0.999993	protein.linear.MS1.MS2	PSSS2	0	-1.30451
327	A2AWA9	S2-S5	0.0500163	0.33597	0.999993	protein.linear.MS1.MS2	PSSS2	0	-3.19204
328	A2AWA9	S3-S4	0.0333428	0.518528	0.999993	protein.linear.MS1.MS2	PSSS2	0	-0.925999
329	A2AWA9	S3-S5	0.0626417	0.231238	0.999993	protein.linear.MS1.MS2	PSSS2	0	-2.81352
330	A2AWA9	S4-S5	0.0292989	0.570037	0.999993	protein.linear.MS1.MS2	PSSS2	0	-1.88753
331	A2AWL7;A2AWL7-2;A2AWL7-3	S1-S2	-0.140471	0.287353	0.999993	protein.linear.MS1.MS2	PSSS2	0	-0.137504
332	A2AWL7;A2AWL7-2;A2AWL7-3	S1-S3	-0.0965253	0.461333	0.999993	protein.linear.MS1.MS2	PSSS2	0	-0.516015
333	A2AWL7;A2AWL7-2;A2AWL7-3	S1-S4	-0.192978	0.148811	0.999993	protein.linear.MS1.MS2	PSSS2	0	-1.44201
334	A2AWL7;A2AWL7-2;A2AWL7-3	S1-S5	-0.199286	0.136645	0.999993	protein.linear.MS1.MS2	PSSS2	0	-3.32954
335	A2AWL7;A2AWL7-2;A2AWL7-3	S2-S3	0.0439459	0.735945	0.999993	protein.linear.MS1.MS2	PSSS2	0	-0.378512
336	A2AWL7;A2AWL7-2;A2AWL7-3	S2-S4	-0.0525063	0.687191	0.999993	protein.linear.MS1.MS2	PSSS2	0	-1.30451
337	A2AWL7;A2AWL7-2;A2AWL7-3	S2-S5	-0.0588144	0.652127	0.999993	protein.linear.MS1.MS2	PSSS2	0	-3.19204
338	A2AWL7;A2AWL7-2;A2AWL7-3	S3-S4	-0.0964523	0.461668	0.999993	protein.linear.MS1.MS2	PSSS2	0	-0.925999
339	A2AWL7;A2AWL7-2;A2AWL7-3	S3-S5	-0.10276	0.433321	0.999993	protein.linear.MS1.MS2	PSSS2	0	-2.81352
340	A2AWL7;A2AWL7-2;A2AWL7-3	S4-S5	-0.00630803	0.961338	0.999993	protein.linear.MS1.MS2	PSSS2	0	-1.88753
341	A2AWP8;A2AWP8-2;A2AWP8-3;A2AWP8-4	S1-S2	-0.249495	0.0181847	0.757613	protein.linear.MS1.MS2	PSSS2	0	-0.137504
342	A2AWP8;A2AWP8-2;A2AWP8-3;A2AWP8-4	S1-S3	-0.0730006	0.460443	0.999993	protein.linear.MS1.MS2	PSSS2	0	-0.516015
343	A2AWP8;A2AWP8-2;A2AWP8-3;A2AWP8-4	S1-S4	0.0199235	0.83933	0.999993	protein.linear.MS1.MS2	PSSS2	0	-1.44201
344	A2AWP8;A2AWP8-2;A2AWP8-3;A2AWP8-4	S1-S5	-0.160483	0.113624	0.999993	protein.linear.MS1.MS2	PSSS2	0	-3.32954
345	A2AWP8;A2AWP8-2;A2AWP8-3;A2AWP8-4	S2-S3	0.176494	0.0838192	0.999993	protein.linear.MS1.MS2	PSSS2	0	-0.378512
346	A2AWP8;A2AWP8-2;A2AWP8-3;A2AWP8-4	S2-S4	0.269418	0.0116165	0.625525	protein.linear.MS1.MS2	PSSS2	0	-1.30451
347	A2AWP8;A2AWP8-2;A2AWP8-3;A2AWP8-4	S2-S5	0.0890114	0.369715	0.999993	protein.linear.MS1.MS2	PSSS2	0	-3.19204
348	A2AWP8;A2AWP8-2;A2AWP8-3;A2AWP8-4	S3-S4	0.0929241	0.349485	0.999993	protein.linear.MS1.MS2	PSSS2	0	-0.925999
349	A2AWP8;A2AWP8-2;A2AWP8-3;A2AWP8-4	S3-S5	-0.0874826	0.377828	0.999993	protein.linear.MS1.MS2	PSSS2	0	-2.81352
350	A2AWP8;A2AWP8-2;A2AWP8-3;A2AWP8-4	S4-S5	-0.180407	0.0776631	0.999993	protein.linear.MS1.MS2	PSSS2	0	-1.88753
351	A2BDX3	S1-S2	0.0146864	0.84009	0.999993	protein.linear.MS1.MS2	PSSS2	0	-0.137504
352	A2BDX3	S1-S3	-0.00619377	0.932155	0.999993	protein.linear.MS1.MS2	PSSS2	0	-0.516015
353	A2BDX3	S1-S4	-0.0028477	0.968775	0.999993	protein.linear.MS1.MS2	PSSS2	0	-1.44201
354	A2BDX3	S1-S5	0.0856919	0.246925	0.999993	protein.linear.MS1.MS2	PSSS2	0	-3.32954
355	A2BDX3	S2-S3	-0.0208802	0.774324	0.999993	protein.linear.MS1.MS2	PSSS2	0	-0.378512
356	A2BDX3	S2-S4	-0.0175341	0.809671	0.999993	protein.linear.MS1.MS2	PSSS2	0	-1.30451
357	A2BDX3	S2-S5	0.0710055	0.334797	0.999993	protein.linear.MS1.MS2	PSSS2	0	-3.19204
358	A2BDX3	S3-S4	0.00334607	0.963315	0.999993	protein.linear.MS1.MS2	PSSS2	0	-0.925999
359	A2BDX3	S3-S5	0.0918857	0.21555	0.999993	protein.linear.MS1.MS2	PSSS2	0	-2.81352
360	A2BDX3	S4-S5	0.0885396	0.232095	0.999993	protein.linear.MS1.MS2	PSSS2	0	-1.88753
361	A2BH40	S1-S2	-0.0773	0.506198	0.999993	protein.linear.MS1.MS2	PSSS2	0	-0.137504
362	A2BH40	S1-S3	0.0853612	0.463439	0.999993	protein.linear.MS1.MS2	PSSS2	0	-0.516015
363	A2BH40	S1-S4	0.249361	0.041065	0.951155	protein.linear.MS1.MS2	PSSS2	0	-1.44201
364	A2BH40	S1-S5	0.395796	0.00243901	0.270746	protein.linear.MS1.MS2	PSSS2	0	-3.32954
365	A2BH40	S2-S3	0.162661	0.169725	0.999993	protein.linear.MS1.MS2	PSSS2	0	-0.378512
366	A2BH40	S2-S4	0.326661	0.00966475	0.588216	protein.linear.MS1.MS2	PSSS2	0	-1.30451
367	A2BH40	S2-S5	0.473096	0.000503479	0.0812781	protein.linear.MS1.MS2	PSSS2	0	-3.19204
368	A2BH40	S3-S4	0.164	0.166403	0.999993	protein.linear.MS1.MS2	PSSS2	0	-0.925999
369	A2BH40	S3-S5	0.310435	0.0132284	0.660277	protein.linear.MS1.MS2	PSSS2	0	-2.81352
370	A2BH40	S4-S5	0.146435	0.214374	0.999993	protein.linear.MS1.MS2	PSSS2	0	-1.88753
371	A2CG49;A2CG49-2;A2CG49-7	S1-S2	0.0152028	0.824692	0.999993	protein.linear.MS1.MS2	PSSS2	0	-0.137504
372	A2CG49;A2CG49-2;A2CG49-7	S1-S3	-0.0357987	0.602968	0.999993	protein.linear.MS1.MS2	PSSS2	0	-0.516015
373	A2CG49;A2CG49-2;A2CG49-7	S1-S4	0.0138279	0.840305	0.999993	protein.linear.MS1.MS2	PSSS2	0	-1.44201
374	A2CG49;A2CG49-2;A2CG49-7	S1-S5	-0.0367798	0.593141	0.999993	protein.linear.MS1.MS2	PSSS2	0	-3.32954
375	A2CG49;A2CG49-2;A2CG49-7	S2-S3	-0.0510015	0.460257	0.999993	protein.linear.MS1.MS2	PSSS2	0	-0.378512
376	A2CG49;A2CG49-2;A2CG49-7	S2-S4	-0.00137486	0.984007	0.999993	protein.linear.MS1.MS2	PSSS2	0	-1.30451
377	A2CG49;A2CG49-2;A2CG49-7	S2-S5	-0.0519826	0.451794	0.999993	protein.linear.MS1.MS2	PSSS2	0	-3.19204
378	A2CG49;A2CG49-2;A2CG49-7	S3-S4	0.0496267	0.472275	0.999993	protein.linear.MS1.MS2	PSSS2	0	-0.925999
379	A2CG49;A2CG49-2;A2CG49-7	S3-S5	-0.000981067	0.988588	0.999993	protein.linear.MS1.MS2	PSSS2	0	-2.81352
380	A2CG49;A2CG49-2;A2CG49-7	S4-S5	-0.0506077	0.46368	0.999993	protein.linear.MS1.MS2	PSSS2	0	-1.88753
381	A2RSJ4	S1-S2	0.0354801	0.572806	0.999993	protein.linear.MS1.MS2	PSSS2	0	-0.137504
382	A2RSJ4	S1-S3	-0.00896053	0.88632	0.999993	protein.linear.MS1.MS2	PSSS2	0	-0.516015
383	A2RSJ4	S1-S4	0.0593867	0.348686	0.999993	protein.linear.MS1.MS2	PSSS2	0	-1.44201
384	A2RSJ4	S1-S5	0.0485747	0.441688	0.999993	protein.linear.MS1.MS2	PSSS2	0	-3.32954
385	A2RSJ4	S2-S3	-0.0444406	0.480978	0.999993	protein.linear.MS1.MS2	PSSS2	0	-0.378512
386	A2RSJ4	S2-S4	0.0239066	0.703341	0.999993	protein.linear.MS1.MS2	PSSS2	0	-1.30451
387	A2RSJ4	S2-S5	0.0130946	0.83456	0.999993	protein.linear.MS1.MS2	PSSS2	0	-3.19204
388	A2RSJ4	S3-S4	0.0683472	0.282507	0.999993	protein.linear.MS1.MS2	PSSS2	0	-0.925999
389	A2RSJ4	S3-S5	0.0575352	0.363593	0.999993	protein.linear.MS1.MS2	PSSS2	0	-2.81352
390	A2RSJ4	S4-S5	-0.010812	0.863059	0.999993	protein.linear.MS1.MS2	PSSS2	0	-1.88753
391	A2RT62	S1-S2	0.0922962	0.297786	0.999993	protein.linear.MS1.MS2	PSSS2	0	-0.137504
392	A2RT62	S1-S3	0.0812072	0.358134	0.999993	protein.linear.MS1.MS2	PSSS2	0	-0.516015
393	A2RT62	S1-S4	0.0592734	0.500253	0.999993	protein.linear.MS1.MS2	PSSS2	0	-1.44201
394	A2RT62	S1-S5	0.0682096	0.438766	0.999993	protein.linear.MS1.MS2	PSSS2	0	-3.32954
395	A2RT62	S2-S3	-0.011089	0.899083	0.999993	protein.linear.MS1.MS2	PSSS2	0	-0.378512
396	A2RT62	S2-S4	-0.0330228	0.70613	0.999993	protein.linear.MS1.MS2	PSSS2	0	-1.30451
397	A2RT62	S2-S5	-0.0240866	0.783119	0.999993	protein.linear.MS1.MS2	PSSS2	0	-3.19204
398	A2RT62	S3-S4	-0.0219338	0.802049	0.999993	protein.linear.MS1.MS2	PSSS2	0	-0.925999
399	A2RT62	S3-S5	-0.0129976	0.881841	0.999993	protein.linear.MS1.MS2	PSSS2	0	-2.81352
400	A2RT62	S4-S5	0.00893621	0.918593	0.999993	protein.linear.MS1.MS2	PSSS2	0	-1.88753
401	A2RTL5	S1-S2	0.2412	0.142848	0.999993	protein.linear.MS1.MS2	PSSS2	0	-0.137504
402	A2RTL5	S1-S3	0.317098	0.05866	0.999993	protein.linear.MS1.MS2	PSSS2	0	-0.516015
403	A2RTL5	S1-S4	0.150359	0.353042	0.999993	protein.linear.MS1.MS2	PSSS2	0	-1.44201
404	A2RTL5	S1-S5	0.115054	0.475309	0.999993	protein.linear.MS1.MS2	PSSS2	0	-3.32954
405	A2RTL5	S2-S3	0.0758984	0.636464	0.999993	protein.linear.MS1.MS2	PSSS2	0	-0.378512
406	A2RTL5	S2-S4	-0.090841	0.572068	0.999993	protein.linear.MS1.MS2	PSSS2	0	-1.30451
407	A2RTL5	S2-S5	-0.126146	0.434409	0.999993	protein.linear.MS1.MS2	PSSS2	0	-3.19204
408	A2RTL5	S3-S4	-0.166739	0.304267	0.999993	protein.linear.MS1.MS2	PSSS2	0	-0.925999
409	A2RTL5	S3-S5	-0.202044	0.215999	0.999993	protein.linear.MS1.MS2	PSSS2	0	-2.81352
410	A2RTL5	S4-S5	-0.0353049	0.8256	0.999993	protein.linear.MS1.MS2	PSSS2	0	-1.88753
411	A3KFX0	S1-S2	-0.0573614	0.662571	0.999993	protein.linear.MS1.MS2	PSSS2	0	-0.137504
412	A3KFX0	S1-S3	-0.0130537	0.920715	0.999993	protein.linear.MS1.MS2	PSSS2	0	-0.516015
413	A3KFX0	S1-S4	-0.018841	0.885784	0.999993	protein.linear.MS1.MS2	PSSS2	0	-1.44201
414	A3KFX0	S1-S5	0.128751	0.332014	0.999993	protein.linear.MS1.MS2	PSSS2	0	-3.32954
415	A3KFX0	S2-S3	0.0443076	0.735822	0.999993	protein.linear.MS1.MS2	PSSS2	0	-0.378512
416	A3KFX0	S2-S4	0.0385203	0.769196	0.999993	protein.linear.MS1.MS2	PSSS2	0	-1.30451
417	A3KFX0	S2-S5	0.186112	0.16615	0.999993	protein.linear.MS1.MS2	PSSS2	0	-3.19204
418	A3KFX0	S3-S4	-0.0057873	0.964799	0.999993	protein.linear.MS1.MS2	PSSS2	0	-0.925999
419	A3KFX0	S3-S5	0.141804	0.28654	0.999993	protein.linear.MS1.MS2	PSSS2	0	-2.81352
420	A3KFX0	S4-S5	0.147592	0.267893	0.999993	protein.linear.MS1.MS2	PSSS2	0	-1.88753
421	A3KMP2	S1-S2	0.00932011	0.965829	0.999993	protein.linear.MS1.MS2	PSSS2	0	-0.137504
422	A3KMP2	S1-S3	-0.119328	0.584783	0.999993	protein.linear.MS1.MS2	PSSS2	0	-0.516015
423	A3KMP2	S1-S4	0.244966	0.267689	0.999993	protein.linear.MS1.MS2	PSSS2	0	-1.44201
424	A3KMP2	S1-S5	0.18961	0.387981	0.999993	protein.linear.MS1.MS2	PSSS2	0	-3.32954
425	A3KMP2	S2-S3	-0.128648	0.556044	0.999993	protein.linear.MS1.MS2	PSSS2	0	-0.378512
426	A3KMP2	S2-S4	0.235645	0.285766	0.999993	protein.linear.MS1.MS2	PSSS2	0	-1.30451
427	A3KMP2	S2-S5	0.18029	0.411309	0.999993	protein.linear.MS1.MS2	PSSS2	0	-3.19204
428	A3KMP2	S3-S4	0.364293	0.105482	0.999993	protein.linear.MS1.MS2	PSSS2	0	-0.925999
429	A3KMP2	S3-S5	0.308938	0.165922	0.999993	protein.linear.MS1.MS2	PSSS2	0	-2.81352
430	A3KMP2	S4-S5	-0.0553553	0.799313	0.999993	protein.linear.MS1.MS2	PSSS2	0	-1.88753
431	A6H5Z3	S1-S2	-0.0813145	0.127586	0.999993	protein.linear.MS1.MS2	PSSS2	0	-0.137504
432	A6H5Z3	S1-S3	-0.0281285	0.588468	0.999993	protein.linear.MS1.MS2	PSSS2	0	-0.516015
433	A6H5Z3	S1-S4	-0.0139948	0.787199	0.999993	protein.linear.MS1.MS2	PSSS2	0	-1.44201
434	A6H5Z3	S1-S5	0.055668	0.289399	0.999993	protein.linear.MS1.MS2	PSSS2	0	-3.32954
435	A6H5Z3	S2-S3	0.053186	0.310845	0.999993	protein.linear.MS1.MS2	PSSS2	0	-0.378512
436	A6H5Z3	S2-S4	0.0673197	0.203025	0.999993	protein.linear.MS1.MS2	PSSS2	0	-1.30451
437	A6H5Z3	S2-S5	0.136982	0.0144562	0.687742	protein.linear.MS1.MS2	PSSS2	0	-3.19204
438	A6H5Z3	S3-S4	0.0141337	0.785142	0.999993	protein.linear.MS1.MS2	PSSS2	0	-0.925999
439	A6H5Z3	S3-S5	0.0837964	0.117012	0.999993	protein.linear.MS1.MS2	PSSS2	0	-2.81352
440	A6H5Z3	S4-S5	0.0696628	0.18837	0.999993	protein.linear.MS1.MS2	PSSS2	0	-1.88753
441	A6H630	S1-S2	-0.0265579	0.529691	0.999993	protein.linear.MS1.MS2	PSSS2	0	-0.137504
442	A6H630	S1-S3	-0.0286712	0.497819	0.999993	protein.linear.MS1.MS2	PSSS2	0	-0.516015
443	A6H630	S1-S4	-0.0468794	0.272254	0.999993	protein.linear.MS1.MS2	PSSS2	0	-1.44201
444	A6H630	S1-S5	-0.0168092	0.689906	0.999993	protein.linear.MS1.MS2	PSSS2	0	-3.32954
445	A6H630	S2-S3	-0.00211328	0.959914	0.999993	protein.linear.MS1.MS2	PSSS2	0	-0.378512
446	A6H630	S2-S4	-0.0203215	0.629877	0.999993	protein.linear.MS1.MS2	PSSS2	0	-1.30451
447	A6H630	S2-S5	0.00974868	0.816767	0.999993	protein.linear.MS1.MS2	PSSS2	0	-3.19204
448	A6H630	S3-S4	-0.0182083	0.665714	0.999993	protein.linear.MS1.MS2	PSSS2	0	-0.925999
449	A6H630	S3-S5	0.011862	0.778065	0.999993	protein.linear.MS1.MS2	PSSS2	0	-2.81352
450	A6H630	S4-S5	0.0300702	0.477336	0.999993	protein.linear.MS1.MS2	PSSS2	0	-1.88753
451	A6H6A9	S1-S2	-0.089294	0.328212	0.999993	protein.linear.MS1.MS2	PSSS2	0	-0.137504
452	A6H6A9	S1-S3	-0.0763805	0.401449	0.999993	protein.linear.MS1.MS2	PSSS2	0	-0.516015
453	A6H6A9	S1-S4	-0.0549448	0.544398	0.999993	protein.linear.MS1.MS2	PSSS2	0	-1.44201
454	A6H6A9	S1-S5	-0.0112137	0.901099	0.999993	protein.linear.MS1.MS2	PSSS2	0	-3.32954
455	A6H6A9	S2-S3	0.0129135	0.88621	0.999993	protein.linear.MS1.MS2	PSSS2	0	-0.378512
456	A6H6A9	S2-S4	0.0343492	0.703917	0.999993	protein.linear.MS1.MS2	PSSS2	0	-1.30451
457	A6H6A9	S2-S5	0.0780803	0.391242	0.999993	protein.linear.MS1.MS2	PSSS2	0	-3.19204
458	A6H6A9	S3-S4	0.0214357	0.812323	0.999993	protein.linear.MS1.MS2	PSSS2	0	-0.925999
459	A6H6A9	S3-S5	0.0651668	0.473009	0.999993	protein.linear.MS1.MS2	PSSS2	0	-2.81352
460	A6H6A9	S4-S5	0.043731	0.628891	0.999993	protein.linear.MS1.MS2	PSSS2	0	-1.88753
461	A6H6E9	S1-S2	-0.0120456	0.877401	0.999993	protein.linear.MS1.MS2	PSSS2	0	-0.137504
462	A6H6E9	S1-S3	-0.0258148	0.741217	0.999993	protein.linear.MS1.MS2	PSSS2	0	-0.516015
463	A6H6E9	S1-S4	-0.122204	0.128609	0.999993	protein.linear.MS1.MS2	PSSS2	0	-1.44201
464	A6H6E9	S1-S5	0.0658999	0.402769	0.999993	protein.linear.MS1.MS2	PSSS2	0	-3.32954
465	A6H6E9	S2-S3	-0.0137692	0.860042	0.999993	protein.linear.MS1.MS2	PSSS2	0	-0.378512
466	A6H6E9	S2-S4	-0.110158	0.168456	0.999993	protein.linear.MS1.MS2	PSSS2	0	-1.30451
467	A6H6E9	S2-S5	0.0779455	0.324053	0.999993	protein.linear.MS1.MS2	PSSS2	0	-3.19204
468	A6H6E9	S3-S4	-0.0963892	0.225612	0.999993	protein.linear.MS1.MS2	PSSS2	0	-0.925999
469	A6H6E9	S3-S5	0.0917147	0.248099	0.999993	protein.linear.MS1.MS2	PSSS2	0	-2.81352
470	A6H6E9	S4-S5	0.188104	0.024122	0.823509	protein.linear.MS1.MS2	PSSS2	0	-1.88753
471	A6X8Z5	S1-S2	-0.176878	0.328031	0.999993	protein.linear.MS1.MS2	PSSS2	0	-0.137504
472	A6X8Z5	S1-S3	-0.0575638	0.747596	0.999993	protein.linear.MS1.MS2	PSSS2	0	-0.516015
473	A6X8Z5	S1-S4	0.163547	0.364963	0.999993	protein.linear.MS1.MS2	PSSS2	0	-1.44201
474	A6X8Z5	S1-S5	0.0216231	0.903674	0.999993	protein.linear.MS1.MS2	PSSS2	0	-3.32954
475	A6X8Z5	S2-S3	0.119315	0.50659	0.999993	protein.linear.MS1.MS2	PSSS2	0	-0.378512
476	A6X8Z5	S2-S4	0.340425	0.0679609	0.999993	protein.linear.MS1.MS2	PSSS2	0	-1.30451
477	A6X8Z5	S2-S5	0.198501	0.273841	0.999993	protein.linear.MS1.MS2	PSSS2	0	-3.19204
478	A6X8Z5	S3-S4	0.221111	0.224544	0.999993	protein.linear.MS1.MS2	PSSS2	0	-0.925999
479	A6X8Z5	S3-S5	0.0791869	0.658362	0.999993	protein.linear.MS1.MS2	PSSS2	0	-2.81352
480	A6X8Z5	S4-S5	-0.141924	0.430588	0.999993	protein.linear.MS1.MS2	PSSS2	0	-1.88753
481	A7RDN6	S1-S2	0.168676	0.609134	0.999993	protein.linear.MS1.MS2	PSSS2	0	-0.137504
482	A7RDN6	S1-S3	0.169467	0.607467	0.999993	protein.linear.MS1.MS2	PSSS2	0	-0.516015
483	A7RDN6	S1-S4	0.661178	0.0551877	0.999993	protein.linear.MS1.MS2	PSSS2	0	-1.44201
484	A7RDN6	S1-S5	0.297007	0.37125	0.999993	protein.linear.MS1.MS2	PSSS2	0	-3.32954
485	A7RDN6	S2-S3	0.000791115	0.99808	0.999993	protein.linear.MS1.MS2	PSSS2	0	-0.378512
486	A7RDN6	S2-S4	0.492502	0.144975	0.999993	protein.linear.MS1.MS2	PSSS2	0	-1.30451
487	A7RDN6	S2-S5	0.128331	0.696864	0.999993	protein.linear.MS1.MS2	PSSS2	0	-3.19204
488	A7RDN6	S3-S4	0.491711	0.145588	0.999993	protein.linear.MS1.MS2	PSSS2	0	-0.925999
489	A7RDN6	S3-S5	0.12754	0.698634	0.999993	protein.linear.MS1.MS2	PSSS2	0	-2.81352
490	A7RDN6	S4-S5	-0.364171	0.275345	0.999993	protein.linear.MS1.MS2	PSSS2	0	-1.88753
491	B0F2B4	S1-S2	0.142182	0.516696	0.999993	protein.linear.MS1.MS2	PSSS2	0	-0.137504
492	B0F2B4	S1-S3	-0.100732	0.645062	0.999993	protein.linear.MS1.MS2	PSSS2	0	-0.516015
493	B0F2B4	S1-S4	-0.052404	0.810245	0.999993	protein.linear.MS1.MS2	PSSS2	0	-1.44201
494	B0F2B4	S1-S5	-0.119329	0.585698	0.999993	protein.linear.MS1.MS2	PSSS2	0	-3.32954
495	B0F2B4	S2-S3	-0.242914	0.272741	0.999993	protein.linear.MS1.MS2	PSSS2	0	-0.378512
496	B0F2B4	S2-S4	-0.194586	0.377043	0.999993	protein.linear.MS1.MS2	PSSS2	0	-1.30451
497	B0F2B4	S2-S5	-0.261511	0.238825	0.999993	protein.linear.MS1.MS2	PSSS2	0	-3.19204
498	B0F2B4	S3-S4	0.048328	0.824736	0.999993	protein.linear.MS1.MS2	PSSS2	0	-0.925999
499	B0F2B4	S3-S5	-0.0185969	0.932052	0.999993	protein.linear.MS1.MS2	PSSS2	0	-2.81352
500	B0F2B4	S4-S5	-0.0669249	0.759224	0.999993	protein.linear.MS1.MS2	PSSS2	0	-1.88753
501	B0V2N1;B0V2N1-3;B0V2N1-4;B0V2N1-6	S1-S2	0.00363579	0.966364	0.999993	protein.linear.MS1.MS2	PSSS2	0	-0.137504
502	B0V2N1;B0V2N1-3;B0V2N1-4;B0V2N1-6	S1-S3	0.0220002	0.798757	0.999993	protein.linear.MS1.MS2	PSSS2	0	-0.516015
503	B0V2N1;B0V2N1-3;B0V2N1-4;B0V2N1-6	S1-S4	0.0149948	0.861984	0.999993	protein.linear.MS1.MS2	PSSS2	0	-1.44201
504	B0V2N1;B0V2N1-3;B0V2N1-4;B0V2N1-6	S1-S5	0.0200465	0.816268	0.999993	protein.linear.MS1.MS2	PSSS2	0	-3.32954
505	B0V2N1;B0V2N1-3;B0V2N1-4;B0V2N1-6	S2-S3	0.0183644	0.831424	0.999993	protein.linear.MS1.MS2	PSSS2	0	-0.378512
506	B0V2N1;B0V2N1-3;B0V2N1-4;B0V2N1-6	S2-S4	0.011359	0.895208	0.999993	protein.linear.MS1.MS2	PSSS2	0	-1.30451
507	B0V2N1;B0V2N1-3;B0V2N1-4;B0V2N1-6	S2-S5	0.0164107	0.849113	0.999993	protein.linear.MS1.MS2	PSSS2	0	-3.19204
508	B0V2N1;B0V2N1-3;B0V2N1-4;B0V2N1-6	S3-S4	-0.00700545	0.935247	0.999993	protein.linear.MS1.MS2	PSSS2	0	-0.925999
509	B0V2N1;B0V2N1-3;B0V2N1-4;B0V2N1-6	S3-S5	-0.00195371	0.981922	0.999993	protein.linear.MS1.MS2	PSSS2	0	-2.81352
510	B0V2N1;B0V2N1-3;B0V2N1-4;B0V2N1-6	S4-S5	0.00505174	0.953279	0.999993	protein.linear.MS1.MS2	PSSS2	0	-1.88753
511	B1AR13	S1-S2	-0.0266214	0.780225	0.999993	protein.linear.MS1.MS2	PSSS2	0	-0.137504
512	B1AR13	S1-S3	0.0296343	0.756157	0.999993	protein.linear.MS1.MS2	PSSS2	0	-0.516015
513	B1AR13	S1-S4	-0.0405467	0.671256	0.999993	protein.linear.MS1.MS2	PSSS2	0	-1.44201
514	B1AR13	S1-S5	0.0363661	0.703326	0.999993	protein.linear.MS1.MS2	PSSS2	0	-3.32954
515	B1AR13	S2-S3	0.0562558	0.556789	0.999993	protein.linear.MS1.MS2	PSSS2	0	-0.378512
516	B1AR13	S2-S4	-0.0139253	0.883874	0.999993	protein.linear.MS1.MS2	PSSS2	0	-1.30451
517	B1AR13	S2-S5	0.0629875	0.511049	0.999993	protein.linear.MS1.MS2	PSSS2	0	-3.19204
518	B1AR13	S3-S4	-0.0701811	0.464598	0.999993	protein.linear.MS1.MS2	PSSS2	0	-0.925999
519	B1AR13	S3-S5	0.00673172	0.943698	0.999993	protein.linear.MS1.MS2	PSSS2	0	-2.81352
520	B1AR13	S4-S5	0.0769128	0.423505	0.999993	protein.linear.MS1.MS2	PSSS2	0	-1.88753
521	B1AS29	S1-S2	0.00489374	0.973308	0.999993	protein.linear.MS1.MS2	PSSS2	0	-0.137504
522	B1AS29	S1-S3	0.0385225	0.792425	0.999993	protein.linear.MS1.MS2	PSSS2	0	-0.516015
523	B1AS29	S1-S4	0.0990308	0.500816	0.999993	protein.linear.MS1.MS2	PSSS2	0	-1.44201
524	B1AS29	S1-S5	0.126992	0.389726	0.999993	protein.linear.MS1.MS2	PSSS2	0	-3.32954
525	B1AS29	S2-S3	0.0336288	0.818262	0.999993	protein.linear.MS1.MS2	PSSS2	0	-0.378512
526	B1AS29	S2-S4	0.094137	0.521982	0.999993	protein.linear.MS1.MS2	PSSS2	0	-1.30451
527	B1AS29	S2-S5	0.122098	0.407924	0.999993	protein.linear.MS1.MS2	PSSS2	0	-3.19204
528	B1AS29	S3-S4	0.0605082	0.679737	0.999993	protein.linear.MS1.MS2	PSSS2	0	-0.925999
529	B1AS29	S3-S5	0.088469	0.547103	0.999993	protein.linear.MS1.MS2	PSSS2	0	-2.81352
530	B1AS29	S4-S5	0.0279608	0.848454	0.999993	protein.linear.MS1.MS2	PSSS2	0	-1.88753
531	B1AVZ0	S1-S2	0.0238135	0.883723	0.999993	protein.linear.MS1.MS2	PSSS2	0	-0.137504
532	B1AVZ0	S1-S3	0.0474814	0.770767	0.999993	protein.linear.MS1.MS2	PSSS2	0	-0.516015
533	B1AVZ0	S1-S4	0.0219809	0.89261	0.999993	protein.linear.MS1.MS2	PSSS2	0	-1.44201
534	B1AVZ0	S1-S5	0.00942523	0.953829	0.999993	protein.linear.MS1.MS2	PSSS2	0	-3.32954
535	B1AVZ0	S2-S3	0.0236678	0.884429	0.999993	protein.linear.MS1.MS2	PSSS2	0	-0.378512
536	B1AVZ0	S2-S4	-0.00183257	0.991018	0.999993	protein.linear.MS1.MS2	PSSS2	0	-1.30451
537	B1AVZ0	S2-S5	-0.0143883	0.929574	0.999993	protein.linear.MS1.MS2	PSSS2	0	-3.19204
538	B1AVZ0	S3-S4	-0.0255004	0.875556	0.999993	protein.linear.MS1.MS2	PSSS2	0	-0.925999
539	B1AVZ0	S3-S5	-0.0380561	0.815277	0.999993	protein.linear.MS1.MS2	PSSS2	0	-2.81352
540	B1AVZ0	S4-S5	-0.0125557	0.938523	0.999993	protein.linear.MS1.MS2	PSSS2	0	-1.88753
541	B1AXH1	S1-S2	0.016234	0.875511	0.999993	protein.linear.MS1.MS2	PSSS2	0	-0.137504
542	B1AXH1	S1-S3	0.00927442	0.928669	0.999993	protein.linear.MS1.MS2	PSSS2	0	-0.516015
543	B1AXH1	S1-S4	0.0634658	0.542028	0.999993	protein.linear.MS1.MS2	PSSS2	0	-1.44201
544	B1AXH1	S1-S5	0.143516	0.176005	0.999993	protein.linear.MS1.MS2	PSSS2	0	-3.32954
545	B1AXH1	S2-S3	-0.00695961	0.946439	0.999993	protein.linear.MS1.MS2	PSSS2	0	-0.378512
546	B1AXH1	S2-S4	0.0472317	0.649297	0.999993	protein.linear.MS1.MS2	PSSS2	0	-1.30451
547	B1AXH1	S2-S5	0.127282	0.227834	0.999993	protein.linear.MS1.MS2	PSSS2	0	-3.19204
548	B1AXH1	S3-S4	0.0541913	0.60215	0.999993	protein.linear.MS1.MS2	PSSS2	0	-0.925999
549	B1AXH1	S3-S5	0.134241	0.204326	0.999993	protein.linear.MS1.MS2	PSSS2	0	-2.81352
550	B1AXH1	S4-S5	0.0800499	0.44311	0.999993	protein.linear.MS1.MS2	PSSS2	0	-1.88753
551	B1AXP6;B1AXP6-2;B1AXP6-3;B1AXP6-4	S1-S2	0.0130858	0.803767	0.999993	protein.linear.MS1.MS2	PSSS2	0	-0.137504
552	B1AXP6;B1AXP6-2;B1AXP6-3;B1AXP6-4	S1-S3	0.0191496	0.71639	0.999993	protein.linear.MS1.MS2	PSSS2	0	-0.516015
553	B1AXP6;B1AXP6-2;B1AXP6-3;B1AXP6-4	S1-S4	-0.0115178	0.826853	0.999993	protein.linear.MS1.MS2	PSSS2	0	-1.44201
554	B1AXP6;B1AXP6-2;B1AXP6-3;B1AXP6-4	S1-S5	-0.0248509	0.637706	0.999993	protein.linear.MS1.MS2	PSSS2	0	-3.32954
555	B1AXP6;B1AXP6-2;B1AXP6-3;B1AXP6-4	S2-S3	0.0060638	0.908278	0.999993	protein.linear.MS1.MS2	PSSS2	0	-0.378512
556	B1AXP6;B1AXP6-2;B1AXP6-3;B1AXP6-4	S2-S4	-0.0246036	0.641039	0.999993	protein.linear.MS1.MS2	PSSS2	0	-1.30451
557	B1AXP6;B1AXP6-2;B1AXP6-3;B1AXP6-4	S2-S5	-0.0379367	0.473867	0.999993	protein.linear.MS1.MS2	PSSS2	0	-3.19204
558	B1AXP6;B1AXP6-2;B1AXP6-3;B1AXP6-4	S3-S4	-0.0306674	0.561731	0.999993	protein.linear.MS1.MS2	PSSS2	0	-0.925999
559	B1AXP6;B1AXP6-2;B1AXP6-3;B1AXP6-4	S3-S5	-0.0440005	0.407203	0.999993	protein.linear.MS1.MS2	PSSS2	0	-2.81352
560	B1AXP6;B1AXP6-2;B1AXP6-3;B1AXP6-4	S4-S5	-0.0133332	0.800142	0.999993	protein.linear.MS1.MS2	PSSS2	0	-1.88753
561	B1AXV0	S1-S2	-0.373881	0.0483247	0.985011	protein.linear.MS1.MS2	PSSS2	0	-0.137504
562	B1AXV0	S1-S3	-0.253709	0.168986	0.999993	protein.linear.MS1.MS2	PSSS2	0	-0.516015
563	B1AXV0	S1-S4	-0.442399	0.0217647	0.797707	protein.linear.MS1.MS2	PSSS2	0	-1.44201
564	B1AXV0	S1-S5	-0.398738	0.036396	0.935388	protein.linear.MS1.MS2	PSSS2	0	-3.32954
565	B1AXV0	S2-S3	0.120172	0.506817	0.999993	protein.linear.MS1.MS2	PSSS2	0	-0.378512
566	B1AXV0	S2-S4	-0.0685175	0.70401	0.999993	protein.linear.MS1.MS2	PSSS2	0	-1.30451
567	B1AXV0	S2-S5	-0.0248568	0.890204	0.999993	protein.linear.MS1.MS2	PSSS2	0	-3.19204
568	B1AXV0	S3-S4	-0.188689	0.301182	0.999993	protein.linear.MS1.MS2	PSSS2	0	-0.925999
569	B1AXV0	S3-S5	-0.145029	0.424246	0.999993	protein.linear.MS1.MS2	PSSS2	0	-2.81352
570	B1AXV0	S4-S5	0.0436607	0.808507	0.999993	protein.linear.MS1.MS2	PSSS2	0	-1.88753
571	B1AY13	S1-S2	0.0159594	0.824875	0.999993	protein.linear.MS1.MS2	PSSS2	0	-0.137504
572	B1AY13	S1-S3	-0.0384396	0.595154	0.999993	protein.linear.MS1.MS2	PSSS2	0	-0.516015
573	B1AY13	S1-S4	-0.0206872	0.774335	0.999993	protein.linear.MS1.MS2	PSSS2	0	-1.44201
574	B1AY13	S1-S5	-0.00997439	0.889965	0.999993	protein.linear.MS1.MS2	PSSS2	0	-3.32954
575	B1AY13	S2-S3	-0.054399	0.453664	0.999993	protein.linear.MS1.MS2	PSSS2	0	-0.378512
576	B1AY13	S2-S4	-0.0366466	0.612322	0.999993	protein.linear.MS1.MS2	PSSS2	0	-1.30451
577	B1AY13	S2-S5	-0.0259338	0.719439	0.999993	protein.linear.MS1.MS2	PSSS2	0	-3.19204
578	B1AY13	S3-S4	0.0177524	0.805602	0.999993	protein.linear.MS1.MS2	PSSS2	0	-0.925999
579	B1AY13	S3-S5	0.0284652	0.693479	0.999993	protein.linear.MS1.MS2	PSSS2	0	-2.81352
580	B1AY13	S4-S5	0.0107128	0.881881	0.999993	protein.linear.MS1.MS2	PSSS2	0	-1.88753
581	B1AZA5	S1-S2	0.676475	0.175287	0.999993	protein.linear.MS1.MS2	PSSS2	0	-0.137504
582	B1AZA5	S1-S3	0.805661	0.109774	0.999993	protein.linear.MS1.MS2	PSSS2	0	-0.516015
583	B1AZA5	S1-S4	-0.386533	0.43144	0.999993	protein.linear.MS1.MS2	PSSS2	0	-1.44201
584	B1AZA5	S1-S5	0.707779	0.157041	0.999993	protein.linear.MS1.MS2	PSSS2	0	-3.32954
585	B1AZA5	S2-S3	0.129186	0.79117	0.999993	protein.linear.MS1.MS2	PSSS2	0	-0.378512
586	B1AZA5	S2-S4	-1.06301	0.0390685	0.943626	protein.linear.MS1.MS2	PSSS2	0	-1.30451
587	B1AZA5	S2-S5	0.0313034	0.948798	0.999993	protein.linear.MS1.MS2	PSSS2	0	-3.19204
588	B1AZA5	S3-S4	-1.19219	0.0223207	0.802224	protein.linear.MS1.MS2	PSSS2	0	-0.925999
589	B1AZA5	S3-S5	-0.0978824	0.840929	0.999993	protein.linear.MS1.MS2	PSSS2	0	-2.81352
590	B1AZA5	S4-S5	1.09431	0.0341878	0.918907	protein.linear.MS1.MS2	PSSS2	0	-1.88753
[truncated: 52,360 more rows]
