# Supplementary material for: Combining Precursor and Fragment Information for Improved Detection of Differential Abundance in Data Independent Acquisition
Source: Mol Cell Proteomics. 2019 Dec 30;19(2):421–30. doi: 10.1074/mcp.RA119.001705 (PMC7000113; doi:10.1074/mcp.RA119.001705)
Supplement: Statistical results controlled mixtures [file 154840_1_supp_443472_q2pq36.zip › Spike-in-HEK293-OT.xlsx]

## Sheet: MS1
	Protein	Compare	log2FC	pvalue	adjusted.pvalue	Method	Dataset	Label	Tlog2FC
1	P00366	SGSDSsample1-SGSDSsample2	-0.361384	0.10936	0.651618	protein.linear.MS1	GSDS	1	-0.137504
2	P00366	SGSDSsample1-SGSDSsample3	-1.17731	4.62923e-05	0.00799633	protein.linear.MS1	GSDS	1	-0.275007
3	P00366	SGSDSsample1-SGSDSsample4	-1.10012	9.46832e-05	0.0138993	protein.linear.MS1	GSDS	1	-0.411426
4	P00366	SGSDSsample1-SGSDSsample5	-3.75397	6.73154e-12	5.27981e-09	protein.linear.MS1	GSDS	1	-3.32193
5	P00366	SGSDSsample1-SGSDSsample6	-3.94879	3.10509e-12	2.71232e-09	protein.linear.MS1	GSDS	1	-3.46074
6	P00366	SGSDSsample1-SGSDSsample7	-4.01527	2.4037e-12	2.16493e-09	protein.linear.MS1	GSDS	1	-3.59813
7	P00366	SGSDSsample1-SGSDSsample8	-4.15096	1.44226e-12	1.37037e-09	protein.linear.MS1	GSDS	1	-3.7366
8	P00366	SGSDSsample2-SGSDSsample3	-0.815922	0.00148279	0.0861032	protein.linear.MS1	GSDS	1	-0.137504
9	P00366	SGSDSsample2-SGSDSsample4	-0.738731	0.0031857	0.134045	protein.linear.MS1	GSDS	1	-0.273923
10	P00366	SGSDSsample2-SGSDSsample5	-3.39259	3.12998e-11	2.23661e-08	protein.linear.MS1	GSDS	1	-3.18442
11	P00366	SGSDSsample2-SGSDSsample6	-3.58741	1.34343e-11	9.91355e-09	protein.linear.MS1	GSDS	1	-3.32324
12	P00366	SGSDSsample2-SGSDSsample7	-3.65388	1.01618e-11	7.64028e-09	protein.linear.MS1	GSDS	1	-3.46062
13	P00366	SGSDSsample2-SGSDSsample8	-3.78958	5.82812e-12	4.66595e-09	protein.linear.MS1	GSDS	1	-3.5991
14	P00366	SGSDSsample3-SGSDSsample4	0.0771916	0.721982	0.966134	protein.linear.MS1	GSDS	1	-0.136419
15	P00366	SGSDSsample3-SGSDSsample5	-2.57667	1.84957e-09	9.08646e-07	protein.linear.MS1	GSDS	1	-3.04692
16	P00366	SGSDSsample3-SGSDSsample6	-2.77149	6.38037e-10	3.46454e-07	protein.linear.MS1	GSDS	1	-3.18574
17	P00366	SGSDSsample3-SGSDSsample7	-2.83796	4.5011e-10	2.51086e-07	protein.linear.MS1	GSDS	1	-3.32312
18	P00366	SGSDSsample3-SGSDSsample8	-2.97366	2.25471e-10	1.36329e-07	protein.linear.MS1	GSDS	1	-3.4616
19	P00366	SGSDSsample4-SGSDSsample5	-2.65386	1.20389e-09	6.05193e-07	protein.linear.MS1	GSDS	1	-2.9105
20	P00366	SGSDSsample4-SGSDSsample6	-2.84868	4.25761e-10	2.39045e-07	protein.linear.MS1	GSDS	1	-3.04932
21	P00366	SGSDSsample4-SGSDSsample7	-2.91515	3.02743e-10	1.76867e-07	protein.linear.MS1	GSDS	1	-3.1867
22	P00366	SGSDSsample4-SGSDSsample8	-3.05085	1.53991e-10	9.79023e-08	protein.linear.MS1	GSDS	1	-3.32518
23	P00366	SGSDSsample5-SGSDSsample6	-0.19482	0.374285	0.87354	protein.linear.MS1	GSDS	1	-0.138814
24	P00366	SGSDSsample5-SGSDSsample7	-0.261292	0.237989	0.795155	protein.linear.MS1	GSDS	1	-0.276199
25	P00366	SGSDSsample5-SGSDSsample8	-0.396991	0.0810003	0.592269	protein.linear.MS1	GSDS	1	-0.414677
26	P00366	SGSDSsample6-SGSDSsample7	-0.0664727	0.759175	0.972191	protein.linear.MS1	GSDS	1	-0.137384
27	P00366	SGSDSsample6-SGSDSsample8	-0.202171	0.356987	0.865066	protein.linear.MS1	GSDS	1	-0.275862
28	P00366	SGSDSsample7-SGSDSsample8	-0.135698	0.533368	0.928169	protein.linear.MS1	GSDS	1	-0.138478
29	P00921	SGSDSsample1-SGSDSsample2	0.0336961	0.757257	0.971735	protein.linear.MS1	GSDS	1	-0.137504
30	P00921	SGSDSsample1-SGSDSsample3	-0.236413	0.0423459	0.465826	protein.linear.MS1	GSDS	1	-0.275007
31	P00921	SGSDSsample1-SGSDSsample4	-0.429805	0.00100915	0.067722	protein.linear.MS1	GSDS	1	-0.411426
32	P00921	SGSDSsample1-SGSDSsample5	-3.35522	8.75551e-16	1.64573e-12	protein.linear.MS1	GSDS	1	-3.32193
33	P00921	SGSDSsample1-SGSDSsample6	-3.65265	2.29258e-16	5.35746e-13	protein.linear.MS1	GSDS	1	-3.46074
34	P00921	SGSDSsample1-SGSDSsample7	-3.62077	2.63309e-16	5.99126e-13	protein.linear.MS1	GSDS	1	-3.59813
35	P00921	SGSDSsample1-SGSDSsample8	-3.98292	5.83351e-17	1.62706e-13	protein.linear.MS1	GSDS	1	-3.7366
36	P00921	SGSDSsample2-SGSDSsample3	-0.27011	0.0227173	0.356434	protein.linear.MS1	GSDS	1	-0.137504
37	P00921	SGSDSsample2-SGSDSsample4	-0.463501	0.000522617	0.0442148	protein.linear.MS1	GSDS	1	-0.273923
38	P00921	SGSDSsample2-SGSDSsample5	-3.38892	7.47975e-16	1.46803e-12	protein.linear.MS1	GSDS	1	-3.18442
39	P00921	SGSDSsample2-SGSDSsample6	-3.68635	1.98302e-16	4.89886e-13	protein.linear.MS1	GSDS	1	-3.32324
40	P00921	SGSDSsample2-SGSDSsample7	-3.65446	2.27474e-16	5.35746e-13	protein.linear.MS1	GSDS	1	-3.46062
41	P00921	SGSDSsample2-SGSDSsample8	-4.01662	5.10526e-17	1.47141e-13	protein.linear.MS1	GSDS	1	-3.5991
42	P00921	SGSDSsample3-SGSDSsample4	-0.193392	0.0899913	0.612919	protein.linear.MS1	GSDS	1	-0.136419
43	P00921	SGSDSsample3-SGSDSsample5	-3.11881	2.76516e-15	4.68797e-12	protein.linear.MS1	GSDS	1	-3.04692
44	P00921	SGSDSsample3-SGSDSsample6	-3.41624	6.59035e-16	1.35673e-12	protein.linear.MS1	GSDS	1	-3.18574
45	P00921	SGSDSsample3-SGSDSsample7	-3.38435	7.64033e-16	1.46803e-12	protein.linear.MS1	GSDS	1	-3.32312
46	P00921	SGSDSsample3-SGSDSsample8	-3.74651	1.53548e-16	4.02314e-13	protein.linear.MS1	GSDS	1	-3.4616
47	P00921	SGSDSsample4-SGSDSsample5	-2.92541	7.55501e-15	1.14603e-11	protein.linear.MS1	GSDS	1	-2.9105
48	P00921	SGSDSsample4-SGSDSsample6	-3.22285	1.6503e-15	2.97274e-12	protein.linear.MS1	GSDS	1	-3.04932
49	P00921	SGSDSsample4-SGSDSsample7	-3.19096	1.92981e-15	3.40528e-12	protein.linear.MS1	GSDS	1	-3.1867
50	P00921	SGSDSsample4-SGSDSsample8	-3.55311	3.54635e-16	7.86234e-13	protein.linear.MS1	GSDS	1	-3.32518
51	P00921	SGSDSsample5-SGSDSsample6	-0.297434	0.0135076	0.278607	protein.linear.MS1	GSDS	1	-0.138814
52	P00921	SGSDSsample5-SGSDSsample7	-0.265546	0.0247494	0.369531	protein.linear.MS1	GSDS	1	-0.276199
53	P00921	SGSDSsample5-SGSDSsample8	-0.6277	2.42898e-05	0.00505043	protein.linear.MS1	GSDS	1	-0.414677
54	P00921	SGSDSsample6-SGSDSsample7	0.0318884	0.769867	0.974467	protein.linear.MS1	GSDS	1	-0.137384
55	P00921	SGSDSsample6-SGSDSsample8	-0.330266	0.00714668	0.204103	protein.linear.MS1	GSDS	1	-0.275862
56	P00921	SGSDSsample7-SGSDSsample8	-0.362155	0.00382282	0.148355	protein.linear.MS1	GSDS	1	-0.138478
57	P02662	SGSDSsample1-SGSDSsample2	-0.165855	0.558971	0.933497	protein.linear.MS1	GSDS	1	-0.137504
58	P02662	SGSDSsample1-SGSDSsample3	-0.271261	0.343524	0.858355	protein.linear.MS1	GSDS	1	-0.275007
59	P02662	SGSDSsample1-SGSDSsample4	-0.178494	0.529765	0.927279	protein.linear.MS1	GSDS	1	-0.411426
60	P02662	SGSDSsample1-SGSDSsample5	-3.76266	3.51185e-10	2.00573e-07	protein.linear.MS1	GSDS	1	-3.32193
61	P02662	SGSDSsample1-SGSDSsample6	-3.80111	3.02132e-10	1.76867e-07	protein.linear.MS1	GSDS	1	-3.46074
62	P02662	SGSDSsample1-SGSDSsample7	-4.30347	4.73152e-11	3.32606e-08	protein.linear.MS1	GSDS	1	-3.59813
63	P02662	SGSDSsample1-SGSDSsample8	-5.07048	3.91965e-12	3.32264e-09	protein.linear.MS1	GSDS	1	-3.7366
64	P02662	SGSDSsample2-SGSDSsample3	-0.105407	0.709446	0.963642	protein.linear.MS1	GSDS	1	-0.137504
65	P02662	SGSDSsample2-SGSDSsample4	-0.0126399	0.964284	0.997657	protein.linear.MS1	GSDS	1	-0.273923
66	P02662	SGSDSsample2-SGSDSsample5	-3.5968	6.82363e-10	3.66459e-07	protein.linear.MS1	GSDS	1	-3.18442
67	P02662	SGSDSsample2-SGSDSsample6	-3.63525	5.83654e-10	3.23494e-07	protein.linear.MS1	GSDS	1	-3.32324
68	P02662	SGSDSsample2-SGSDSsample7	-4.13762	8.53792e-11	5.81278e-08	protein.linear.MS1	GSDS	1	-3.46062
69	P02662	SGSDSsample2-SGSDSsample8	-4.90462	6.51635e-12	5.16908e-09	protein.linear.MS1	GSDS	1	-3.5991
70	P02662	SGSDSsample3-SGSDSsample4	0.0927666	0.742849	0.968685	protein.linear.MS1	GSDS	1	-0.136419
71	P02662	SGSDSsample3-SGSDSsample5	-3.49139	1.05487e-09	5.36519e-07	protein.linear.MS1	GSDS	1	-3.04692
72	P02662	SGSDSsample3-SGSDSsample6	-3.52985	8.98763e-10	4.68137e-07	protein.linear.MS1	GSDS	1	-3.18574
73	P02662	SGSDSsample3-SGSDSsample7	-4.03221	1.25598e-10	8.35362e-08	protein.linear.MS1	GSDS	1	-3.32312
74	P02662	SGSDSsample3-SGSDSsample8	-4.79921	9.07519e-12	6.94405e-09	protein.linear.MS1	GSDS	1	-3.4616
75	P02662	SGSDSsample4-SGSDSsample5	-3.58416	7.18549e-10	3.8351e-07	protein.linear.MS1	GSDS	1	-2.9105
76	P02662	SGSDSsample4-SGSDSsample6	-3.62261	6.14323e-10	3.36182e-07	protein.linear.MS1	GSDS	1	-3.04932
77	P02662	SGSDSsample4-SGSDSsample7	-4.12498	8.93833e-11	6.03784e-08	protein.linear.MS1	GSDS	1	-3.1867
78	P02662	SGSDSsample4-SGSDSsample8	-4.89198	6.77807e-12	5.27981e-09	protein.linear.MS1	GSDS	1	-3.32518
79	P02662	SGSDSsample5-SGSDSsample6	-0.0384503	0.891679	0.989933	protein.linear.MS1	GSDS	1	-0.138814
80	P02662	SGSDSsample5-SGSDSsample7	-0.540819	0.0694176	0.560684	protein.linear.MS1	GSDS	1	-0.276199
81	P02662	SGSDSsample5-SGSDSsample8	-1.30782	0.000237801	0.0260598	protein.linear.MS1	GSDS	1	-0.414677
82	P02662	SGSDSsample6-SGSDSsample7	-0.502369	0.0894756	0.611191	protein.linear.MS1	GSDS	1	-0.137384
83	P02662	SGSDSsample6-SGSDSsample8	-1.26937	0.000316014	0.031263	protein.linear.MS1	GSDS	1	-0.275862
84	P02662	SGSDSsample7-SGSDSsample8	-0.767001	0.0139423	0.282639	protein.linear.MS1	GSDS	1	-0.138478
85	P02666	SGSDSsample1-SGSDSsample2	-1.22046	2.9411e-05	0.0058192	protein.linear.MS1	GSDS	1	-2
86	P02666	SGSDSsample1-SGSDSsample3	-3.20142	6.89859e-11	4.77184e-08	protein.linear.MS1	GSDS	1	-4
87	P02666	SGSDSsample1-SGSDSsample4	-5.04306	6.48867e-14	9.0486e-11	protein.linear.MS1	GSDS	1	-6
88	P02666	SGSDSsample1-SGSDSsample5	-6.98767	3.88559e-16	8.39909e-13	protein.linear.MS1	GSDS	1	-8
89	P02666	SGSDSsample1-SGSDSsample6	-9.22878	4.75176e-18	1.78633e-14	protein.linear.MS1	GSDS	1	-10
90	P02666	SGSDSsample1-SGSDSsample7	-11.321	1.846e-19	8.86737e-16	protein.linear.MS1	GSDS	1	-12
91	P02666	SGSDSsample1-SGSDSsample8	-13.4523	1.18297e-20	7.30601e-17	protein.linear.MS1	GSDS	1	-14
92	P02666	SGSDSsample2-SGSDSsample3	-1.98096	6.98933e-08	2.74693e-05	protein.linear.MS1	GSDS	1	-2
93	P02666	SGSDSsample2-SGSDSsample4	-3.82261	4.69211e-12	3.90095e-09	protein.linear.MS1	GSDS	1	-4
94	P02666	SGSDSsample2-SGSDSsample5	-5.76722	7.96351e-15	1.18717e-11	protein.linear.MS1	GSDS	1	-6
95	P02666	SGSDSsample2-SGSDSsample6	-8.00832	4.50297e-17	1.34257e-13	protein.linear.MS1	GSDS	1	-8
96	P02666	SGSDSsample2-SGSDSsample7	-10.1005	1.13288e-18	4.66445e-15	protein.linear.MS1	GSDS	1	-10
97	P02666	SGSDSsample2-SGSDSsample8	-12.2319	5.38426e-20	2.7385e-16	protein.linear.MS1	GSDS	1	-12
98	P02666	SGSDSsample3-SGSDSsample4	-1.84164	1.87175e-07	6.82866e-05	protein.linear.MS1	GSDS	1	-2
99	P02666	SGSDSsample3-SGSDSsample5	-3.78626	5.42987e-12	4.38774e-09	protein.linear.MS1	GSDS	1	-4
100	P02666	SGSDSsample3-SGSDSsample6	-6.02736	3.98476e-15	6.31295e-12	protein.linear.MS1	GSDS	1	-6
101	P02666	SGSDSsample3-SGSDSsample7	-8.11958	3.6192e-17	1.20358e-13	protein.linear.MS1	GSDS	1	-8
102	P02666	SGSDSsample3-SGSDSsample8	-10.2509	8.95711e-19	3.87234e-15	protein.linear.MS1	GSDS	1	-10
103	P02666	SGSDSsample4-SGSDSsample5	-1.94461	8.99466e-08	3.48751e-05	protein.linear.MS1	GSDS	1	-2
104	P02666	SGSDSsample4-SGSDSsample6	-4.18572	1.16533e-12	1.14499e-09	protein.linear.MS1	GSDS	1	-4
105	P02666	SGSDSsample4-SGSDSsample7	-6.27794	2.10063e-15	3.63258e-12	protein.linear.MS1	GSDS	1	-6
106	P02666	SGSDSsample4-SGSDSsample8	-8.40927	2.07691e-17	7.18313e-14	protein.linear.MS1	GSDS	1	-8
107	P02666	SGSDSsample5-SGSDSsample6	-2.2411	1.25949e-08	5.61343e-06	protein.linear.MS1	GSDS	1	-2
108	P02666	SGSDSsample5-SGSDSsample7	-4.33333	6.82809e-13	7.34407e-10	protein.linear.MS1	GSDS	1	-4
109	P02666	SGSDSsample5-SGSDSsample8	-6.46466	1.32448e-15	2.43659e-12	protein.linear.MS1	GSDS	1	-6
110	P02666	SGSDSsample6-SGSDSsample7	-2.09222	3.29459e-08	1.37615e-05	protein.linear.MS1	GSDS	1	-2
111	P02666	SGSDSsample6-SGSDSsample8	-4.22355	1.01444e-12	1.0442e-09	protein.linear.MS1	GSDS	1	-4
112	P02666	SGSDSsample7-SGSDSsample8	-2.13133	2.54686e-08	1.09558e-05	protein.linear.MS1	GSDS	1	-2
113	P02672	SGSDSsample1-SGSDSsample2	0.611026	0.241331	0.798358	protein.linear.MS1	GSDS	1	0.666691
114	P02672	SGSDSsample1-SGSDSsample3	1.34418	0.0165399	0.307509	protein.linear.MS1	GSDS	1	1.33333
115	P02672	SGSDSsample1-SGSDSsample4	1.93772	0.0013895	0.0826581	protein.linear.MS1	GSDS	1	2
116	P02672	SGSDSsample1-SGSDSsample5	6.03209	2.02749e-09	9.90421e-07	protein.linear.MS1	GSDS	1	5.64386
117	P02672	SGSDSsample1-SGSDSsample6	7.16574	1.61129e-10	1.01692e-07	protein.linear.MS1	GSDS	1	6.31043
118	P02672	SGSDSsample1-SGSDSsample7	7.53506	7.60171e-11	5.21646e-08	protein.linear.MS1	GSDS	1	6.97483
119	P02672	SGSDSsample1-SGSDSsample8	9.05876	4.66654e-12	3.90095e-09	protein.linear.MS1	GSDS	1	7.64386
120	P02672	SGSDSsample2-SGSDSsample3	0.733154	0.16365	0.727385	protein.linear.MS1	GSDS	1	0.666644
121	P02672	SGSDSsample2-SGSDSsample4	1.3267	0.0177582	0.317754	protein.linear.MS1	GSDS	1	1.33331
122	P02672	SGSDSsample2-SGSDSsample5	5.42107	9.37465e-09	4.26616e-06	protein.linear.MS1	GSDS	1	4.97717
123	P02672	SGSDSsample2-SGSDSsample6	6.55471	6.02771e-10	3.31962e-07	protein.linear.MS1	GSDS	1	5.64374
124	P02672	SGSDSsample2-SGSDSsample7	6.92403	2.68324e-10	1.61113e-07	protein.linear.MS1	GSDS	1	6.30814
125	P02672	SGSDSsample2-SGSDSsample8	8.44773	1.35293e-11	9.91355e-09	protein.linear.MS1	GSDS	1	6.97717
126	P02672	SGSDSsample3-SGSDSsample4	0.593543	0.254488	0.808287	protein.linear.MS1	GSDS	1	0.666666
127	P02672	SGSDSsample3-SGSDSsample5	4.68791	7.08902e-08	2.77351e-05	protein.linear.MS1	GSDS	1	4.31052
128	P02672	SGSDSsample3-SGSDSsample6	5.82156	3.38668e-09	1.6359e-06	protein.linear.MS1	GSDS	1	4.9771
129	P02672	SGSDSsample3-SGSDSsample7	6.19088	1.39011e-09	6.94764e-07	protein.linear.MS1	GSDS	1	5.6415
130	P02672	SGSDSsample3-SGSDSsample8	7.71458	5.33748e-11	3.72177e-08	protein.linear.MS1	GSDS	1	6.31052
131	P02672	SGSDSsample4-SGSDSsample5	4.09437	4.33036e-07	0.000150623	protein.linear.MS1	GSDS	1	3.64386
132	P02672	SGSDSsample4-SGSDSsample6	5.22801	1.56401e-08	6.93491e-06	protein.linear.MS1	GSDS	1	4.31043
133	P02672	SGSDSsample4-SGSDSsample7	5.59733	5.9467e-09	2.76438e-06	protein.linear.MS1	GSDS	1	4.97483
134	P02672	SGSDSsample4-SGSDSsample8	7.12103	1.76868e-10	1.10019e-07	protein.linear.MS1	GSDS	1	5.64386
135	P02672	SGSDSsample5-SGSDSsample6	1.13364	0.0383071	0.446206	protein.linear.MS1	GSDS	1	0.666576
136	P02672	SGSDSsample5-SGSDSsample7	1.50297	0.00860477	0.223626	protein.linear.MS1	GSDS	1	1.33097
137	P02672	SGSDSsample5-SGSDSsample8	3.02666	1.7594e-05	0.00385126	protein.linear.MS1	GSDS	1	2
138	P02672	SGSDSsample6-SGSDSsample7	0.369321	0.472706	0.908955	protein.linear.MS1	GSDS	1	0.664397
139	P02672	SGSDSsample6-SGSDSsample8	1.89302	0.00167652	0.0922988	protein.linear.MS1	GSDS	1	1.33342
140	P02672	SGSDSsample7-SGSDSsample8	1.5237	0.00789424	0.213661	protein.linear.MS1	GSDS	1	0.669027
141	P02676	SGSDSsample1-SGSDSsample2	0.511228	0.337462	0.854945	protein.linear.MS1	GSDS	1	0.666691
142	P02676	SGSDSsample1-SGSDSsample3	1.25833	0.0270281	0.385763	protein.linear.MS1	GSDS	1	1.33333
143	P02676	SGSDSsample1-SGSDSsample4	1.94416	0.0017096	0.0933034	protein.linear.MS1	GSDS	1	2
144	P02676	SGSDSsample1-SGSDSsample5	5.66311	7.62306e-09	3.48741e-06	protein.linear.MS1	GSDS	1	5.64386
145	P02676	SGSDSsample1-SGSDSsample6	6.33002	1.53661e-09	7.63573e-07	protein.linear.MS1	GSDS	1	6.31043
146	P02676	SGSDSsample1-SGSDSsample7	5.81248	5.25871e-09	2.47114e-06	protein.linear.MS1	GSDS	1	6.97483
147	P02676	SGSDSsample1-SGSDSsample8	6.48253	1.08614e-09	5.49193e-07	protein.linear.MS1	GSDS	1	7.64386
148	P02676	SGSDSsample2-SGSDSsample3	0.747106	0.167736	0.731167	protein.linear.MS1	GSDS	1	0.666644
149	P02676	SGSDSsample2-SGSDSsample4	1.43293	0.0136148	0.27975	protein.linear.MS1	GSDS	1	1.33331
150	P02676	SGSDSsample2-SGSDSsample5	5.15188	2.88428e-08	1.22318e-05	protein.linear.MS1	GSDS	1	4.97717
151	P02676	SGSDSsample2-SGSDSsample6	5.81879	5.1778e-09	2.44641e-06	protein.linear.MS1	GSDS	1	5.64374
152	P02676	SGSDSsample2-SGSDSsample7	5.30126	1.93574e-08	8.49604e-06	protein.linear.MS1	GSDS	1	6.30814
153	P02676	SGSDSsample2-SGSDSsample8	5.9713	3.5726e-09	1.71612e-06	protein.linear.MS1	GSDS	1	6.97717
154	P02676	SGSDSsample3-SGSDSsample4	0.685821	0.203284	0.767368	protein.linear.MS1	GSDS	1	0.666666
155	P02676	SGSDSsample3-SGSDSsample5	4.40477	2.42728e-07	8.67242e-05	protein.linear.MS1	GSDS	1	4.31052
156	P02676	SGSDSsample3-SGSDSsample6	5.07168	3.58559e-08	1.48652e-05	protein.linear.MS1	GSDS	1	4.9771
157	P02676	SGSDSsample3-SGSDSsample7	4.55415	1.55557e-07	5.76683e-05	protein.linear.MS1	GSDS	1	5.6415
158	P02676	SGSDSsample3-SGSDSsample8	5.2242	2.37537e-08	1.03208e-05	protein.linear.MS1	GSDS	1	6.31052
159	P02676	SGSDSsample4-SGSDSsample5	3.71895	2.13991e-06	0.000646941	protein.linear.MS1	GSDS	1	3.64386
160	P02676	SGSDSsample4-SGSDSsample6	4.38586	2.56976e-07	9.10624e-05	protein.linear.MS1	GSDS	1	4.31043
161	P02676	SGSDSsample4-SGSDSsample7	3.86833	1.30639e-06	0.000421831	protein.linear.MS1	GSDS	1	4.97483
162	P02676	SGSDSsample4-SGSDSsample8	4.53837	1.62963e-07	5.97823e-05	protein.linear.MS1	GSDS	1	5.64386
163	P02676	SGSDSsample5-SGSDSsample6	0.66691	0.215397	0.778698	protein.linear.MS1	GSDS	1	0.666576
164	P02676	SGSDSsample5-SGSDSsample7	0.149376	0.776345	0.975191	protein.linear.MS1	GSDS	1	1.33097
165	P02676	SGSDSsample5-SGSDSsample8	0.819423	0.132539	0.689158	protein.linear.MS1	GSDS	1	2
166	P02676	SGSDSsample6-SGSDSsample7	-0.517533	0.331711	0.852037	protein.linear.MS1	GSDS	1	0.664397
167	P02676	SGSDSsample6-SGSDSsample8	0.152513	0.77179	0.974664	protein.linear.MS1	GSDS	1	1.33342
168	P02676	SGSDSsample7-SGSDSsample8	0.670047	0.21335	0.777263	protein.linear.MS1	GSDS	1	0.669027
169	P02754	SGSDSsample1-SGSDSsample2	-0.107232	0.519176	0.923509	protein.linear.MS1	GSDS	1	-0.137504
170	P02754	SGSDSsample1-SGSDSsample3	-0.223428	0.18857	0.75188	protein.linear.MS1	GSDS	1	-0.275007
171	P02754	SGSDSsample1-SGSDSsample4	-0.361444	0.0410723	0.459414	protein.linear.MS1	GSDS	1	-0.411426
172	P02754	SGSDSsample1-SGSDSsample5	-3.5474	2.51394e-13	3.06148e-10	protein.linear.MS1	GSDS	1	-3.32193
173	P02754	SGSDSsample1-SGSDSsample6	-3.55314	2.45165e-13	3.02828e-10	protein.linear.MS1	GSDS	1	-3.46074
174	P02754	SGSDSsample1-SGSDSsample7	-3.74138	1.09955e-13	1.46264e-10	protein.linear.MS1	GSDS	1	-3.59813
175	P02754	SGSDSsample1-SGSDSsample8	-3.86632	6.59305e-14	9.0486e-11	protein.linear.MS1	GSDS	1	-3.7366
176	P02754	SGSDSsample2-SGSDSsample3	-0.116196	0.485365	0.91313	protein.linear.MS1	GSDS	1	-0.137504
177	P02754	SGSDSsample2-SGSDSsample4	-0.254212	0.137701	0.6967	protein.linear.MS1	GSDS	1	-0.273923
178	P02754	SGSDSsample2-SGSDSsample5	-3.44017	4.04469e-13	4.66293e-10	protein.linear.MS1	GSDS	1	-3.18442
179	P02754	SGSDSsample2-SGSDSsample6	-3.44591	3.9416e-13	4.60549e-10	protein.linear.MS1	GSDS	1	-3.32324
180	P02754	SGSDSsample2-SGSDSsample7	-3.63415	1.72789e-13	2.19706e-10	protein.linear.MS1	GSDS	1	-3.46062
181	P02754	SGSDSsample2-SGSDSsample8	-3.75909	1.02165e-13	1.38025e-10	protein.linear.MS1	GSDS	1	-3.5991
182	P02754	SGSDSsample3-SGSDSsample4	-0.138016	0.408741	0.886271	protein.linear.MS1	GSDS	1	-0.136419
183	P02754	SGSDSsample3-SGSDSsample5	-3.32397	6.87997e-13	7.34407e-10	protein.linear.MS1	GSDS	1	-3.04692
184	P02754	SGSDSsample3-SGSDSsample6	-3.32971	6.69897e-13	7.3319e-10	protein.linear.MS1	GSDS	1	-3.18574
185	P02754	SGSDSsample3-SGSDSsample7	-3.51795	2.86075e-13	3.43544e-10	protein.linear.MS1	GSDS	1	-3.32312
186	P02754	SGSDSsample3-SGSDSsample8	-3.6429	1.66456e-13	2.14813e-10	protein.linear.MS1	GSDS	1	-3.4616
187	P02754	SGSDSsample4-SGSDSsample5	-3.18595	1.32301e-12	1.27103e-09	protein.linear.MS1	GSDS	1	-2.9105
188	P02754	SGSDSsample4-SGSDSsample6	-3.1917	1.28683e-12	1.25016e-09	protein.linear.MS1	GSDS	1	-3.04932
189	P02754	SGSDSsample4-SGSDSsample7	-3.37994	5.31554e-13	5.96887e-10	protein.linear.MS1	GSDS	1	-3.1867
190	P02754	SGSDSsample4-SGSDSsample8	-3.50488	3.03067e-13	3.58964e-10	protein.linear.MS1	GSDS	1	-3.32518
191	P02754	SGSDSsample5-SGSDSsample6	-0.00574315	0.972275	0.997998	protein.linear.MS1	GSDS	1	-0.138814
192	P02754	SGSDSsample5-SGSDSsample7	-0.193981	0.250493	0.805506	protein.linear.MS1	GSDS	1	-0.276199
193	P02754	SGSDSsample5-SGSDSsample8	-0.318925	0.0675988	0.55566	protein.linear.MS1	GSDS	1	-0.414677
194	P02754	SGSDSsample6-SGSDSsample7	-0.188238	0.26422	0.815275	protein.linear.MS1	GSDS	1	-0.137384
195	P02754	SGSDSsample6-SGSDSsample8	-0.313182	0.0721821	0.567894	protein.linear.MS1	GSDS	1	-0.275862
196	P02754	SGSDSsample7-SGSDSsample8	-0.124943	0.453663	0.902781	protein.linear.MS1	GSDS	1	-0.138478
197	P02789	SGSDSsample1-SGSDSsample2	0.753002	3.05144e-08	1.28078e-05	protein.linear.MS1	GSDS	1	0.666691
198	P02789	SGSDSsample1-SGSDSsample3	1.40558	3.10557e-12	2.71232e-09	protein.linear.MS1	GSDS	1	1.33333
199	P02789	SGSDSsample1-SGSDSsample4	2.0589	8.29185e-15	1.21516e-11	protein.linear.MS1	GSDS	1	2
200	P02789	SGSDSsample1-SGSDSsample5	5.94882	4.05459e-22	4.3822e-18	protein.linear.MS1	GSDS	1	5.64386
201	P02789	SGSDSsample1-SGSDSsample6	6.64404	6.94398e-23	1.20081e-18	protein.linear.MS1	GSDS	1	6.31043
202	P02789	SGSDSsample1-SGSDSsample7	7.2443	1.74449e-23	5.02786e-19	protein.linear.MS1	GSDS	1	6.97483
203	P02789	SGSDSsample1-SGSDSsample8	8.10508	2.90168e-24	2.50891e-19	protein.linear.MS1	GSDS	1	7.64386
204	P02789	SGSDSsample2-SGSDSsample3	0.652578	2.13997e-07	7.70961e-05	protein.linear.MS1	GSDS	1	0.666644
205	P02789	SGSDSsample2-SGSDSsample4	1.3059	9.55369e-12	7.24605e-09	protein.linear.MS1	GSDS	1	1.33331
206	P02789	SGSDSsample2-SGSDSsample5	5.19582	3.51343e-21	2.41283e-17	protein.linear.MS1	GSDS	1	4.97717
207	P02789	SGSDSsample2-SGSDSsample6	5.89104	4.73802e-22	4.55187e-18	protein.linear.MS1	GSDS	1	5.64374
208	P02789	SGSDSsample2-SGSDSsample7	6.4913	1.00669e-22	1.45071e-18	protein.linear.MS1	GSDS	1	6.30814
209	P02789	SGSDSsample2-SGSDSsample8	7.35208	1.37789e-23	5.02786e-19	protein.linear.MS1	GSDS	1	6.97717
210	P02789	SGSDSsample3-SGSDSsample4	0.653324	2.10765e-07	7.62492e-05	protein.linear.MS1	GSDS	1	0.666666
211	P02789	SGSDSsample3-SGSDSsample5	4.54324	2.98476e-20	1.61297e-16	protein.linear.MS1	GSDS	1	4.31052
212	P02789	SGSDSsample3-SGSDSsample6	5.23846	3.08396e-21	2.41283e-17	protein.linear.MS1	GSDS	1	4.9771
213	P02789	SGSDSsample3-SGSDSsample7	5.83872	5.46298e-22	4.72351e-18	protein.linear.MS1	GSDS	1	5.6415
214	P02789	SGSDSsample3-SGSDSsample8	6.6995	6.08077e-23	1.20081e-18	protein.linear.MS1	GSDS	1	6.31052
215	P02789	SGSDSsample4-SGSDSsample5	3.88991	3.53521e-19	1.60878e-15	protein.linear.MS1	GSDS	1	3.64386
216	P02789	SGSDSsample4-SGSDSsample6	4.58514	2.57859e-20	1.48637e-16	protein.linear.MS1	GSDS	1	4.31043
217	P02789	SGSDSsample4-SGSDSsample7	5.1854	3.62772e-21	2.41283e-17	protein.linear.MS1	GSDS	1	4.97483
218	P02789	SGSDSsample4-SGSDSsample8	6.04618	3.12906e-22	3.86501e-18	protein.linear.MS1	GSDS	1	5.64386
219	P02789	SGSDSsample5-SGSDSsample6	0.695226	9.13536e-08	3.52625e-05	protein.linear.MS1	GSDS	1	0.666576
220	P02789	SGSDSsample5-SGSDSsample7	1.29548	1.07924e-11	8.04441e-09	protein.linear.MS1	GSDS	1	1.33097
221	P02789	SGSDSsample5-SGSDSsample8	2.15627	4.01569e-15	6.31295e-12	protein.linear.MS1	GSDS	1	2
222	P02789	SGSDSsample6-SGSDSsample7	0.600258	6.405e-07	0.000214652	protein.linear.MS1	GSDS	1	0.664397
223	P02789	SGSDSsample6-SGSDSsample8	1.46104	1.71452e-12	1.61135e-09	protein.linear.MS1	GSDS	1	1.33342
224	P02789	SGSDSsample7-SGSDSsample8	0.860782	4.61829e-09	2.19404e-06	protein.linear.MS1	GSDS	1	0.669027
225	P12799	SGSDSsample1-SGSDSsample2	0.592323	0.00989819	0.240471	protein.linear.MS1	GSDS	1	0.666691
226	P12799	SGSDSsample1-SGSDSsample3	1.27399	1.07141e-05	0.00260953	protein.linear.MS1	GSDS	1	1.33333
227	P12799	SGSDSsample1-SGSDSsample4	1.96204	4.2418e-08	1.73001e-05	protein.linear.MS1	GSDS	1	2
228	P12799	SGSDSsample1-SGSDSsample5	5.84055	3.17364e-15	5.17747e-12	protein.linear.MS1	GSDS	1	5.64386
229	P12799	SGSDSsample1-SGSDSsample6	6.45911	6.50669e-16	1.35673e-12	protein.linear.MS1	GSDS	1	6.31043
230	P12799	SGSDSsample1-SGSDSsample7	7.68495	4.17647e-17	1.2897e-13	protein.linear.MS1	GSDS	1	6.97483
231	P12799	SGSDSsample1-SGSDSsample8	9.0045	3.38471e-18	1.33025e-14	protein.linear.MS1	GSDS	1	7.64386
232	P12799	SGSDSsample2-SGSDSsample3	0.681667	0.00392398	0.150413	protein.linear.MS1	GSDS	1	0.666644
233	P12799	SGSDSsample2-SGSDSsample4	1.36972	4.53596e-06	0.00128169	protein.linear.MS1	GSDS	1	1.33331
234	P12799	SGSDSsample2-SGSDSsample5	5.24823	1.69781e-14	2.44665e-11	protein.linear.MS1	GSDS	1	4.97717
235	P12799	SGSDSsample2-SGSDSsample6	5.86679	2.95776e-15	4.91807e-12	protein.linear.MS1	GSDS	1	5.64374
236	P12799	SGSDSsample2-SGSDSsample7	7.09263	1.48555e-16	4.01396e-13	protein.linear.MS1	GSDS	1	6.30814
237	P12799	SGSDSsample2-SGSDSsample8	8.41217	9.96563e-18	3.59028e-14	protein.linear.MS1	GSDS	1	6.97717
238	P12799	SGSDSsample3-SGSDSsample4	0.688055	0.00367131	0.145062	protein.linear.MS1	GSDS	1	0.666666
239	P12799	SGSDSsample3-SGSDSsample5	4.56656	1.48685e-13	1.94787e-10	protein.linear.MS1	GSDS	1	4.31052
240	P12799	SGSDSsample3-SGSDSsample6	5.18512	2.05153e-14	2.90793e-11	protein.linear.MS1	GSDS	1	4.9771
241	P12799	SGSDSsample3-SGSDSsample7	6.41096	7.3213e-16	1.46803e-12	protein.linear.MS1	GSDS	1	5.6415
242	P12799	SGSDSsample3-SGSDSsample8	7.73051	3.80334e-17	1.21797e-13	protein.linear.MS1	GSDS	1	6.31052
243	P12799	SGSDSsample4-SGSDSsample5	3.8785	1.85625e-12	1.72579e-09	protein.linear.MS1	GSDS	1	3.64386
244	P12799	SGSDSsample4-SGSDSsample6	4.49707	1.88673e-13	2.36426e-10	protein.linear.MS1	GSDS	1	4.31043
245	P12799	SGSDSsample4-SGSDSsample7	5.72291	4.36898e-15	6.7457e-12	protein.linear.MS1	GSDS	1	4.97483
246	P12799	SGSDSsample4-SGSDSsample8	7.04245	1.66195e-16	4.22644e-13	protein.linear.MS1	GSDS	1	5.64386
247	P12799	SGSDSsample5-SGSDSsample6	0.618562	0.00755442	0.209693	protein.linear.MS1	GSDS	1	0.666576
248	P12799	SGSDSsample5-SGSDSsample7	1.8444	9.88241e-08	3.79766e-05	protein.linear.MS1	GSDS	1	1.33097
249	P12799	SGSDSsample5-SGSDSsample8	3.16395	4.12464e-11	2.92322e-08	protein.linear.MS1	GSDS	1	2
250	P12799	SGSDSsample6-SGSDSsample7	1.22584	1.67004e-05	0.00368364	protein.linear.MS1	GSDS	1	0.664397
251	P12799	SGSDSsample6-SGSDSsample8	2.54538	1.0442e-09	5.34234e-07	protein.linear.MS1	GSDS	1	1.33342
252	P12799	SGSDSsample7-SGSDSsample8	1.31954	7.09037e-06	0.00186909	protein.linear.MS1	GSDS	1	0.669027
253	P61823	SGSDSsample1-SGSDSsample2	0.635163	0.050709	0.498426	protein.linear.MS1	GSDS	1	0.666691
254	P61823	SGSDSsample1-SGSDSsample3	1.16724	0.00132234	0.0800102	protein.linear.MS1	GSDS	1	1.33333
255	P61823	SGSDSsample1-SGSDSsample4	2.0818	3.42386e-06	0.000994745	protein.linear.MS1	GSDS	1	2
256	P61823	SGSDSsample1-SGSDSsample5	3.06975	2.05554e-08	8.97627e-06	protein.linear.MS1	GSDS	1	5.64386
257	P61823	SGSDSsample1-SGSDSsample6	2.92107	4.09835e-08	1.68743e-05	protein.linear.MS1	GSDS	1	6.31043
258	P61823	SGSDSsample1-SGSDSsample7	3.81506	9.12686e-10	4.72542e-07	protein.linear.MS1	GSDS	1	6.97483
259	P61823	SGSDSsample1-SGSDSsample8	4.95681	1.83799e-11	1.33546e-08	protein.linear.MS1	GSDS	1	7.64386
260	P61823	SGSDSsample2-SGSDSsample3	0.532078	0.0958308	0.625444	protein.linear.MS1	GSDS	1	0.666644
261	P61823	SGSDSsample2-SGSDSsample4	1.44664	0.000191771	0.0223467	protein.linear.MS1	GSDS	1	1.33331
262	P61823	SGSDSsample2-SGSDSsample5	2.43459	4.73776e-07	0.000161915	protein.linear.MS1	GSDS	1	4.97717
263	P61823	SGSDSsample2-SGSDSsample6	2.2859	1.06661e-06	0.00034933	protein.linear.MS1	GSDS	1	5.64374
264	P61823	SGSDSsample2-SGSDSsample7	3.1799	1.25271e-08	5.61212e-06	protein.linear.MS1	GSDS	1	6.30814
265	P61823	SGSDSsample2-SGSDSsample8	4.32165	1.44579e-10	9.39916e-08	protein.linear.MS1	GSDS	1	6.97717
266	P61823	SGSDSsample3-SGSDSsample4	0.914562	0.0077703	0.212141	protein.linear.MS1	GSDS	1	0.666666
267	P61823	SGSDSsample3-SGSDSsample5	1.90251	1.00426e-05	0.00250236	protein.linear.MS1	GSDS	1	4.31052
268	P61823	SGSDSsample3-SGSDSsample6	1.75383	2.54331e-05	0.00523584	protein.linear.MS1	GSDS	1	4.9771
269	P61823	SGSDSsample3-SGSDSsample7	2.64782	1.56069e-07	5.76683e-05	protein.linear.MS1	GSDS	1	5.6415
270	P61823	SGSDSsample3-SGSDSsample8	3.78957	1.00669e-09	5.18112e-07	protein.linear.MS1	GSDS	1	6.31052
271	P61823	SGSDSsample4-SGSDSsample5	0.987949	0.00465538	0.164771	protein.linear.MS1	GSDS	1	3.64386
272	P61823	SGSDSsample4-SGSDSsample6	0.839263	0.0130715	0.275057	protein.linear.MS1	GSDS	1	4.31043
273	P61823	SGSDSsample4-SGSDSsample7	1.73326	2.89967e-05	0.00575039	protein.linear.MS1	GSDS	1	4.97483
274	P61823	SGSDSsample4-SGSDSsample8	2.87501	5.10152e-08	2.05162e-05	protein.linear.MS1	GSDS	1	5.64386
275	P61823	SGSDSsample5-SGSDSsample6	-0.148685	0.627655	0.947159	protein.linear.MS1	GSDS	1	0.666576
276	P61823	SGSDSsample5-SGSDSsample7	0.74531	0.0246997	0.369017	protein.linear.MS1	GSDS	1	1.33097
277	P61823	SGSDSsample5-SGSDSsample8	1.88706	1.10433e-05	0.00265974	protein.linear.MS1	GSDS	1	2
278	P61823	SGSDSsample6-SGSDSsample7	0.893995	0.00896249	0.228073	protein.linear.MS1	GSDS	1	0.664397
279	P61823	SGSDSsample6-SGSDSsample8	2.03575	4.49304e-06	0.00127791	protein.linear.MS1	GSDS	1	1.33342
280	P61823	SGSDSsample7-SGSDSsample8	1.14175	0.00158115	0.0892193	protein.linear.MS1	GSDS	1	0.669027
281	P80025	SGSDSsample1-SGSDSsample2	-0.0122047	0.946818	0.996057	protein.linear.MS1	GSDS	1	-0.137504
282	P80025	SGSDSsample1-SGSDSsample3	-0.16844	0.363617	0.868546	protein.linear.MS1	GSDS	1	-0.275007
283	P80025	SGSDSsample1-SGSDSsample4	-0.360592	0.0625463	0.540436	protein.linear.MS1	GSDS	1	-0.411426
284	P80025	SGSDSsample1-SGSDSsample5	-3.30036	3.6762e-12	3.17859e-09	protein.linear.MS1	GSDS	1	-3.32193
285	P80025	SGSDSsample1-SGSDSsample6	-3.59604	9.83632e-13	1.03718e-09	protein.linear.MS1	GSDS	1	-3.46074
286	P80025	SGSDSsample1-SGSDSsample7	-3.59252	9.9859e-13	1.04027e-09	protein.linear.MS1	GSDS	1	-3.59813
287	P80025	SGSDSsample1-SGSDSsample8	-3.74437	5.26995e-13	5.96887e-10	protein.linear.MS1	GSDS	1	-3.7366
288	P80025	SGSDSsample2-SGSDSsample3	-0.156236	0.398556	0.882207	protein.linear.MS1	GSDS	1	-0.137504
289	P80025	SGSDSsample2-SGSDSsample4	-0.348387	0.0709807	0.565046	protein.linear.MS1	GSDS	1	-0.273923
290	P80025	SGSDSsample2-SGSDSsample5	-3.28816	3.89075e-12	3.32264e-09	protein.linear.MS1	GSDS	1	-3.18442
291	P80025	SGSDSsample2-SGSDSsample6	-3.58383	1.03655e-12	1.05441e-09	protein.linear.MS1	GSDS	1	-3.32324
292	P80025	SGSDSsample2-SGSDSsample7	-3.58031	1.05237e-12	1.05805e-09	protein.linear.MS1	GSDS	1	-3.46062
293	P80025	SGSDSsample2-SGSDSsample8	-3.73217	5.54275e-13	6.14421e-10	protein.linear.MS1	GSDS	1	-3.5991
294	P80025	SGSDSsample3-SGSDSsample4	-0.192152	0.301905	0.83715	protein.linear.MS1	GSDS	1	-0.136419
295	P80025	SGSDSsample3-SGSDSsample5	-3.13192	8.18388e-12	6.31796e-09	protein.linear.MS1	GSDS	1	-3.04692
296	P80025	SGSDSsample3-SGSDSsample6	-3.42759	2.05803e-12	1.89304e-09	protein.linear.MS1	GSDS	1	-3.18574
297	P80025	SGSDSsample3-SGSDSsample7	-3.42408	2.09076e-12	1.9029e-09	protein.linear.MS1	GSDS	1	-3.32312
298	P80025	SGSDSsample3-SGSDSsample8	-3.57593	1.07242e-12	1.06581e-09	protein.linear.MS1	GSDS	1	-3.4616
299	P80025	SGSDSsample4-SGSDSsample5	-2.93977	2.14153e-11	1.54304e-08	protein.linear.MS1	GSDS	1	-2.9105
300	P80025	SGSDSsample4-SGSDSsample6	-3.23544	4.98197e-12	4.10249e-09	protein.linear.MS1	GSDS	1	-3.04932
301	P80025	SGSDSsample4-SGSDSsample7	-3.23192	5.06553e-12	4.13194e-09	protein.linear.MS1	GSDS	1	-3.1867
302	P80025	SGSDSsample4-SGSDSsample8	-3.38378	2.50747e-12	2.23511e-09	protein.linear.MS1	GSDS	1	-3.32518
303	P80025	SGSDSsample5-SGSDSsample6	-0.295672	0.120201	0.670498	protein.linear.MS1	GSDS	1	-0.138814
304	P80025	SGSDSsample5-SGSDSsample7	-0.292153	0.124349	0.676549	protein.linear.MS1	GSDS	1	-0.276199
305	P80025	SGSDSsample5-SGSDSsample8	-0.444007	0.0253973	0.373979	protein.linear.MS1	GSDS	1	-0.414677
306	P80025	SGSDSsample6-SGSDSsample7	0.00351886	0.984655	0.998797	protein.linear.MS1	GSDS	1	-0.137384
307	P80025	SGSDSsample6-SGSDSsample8	-0.148335	0.422319	0.890198	protein.linear.MS1	GSDS	1	-0.275862
308	P80025	SGSDSsample7-SGSDSsample8	-0.151854	0.411624	0.886862	protein.linear.MS1	GSDS	1	-0.138478
309	A0AVT1	SGSDSsample1-SGSDSsample2	-0.00937341	0.949775	0.996352	protein.linear.MS1	GSDS	0	0
310	A0AVT1	SGSDSsample1-SGSDSsample3	0.00998935	0.94648	0.995997	protein.linear.MS1	GSDS	0	0
311	A0AVT1	SGSDSsample1-SGSDSsample4	0.0607328	0.683959	0.959008	protein.linear.MS1	GSDS	0	0
312	A0AVT1	SGSDSsample1-SGSDSsample5	-0.136619	0.364893	0.869098	protein.linear.MS1	GSDS	0	0
313	A0AVT1	SGSDSsample1-SGSDSsample6	0.24392	0.115361	0.662654	protein.linear.MS1	GSDS	0	0
314	A0AVT1	SGSDSsample1-SGSDSsample7	0.056606	0.704289	0.962614	protein.linear.MS1	GSDS	0	0
315	A0AVT1	SGSDSsample1-SGSDSsample8	0.303157	0.0550576	0.516069	protein.linear.MS1	GSDS	0	0
316	A0AVT1	SGSDSsample2-SGSDSsample3	0.0193628	0.896495	0.990793	protein.linear.MS1	GSDS	0	0
317	A0AVT1	SGSDSsample2-SGSDSsample4	0.0701062	0.638727	0.949904	protein.linear.MS1	GSDS	0	0
318	A0AVT1	SGSDSsample2-SGSDSsample5	-0.127246	0.397906	0.882099	protein.linear.MS1	GSDS	0	0
319	A0AVT1	SGSDSsample2-SGSDSsample6	0.253293	0.103048	0.639984	protein.linear.MS1	GSDS	0	0
320	A0AVT1	SGSDSsample2-SGSDSsample7	0.0659794	0.658474	0.953975	protein.linear.MS1	GSDS	0	0
321	A0AVT1	SGSDSsample2-SGSDSsample8	0.312531	0.048723	0.491116	protein.linear.MS1	GSDS	0	0
322	A0AVT1	SGSDSsample3-SGSDSsample4	0.0507434	0.733567	0.968121	protein.linear.MS1	GSDS	0	0
323	A0AVT1	SGSDSsample3-SGSDSsample5	-0.146609	0.33183	0.852037	protein.linear.MS1	GSDS	0	0
324	A0AVT1	SGSDSsample3-SGSDSsample6	0.23393	0.129858	0.685378	protein.linear.MS1	GSDS	0	0
325	A0AVT1	SGSDSsample3-SGSDSsample7	0.0466166	0.754439	0.970926	protein.linear.MS1	GSDS	0	0
326	A0AVT1	SGSDSsample3-SGSDSsample8	0.293168	0.0626283	0.540624	protein.linear.MS1	GSDS	0	0
327	A0AVT1	SGSDSsample4-SGSDSsample5	-0.197352	0.196699	0.760207	protein.linear.MS1	GSDS	0	0
328	A0AVT1	SGSDSsample4-SGSDSsample6	0.183187	0.229108	0.789053	protein.linear.MS1	GSDS	0	0
329	A0AVT1	SGSDSsample4-SGSDSsample7	-0.0041268	0.977875	0.998252	protein.linear.MS1	GSDS	0	0
330	A0AVT1	SGSDSsample4-SGSDSsample8	0.242425	0.117438	0.665727	protein.linear.MS1	GSDS	0	0
331	A0AVT1	SGSDSsample5-SGSDSsample6	0.380539	0.0194341	0.330908	protein.linear.MS1	GSDS	0	0
332	A0AVT1	SGSDSsample5-SGSDSsample7	0.193225	0.205739	0.76966	protein.linear.MS1	GSDS	0	0
333	A0AVT1	SGSDSsample5-SGSDSsample8	0.439777	0.00844422	0.221027	protein.linear.MS1	GSDS	0	0
334	A0AVT1	SGSDSsample6-SGSDSsample7	-0.187314	0.219261	0.781904	protein.linear.MS1	GSDS	0	0
335	A0AVT1	SGSDSsample6-SGSDSsample8	0.0592378	0.691296	0.960389	protein.linear.MS1	GSDS	0	0
336	A0AVT1	SGSDSsample7-SGSDSsample8	0.246551	0.111781	0.656419	protein.linear.MS1	GSDS	0	0
337	A0FGR8	SGSDSsample1-SGSDSsample2	0.214219	0.266638	0.817016	protein.linear.MS1	GSDS	0	0
338	A0FGR8	SGSDSsample1-SGSDSsample3	-0.0925953	0.62559	0.946691	protein.linear.MS1	GSDS	0	0
339	A0FGR8	SGSDSsample1-SGSDSsample4	-0.100402	0.596995	0.941666	protein.linear.MS1	GSDS	0	0
340	A0FGR8	SGSDSsample1-SGSDSsample5	0.11386	0.549281	0.932118	protein.linear.MS1	GSDS	0	0
341	A0FGR8	SGSDSsample1-SGSDSsample6	0.183584	0.338615	0.855958	protein.linear.MS1	GSDS	0	0
342	A0FGR8	SGSDSsample1-SGSDSsample7	0.139829	0.463376	0.905308	protein.linear.MS1	GSDS	0	0
343	A0FGR8	SGSDSsample1-SGSDSsample8	0.0644692	0.733558	0.968121	protein.linear.MS1	GSDS	0	0
344	A0FGR8	SGSDSsample2-SGSDSsample3	-0.306815	0.118737	0.668022	protein.linear.MS1	GSDS	0	0
345	A0FGR8	SGSDSsample2-SGSDSsample4	-0.314621	0.110321	0.653748	protein.linear.MS1	GSDS	0	0
346	A0FGR8	SGSDSsample2-SGSDSsample5	-0.100359	0.597148	0.941666	protein.linear.MS1	GSDS	0	0
347	A0FGR8	SGSDSsample2-SGSDSsample6	-0.0306351	0.871317	0.988332	protein.linear.MS1	GSDS	0	0
348	A0FGR8	SGSDSsample2-SGSDSsample7	-0.0743906	0.694659	0.961205	protein.linear.MS1	GSDS	0	0
349	A0FGR8	SGSDSsample2-SGSDSsample8	-0.14975	0.432835	0.894254	protein.linear.MS1	GSDS	0	0
350	A0FGR8	SGSDSsample3-SGSDSsample4	-0.00780629	0.967063	0.997839	protein.linear.MS1	GSDS	0	0
351	A0FGR8	SGSDSsample3-SGSDSsample5	0.206455	0.283697	0.826008	protein.linear.MS1	GSDS	0	0
352	A0FGR8	SGSDSsample3-SGSDSsample6	0.27618	0.15726	0.719358	protein.linear.MS1	GSDS	0	0
353	A0FGR8	SGSDSsample3-SGSDSsample7	0.232424	0.229691	0.789644	protein.linear.MS1	GSDS	0	0
354	A0FGR8	SGSDSsample3-SGSDSsample8	0.157065	0.411156	0.886738	protein.linear.MS1	GSDS	0	0
355	A0FGR8	SGSDSsample4-SGSDSsample5	0.214262	0.266547	0.816988	protein.linear.MS1	GSDS	0	0
356	A0FGR8	SGSDSsample4-SGSDSsample6	0.283986	0.146565	0.70765	protein.linear.MS1	GSDS	0	0
357	A0FGR8	SGSDSsample4-SGSDSsample7	0.24023	0.215123	0.778359	protein.linear.MS1	GSDS	0	0
358	A0FGR8	SGSDSsample4-SGSDSsample8	0.164871	0.388813	0.878758	protein.linear.MS1	GSDS	0	0
359	A0FGR8	SGSDSsample5-SGSDSsample6	0.0697242	0.712853	0.964674	protein.linear.MS1	GSDS	0	0
360	A0FGR8	SGSDSsample5-SGSDSsample7	0.0259687	0.890772	0.989834	protein.linear.MS1	GSDS	0	0
361	A0FGR8	SGSDSsample5-SGSDSsample8	-0.0493909	0.794105	0.977889	protein.linear.MS1	GSDS	0	0
362	A0FGR8	SGSDSsample6-SGSDSsample7	-0.0437555	0.817113	0.981147	protein.linear.MS1	GSDS	0	0
363	A0FGR8	SGSDSsample6-SGSDSsample8	-0.119115	0.531223	0.927726	protein.linear.MS1	GSDS	0	0
364	A0FGR8	SGSDSsample7-SGSDSsample8	-0.0753596	0.690905	0.960389	protein.linear.MS1	GSDS	0	0
365	A0MZ66	SGSDSsample1-SGSDSsample2	-0.186527	0.277231	0.822005	protein.linear.MS1	GSDS	0	0
366	A0MZ66	SGSDSsample1-SGSDSsample3	-0.219121	0.204938	0.768723	protein.linear.MS1	GSDS	0	0
367	A0MZ66	SGSDSsample1-SGSDSsample4	-0.344014	0.0545138	0.513563	protein.linear.MS1	GSDS	0	0
368	A0MZ66	SGSDSsample1-SGSDSsample5	-0.359901	0.0453687	0.478534	protein.linear.MS1	GSDS	0	0
369	A0MZ66	SGSDSsample1-SGSDSsample6	-0.277816	0.113283	0.658922	protein.linear.MS1	GSDS	0	0
370	A0MZ66	SGSDSsample1-SGSDSsample7	-0.327687	0.0656387	0.550154	protein.linear.MS1	GSDS	0	0
371	A0MZ66	SGSDSsample1-SGSDSsample8	-0.313225	0.0771621	0.583231	protein.linear.MS1	GSDS	0	0
372	A0MZ66	SGSDSsample2-SGSDSsample3	-0.0325937	0.846646	0.984024	protein.linear.MS1	GSDS	0	0
373	A0MZ66	SGSDSsample2-SGSDSsample4	-0.157486	0.356368	0.864845	protein.linear.MS1	GSDS	0	0
374	A0MZ66	SGSDSsample2-SGSDSsample5	-0.173373	0.311306	0.842465	protein.linear.MS1	GSDS	0	0
375	A0MZ66	SGSDSsample2-SGSDSsample6	-0.0912883	0.589561	0.940032	protein.linear.MS1	GSDS	0	0
376	A0MZ66	SGSDSsample2-SGSDSsample7	-0.141159	0.407172	0.885501	protein.linear.MS1	GSDS	0	0
377	A0MZ66	SGSDSsample2-SGSDSsample8	-0.126698	0.455944	0.903382	protein.linear.MS1	GSDS	0	0
378	A0MZ66	SGSDSsample3-SGSDSsample4	-0.124893	0.462278	0.905053	protein.linear.MS1	GSDS	0	0
379	A0MZ66	SGSDSsample3-SGSDSsample5	-0.14078	0.408408	0.886204	protein.linear.MS1	GSDS	0	0
380	A0MZ66	SGSDSsample3-SGSDSsample6	-0.0586946	0.727985	0.966786	protein.linear.MS1	GSDS	0	0
381	A0MZ66	SGSDSsample3-SGSDSsample7	-0.108566	0.521948	0.924675	protein.linear.MS1	GSDS	0	0
382	A0MZ66	SGSDSsample3-SGSDSsample8	-0.0941044	0.578243	0.938116	protein.linear.MS1	GSDS	0	0
383	A0MZ66	SGSDSsample4-SGSDSsample5	-0.015887	0.924862	0.994296	protein.linear.MS1	GSDS	0	0
384	A0MZ66	SGSDSsample4-SGSDSsample6	0.066198	0.695011	0.96122	protein.linear.MS1	GSDS	0	0
385	A0MZ66	SGSDSsample4-SGSDSsample7	0.0163269	0.922788	0.994032	protein.linear.MS1	GSDS	0	0
386	A0MZ66	SGSDSsample4-SGSDSsample8	0.0307881	0.855035	0.985845	protein.linear.MS1	GSDS	0	0
387	A0MZ66	SGSDSsample5-SGSDSsample6	0.082085	0.62731	0.947121	protein.linear.MS1	GSDS	0	0
388	A0MZ66	SGSDSsample5-SGSDSsample7	0.0322139	0.848409	0.984378	protein.linear.MS1	GSDS	0	0
389	A0MZ66	SGSDSsample5-SGSDSsample8	0.0466752	0.781948	0.976171	protein.linear.MS1	GSDS	0	0
390	A0MZ66	SGSDSsample6-SGSDSsample7	-0.049871	0.767474	0.973961	protein.linear.MS1	GSDS	0	0
391	A0MZ66	SGSDSsample6-SGSDSsample8	-0.0354098	0.833599	0.982942	protein.linear.MS1	GSDS	0	0
392	A0MZ66	SGSDSsample7-SGSDSsample8	0.0144612	0.931586	0.994926	protein.linear.MS1	GSDS	0	0
393	A1L0T0	SGSDSsample1-SGSDSsample2	-0.159377	0.11696	0.664831	protein.linear.MS1	GSDS	0	0
394	A1L0T0	SGSDSsample1-SGSDSsample3	-0.154304	0.128175	0.682631	protein.linear.MS1	GSDS	0	0
395	A1L0T0	SGSDSsample1-SGSDSsample4	-0.139231	0.167011	0.730599	protein.linear.MS1	GSDS	0	0
396	A1L0T0	SGSDSsample1-SGSDSsample5	-0.148084	0.143162	0.704639	protein.linear.MS1	GSDS	0	0
397	A1L0T0	SGSDSsample1-SGSDSsample6	-0.1817	0.0771152	0.583154	protein.linear.MS1	GSDS	0	0
398	A1L0T0	SGSDSsample1-SGSDSsample7	0.0202751	0.835692	0.982942	protein.linear.MS1	GSDS	0	0
399	A1L0T0	SGSDSsample1-SGSDSsample8	-0.0676364	0.491994	0.91541	protein.linear.MS1	GSDS	0	0
400	A1L0T0	SGSDSsample2-SGSDSsample3	0.00507293	0.958586	0.997271	protein.linear.MS1	GSDS	0	0
401	A1L0T0	SGSDSsample2-SGSDSsample4	0.0201455	0.836725	0.982947	protein.linear.MS1	GSDS	0	0
402	A1L0T0	SGSDSsample2-SGSDSsample5	0.0112925	0.907991	0.992552	protein.linear.MS1	GSDS	0	0
403	A1L0T0	SGSDSsample2-SGSDSsample6	-0.0223235	0.819391	0.981405	protein.linear.MS1	GSDS	0	0
404	A1L0T0	SGSDSsample2-SGSDSsample7	0.179652	0.0801893	0.590758	protein.linear.MS1	GSDS	0	0
405	A1L0T0	SGSDSsample2-SGSDSsample8	0.0917403	0.354325	0.863708	protein.linear.MS1	GSDS	0	0
406	A1L0T0	SGSDSsample3-SGSDSsample4	0.0150726	0.877424	0.988871	protein.linear.MS1	GSDS	0	0
407	A1L0T0	SGSDSsample3-SGSDSsample5	0.00621957	0.949238	0.996321	protein.linear.MS1	GSDS	0	0
408	A1L0T0	SGSDSsample3-SGSDSsample6	-0.0273964	0.779403	0.975526	protein.linear.MS1	GSDS	0	0
409	A1L0T0	SGSDSsample3-SGSDSsample7	0.174579	0.0882761	0.609233	protein.linear.MS1	GSDS	0	0
410	A1L0T0	SGSDSsample3-SGSDSsample8	0.0866674	0.380872	0.876304	protein.linear.MS1	GSDS	0	0
411	A1L0T0	SGSDSsample4-SGSDSsample5	-0.00885304	0.927799	0.994666	protein.linear.MS1	GSDS	0	0
412	A1L0T0	SGSDSsample4-SGSDSsample6	-0.042469	0.664699	0.955007	protein.linear.MS1	GSDS	0	0
413	A1L0T0	SGSDSsample4-SGSDSsample7	0.159506	0.116685	0.664302	protein.linear.MS1	GSDS	0	0
414	A1L0T0	SGSDSsample4-SGSDSsample8	0.0715948	0.46741	0.906524	protein.linear.MS1	GSDS	0	0
415	A1L0T0	SGSDSsample5-SGSDSsample6	-0.033616	0.731247	0.967337	protein.linear.MS1	GSDS	0	0
416	A1L0T0	SGSDSsample5-SGSDSsample7	0.168359	0.0991667	0.6322	protein.linear.MS1	GSDS	0	0
417	A1L0T0	SGSDSsample5-SGSDSsample8	0.0804478	0.415202	0.888215	protein.linear.MS1	GSDS	0	0
418	A1L0T0	SGSDSsample6-SGSDSsample7	0.201975	0.0519302	0.503148	protein.linear.MS1	GSDS	0	0
419	A1L0T0	SGSDSsample6-SGSDSsample8	0.114064	0.252931	0.807072	protein.linear.MS1	GSDS	0	0
420	A1L0T0	SGSDSsample7-SGSDSsample8	-0.0879115	0.37424	0.87354	protein.linear.MS1	GSDS	0	0
421	A3KMH1	SGSDSsample1-SGSDSsample2	0.186347	0.610055	0.943885	protein.linear.MS1	GSDS	0	0
422	A3KMH1	SGSDSsample1-SGSDSsample3	-0.149792	0.681399	0.9587	protein.linear.MS1	GSDS	0	0
423	A3KMH1	SGSDSsample1-SGSDSsample4	-0.0245338	0.946247	0.995997	protein.linear.MS1	GSDS	0	0
424	A3KMH1	SGSDSsample1-SGSDSsample5	0.638409	0.0937145	0.621074	protein.linear.MS1	GSDS	0	0
425	A3KMH1	SGSDSsample1-SGSDSsample6	0.957256	0.0166956	0.308725	protein.linear.MS1	GSDS	0	0
426	A3KMH1	SGSDSsample1-SGSDSsample7	0.696323	0.0697228	0.561873	protein.linear.MS1	GSDS	0	0
427	A3KMH1	SGSDSsample1-SGSDSsample8	1.79572	0.000127543	0.0170446	protein.linear.MS1	GSDS	0	0
428	A3KMH1	SGSDSsample2-SGSDSsample3	-0.33614	0.362022	0.867623	protein.linear.MS1	GSDS	0	0
429	A3KMH1	SGSDSsample2-SGSDSsample4	-0.210881	0.564298	0.934887	protein.linear.MS1	GSDS	0	0
430	A3KMH1	SGSDSsample2-SGSDSsample5	0.452062	0.22506	0.78663	protein.linear.MS1	GSDS	0	0
431	A3KMH1	SGSDSsample2-SGSDSsample6	0.770908	0.0470114	0.484613	protein.linear.MS1	GSDS	0	0
432	A3KMH1	SGSDSsample2-SGSDSsample7	0.509976	0.173771	0.73866	protein.linear.MS1	GSDS	0	0
433	A3KMH1	SGSDSsample2-SGSDSsample8	1.60937	0.000369166	0.0350379	protein.linear.MS1	GSDS	0	0
434	A3KMH1	SGSDSsample3-SGSDSsample4	0.125258	0.731154	0.967295	protein.linear.MS1	GSDS	0	0
435	A3KMH1	SGSDSsample3-SGSDSsample5	0.788201	0.0428242	0.467971	protein.linear.MS1	GSDS	0	0
436	A3KMH1	SGSDSsample3-SGSDSsample6	1.10705	0.00702065	0.202568	protein.linear.MS1	GSDS	0	0
437	A3KMH1	SGSDSsample3-SGSDSsample7	0.846115	0.03119	0.411378	protein.linear.MS1	GSDS	0	0
438	A3KMH1	SGSDSsample3-SGSDSsample8	1.94551	5.54835e-05	0.00929714	protein.linear.MS1	GSDS	0	0
439	A3KMH1	SGSDSsample4-SGSDSsample5	0.662943	0.0827783	0.596514	protein.linear.MS1	GSDS	0	0
440	A3KMH1	SGSDSsample4-SGSDSsample6	0.981789	0.0145096	0.287348	protein.linear.MS1	GSDS	0	0
441	A3KMH1	SGSDSsample4-SGSDSsample7	0.720857	0.06134	0.536809	protein.linear.MS1	GSDS	0	0
442	A3KMH1	SGSDSsample4-SGSDSsample8	1.82026	0.000111129	0.0155985	protein.linear.MS1	GSDS	0	0
443	A3KMH1	SGSDSsample5-SGSDSsample6	0.318847	0.38662	0.878289	protein.linear.MS1	GSDS	0	0
444	A3KMH1	SGSDSsample5-SGSDSsample7	0.0579142	0.873591	0.988485	protein.linear.MS1	GSDS	0	0
445	A3KMH1	SGSDSsample5-SGSDSsample8	1.15731	0.0052297	0.174722	protein.linear.MS1	GSDS	0	0
446	A3KMH1	SGSDSsample6-SGSDSsample7	-0.260933	0.476899	0.909869	protein.linear.MS1	GSDS	0	0
447	A3KMH1	SGSDSsample6-SGSDSsample8	0.838466	0.0325361	0.419692	protein.linear.MS1	GSDS	0	0
448	A3KMH1	SGSDSsample7-SGSDSsample8	1.0994	0.00734155	0.207006	protein.linear.MS1	GSDS	0	0
449	A5YKK6	SGSDSsample1-SGSDSsample2	-0.3159	0.208532	0.773256	protein.linear.MS1	GSDS	0	0
450	A5YKK6	SGSDSsample1-SGSDSsample3	-0.231238	0.351693	0.862514	protein.linear.MS1	GSDS	0	0
451	A5YKK6	SGSDSsample1-SGSDSsample4	-0.18003	0.465994	0.906272	protein.linear.MS1	GSDS	0	0
452	A5YKK6	SGSDSsample1-SGSDSsample5	0.0751053	0.759391	0.97221	protein.linear.MS1	GSDS	0	0
453	A5YKK6	SGSDSsample1-SGSDSsample6	0.0401524	0.869796	0.988084	protein.linear.MS1	GSDS	0	0
454	A5YKK6	SGSDSsample1-SGSDSsample7	-0.119749	0.626108	0.946827	protein.linear.MS1	GSDS	0	0
455	A5YKK6	SGSDSsample1-SGSDSsample8	0.231521	0.351121	0.862466	protein.linear.MS1	GSDS	0	0
456	A5YKK6	SGSDSsample2-SGSDSsample3	0.0846622	0.730009	0.967098	protein.linear.MS1	GSDS	0	0
457	A5YKK6	SGSDSsample2-SGSDSsample4	0.135871	0.580808	0.93888	protein.linear.MS1	GSDS	0	0
458	A5YKK6	SGSDSsample2-SGSDSsample5	0.391006	0.124328	0.676549	protein.linear.MS1	GSDS	0	0
459	A5YKK6	SGSDSsample2-SGSDSsample6	0.356053	0.159072	0.721701	protein.linear.MS1	GSDS	0	0
460	A5YKK6	SGSDSsample2-SGSDSsample7	0.196151	0.42775	0.892862	protein.linear.MS1	GSDS	0	0
461	A5YKK6	SGSDSsample2-SGSDSsample8	0.547421	0.0373141	0.442044	protein.linear.MS1	GSDS	0	0
462	A5YKK6	SGSDSsample3-SGSDSsample4	0.0512084	0.834451	0.982942	protein.linear.MS1	GSDS	0	0
463	A5YKK6	SGSDSsample3-SGSDSsample5	0.306343	0.221952	0.783401	protein.linear.MS1	GSDS	0	0
464	A5YKK6	SGSDSsample3-SGSDSsample6	0.271391	0.276836	0.821611	protein.linear.MS1	GSDS	0	0
465	A5YKK6	SGSDSsample3-SGSDSsample7	0.111489	0.649947	0.952506	protein.linear.MS1	GSDS	0	0
466	A5YKK6	SGSDSsample3-SGSDSsample8	0.462759	0.0729052	0.57021	protein.linear.MS1	GSDS	0	0
467	A5YKK6	SGSDSsample4-SGSDSsample5	0.255135	0.305588	0.839591	protein.linear.MS1	GSDS	0	0
468	A5YKK6	SGSDSsample4-SGSDSsample6	0.220182	0.374587	0.873868	protein.linear.MS1	GSDS	0	0
469	A5YKK6	SGSDSsample4-SGSDSsample7	0.0602807	0.805716	0.979572	protein.linear.MS1	GSDS	0	0
470	A5YKK6	SGSDSsample4-SGSDSsample8	0.411551	0.107097	0.646902	protein.linear.MS1	GSDS	0	0
471	A5YKK6	SGSDSsample5-SGSDSsample6	-0.0349529	0.886522	0.989725	protein.linear.MS1	GSDS	0	0
472	A5YKK6	SGSDSsample5-SGSDSsample7	-0.194854	0.430751	0.893647	protein.linear.MS1	GSDS	0	0
473	A5YKK6	SGSDSsample5-SGSDSsample8	0.156416	0.525622	0.926207	protein.linear.MS1	GSDS	0	0
474	A5YKK6	SGSDSsample6-SGSDSsample7	-0.159901	0.516558	0.922777	protein.linear.MS1	GSDS	0	0
475	A5YKK6	SGSDSsample6-SGSDSsample8	0.191368	0.438883	0.896745	protein.linear.MS1	GSDS	0	0
476	A5YKK6	SGSDSsample7-SGSDSsample8	0.35127	0.164403	0.728225	protein.linear.MS1	GSDS	0	0
477	A6NCE7;Q9GZQ8	SGSDSsample1-SGSDSsample2	0.0285091	0.875495	0.988791	protein.linear.MS1	GSDS	0	0
478	A6NCE7;Q9GZQ8	SGSDSsample1-SGSDSsample3	-0.0156239	0.931553	0.994926	protein.linear.MS1	GSDS	0	0
479	A6NCE7;Q9GZQ8	SGSDSsample1-SGSDSsample4	0.0225527	0.901343	0.991718	protein.linear.MS1	GSDS	0	0
480	A6NCE7;Q9GZQ8	SGSDSsample1-SGSDSsample5	0.0318864	0.860901	0.986597	protein.linear.MS1	GSDS	0	0
481	A6NCE7;Q9GZQ8	SGSDSsample1-SGSDSsample6	0.114552	0.531405	0.927781	protein.linear.MS1	GSDS	0	0
482	A6NCE7;Q9GZQ8	SGSDSsample1-SGSDSsample7	0.257241	0.170103	0.734033	protein.linear.MS1	GSDS	0	0
483	A6NCE7;Q9GZQ8	SGSDSsample1-SGSDSsample8	0.633725	0.00272873	0.123592	protein.linear.MS1	GSDS	0	0
484	A6NCE7;Q9GZQ8	SGSDSsample2-SGSDSsample3	-0.0441331	0.808457	0.979841	protein.linear.MS1	GSDS	0	0
485	A6NCE7;Q9GZQ8	SGSDSsample2-SGSDSsample4	-0.00595645	0.973875	0.998012	protein.linear.MS1	GSDS	0	0
486	A6NCE7;Q9GZQ8	SGSDSsample2-SGSDSsample5	0.0033773	0.985185	0.998797	protein.linear.MS1	GSDS	0	0
487	A6NCE7;Q9GZQ8	SGSDSsample2-SGSDSsample6	0.0860431	0.637366	0.949718	protein.linear.MS1	GSDS	0	0
488	A6NCE7;Q9GZQ8	SGSDSsample2-SGSDSsample7	0.228732	0.219697	0.782379	protein.linear.MS1	GSDS	0	0
489	A6NCE7;Q9GZQ8	SGSDSsample2-SGSDSsample8	0.605215	0.00381896	0.148288	protein.linear.MS1	GSDS	0	0
490	A6NCE7;Q9GZQ8	SGSDSsample3-SGSDSsample4	0.0381766	0.833864	0.982942	protein.linear.MS1	GSDS	0	0
491	A6NCE7;Q9GZQ8	SGSDSsample3-SGSDSsample5	0.0475104	0.794147	0.977893	protein.linear.MS1	GSDS	0	0
492	A6NCE7;Q9GZQ8	SGSDSsample3-SGSDSsample6	0.130176	0.477742	0.910151	protein.linear.MS1	GSDS	0	0
493	A6NCE7;Q9GZQ8	SGSDSsample3-SGSDSsample7	0.272865	0.147071	0.708321	protein.linear.MS1	GSDS	0	0
494	A6NCE7;Q9GZQ8	SGSDSsample3-SGSDSsample8	0.649348	0.00226938	0.110067	protein.linear.MS1	GSDS	0	0
495	A6NCE7;Q9GZQ8	SGSDSsample4-SGSDSsample5	0.00933375	0.959074	0.997306	protein.linear.MS1	GSDS	0	0
496	A6NCE7;Q9GZQ8	SGSDSsample4-SGSDSsample6	0.0919996	0.614429	0.944763	protein.linear.MS1	GSDS	0	0
497	A6NCE7;Q9GZQ8	SGSDSsample4-SGSDSsample7	0.234688	0.208484	0.773256	protein.linear.MS1	GSDS	0	0
498	A6NCE7;Q9GZQ8	SGSDSsample4-SGSDSsample8	0.611172	0.00356011	0.14251	protein.linear.MS1	GSDS	0	0
499	A6NCE7;Q9GZQ8	SGSDSsample5-SGSDSsample6	0.0826658	0.650544	0.952693	protein.linear.MS1	GSDS	0	0
500	A6NCE7;Q9GZQ8	SGSDSsample5-SGSDSsample7	0.225354	0.226263	0.787015	protein.linear.MS1	GSDS	0	0
501	A6NCE7;Q9GZQ8	SGSDSsample5-SGSDSsample8	0.601838	0.00397395	0.151701	protein.linear.MS1	GSDS	0	0
502	A6NCE7;Q9GZQ8	SGSDSsample6-SGSDSsample7	0.142688	0.437201	0.896106	protein.linear.MS1	GSDS	0	0
503	A6NCE7;Q9GZQ8	SGSDSsample6-SGSDSsample8	0.519172	0.010455	0.247845	protein.linear.MS1	GSDS	0	0
504	A6NCE7;Q9GZQ8	SGSDSsample7-SGSDSsample8	0.376484	0.0516929	0.502408	protein.linear.MS1	GSDS	0	0
505	A6NDG6	SGSDSsample1-SGSDSsample2	-0.112407	0.553009	0.932498	protein.linear.MS1	GSDS	0	0
506	A6NDG6	SGSDSsample1-SGSDSsample3	-0.240066	0.213951	0.77749	protein.linear.MS1	GSDS	0	0
507	A6NDG6	SGSDSsample1-SGSDSsample4	-0.154826	0.416178	0.888487	protein.linear.MS1	GSDS	0	0
508	A6NDG6	SGSDSsample1-SGSDSsample5	0.0680509	0.718518	0.965268	protein.linear.MS1	GSDS	0	0
509	A6NDG6	SGSDSsample1-SGSDSsample6	-0.0154806	0.934522	0.995173	protein.linear.MS1	GSDS	0	0
510	A6NDG6	SGSDSsample1-SGSDSsample7	0.140424	0.460022	0.904183	protein.linear.MS1	GSDS	0	0
511	A6NDG6	SGSDSsample1-SGSDSsample8	0.0151955	0.935725	0.995173	protein.linear.MS1	GSDS	0	0
512	A6NDG6	SGSDSsample2-SGSDSsample3	-0.127658	0.501164	0.918208	protein.linear.MS1	GSDS	0	0
513	A6NDG6	SGSDSsample2-SGSDSsample4	-0.0424185	0.82201	0.982022	protein.linear.MS1	GSDS	0	0
514	A6NDG6	SGSDSsample2-SGSDSsample5	0.180458	0.345089	0.859384	protein.linear.MS1	GSDS	0	0
515	A6NDG6	SGSDSsample2-SGSDSsample6	0.0969266	0.608447	0.943316	protein.linear.MS1	GSDS	0	0
516	A6NDG6	SGSDSsample2-SGSDSsample7	0.252831	0.191739	0.755956	protein.linear.MS1	GSDS	0	0
517	A6NDG6	SGSDSsample2-SGSDSsample8	0.127603	0.501348	0.918401	protein.linear.MS1	GSDS	0	0
518	A6NDG6	SGSDSsample3-SGSDSsample4	0.0852399	0.652025	0.952955	protein.linear.MS1	GSDS	0	0
519	A6NDG6	SGSDSsample3-SGSDSsample5	0.308117	0.116155	0.663838	protein.linear.MS1	GSDS	0	0
520	A6NDG6	SGSDSsample3-SGSDSsample6	0.224585	0.24356	0.799454	protein.linear.MS1	GSDS	0	0
521	A6NDG6	SGSDSsample3-SGSDSsample7	0.380489	0.0569829	0.52216	protein.linear.MS1	GSDS	0	0
522	A6NDG6	SGSDSsample3-SGSDSsample8	0.255261	0.187728	0.751105	protein.linear.MS1	GSDS	0	0
523	A6NDG6	SGSDSsample4-SGSDSsample5	0.222877	0.247013	0.803104	protein.linear.MS1	GSDS	0	0
524	A6NDG6	SGSDSsample4-SGSDSsample6	0.139345	0.463416	0.905311	protein.linear.MS1	GSDS	0	0
525	A6NDG6	SGSDSsample4-SGSDSsample7	0.295249	0.131003	0.686771	protein.linear.MS1	GSDS	0	0
526	A6NDG6	SGSDSsample4-SGSDSsample8	0.170021	0.372952	0.873053	protein.linear.MS1	GSDS	0	0
527	A6NDG6	SGSDSsample5-SGSDSsample6	-0.0835315	0.658511	0.953975	protein.linear.MS1	GSDS	0	0
528	A6NDG6	SGSDSsample5-SGSDSsample7	0.0723727	0.701552	0.961879	protein.linear.MS1	GSDS	0	0
529	A6NDG6	SGSDSsample5-SGSDSsample8	-0.0528555	0.779334	0.975526	protein.linear.MS1	GSDS	0	0
530	A6NDG6	SGSDSsample6-SGSDSsample7	0.155904	0.413006	0.887121	protein.linear.MS1	GSDS	0	0
531	A6NDG6	SGSDSsample6-SGSDSsample8	0.0306761	0.870716	0.98818	protein.linear.MS1	GSDS	0	0
532	A6NDG6	SGSDSsample7-SGSDSsample8	-0.125228	0.509232	0.920753	protein.linear.MS1	GSDS	0	0
533	A6NDU8	SGSDSsample1-SGSDSsample2	0.100876	0.536803	0.929194	protein.linear.MS1	GSDS	0	0
534	A6NDU8	SGSDSsample1-SGSDSsample3	-0.1696	0.304322	0.838873	protein.linear.MS1	GSDS	0	0
535	A6NDU8	SGSDSsample1-SGSDSsample4	-0.106669	0.513977	0.921472	protein.linear.MS1	GSDS	0	0
536	A6NDU8	SGSDSsample1-SGSDSsample5	0.0159103	0.921931	0.993838	protein.linear.MS1	GSDS	0	0
537	A6NDU8	SGSDSsample1-SGSDSsample6	0.171979	0.297816	0.834573	protein.linear.MS1	GSDS	0	0
538	A6NDU8	SGSDSsample1-SGSDSsample7	0.53931	0.0038605	0.149154	protein.linear.MS1	GSDS	0	0
539	A6NDU8	SGSDSsample1-SGSDSsample8	0.889841	4.24163e-05	0.00748465	protein.linear.MS1	GSDS	0	0
540	A6NDU8	SGSDSsample2-SGSDSsample3	-0.270476	0.109927	0.652709	protein.linear.MS1	GSDS	0	0
541	A6NDU8	SGSDSsample2-SGSDSsample4	-0.207545	0.212448	0.776012	protein.linear.MS1	GSDS	0	0
542	A6NDU8	SGSDSsample2-SGSDSsample5	-0.0849655	0.602257	0.942344	protein.linear.MS1	GSDS	0	0
543	A6NDU8	SGSDSsample2-SGSDSsample6	0.0711028	0.662333	0.954508	protein.linear.MS1	GSDS	0	0
544	A6NDU8	SGSDSsample2-SGSDSsample7	0.438434	0.0144252	0.286661	protein.linear.MS1	GSDS	0	0
545	A6NDU8	SGSDSsample2-SGSDSsample8	0.788966	0.000148643	0.0188173	protein.linear.MS1	GSDS	0	0
546	A6NDU8	SGSDSsample3-SGSDSsample4	0.0629314	0.698931	0.961379	protein.linear.MS1	GSDS	0	0
547	A6NDU8	SGSDSsample3-SGSDSsample5	0.185511	0.262736	0.814123	protein.linear.MS1	GSDS	0	0
548	A6NDU8	SGSDSsample3-SGSDSsample6	0.341579	0.0483463	0.489429	protein.linear.MS1	GSDS	0	0
549	A6NDU8	SGSDSsample3-SGSDSsample7	0.70891	0.000415037	0.0378544	protein.linear.MS1	GSDS	0	0
550	A6NDU8	SGSDSsample3-SGSDSsample8	1.05944	5.79086e-06	0.00157453	protein.linear.MS1	GSDS	0	0
551	A6NDU8	SGSDSsample4-SGSDSsample5	0.122579	0.454227	0.902842	protein.linear.MS1	GSDS	0	0
552	A6NDU8	SGSDSsample4-SGSDSsample6	0.278648	0.100401	0.634077	protein.linear.MS1	GSDS	0	0
553	A6NDU8	SGSDSsample4-SGSDSsample7	0.645979	0.000944399	0.0653099	protein.linear.MS1	GSDS	0	0
554	A6NDU8	SGSDSsample4-SGSDSsample8	0.99651	1.19091e-05	0.00282887	protein.linear.MS1	GSDS	0	0
555	A6NDU8	SGSDSsample5-SGSDSsample6	0.156068	0.343303	0.858355	protein.linear.MS1	GSDS	0	0
556	A6NDU8	SGSDSsample5-SGSDSsample7	0.5234	0.00476179	0.166286	protein.linear.MS1	GSDS	0	0
557	A6NDU8	SGSDSsample5-SGSDSsample8	0.873931	5.15237e-05	0.0087181	protein.linear.MS1	GSDS	0	0
558	A6NDU8	SGSDSsample6-SGSDSsample7	0.367331	0.0353438	0.434281	protein.linear.MS1	GSDS	0	0
559	A6NDU8	SGSDSsample6-SGSDSsample8	0.717863	0.000369576	0.0350384	protein.linear.MS1	GSDS	0	0
560	A6NDU8	SGSDSsample7-SGSDSsample8	0.350531	0.0433934	0.470527	protein.linear.MS1	GSDS	0	0
561	A6NHL2	SGSDSsample1-SGSDSsample2	-0.268727	0.0761563	0.580157	protein.linear.MS1	GSDS	0	0
562	A6NHL2	SGSDSsample1-SGSDSsample3	0.102243	0.48107	0.911417	protein.linear.MS1	GSDS	0	0
563	A6NHL2	SGSDSsample1-SGSDSsample4	-0.197726	0.182046	0.74505	protein.linear.MS1	GSDS	0	0
564	A6NHL2	SGSDSsample1-SGSDSsample5	-0.390514	0.0140774	0.283107	protein.linear.MS1	GSDS	0	0
565	A6NHL2	SGSDSsample1-SGSDSsample6	-0.286618	0.0601904	0.53301	protein.linear.MS1	GSDS	0	0
566	A6NHL2	SGSDSsample1-SGSDSsample7	-0.53811	0.00158341	0.0892193	protein.linear.MS1	GSDS	0	0
567	A6NHL2	SGSDSsample1-SGSDSsample8	-0.950337	5.05178e-06	0.00140902	protein.linear.MS1	GSDS	0	0
568	A6NHL2	SGSDSsample2-SGSDSsample3	0.37097	0.0186652	0.324824	protein.linear.MS1	GSDS	0	0
569	A6NHL2	SGSDSsample2-SGSDSsample4	0.0710011	0.623214	0.94622	protein.linear.MS1	GSDS	0	0
570	A6NHL2	SGSDSsample2-SGSDSsample5	-0.121786	0.402867	0.884001	protein.linear.MS1	GSDS	0	0
571	A6NHL2	SGSDSsample2-SGSDSsample6	-0.0178907	0.90112	0.991658	protein.linear.MS1	GSDS	0	0
572	A6NHL2	SGSDSsample2-SGSDSsample7	-0.269382	0.0755108	0.57905	protein.linear.MS1	GSDS	0	0
573	A6NHL2	SGSDSsample2-SGSDSsample8	-0.681609	0.000192642	0.0224095	protein.linear.MS1	GSDS	0	0
574	A6NHL2	SGSDSsample3-SGSDSsample4	-0.299969	0.0503251	0.497544	protein.linear.MS1	GSDS	0	0
575	A6NHL2	SGSDSsample3-SGSDSsample5	-0.492756	0.00311244	0.132637	protein.linear.MS1	GSDS	0	0
576	A6NHL2	SGSDSsample3-SGSDSsample6	-0.388861	0.0144188	0.2866	protein.linear.MS1	GSDS	0	0
577	A6NHL2	SGSDSsample3-SGSDSsample7	-0.640353	0.00035012	0.0337489	protein.linear.MS1	GSDS	0	0
578	A6NHL2	SGSDSsample3-SGSDSsample8	-1.05258	1.435e-06	0.000456161	protein.linear.MS1	GSDS	0	0
579	A6NHL2	SGSDSsample4-SGSDSsample5	-0.192787	0.192603	0.756931	protein.linear.MS1	GSDS	0	0
580	A6NHL2	SGSDSsample4-SGSDSsample6	-0.0888918	0.539374	0.929726	protein.linear.MS1	GSDS	0	0
581	A6NHL2	SGSDSsample4-SGSDSsample7	-0.340383	0.028823	0.397511	protein.linear.MS1	GSDS	0	0
582	A6NHL2	SGSDSsample4-SGSDSsample8	-0.75261	7.03903e-05	0.0110258	protein.linear.MS1	GSDS	0	0
583	A6NHL2	SGSDSsample5-SGSDSsample6	0.103895	0.474123	0.908983	protein.linear.MS1	GSDS	0	0
584	A6NHL2	SGSDSsample5-SGSDSsample7	-0.147596	0.313167	0.843237	protein.linear.MS1	GSDS	0	0
585	A6NHL2	SGSDSsample5-SGSDSsample8	-0.559823	0.00114649	0.0729971	protein.linear.MS1	GSDS	0	0
586	A6NHL2	SGSDSsample6-SGSDSsample7	-0.251491	0.0950115	0.623612	protein.linear.MS1	GSDS	0	0
587	A6NHL2	SGSDSsample6-SGSDSsample8	-0.663718	0.000249358	0.0264546	protein.linear.MS1	GSDS	0	0
588	A6NHL2	SGSDSsample7-SGSDSsample8	-0.412227	0.0102565	0.245391	protein.linear.MS1	GSDS	0	0
589	A6NHR9	SGSDSsample1-SGSDSsample2	0.0208687	0.846808	0.984024	protein.linear.MS1	GSDS	0	0
590	A6NHR9	SGSDSsample1-SGSDSsample3	-0.0369786	0.732431	0.967767	protein.linear.MS1	GSDS	0	0
591	A6NHR9	SGSDSsample1-SGSDSsample4	-0.0765225	0.481918	0.911888	protein.linear.MS1	GSDS	0	0
592	A6NHR9	SGSDSsample1-SGSDSsample5	-0.0991187	0.364891	0.869098	protein.linear.MS1	GSDS	0	0
593	A6NHR9	SGSDSsample1-SGSDSsample6	-0.0948965	0.385161	0.877769	protein.linear.MS1	GSDS	0	0
594	A6NHR9	SGSDSsample1-SGSDSsample7	-0.00852219	0.937085	0.995328	protein.linear.MS1	GSDS	0	0
595	A6NHR9	SGSDSsample1-SGSDSsample8	-0.0949475	0.384912	0.877687	protein.linear.MS1	GSDS	0	0
596	A6NHR9	SGSDSsample2-SGSDSsample3	-0.0578473	0.593756	0.941183	protein.linear.MS1	GSDS	0	0
597	A6NHR9	SGSDSsample2-SGSDSsample4	-0.0973912	0.373094	0.873123	protein.linear.MS1	GSDS	0	0
598	A6NHR9	SGSDSsample2-SGSDSsample5	-0.119987	0.275565	0.821147	protein.linear.MS1	GSDS	0	0
599	A6NHR9	SGSDSsample2-SGSDSsample6	-0.115765	0.292192	0.831247	protein.linear.MS1	GSDS	0	0
600	A6NHR9	SGSDSsample2-SGSDSsample7	-0.0293909	0.785678	0.976762	protein.linear.MS1	GSDS	0	0
601	A6NHR9	SGSDSsample2-SGSDSsample8	-0.115816	0.291987	0.831247	protein.linear.MS1	GSDS	0	0
602	A6NHR9	SGSDSsample3-SGSDSsample4	-0.0395439	0.714728	0.96484	protein.linear.MS1	GSDS	0	0
603	A6NHR9	SGSDSsample3-SGSDSsample5	-0.0621401	0.566926	0.935468	protein.linear.MS1	GSDS	0	0
604	A6NHR9	SGSDSsample3-SGSDSsample6	-0.0579179	0.593309	0.941092	protein.linear.MS1	GSDS	0	0
605	A6NHR9	SGSDSsample3-SGSDSsample7	0.0284564	0.792319	0.977457	protein.linear.MS1	GSDS	0	0
606	A6NHR9	SGSDSsample3-SGSDSsample8	-0.0579689	0.592987	0.94099	protein.linear.MS1	GSDS	0	0
607	A6NHR9	SGSDSsample4-SGSDSsample5	-0.0225962	0.834321	0.982942	protein.linear.MS1	GSDS	0	0
608	A6NHR9	SGSDSsample4-SGSDSsample6	-0.018374	0.864915	0.987245	protein.linear.MS1	GSDS	0	0
609	A6NHR9	SGSDSsample4-SGSDSsample7	0.0680003	0.531355	0.927777	protein.linear.MS1	GSDS	0	0
610	A6NHR9	SGSDSsample4-SGSDSsample8	-0.018425	0.864544	0.987241	protein.linear.MS1	GSDS	0	0
611	A6NHR9	SGSDSsample5-SGSDSsample6	0.00422215	0.968803	0.997839	protein.linear.MS1	GSDS	0	0
612	A6NHR9	SGSDSsample5-SGSDSsample7	0.0905965	0.406566	0.885243	protein.linear.MS1	GSDS	0	0
613	A6NHR9	SGSDSsample5-SGSDSsample8	0.00417116	0.96918	0.997839	protein.linear.MS1	GSDS	0	0
614	A6NHR9	SGSDSsample6-SGSDSsample7	0.0863743	0.428327	0.892984	protein.linear.MS1	GSDS	0	0
615	A6NHR9	SGSDSsample6-SGSDSsample8	-5.09874e-05	0.999623	0.999924	protein.linear.MS1	GSDS	0	0
616	A6NHR9	SGSDSsample7-SGSDSsample8	-0.0864253	0.42806	0.892904	protein.linear.MS1	GSDS	0	0
617	A6NKT7	SGSDSsample1-SGSDSsample2	-0.120847	0.249954	0.804915	protein.linear.MS1	GSDS	0	0
618	A6NKT7	SGSDSsample1-SGSDSsample3	-0.0676373	0.513553	0.92134	protein.linear.MS1	GSDS	0	0
619	A6NKT7	SGSDSsample1-SGSDSsample4	-0.0125387	0.902965	0.992	protein.linear.MS1	GSDS	0	0
620	A6NKT7	SGSDSsample1-SGSDSsample5	0.0436854	0.671825	0.95688	protein.linear.MS1	GSDS	0	0
621	A6NKT7	SGSDSsample1-SGSDSsample6	-0.0643545	0.533937	0.928221	protein.linear.MS1	GSDS	0	0
622	A6NKT7	SGSDSsample1-SGSDSsample7	-0.0106298	0.917674	0.993399	protein.linear.MS1	GSDS	0	0
623	A6NKT7	SGSDSsample1-SGSDSsample8	0.107476	0.30413	0.83873	protein.linear.MS1	GSDS	0	0
624	A6NKT7	SGSDSsample2-SGSDSsample3	0.0532101	0.606345	0.942907	protein.linear.MS1	GSDS	0	0
625	A6NKT7	SGSDSsample2-SGSDSsample4	0.108309	0.300521	0.836462	protein.linear.MS1	GSDS	0	0
626	A6NKT7	SGSDSsample2-SGSDSsample5	0.164533	0.123618	0.675833	protein.linear.MS1	GSDS	0	0
627	A6NKT7	SGSDSsample2-SGSDSsample6	0.0564928	0.58452	0.939589	protein.linear.MS1	GSDS	0	0
628	A6NKT7	SGSDSsample2-SGSDSsample7	0.110218	0.292371	0.831247	protein.linear.MS1	GSDS	0	0
629	A6NKT7	SGSDSsample2-SGSDSsample8	0.228323	0.0384566	0.446841	protein.linear.MS1	GSDS	0	0
630	A6NKT7	SGSDSsample3-SGSDSsample4	0.0550986	0.593741	0.941183	protein.linear.MS1	GSDS	0	0
631	A6NKT7	SGSDSsample3-SGSDSsample5	0.111323	0.287727	0.828463	protein.linear.MS1	GSDS	0	0
632	A6NKT7	SGSDSsample3-SGSDSsample6	0.00328274	0.974531	0.998101	protein.linear.MS1	GSDS	0	0
633	A6NKT7	SGSDSsample3-SGSDSsample7	0.0570074	0.581136	0.938948	protein.linear.MS1	GSDS	0	0
634	A6NKT7	SGSDSsample3-SGSDSsample8	0.175113	0.102892	0.639646	protein.linear.MS1	GSDS	0	0
635	A6NKT7	SGSDSsample4-SGSDSsample5	0.0562241	0.586292	0.93981	protein.linear.MS1	GSDS	0	0
636	A6NKT7	SGSDSsample4-SGSDSsample6	-0.0518159	0.615734	0.944859	protein.linear.MS1	GSDS	0	0
637	A6NKT7	SGSDSsample4-SGSDSsample7	0.00190882	0.985189	0.998797	protein.linear.MS1	GSDS	0	0
638	A6NKT7	SGSDSsample4-SGSDSsample8	0.120014	0.253099	0.807224	protein.linear.MS1	GSDS	0	0
639	A6NKT7	SGSDSsample5-SGSDSsample6	-0.10804	0.301682	0.836963	protein.linear.MS1	GSDS	0	0
640	A6NKT7	SGSDSsample5-SGSDSsample7	-0.0543153	0.598953	0.941992	protein.linear.MS1	GSDS	0	0
641	A6NKT7	SGSDSsample5-SGSDSsample8	0.0637901	0.537487	0.929263	protein.linear.MS1	GSDS	0	0
642	A6NKT7	SGSDSsample6-SGSDSsample7	0.0537247	0.602898	0.942553	protein.linear.MS1	GSDS	0	0
643	A6NKT7	SGSDSsample6-SGSDSsample8	0.17183	0.108974	0.651389	protein.linear.MS1	GSDS	0	0
644	A6NKT7	SGSDSsample7-SGSDSsample8	0.118105	0.260419	0.812201	protein.linear.MS1	GSDS	0	0
645	A6NL28	SGSDSsample1-SGSDSsample2	0.0026765	0.971492	0.997998	protein.linear.MS1	GSDS	0	0
646	A6NL28	SGSDSsample1-SGSDSsample3	0.00202095	0.978472	0.998283	protein.linear.MS1	GSDS	0	0
647	A6NL28	SGSDSsample1-SGSDSsample4	0.0162158	0.828708	0.982656	protein.linear.MS1	GSDS	0	0
648	A6NL28	SGSDSsample1-SGSDSsample5	0.14462	0.067472	0.555543	protein.linear.MS1	GSDS	0	0
649	A6NL28	SGSDSsample1-SGSDSsample6	0.0439217	0.559714	0.933912	protein.linear.MS1	GSDS	0	0
650	A6NL28	SGSDSsample1-SGSDSsample7	0.173248	0.0319558	0.415827	protein.linear.MS1	GSDS	0	0
651	A6NL28	SGSDSsample1-SGSDSsample8	0.379158	9.83213e-05	0.0141924	protein.linear.MS1	GSDS	0	0
652	A6NL28	SGSDSsample2-SGSDSsample3	-0.000655552	0.993016	0.999545	protein.linear.MS1	GSDS	0	0
653	A6NL28	SGSDSsample2-SGSDSsample4	0.0135393	0.856612	0.986205	protein.linear.MS1	GSDS	0	0
654	A6NL28	SGSDSsample2-SGSDSsample5	0.141943	0.0721808	0.567894	protein.linear.MS1	GSDS	0	0
655	A6NL28	SGSDSsample2-SGSDSsample6	0.0412452	0.583641	0.93935	protein.linear.MS1	GSDS	0	0
656	A6NL28	SGSDSsample2-SGSDSsample7	0.170571	0.0343295	0.430059	protein.linear.MS1	GSDS	0	0
657	A6NL28	SGSDSsample2-SGSDSsample8	0.376481	0.000105735	0.0150053	protein.linear.MS1	GSDS	0	0
658	A6NL28	SGSDSsample3-SGSDSsample4	0.0141949	0.849758	0.984627	protein.linear.MS1	GSDS	0	0
659	A6NL28	SGSDSsample3-SGSDSsample5	0.142599	0.071001	0.56508	protein.linear.MS1	GSDS	0	0
660	A6NL28	SGSDSsample3-SGSDSsample6	0.0419008	0.577733	0.938116	protein.linear.MS1	GSDS	0	0
661	A6NL28	SGSDSsample3-SGSDSsample7	0.171227	0.0337333	0.427233	protein.linear.MS1	GSDS	0	0
662	A6NL28	SGSDSsample3-SGSDSsample8	0.377137	0.000103867	0.0147954	protein.linear.MS1	GSDS	0	0
663	A6NL28	SGSDSsample4-SGSDSsample5	0.128404	0.100787	0.634655	protein.linear.MS1	GSDS	0	0
664	A6NL28	SGSDSsample4-SGSDSsample6	0.0277059	0.712029	0.964479	protein.linear.MS1	GSDS	0	0
665	A6NL28	SGSDSsample4-SGSDSsample7	0.157032	0.0490646	0.492533	protein.linear.MS1	GSDS	0	0
666	A6NL28	SGSDSsample4-SGSDSsample8	0.362942	0.000153083	0.0191275	protein.linear.MS1	GSDS	0	0
667	A6NL28	SGSDSsample5-SGSDSsample6	-0.100698	0.190918	0.754867	protein.linear.MS1	GSDS	0	0
668	A6NL28	SGSDSsample5-SGSDSsample7	0.0286279	0.702936	0.962205	protein.linear.MS1	GSDS	0	0
669	A6NL28	SGSDSsample5-SGSDSsample8	0.234538	0.0058056	0.184076	protein.linear.MS1	GSDS	0	0
670	A6NL28	SGSDSsample6-SGSDSsample7	0.129326	0.0985625	0.631267	protein.linear.MS1	GSDS	0	0
671	A6NL28	SGSDSsample6-SGSDSsample8	0.335236	0.000330133	0.0321939	protein.linear.MS1	GSDS	0	0
672	A6NL28	SGSDSsample7-SGSDSsample8	0.20591	0.0130369	0.274809	protein.linear.MS1	GSDS	0	0
673	A8MWD9;P62308	SGSDSsample1-SGSDSsample2	-0.16951	0.0306747	0.408584	protein.linear.MS1	GSDS	0	0
674	A8MWD9;P62308	SGSDSsample1-SGSDSsample3	0.00498532	0.945287	0.995982	protein.linear.MS1	GSDS	0	0
675	A8MWD9;P62308	SGSDSsample1-SGSDSsample4	-0.057688	0.43168	0.893982	protein.linear.MS1	GSDS	0	0
676	A8MWD9;P62308	SGSDSsample1-SGSDSsample5	-0.340668	0.000211414	0.0240839	protein.linear.MS1	GSDS	0	0
677	A8MWD9;P62308	SGSDSsample1-SGSDSsample6	-0.350667	0.00015906	0.0196751	protein.linear.MS1	GSDS	0	0
678	A8MWD9;P62308	SGSDSsample1-SGSDSsample7	-0.347082	0.000176099	0.0210307	protein.linear.MS1	GSDS	0	0
679	A8MWD9;P62308	SGSDSsample1-SGSDSsample8	-0.419275	2.40308e-05	0.00501883	protein.linear.MS1	GSDS	0	0
680	A8MWD9;P62308	SGSDSsample2-SGSDSsample3	0.174496	0.0266989	0.383521	protein.linear.MS1	GSDS	0	0
681	A8MWD9;P62308	SGSDSsample2-SGSDSsample4	0.111822	0.137458	0.696039	protein.linear.MS1	GSDS	0	0
682	A8MWD9;P62308	SGSDSsample2-SGSDSsample5	-0.171158	0.0293026	0.400644	protein.linear.MS1	GSDS	0	0
683	A8MWD9;P62308	SGSDSsample2-SGSDSsample6	-0.181156	0.0221425	0.351935	protein.linear.MS1	GSDS	0	0
684	A8MWD9;P62308	SGSDSsample2-SGSDSsample7	-0.177572	0.0244937	0.367487	protein.linear.MS1	GSDS	0	0
685	A8MWD9;P62308	SGSDSsample2-SGSDSsample8	-0.249765	0.00301042	0.130671	protein.linear.MS1	GSDS	0	0
686	A8MWD9;P62308	SGSDSsample3-SGSDSsample4	-0.0626734	0.393786	0.88064	protein.linear.MS1	GSDS	0	0
687	A8MWD9;P62308	SGSDSsample3-SGSDSsample5	-0.345654	0.000183402	0.0215751	protein.linear.MS1	GSDS	0	0
688	A8MWD9;P62308	SGSDSsample3-SGSDSsample6	-0.355652	0.00013813	0.0178524	protein.linear.MS1	GSDS	0	0
689	A8MWD9;P62308	SGSDSsample3-SGSDSsample7	-0.352068	0.000152868	0.0191275	protein.linear.MS1	GSDS	0	0
690	A8MWD9;P62308	SGSDSsample3-SGSDSsample8	-0.42426	2.10441e-05	0.00448167	protein.linear.MS1	GSDS	0	0
691	A8MWD9;P62308	SGSDSsample4-SGSDSsample5	-0.28298	0.00112962	0.0722422	protein.linear.MS1	GSDS	0	0
692	A8MWD9;P62308	SGSDSsample4-SGSDSsample6	-0.292979	0.000842096	0.0606253	protein.linear.MS1	GSDS	0	0
693	A8MWD9;P62308	SGSDSsample4-SGSDSsample7	-0.289394	0.000935505	0.0651793	protein.linear.MS1	GSDS	0	0
694	A8MWD9;P62308	SGSDSsample4-SGSDSsample8	-0.361587	0.000116858	0.0159297	protein.linear.MS1	GSDS	0	0
695	A8MWD9;P62308	SGSDSsample5-SGSDSsample6	-0.00999832	0.890554	0.989834	protein.linear.MS1	GSDS	0	0
696	A8MWD9;P62308	SGSDSsample5-SGSDSsample7	-0.00641396	0.929647	0.994815	protein.linear.MS1	GSDS	0	0
697	A8MWD9;P62308	SGSDSsample5-SGSDSsample8	-0.0786064	0.28795	0.828634	protein.linear.MS1	GSDS	0	0
698	A8MWD9;P62308	SGSDSsample6-SGSDSsample7	0.00358437	0.960646	0.997306	protein.linear.MS1	GSDS	0	0
699	A8MWD9;P62308	SGSDSsample6-SGSDSsample8	-0.0686081	0.351643	0.862514	protein.linear.MS1	GSDS	0	0
700	A8MWD9;P62308	SGSDSsample7-SGSDSsample8	-0.0721925	0.327759	0.850367	protein.linear.MS1	GSDS	0	0
701	A8MXV4	SGSDSsample1-SGSDSsample2	-0.00912777	0.931405	0.994926	protein.linear.MS1	GSDS	0	0
702	A8MXV4	SGSDSsample1-SGSDSsample3	0.0410298	0.699466	0.961379	protein.linear.MS1	GSDS	0	0
703	A8MXV4	SGSDSsample1-SGSDSsample4	0.013088	0.901785	0.991833	protein.linear.MS1	GSDS	0	0
704	A8MXV4	SGSDSsample1-SGSDSsample5	0.00358704	0.973013	0.997998	protein.linear.MS1	GSDS	0	0
705	A8MXV4	SGSDSsample1-SGSDSsample6	0.0750914	0.482297	0.911893	protein.linear.MS1	GSDS	0	0
706	A8MXV4	SGSDSsample1-SGSDSsample7	-0.0370743	0.727107	0.966759	protein.linear.MS1	GSDS	0	0
707	A8MXV4	SGSDSsample1-SGSDSsample8	0.0573359	0.590409	0.940183	protein.linear.MS1	GSDS	0	0
708	A8MXV4	SGSDSsample2-SGSDSsample3	0.0501576	0.637378	0.949718	protein.linear.MS1	GSDS	0	0
709	A8MXV4	SGSDSsample2-SGSDSsample4	0.0222157	0.834154	0.982942	protein.linear.MS1	GSDS	0	0
710	A8MXV4	SGSDSsample2-SGSDSsample5	0.0127148	0.90457	0.992106	protein.linear.MS1	GSDS	0	0
711	A8MXV4	SGSDSsample2-SGSDSsample6	0.0842192	0.431613	0.893932	protein.linear.MS1	GSDS	0	0
712	A8MXV4	SGSDSsample2-SGSDSsample7	-0.0279465	0.792335	0.977457	protein.linear.MS1	GSDS	0	0
713	A8MXV4	SGSDSsample2-SGSDSsample8	0.0664637	0.533321	0.928169	protein.linear.MS1	GSDS	0	0
714	A8MXV4	SGSDSsample3-SGSDSsample4	-0.0279419	0.792369	0.977457	protein.linear.MS1	GSDS	0	0
715	A8MXV4	SGSDSsample3-SGSDSsample5	-0.0374428	0.724514	0.966488	protein.linear.MS1	GSDS	0	0
716	A8MXV4	SGSDSsample3-SGSDSsample6	0.0340616	0.748425	0.969858	protein.linear.MS1	GSDS	0	0
717	A8MXV4	SGSDSsample3-SGSDSsample7	-0.0781041	0.465186	0.905871	protein.linear.MS1	GSDS	0	0
718	A8MXV4	SGSDSsample3-SGSDSsample8	0.0163061	0.877823	0.988871	protein.linear.MS1	GSDS	0	0
719	A8MXV4	SGSDSsample4-SGSDSsample5	-0.00950092	0.928609	0.994693	protein.linear.MS1	GSDS	0	0
720	A8MXV4	SGSDSsample4-SGSDSsample6	0.0620035	0.560832	0.93427	protein.linear.MS1	GSDS	0	0
721	A8MXV4	SGSDSsample4-SGSDSsample7	-0.0501622	0.637347	0.949718	protein.linear.MS1	GSDS	0	0
722	A8MXV4	SGSDSsample4-SGSDSsample8	0.044248	0.677294	0.958176	protein.linear.MS1	GSDS	0	0
723	A8MXV4	SGSDSsample5-SGSDSsample6	0.0715044	0.503151	0.918993	protein.linear.MS1	GSDS	0	0
724	A8MXV4	SGSDSsample5-SGSDSsample7	-0.0406613	0.702024	0.962053	protein.linear.MS1	GSDS	0	0
725	A8MXV4	SGSDSsample5-SGSDSsample8	0.0537489	0.613662	0.944576	protein.linear.MS1	GSDS	0	0
726	A8MXV4	SGSDSsample6-SGSDSsample7	-0.112166	0.298528	0.834864	protein.linear.MS1	GSDS	0	0
727	A8MXV4	SGSDSsample6-SGSDSsample8	-0.0177555	0.867069	0.987801	protein.linear.MS1	GSDS	0	0
728	A8MXV4	SGSDSsample7-SGSDSsample8	0.0944102	0.379187	0.875577	protein.linear.MS1	GSDS	0	0
729	B1ANS9	SGSDSsample1-SGSDSsample2	-0.190267	0.355691	0.864472	protein.linear.MS1	GSDS	0	0
730	B1ANS9	SGSDSsample1-SGSDSsample3	-0.108583	0.594755	0.941471	protein.linear.MS1	GSDS	0	0
731	B1ANS9	SGSDSsample1-SGSDSsample4	0.16188	0.430261	0.893485	protein.linear.MS1	GSDS	0	0
732	B1ANS9	SGSDSsample1-SGSDSsample5	-0.128103	0.530996	0.927625	protein.linear.MS1	GSDS	0	0
733	B1ANS9	SGSDSsample1-SGSDSsample6	0.181794	0.376961	0.874842	protein.linear.MS1	GSDS	0	0
734	B1ANS9	SGSDSsample1-SGSDSsample7	-0.306231	0.145348	0.706744	protein.linear.MS1	GSDS	0	0
735	B1ANS9	SGSDSsample1-SGSDSsample8	0.0643992	0.751679	0.970627	protein.linear.MS1	GSDS	0	0
736	B1ANS9	SGSDSsample2-SGSDSsample3	0.0816846	0.688444	0.960108	protein.linear.MS1	GSDS	0	0
737	B1ANS9	SGSDSsample2-SGSDSsample4	0.352147	0.0974502	0.628848	protein.linear.MS1	GSDS	0	0
738	B1ANS9	SGSDSsample2-SGSDSsample5	0.0621638	0.760003	0.972233	protein.linear.MS1	GSDS	0	0
739	B1ANS9	SGSDSsample2-SGSDSsample6	0.372061	0.0813876	0.592966	protein.linear.MS1	GSDS	0	0
740	B1ANS9	SGSDSsample2-SGSDSsample7	-0.115963	0.5702	0.936176	protein.linear.MS1	GSDS	0	0
741	B1ANS9	SGSDSsample2-SGSDSsample8	0.254666	0.22119	0.783214	protein.linear.MS1	GSDS	0	0
742	B1ANS9	SGSDSsample3-SGSDSsample4	0.270463	0.195177	0.759046	protein.linear.MS1	GSDS	0	0
743	B1ANS9	SGSDSsample3-SGSDSsample5	-0.0195208	0.923476	0.99408	protein.linear.MS1	GSDS	0	0
744	B1ANS9	SGSDSsample3-SGSDSsample6	0.290376	0.165952	0.729818	protein.linear.MS1	GSDS	0	0
745	B1ANS9	SGSDSsample3-SGSDSsample7	-0.197648	0.337852	0.855245	protein.linear.MS1	GSDS	0	0
746	B1ANS9	SGSDSsample3-SGSDSsample8	0.172982	0.399975	0.882782	protein.linear.MS1	GSDS	0	0
747	B1ANS9	SGSDSsample4-SGSDSsample5	-0.289983	0.166492	0.729851	protein.linear.MS1	GSDS	0	0
748	B1ANS9	SGSDSsample4-SGSDSsample6	0.0199137	0.921941	0.993838	protein.linear.MS1	GSDS	0	0
749	B1ANS9	SGSDSsample4-SGSDSsample7	-0.468111	0.032572	0.419775	protein.linear.MS1	GSDS	0	0
750	B1ANS9	SGSDSsample4-SGSDSsample8	-0.0974807	0.632659	0.948764	protein.linear.MS1	GSDS	0	0
751	B1ANS9	SGSDSsample5-SGSDSsample6	0.309897	0.140901	0.701576	protein.linear.MS1	GSDS	0	0
752	B1ANS9	SGSDSsample5-SGSDSsample7	-0.178127	0.386426	0.87823	protein.linear.MS1	GSDS	0	0
753	B1ANS9	SGSDSsample5-SGSDSsample8	0.192503	0.35022	0.861953	protein.linear.MS1	GSDS	0	0
754	B1ANS9	SGSDSsample6-SGSDSsample7	-0.488024	0.0267246	0.383585	protein.linear.MS1	GSDS	0	0
755	B1ANS9	SGSDSsample6-SGSDSsample8	-0.117394	0.565501	0.935317	protein.linear.MS1	GSDS	0	0
756	B1ANS9	SGSDSsample7-SGSDSsample8	0.37063	0.0824583	0.595977	protein.linear.MS1	GSDS	0	0
757	C9JLW8	SGSDSsample1-SGSDSsample2	0.0440715	0.788569	0.977374	protein.linear.MS1	GSDS	0	0
758	C9JLW8	SGSDSsample1-SGSDSsample3	-0.0612	0.709895	0.963771	protein.linear.MS1	GSDS	0	0
759	C9JLW8	SGSDSsample1-SGSDSsample4	0.105839	0.521831	0.924658	protein.linear.MS1	GSDS	0	0
760	C9JLW8	SGSDSsample1-SGSDSsample5	0.0760339	0.644362	0.9512	protein.linear.MS1	GSDS	0	0
761	C9JLW8	SGSDSsample1-SGSDSsample6	0.0334512	0.83863	0.983057	protein.linear.MS1	GSDS	0	0
762	C9JLW8	SGSDSsample1-SGSDSsample7	0.172346	0.302055	0.837292	protein.linear.MS1	GSDS	0	0
763	C9JLW8	SGSDSsample1-SGSDSsample8	0.169204	0.310661	0.842158	protein.linear.MS1	GSDS	0	0
764	C9JLW8	SGSDSsample2-SGSDSsample3	-0.105271	0.524038	0.925416	protein.linear.MS1	GSDS	0	0
765	C9JLW8	SGSDSsample2-SGSDSsample4	0.0617678	0.707339	0.963539	protein.linear.MS1	GSDS	0	0
766	C9JLW8	SGSDSsample2-SGSDSsample5	0.0319624	0.845711	0.983895	protein.linear.MS1	GSDS	0	0
767	C9JLW8	SGSDSsample2-SGSDSsample6	-0.0106202	0.948418	0.996174	protein.linear.MS1	GSDS	0	0
768	C9JLW8	SGSDSsample2-SGSDSsample7	0.128274	0.438966	0.896798	protein.linear.MS1	GSDS	0	0
769	C9JLW8	SGSDSsample2-SGSDSsample8	0.125133	0.450049	0.901469	protein.linear.MS1	GSDS	0	0
770	C9JLW8	SGSDSsample3-SGSDSsample4	0.167039	0.316694	0.845377	protein.linear.MS1	GSDS	0	0
771	C9JLW8	SGSDSsample3-SGSDSsample5	0.137234	0.408313	0.8861	protein.linear.MS1	GSDS	0	0
772	C9JLW8	SGSDSsample3-SGSDSsample6	0.0946512	0.566261	0.935347	protein.linear.MS1	GSDS	0	0
773	C9JLW8	SGSDSsample3-SGSDSsample7	0.233546	0.167723	0.731167	protein.linear.MS1	GSDS	0	0
774	C9JLW8	SGSDSsample3-SGSDSsample8	0.230404	0.173177	0.738314	protein.linear.MS1	GSDS	0	0
775	C9JLW8	SGSDSsample4-SGSDSsample5	-0.0298054	0.855994	0.986113	protein.linear.MS1	GSDS	0	0
776	C9JLW8	SGSDSsample4-SGSDSsample6	-0.0723881	0.660216	0.954119	protein.linear.MS1	GSDS	0	0
777	C9JLW8	SGSDSsample4-SGSDSsample7	0.0665065	0.686146	0.959523	protein.linear.MS1	GSDS	0	0
778	C9JLW8	SGSDSsample4-SGSDSsample8	0.0633651	0.700167	0.961467	protein.linear.MS1	GSDS	0	0
779	C9JLW8	SGSDSsample5-SGSDSsample6	-0.0425827	0.795535	0.978169	protein.linear.MS1	GSDS	0	0
780	C9JLW8	SGSDSsample5-SGSDSsample7	0.096312	0.559542	0.933772	protein.linear.MS1	GSDS	0	0
781	C9JLW8	SGSDSsample5-SGSDSsample8	0.0931705	0.572288	0.936667	protein.linear.MS1	GSDS	0	0
782	C9JLW8	SGSDSsample6-SGSDSsample7	0.138895	0.402788	0.883941	protein.linear.MS1	GSDS	0	0
783	C9JLW8	SGSDSsample6-SGSDSsample8	0.135753	0.413281	0.887332	protein.linear.MS1	GSDS	0	0
784	C9JLW8	SGSDSsample7-SGSDSsample8	-0.00314147	0.984732	0.998797	protein.linear.MS1	GSDS	0	0
785	O00115	SGSDSsample1-SGSDSsample2	-0.369693	0.353947	0.863618	protein.linear.MS1	GSDS	0	0
786	O00115	SGSDSsample1-SGSDSsample3	0.18873	0.632611	0.948764	protein.linear.MS1	GSDS	0	0
787	O00115	SGSDSsample1-SGSDSsample4	-0.0132441	0.97314	0.997998	protein.linear.MS1	GSDS	0	0
788	O00115	SGSDSsample1-SGSDSsample5	-0.32014	0.420561	0.889443	protein.linear.MS1	GSDS	0	0
789	O00115	SGSDSsample1-SGSDSsample6	0.100462	0.798614	0.978897	protein.linear.MS1	GSDS	0	0
790	O00115	SGSDSsample1-SGSDSsample7	-0.293286	0.459843	0.904183	protein.linear.MS1	GSDS	0	0
791	O00115	SGSDSsample1-SGSDSsample8	-0.292987	0.460292	0.904317	protein.linear.MS1	GSDS	0	0
792	O00115	SGSDSsample2-SGSDSsample3	0.558423	0.168581	0.732458	protein.linear.MS1	GSDS	0	0
793	O00115	SGSDSsample2-SGSDSsample4	0.356449	0.370998	0.871939	protein.linear.MS1	GSDS	0	0
794	O00115	SGSDSsample2-SGSDSsample5	0.0495527	0.899774	0.99159	protein.linear.MS1	GSDS	0	0
795	O00115	SGSDSsample2-SGSDSsample6	0.470155	0.242328	0.798692	protein.linear.MS1	GSDS	0	0
796	O00115	SGSDSsample2-SGSDSsample7	0.0764074	0.84607	0.983936	protein.linear.MS1	GSDS	0	0
797	O00115	SGSDSsample2-SGSDSsample8	0.0767057	0.845478	0.983895	protein.linear.MS1	GSDS	0	0
798	O00115	SGSDSsample3-SGSDSsample4	-0.201974	0.609119	0.943693	protein.linear.MS1	GSDS	0	0
799	O00115	SGSDSsample3-SGSDSsample5	-0.50887	0.207351	0.771878	protein.linear.MS1	GSDS	0	0
800	O00115	SGSDSsample3-SGSDSsample6	-0.0882676	0.822583	0.982069	protein.linear.MS1	GSDS	0	0
801	O00115	SGSDSsample3-SGSDSsample7	-0.482015	0.231157	0.791337	protein.linear.MS1	GSDS	0	0
802	O00115	SGSDSsample3-SGSDSsample8	-0.481717	0.231433	0.791465	protein.linear.MS1	GSDS	0	0
803	O00115	SGSDSsample4-SGSDSsample5	-0.306896	0.439658	0.897185	protein.linear.MS1	GSDS	0	0
804	O00115	SGSDSsample4-SGSDSsample6	0.113706	0.772817	0.974787	protein.linear.MS1	GSDS	0	0
805	O00115	SGSDSsample4-SGSDSsample7	-0.280042	0.480021	0.910913	protein.linear.MS1	GSDS	0	0
806	O00115	SGSDSsample4-SGSDSsample8	-0.279743	0.480481	0.911115	protein.linear.MS1	GSDS	0	0
807	O00115	SGSDSsample5-SGSDSsample6	0.420603	0.293512	0.832118	protein.linear.MS1	GSDS	0	0
808	O00115	SGSDSsample5-SGSDSsample7	0.0268547	0.945572	0.995997	protein.linear.MS1	GSDS	0	0
809	O00115	SGSDSsample5-SGSDSsample8	0.027153	0.944969	0.995934	protein.linear.MS1	GSDS	0	0
810	O00115	SGSDSsample6-SGSDSsample7	-0.393748	0.324384	0.848545	protein.linear.MS1	GSDS	0	0
811	O00115	SGSDSsample6-SGSDSsample8	-0.39345	0.32474	0.84867	protein.linear.MS1	GSDS	0	0
812	O00115	SGSDSsample7-SGSDSsample8	0.000298322	0.999395	0.999882	protein.linear.MS1	GSDS	0	0
813	O00116	SGSDSsample1-SGSDSsample2	0.112507	0.211822	0.775849	protein.linear.MS1	GSDS	0	0
814	O00116	SGSDSsample1-SGSDSsample3	0.0327264	0.710167	0.963817	protein.linear.MS1	GSDS	0	0
815	O00116	SGSDSsample1-SGSDSsample4	0.0786075	0.37699	0.874842	protein.linear.MS1	GSDS	0	0
816	O00116	SGSDSsample1-SGSDSsample5	0.055907	0.527255	0.926635	protein.linear.MS1	GSDS	0	0
817	O00116	SGSDSsample1-SGSDSsample6	0.0973464	0.277048	0.821687	protein.linear.MS1	GSDS	0	0
818	O00116	SGSDSsample1-SGSDSsample7	0.285515	0.00451386	0.161634	protein.linear.MS1	GSDS	0	0
819	O00116	SGSDSsample1-SGSDSsample8	0.0370817	0.673881	0.957466	protein.linear.MS1	GSDS	0	0
820	O00116	SGSDSsample2-SGSDSsample3	-0.0797806	0.370088	0.871476	protein.linear.MS1	GSDS	0	0
821	O00116	SGSDSsample2-SGSDSsample4	-0.0338995	0.700317	0.961467	protein.linear.MS1	GSDS	0	0
822	O00116	SGSDSsample2-SGSDSsample5	-0.0566	0.522214	0.924844	protein.linear.MS1	GSDS	0	0
823	O00116	SGSDSsample2-SGSDSsample6	-0.0151606	0.863076	0.987056	protein.linear.MS1	GSDS	0	0
824	O00116	SGSDSsample2-SGSDSsample7	0.173008	0.0627736	0.540624	protein.linear.MS1	GSDS	0	0
825	O00116	SGSDSsample2-SGSDSsample8	-0.0754253	0.396148	0.881778	protein.linear.MS1	GSDS	0	0
826	O00116	SGSDSsample3-SGSDSsample4	0.0458811	0.603127	0.942553	protein.linear.MS1	GSDS	0	0
827	O00116	SGSDSsample3-SGSDSsample5	0.0231807	0.792147	0.977457	protein.linear.MS1	GSDS	0	0
828	O00116	SGSDSsample3-SGSDSsample6	0.06462	0.465894	0.906243	protein.linear.MS1	GSDS	0	0
829	O00116	SGSDSsample3-SGSDSsample7	0.252789	0.00996945	0.241592	protein.linear.MS1	GSDS	0	0
830	O00116	SGSDSsample3-SGSDSsample8	0.00435534	0.960468	0.997306	protein.linear.MS1	GSDS	0	0
831	O00116	SGSDSsample4-SGSDSsample5	-0.0227005	0.796348	0.978338	protein.linear.MS1	GSDS	0	0
832	O00116	SGSDSsample4-SGSDSsample6	0.0187389	0.83124	0.982933	protein.linear.MS1	GSDS	0	0
833	O00116	SGSDSsample4-SGSDSsample7	0.206908	0.029391	0.400989	protein.linear.MS1	GSDS	0	0
834	O00116	SGSDSsample4-SGSDSsample8	-0.0415258	0.637696	0.949799	protein.linear.MS1	GSDS	0	0
835	O00116	SGSDSsample5-SGSDSsample6	0.0414394	0.638391	0.949904	protein.linear.MS1	GSDS	0	0
836	O00116	SGSDSsample5-SGSDSsample7	0.229608	0.0173172	0.313639	protein.linear.MS1	GSDS	0	0
837	O00116	SGSDSsample5-SGSDSsample8	-0.0188253	0.830475	0.982835	protein.linear.MS1	GSDS	0	0
838	O00116	SGSDSsample6-SGSDSsample7	0.188169	0.0449497	0.476842	protein.linear.MS1	GSDS	0	0
839	O00116	SGSDSsample6-SGSDSsample8	-0.0602647	0.496012	0.916752	protein.linear.MS1	GSDS	0	0
840	O00116	SGSDSsample7-SGSDSsample8	-0.248434	0.0110674	0.254309	protein.linear.MS1	GSDS	0	0
841	O00139	SGSDSsample1-SGSDSsample2	0.139233	0.617739	0.94503	protein.linear.MS1	GSDS	0	0
842	O00139	SGSDSsample1-SGSDSsample3	0.351896	0.216643	0.779461	protein.linear.MS1	GSDS	0	0
843	O00139	SGSDSsample1-SGSDSsample4	0.359637	0.20718	0.771699	protein.linear.MS1	GSDS	0	0
844	O00139	SGSDSsample1-SGSDSsample5	0.150073	0.590877	0.940429	protein.linear.MS1	GSDS	0	0
845	O00139	SGSDSsample1-SGSDSsample6	-0.0854569	0.758792	0.972088	protein.linear.MS1	GSDS	0	0
846	O00139	SGSDSsample1-SGSDSsample7	0.349461	0.219688	0.782379	protein.linear.MS1	GSDS	0	0
847	O00139	SGSDSsample1-SGSDSsample8	-0.0506462	0.855455	0.985938	protein.linear.MS1	GSDS	0	0
848	O00139	SGSDSsample2-SGSDSsample3	0.212663	0.448294	0.900981	protein.linear.MS1	GSDS	0	0
849	O00139	SGSDSsample2-SGSDSsample4	0.220404	0.432256	0.893983	protein.linear.MS1	GSDS	0	0
850	O00139	SGSDSsample2-SGSDSsample5	0.0108399	0.968884	0.997839	protein.linear.MS1	GSDS	0	0
851	O00139	SGSDSsample2-SGSDSsample6	-0.22469	0.423537	0.890602	protein.linear.MS1	GSDS	0	0
852	O00139	SGSDSsample2-SGSDSsample7	0.210228	0.453412	0.902732	protein.linear.MS1	GSDS	0	0
853	O00139	SGSDSsample2-SGSDSsample8	-0.189879	0.497593	0.917157	protein.linear.MS1	GSDS	0	0
854	O00139	SGSDSsample3-SGSDSsample4	0.00774169	0.977774	0.998252	protein.linear.MS1	GSDS	0	0
855	O00139	SGSDSsample3-SGSDSsample5	-0.201823	0.471362	0.908622	protein.linear.MS1	GSDS	0	0
856	O00139	SGSDSsample3-SGSDSsample6	-0.437352	0.129453	0.684893	protein.linear.MS1	GSDS	0	0
857	O00139	SGSDSsample3-SGSDSsample7	-0.00243434	0.99301	0.999545	protein.linear.MS1	GSDS	0	0
858	O00139	SGSDSsample3-SGSDSsample8	-0.402542	0.160572	0.723945	protein.linear.MS1	GSDS	0	0
859	O00139	SGSDSsample4-SGSDSsample5	-0.209564	0.454815	0.902842	protein.linear.MS1	GSDS	0	0
860	O00139	SGSDSsample4-SGSDSsample6	-0.445094	0.123275	0.675406	protein.linear.MS1	GSDS	0	0
861	O00139	SGSDSsample4-SGSDSsample7	-0.010176	0.970788	0.997998	protein.linear.MS1	GSDS	0	0
862	O00139	SGSDSsample4-SGSDSsample8	-0.410283	0.15316	0.715169	protein.linear.MS1	GSDS	0	0
863	O00139	SGSDSsample5-SGSDSsample6	-0.23553	0.40199	0.883468	protein.linear.MS1	GSDS	0	0
864	O00139	SGSDSsample5-SGSDSsample7	0.199388	0.47664	0.909869	protein.linear.MS1	GSDS	0	0
865	O00139	SGSDSsample5-SGSDSsample8	-0.200719	0.47375	0.908955	protein.linear.MS1	GSDS	0	0
866	O00139	SGSDSsample6-SGSDSsample7	0.434918	0.13145	0.687517	protein.linear.MS1	GSDS	0	0
867	O00139	SGSDSsample6-SGSDSsample8	0.0348107	0.900332	0.991617	protein.linear.MS1	GSDS	0	0
868	O00139	SGSDSsample7-SGSDSsample8	-0.400107	0.162963	0.726204	protein.linear.MS1	GSDS	0	0
869	O00148	SGSDSsample1-SGSDSsample2	-0.00882616	0.94756	0.996096	protein.linear.MS1	GSDS	0	0
870	O00148	SGSDSsample1-SGSDSsample3	0.22804	0.103572	0.640643	protein.linear.MS1	GSDS	0	0
871	O00148	SGSDSsample1-SGSDSsample4	0.0655701	0.626405	0.946917	protein.linear.MS1	GSDS	0	0
872	O00148	SGSDSsample1-SGSDSsample5	-0.121498	0.371391	0.872243	protein.linear.MS1	GSDS	0	0
873	O00148	SGSDSsample1-SGSDSsample6	-0.139088	0.308056	0.840699	protein.linear.MS1	GSDS	0	0
874	O00148	SGSDSsample1-SGSDSsample7	-0.289604	0.0435005	0.471081	protein.linear.MS1	GSDS	0	0
875	O00148	SGSDSsample1-SGSDSsample8	-0.259093	0.067496	0.555543	protein.linear.MS1	GSDS	0	0
876	O00148	SGSDSsample2-SGSDSsample3	0.236866	0.0919003	0.616952	protein.linear.MS1	GSDS	0	0
877	O00148	SGSDSsample2-SGSDSsample4	0.0743962	0.58114	0.938948	protein.linear.MS1	GSDS	0	0
878	O00148	SGSDSsample2-SGSDSsample5	-0.112672	0.406311	0.885243	protein.linear.MS1	GSDS	0	0
879	O00148	SGSDSsample2-SGSDSsample6	-0.130262	0.338797	0.856006	protein.linear.MS1	GSDS	0	0
880	O00148	SGSDSsample2-SGSDSsample7	-0.280778	0.0494788	0.494382	protein.linear.MS1	GSDS	0	0
881	O00148	SGSDSsample2-SGSDSsample8	-0.250266	0.0763911	0.580973	protein.linear.MS1	GSDS	0	0
882	O00148	SGSDSsample3-SGSDSsample4	-0.16247	0.236539	0.793872	protein.linear.MS1	GSDS	0	0
883	O00148	SGSDSsample3-SGSDSsample5	-0.349538	0.0176173	0.31653	protein.linear.MS1	GSDS	0	0
884	O00148	SGSDSsample3-SGSDSsample6	-0.367128	0.0134093	0.278106	protein.linear.MS1	GSDS	0	0
885	O00148	SGSDSsample3-SGSDSsample7	-0.517644	0.00122548	0.0762302	protein.linear.MS1	GSDS	0	0
886	O00148	SGSDSsample3-SGSDSsample8	-0.487132	0.00199478	0.102057	protein.linear.MS1	GSDS	0	0
887	O00148	SGSDSsample4-SGSDSsample5	-0.187069	0.175939	0.740607	protein.linear.MS1	GSDS	0	0
888	O00148	SGSDSsample4-SGSDSsample6	-0.204658	0.140891	0.701571	protein.linear.MS1	GSDS	0	0
889	O00148	SGSDSsample4-SGSDSsample7	-0.355174	0.016147	0.303376	protein.linear.MS1	GSDS	0	0
890	O00148	SGSDSsample4-SGSDSsample8	-0.324663	0.0257794	0.376837	protein.linear.MS1	GSDS	0	0
891	O00148	SGSDSsample5-SGSDSsample6	-0.0175894	0.895739	0.990642	protein.linear.MS1	GSDS	0	0
892	O00148	SGSDSsample5-SGSDSsample7	-0.168105	0.221381	0.783324	protein.linear.MS1	GSDS	0	0
893	O00148	SGSDSsample5-SGSDSsample8	-0.137594	0.313112	0.843237	protein.linear.MS1	GSDS	0	0
894	O00148	SGSDSsample6-SGSDSsample7	-0.150516	0.27133	0.818716	protein.linear.MS1	GSDS	0	0
895	O00148	SGSDSsample6-SGSDSsample8	-0.120005	0.377154	0.874842	protein.linear.MS1	GSDS	0	0
896	O00148	SGSDSsample7-SGSDSsample8	0.0305113	0.820275	0.981626	protein.linear.MS1	GSDS	0	0
897	O00151	SGSDSsample1-SGSDSsample2	-0.102751	0.143388	0.704656	protein.linear.MS1	GSDS	0	0
898	O00151	SGSDSsample1-SGSDSsample3	-0.0671606	0.329476	0.851034	protein.linear.MS1	GSDS	0	0
899	O00151	SGSDSsample1-SGSDSsample4	-0.0270155	0.691136	0.960389	protein.linear.MS1	GSDS	0	0
900	O00151	SGSDSsample1-SGSDSsample5	0.0104875	0.87716	0.988871	protein.linear.MS1	GSDS	0	0
901	O00151	SGSDSsample1-SGSDSsample6	-0.0567747	0.407719	0.885638	protein.linear.MS1	GSDS	0	0
902	O00151	SGSDSsample1-SGSDSsample7	0.0422385	0.535949	0.928981	protein.linear.MS1	GSDS	0	0
903	O00151	SGSDSsample1-SGSDSsample8	0.224133	0.00401048	0.152222	protein.linear.MS1	GSDS	0	0
904	O00151	SGSDSsample2-SGSDSsample3	0.0355907	0.601349	0.942079	protein.linear.MS1	GSDS	0	0
905	O00151	SGSDSsample2-SGSDSsample4	0.0757358	0.273404	0.819934	protein.linear.MS1	GSDS	0	0
906	O00151	SGSDSsample2-SGSDSsample5	0.113239	0.109274	0.651618	protein.linear.MS1	GSDS	0	0
907	O00151	SGSDSsample2-SGSDSsample6	0.0459766	0.500966	0.918188	protein.linear.MS1	GSDS	0	0
908	O00151	SGSDSsample2-SGSDSsample7	0.14499	0.0452849	0.478165	protein.linear.MS1	GSDS	0	0
909	O00151	SGSDSsample2-SGSDSsample8	0.326885	0.000161672	0.0199129	protein.linear.MS1	GSDS	0	0
910	O00151	SGSDSsample3-SGSDSsample4	0.040145	0.556116	0.93314	protein.linear.MS1	GSDS	0	0
911	O00151	SGSDSsample3-SGSDSsample5	0.0776481	0.261932	0.81361	protein.linear.MS1	GSDS	0	0
912	O00151	SGSDSsample3-SGSDSsample6	0.0103858	0.878341	0.988871	protein.linear.MS1	GSDS	0	0
913	O00151	SGSDSsample3-SGSDSsample7	0.109399	0.120854	0.672021	protein.linear.MS1	GSDS	0	0
914	O00151	SGSDSsample3-SGSDSsample8	0.291294	0.000483501	0.0420578	protein.linear.MS1	GSDS	0	0
915	O00151	SGSDSsample4-SGSDSsample5	0.037503	0.582135	0.939023	protein.linear.MS1	GSDS	0	0
916	O00151	SGSDSsample4-SGSDSsample6	-0.0297592	0.6618	0.954508	protein.linear.MS1	GSDS	0	0
917	O00151	SGSDSsample4-SGSDSsample7	0.069254	0.315082	0.844445	protein.linear.MS1	GSDS	0	0
918	O00151	SGSDSsample4-SGSDSsample8	0.251149	0.00170671	0.0933034	protein.linear.MS1	GSDS	0	0
919	O00151	SGSDSsample5-SGSDSsample6	-0.0672622	0.328767	0.850689	protein.linear.MS1	GSDS	0	0
920	O00151	SGSDSsample5-SGSDSsample7	0.0317509	0.640851	0.95038	protein.linear.MS1	GSDS	0	0
921	O00151	SGSDSsample5-SGSDSsample8	0.213646	0.00558231	0.180568	protein.linear.MS1	GSDS	0	0
922	O00151	SGSDSsample6-SGSDSsample7	0.0990132	0.157545	0.719604	protein.linear.MS1	GSDS	0	0
923	O00151	SGSDSsample6-SGSDSsample8	0.280908	0.00066872	0.0521135	protein.linear.MS1	GSDS	0	0
924	O00151	SGSDSsample7-SGSDSsample8	0.181895	0.0150118	0.291927	protein.linear.MS1	GSDS	0	0
925	O00154	SGSDSsample1-SGSDSsample2	-0.0885553	0.213924	0.77749	protein.linear.MS1	GSDS	0	0
926	O00154	SGSDSsample1-SGSDSsample3	0.0118491	0.864677	0.987245	protein.linear.MS1	GSDS	0	0
927	O00154	SGSDSsample1-SGSDSsample4	0.0549385	0.433753	0.894485	protein.linear.MS1	GSDS	0	0
928	O00154	SGSDSsample1-SGSDSsample5	-0.0522273	0.456362	0.903588	protein.linear.MS1	GSDS	0	0
929	O00154	SGSDSsample1-SGSDSsample6	-0.0802263	0.258125	0.810837	protein.linear.MS1	GSDS	0	0
930	O00154	SGSDSsample1-SGSDSsample7	0.00806159	0.90767	0.992552	protein.linear.MS1	GSDS	0	0
931	O00154	SGSDSsample1-SGSDSsample8	0.0560264	0.424884	0.891357	protein.linear.MS1	GSDS	0	0
932	O00154	SGSDSsample2-SGSDSsample3	0.100404	0.16162	0.725334	protein.linear.MS1	GSDS	0	0
933	O00154	SGSDSsample2-SGSDSsample4	0.143494	0.0522088	0.504435	protein.linear.MS1	GSDS	0	0
934	O00154	SGSDSsample2-SGSDSsample5	0.036328	0.602734	0.942545	protein.linear.MS1	GSDS	0	0
935	O00154	SGSDSsample2-SGSDSsample6	0.00832898	0.904624	0.992106	protein.linear.MS1	GSDS	0	0
936	O00154	SGSDSsample2-SGSDSsample7	0.0966169	0.17706	0.741158	protein.linear.MS1	GSDS	0	0
937	O00154	SGSDSsample2-SGSDSsample8	0.144582	0.0506459	0.498426	protein.linear.MS1	GSDS	0	0
938	O00154	SGSDSsample3-SGSDSsample4	0.0430894	0.53772	0.929263	protein.linear.MS1	GSDS	0	0
939	O00154	SGSDSsample3-SGSDSsample5	-0.0640764	0.362918	0.867995	protein.linear.MS1	GSDS	0	0
940	O00154	SGSDSsample3-SGSDSsample6	-0.0920754	0.197137	0.76058	protein.linear.MS1	GSDS	0	0
941	O00154	SGSDSsample3-SGSDSsample7	-0.00378753	0.956538	0.99716	protein.linear.MS1	GSDS	0	0
942	O00154	SGSDSsample3-SGSDSsample8	0.0441773	0.52763	0.926757	protein.linear.MS1	GSDS	0	0
943	O00154	SGSDSsample4-SGSDSsample5	-0.107166	0.136833	0.695403	protein.linear.MS1	GSDS	0	0
944	O00154	SGSDSsample4-SGSDSsample6	-0.135165	0.0657127	0.550469	protein.linear.MS1	GSDS	0	0
945	O00154	SGSDSsample4-SGSDSsample7	-0.0468769	0.503054	0.918993	protein.linear.MS1	GSDS	0	0
946	O00154	SGSDSsample4-SGSDSsample8	0.00108788	0.98751	0.999017	protein.linear.MS1	GSDS	0	0
947	O00154	SGSDSsample5-SGSDSsample6	-0.027999	0.687795	0.959891	protein.linear.MS1	GSDS	0	0
948	O00154	SGSDSsample5-SGSDSsample7	0.0602889	0.391265	0.879402	protein.linear.MS1	GSDS	0	0
949	O00154	SGSDSsample5-SGSDSsample8	0.108254	0.13316	0.690179	protein.linear.MS1	GSDS	0	0
950	O00154	SGSDSsample6-SGSDSsample7	0.0882879	0.215244	0.778483	protein.linear.MS1	GSDS	0	0
951	O00154	SGSDSsample6-SGSDSsample8	0.136253	0.0637852	0.544704	protein.linear.MS1	GSDS	0	0
952	O00154	SGSDSsample7-SGSDSsample8	0.0479648	0.493341	0.915678	protein.linear.MS1	GSDS	0	0
953	O00159	SGSDSsample1-SGSDSsample2	-0.0921299	0.486103	0.913286	protein.linear.MS1	GSDS	0	0
954	O00159	SGSDSsample1-SGSDSsample3	-0.0340019	0.795793	0.978194	protein.linear.MS1	GSDS	0	0
955	O00159	SGSDSsample1-SGSDSsample4	0.0273188	0.835222	0.982942	protein.linear.MS1	GSDS	0	0
956	O00159	SGSDSsample1-SGSDSsample5	-0.0169808	0.897082	0.990959	protein.linear.MS1	GSDS	0	0
957	O00159	SGSDSsample1-SGSDSsample6	0.0763875	0.562655	0.93447	protein.linear.MS1	GSDS	0	0
958	O00159	SGSDSsample1-SGSDSsample7	0.0528655	0.68786	0.959892	protein.linear.MS1	GSDS	0	0
959	O00159	SGSDSsample1-SGSDSsample8	0.0225161	0.863848	0.987056	protein.linear.MS1	GSDS	0	0
960	O00159	SGSDSsample2-SGSDSsample3	0.058128	0.658839	0.953985	protein.linear.MS1	GSDS	0	0
961	O00159	SGSDSsample2-SGSDSsample4	0.119449	0.368985	0.871267	protein.linear.MS1	GSDS	0	0
962	O00159	SGSDSsample2-SGSDSsample5	0.0751491	0.568939	0.935754	protein.linear.MS1	GSDS	0	0
963	O00159	SGSDSsample2-SGSDSsample6	0.168517	0.210614	0.774897	protein.linear.MS1	GSDS	0	0
964	O00159	SGSDSsample2-SGSDSsample7	0.144995	0.278352	0.822677	protein.linear.MS1	GSDS	0	0
965	O00159	SGSDSsample2-SGSDSsample8	0.114646	0.388072	0.878595	protein.linear.MS1	GSDS	0	0
966	O00159	SGSDSsample3-SGSDSsample4	0.0613207	0.641499	0.95038	protein.linear.MS1	GSDS	0	0
967	O00159	SGSDSsample3-SGSDSsample5	0.0170211	0.896839	0.990879	protein.linear.MS1	GSDS	0	0
968	O00159	SGSDSsample3-SGSDSsample6	0.110389	0.405529	0.884954	protein.linear.MS1	GSDS	0	0
969	O00159	SGSDSsample3-SGSDSsample7	0.0868673	0.51099	0.920928	protein.linear.MS1	GSDS	0	0
970	O00159	SGSDSsample3-SGSDSsample8	0.0565179	0.667661	0.955891	protein.linear.MS1	GSDS	0	0
971	O00159	SGSDSsample4-SGSDSsample5	-0.0442996	0.736176	0.968297	protein.linear.MS1	GSDS	0	0
972	O00159	SGSDSsample4-SGSDSsample6	0.0490687	0.709119	0.96359	protein.linear.MS1	GSDS	0	0
973	O00159	SGSDSsample4-SGSDSsample7	0.0255467	0.845759	0.983895	protein.linear.MS1	GSDS	0	0
974	O00159	SGSDSsample4-SGSDSsample8	-0.00480275	0.970809	0.997998	protein.linear.MS1	GSDS	0	0
975	O00159	SGSDSsample5-SGSDSsample6	0.0933683	0.480352	0.91102	protein.linear.MS1	GSDS	0	0
976	O00159	SGSDSsample5-SGSDSsample7	0.0698462	0.596256	0.941578	protein.linear.MS1	GSDS	0	0
977	O00159	SGSDSsample5-SGSDSsample8	0.0394968	0.763791	0.973232	protein.linear.MS1	GSDS	0	0
978	O00159	SGSDSsample6-SGSDSsample7	-0.023522	0.857834	0.986239	protein.linear.MS1	GSDS	0	0
979	O00159	SGSDSsample6-SGSDSsample8	-0.0538714	0.682272	0.95872	protein.linear.MS1	GSDS	0	0
980	O00159	SGSDSsample7-SGSDSsample8	-0.0303494	0.817279	0.981148	protein.linear.MS1	GSDS	0	0
981	O00161	SGSDSsample1-SGSDSsample2	0.0376481	0.756786	0.971592	protein.linear.MS1	GSDS	0	0
982	O00161	SGSDSsample1-SGSDSsample3	0.100265	0.413788	0.887502	protein.linear.MS1	GSDS	0	0
983	O00161	SGSDSsample1-SGSDSsample4	0.0105068	0.931025	0.994926	protein.linear.MS1	GSDS	0	0
984	O00161	SGSDSsample1-SGSDSsample5	0.0968836	0.429388	0.893252	protein.linear.MS1	GSDS	0	0
985	O00161	SGSDSsample1-SGSDSsample6	0.0244602	0.84039	0.983219	protein.linear.MS1	GSDS	0	0
986	O00161	SGSDSsample1-SGSDSsample7	0.0685301	0.574279	0.936988	protein.linear.MS1	GSDS	0	0
987	O00161	SGSDSsample1-SGSDSsample8	-0.0199504	0.869496	0.988084	protein.linear.MS1	GSDS	0	0
988	O00161	SGSDSsample2-SGSDSsample3	0.0626166	0.607453	0.943123	protein.linear.MS1	GSDS	0	0
989	O00161	SGSDSsample2-SGSDSsample4	-0.0271413	0.823196	0.98217	protein.linear.MS1	GSDS	0	0
990	O00161	SGSDSsample2-SGSDSsample5	0.0592354	0.626834	0.947121	protein.linear.MS1	GSDS	0	0
991	O00161	SGSDSsample2-SGSDSsample6	-0.013188	0.913493	0.992879	protein.linear.MS1	GSDS	0	0
992	O00161	SGSDSsample2-SGSDSsample7	0.030882	0.799363	0.978899	protein.linear.MS1	GSDS	0	0
993	O00161	SGSDSsample2-SGSDSsample8	-0.0575985	0.63632	0.949632	protein.linear.MS1	GSDS	0	0
994	O00161	SGSDSsample3-SGSDSsample4	-0.0897579	0.463469	0.905348	protein.linear.MS1	GSDS	0	0
995	O00161	SGSDSsample3-SGSDSsample5	-0.00338122	0.977776	0.998252	protein.linear.MS1	GSDS	0	0
996	O00161	SGSDSsample3-SGSDSsample6	-0.0758046	0.5348	0.928429	protein.linear.MS1	GSDS	0	0
997	O00161	SGSDSsample3-SGSDSsample7	-0.0317346	0.793959	0.977852	protein.linear.MS1	GSDS	0	0
998	O00161	SGSDSsample3-SGSDSsample8	-0.120215	0.329373	0.850997	protein.linear.MS1	GSDS	0	0
999	O00161	SGSDSsample4-SGSDSsample5	0.0863767	0.480205	0.910968	protein.linear.MS1	GSDS	0	0
1000	O00161	SGSDSsample4-SGSDSsample6	0.0139533	0.908496	0.992552	protein.linear.MS1	GSDS	0	0
1001	O00161	SGSDSsample4-SGSDSsample7	0.0580233	0.633852	0.949159	protein.linear.MS1	GSDS	0	0
1002	O00161	SGSDSsample4-SGSDSsample8	-0.0304573	0.80206	0.979186	protein.linear.MS1	GSDS	0	0
1003	O00161	SGSDSsample5-SGSDSsample6	-0.0724234	0.552962	0.932498	protein.linear.MS1	GSDS	0	0
1004	O00161	SGSDSsample5-SGSDSsample7	-0.0283534	0.815452	0.980994	protein.linear.MS1	GSDS	0	0
1005	O00161	SGSDSsample5-SGSDSsample8	-0.116834	0.342758	0.858132	protein.linear.MS1	GSDS	0	0
1006	O00161	SGSDSsample6-SGSDSsample7	0.04407	0.717109	0.965044	protein.linear.MS1	GSDS	0	0
1007	O00161	SGSDSsample6-SGSDSsample8	-0.0444106	0.715026	0.96484	protein.linear.MS1	GSDS	0	0
1008	O00161	SGSDSsample7-SGSDSsample8	-0.0884806	0.46975	0.90783	protein.linear.MS1	GSDS	0	0
1009	O00165	SGSDSsample1-SGSDSsample2	-0.0828509	0.716868	0.965044	protein.linear.MS1	GSDS	0	0
1010	O00165	SGSDSsample1-SGSDSsample3	-0.175588	0.445455	0.899515	protein.linear.MS1	GSDS	0	0
1011	O00165	SGSDSsample1-SGSDSsample4	-0.191125	0.407036	0.885417	protein.linear.MS1	GSDS	0	0
1012	O00165	SGSDSsample1-SGSDSsample5	-0.0499196	0.826808	0.982581	protein.linear.MS1	GSDS	0	0
1013	O00165	SGSDSsample1-SGSDSsample6	-0.0337029	0.882515	0.989356	protein.linear.MS1	GSDS	0	0
1014	O00165	SGSDSsample1-SGSDSsample7	-0.129546	0.571852	0.936653	protein.linear.MS1	GSDS	0	0
1015	O00165	SGSDSsample1-SGSDSsample8	0.0537784	0.81368	0.980647	protein.linear.MS1	GSDS	0	0
1016	O00165	SGSDSsample2-SGSDSsample3	-0.092737	0.684959	0.959425	protein.linear.MS1	GSDS	0	0
1017	O00165	SGSDSsample2-SGSDSsample4	-0.108274	0.636052	0.949529	protein.linear.MS1	GSDS	0	0
1018	O00165	SGSDSsample2-SGSDSsample5	0.0329313	0.885184	0.989716	protein.linear.MS1	GSDS	0	0
1019	O00165	SGSDSsample2-SGSDSsample6	0.049148	0.82944	0.98273	protein.linear.MS1	GSDS	0	0
1020	O00165	SGSDSsample2-SGSDSsample7	-0.0466951	0.837819	0.983019	protein.linear.MS1	GSDS	0	0
1021	O00165	SGSDSsample2-SGSDSsample8	0.136629	0.551244	0.932443	protein.linear.MS1	GSDS	0	0
1022	O00165	SGSDSsample3-SGSDSsample4	-0.0155371	0.945669	0.995997	protein.linear.MS1	GSDS	0	0
1023	O00165	SGSDSsample3-SGSDSsample5	0.125668	0.583301	0.939326	protein.linear.MS1	GSDS	0	0
1024	O00165	SGSDSsample3-SGSDSsample6	0.141885	0.536216	0.929089	protein.linear.MS1	GSDS	0	0
1025	O00165	SGSDSsample3-SGSDSsample7	0.0460419	0.840054	0.983219	protein.linear.MS1	GSDS	0	0
1026	O00165	SGSDSsample3-SGSDSsample8	0.229366	0.322024	0.847879	protein.linear.MS1	GSDS	0	0
1027	O00165	SGSDSsample4-SGSDSsample5	0.141205	0.538146	0.929435	protein.linear.MS1	GSDS	0	0
1028	O00165	SGSDSsample4-SGSDSsample6	0.157422	0.493144	0.915669	protein.linear.MS1	GSDS	0	0
1029	O00165	SGSDSsample4-SGSDSsample7	0.061579	0.78732	0.977008	protein.linear.MS1	GSDS	0	0
1030	O00165	SGSDSsample4-SGSDSsample8	0.244903	0.29137	0.830913	protein.linear.MS1	GSDS	0	0
1031	O00165	SGSDSsample5-SGSDSsample6	0.0162167	0.943297	0.995839	protein.linear.MS1	GSDS	0	0
1032	O00165	SGSDSsample5-SGSDSsample7	-0.0796264	0.727397	0.966786	protein.linear.MS1	GSDS	0	0
1033	O00165	SGSDSsample5-SGSDSsample8	0.103698	0.65029	0.952613	protein.linear.MS1	GSDS	0	0
1034	O00165	SGSDSsample6-SGSDSsample7	-0.0958431	0.675057	0.957895	protein.linear.MS1	GSDS	0	0
1035	O00165	SGSDSsample6-SGSDSsample8	0.0874813	0.701851	0.962013	protein.linear.MS1	GSDS	0	0
1036	O00165	SGSDSsample7-SGSDSsample8	0.183324	0.426048	0.892121	protein.linear.MS1	GSDS	0	0
1037	O00170	SGSDSsample1-SGSDSsample2	0.0588458	0.474349	0.909053	protein.linear.MS1	GSDS	0	0
1038	O00170	SGSDSsample1-SGSDSsample3	-0.0368104	0.652884	0.953075	protein.linear.MS1	GSDS	0	0
1039	O00170	SGSDSsample1-SGSDSsample4	-0.0664868	0.419948	0.88935	protein.linear.MS1	GSDS	0	0
1040	O00170	SGSDSsample1-SGSDSsample5	0.0185817	0.819969	0.981552	protein.linear.MS1	GSDS	0	0
1041	O00170	SGSDSsample1-SGSDSsample6	0.0111768	0.891059	0.989834	protein.linear.MS1	GSDS	0	0
1042	O00170	SGSDSsample1-SGSDSsample7	-0.0579804	0.480769	0.911204	protein.linear.MS1	GSDS	0	0
1043	O00170	SGSDSsample1-SGSDSsample8	-0.132313	0.118968	0.668557	protein.linear.MS1	GSDS	0	0
1044	O00170	SGSDSsample2-SGSDSsample3	-0.0956561	0.25102	0.805906	protein.linear.MS1	GSDS	0	0
1045	O00170	SGSDSsample2-SGSDSsample4	-0.125333	0.1382	0.697372	protein.linear.MS1	GSDS	0	0
1046	O00170	SGSDSsample2-SGSDSsample5	-0.0402641	0.62297	0.94622	protein.linear.MS1	GSDS	0	0
1047	O00170	SGSDSsample2-SGSDSsample6	-0.047669	0.561129	0.93432	protein.linear.MS1	GSDS	0	0
1048	O00170	SGSDSsample2-SGSDSsample7	-0.116826	0.165119	0.728983	protein.linear.MS1	GSDS	0	0
1049	O00170	SGSDSsample2-SGSDSsample8	-0.191159	0.0300861	0.405496	protein.linear.MS1	GSDS	0	0
1050	O00170	SGSDSsample3-SGSDSsample4	-0.0296765	0.7166	0.96496	protein.linear.MS1	GSDS	0	0
1051	O00170	SGSDSsample3-SGSDSsample5	0.055392	0.500276	0.918068	protein.linear.MS1	GSDS	0	0
1052	O00170	SGSDSsample3-SGSDSsample6	0.0479871	0.558546	0.933477	protein.linear.MS1	GSDS	0	0
1053	O00170	SGSDSsample3-SGSDSsample7	-0.02117	0.795463	0.978169	protein.linear.MS1	GSDS	0	0
1054	O00170	SGSDSsample3-SGSDSsample8	-0.0955026	0.251751	0.806369	protein.linear.MS1	GSDS	0	0
1055	O00170	SGSDSsample4-SGSDSsample5	0.0850685	0.305246	0.839315	protein.linear.MS1	GSDS	0	0
1056	O00170	SGSDSsample4-SGSDSsample6	0.0776636	0.347942	0.860442	protein.linear.MS1	GSDS	0	0
1057	O00170	SGSDSsample4-SGSDSsample7	0.00850649	0.916967	0.993275	protein.linear.MS1	GSDS	0	0
1058	O00170	SGSDSsample4-SGSDSsample8	-0.0658261	0.424488	0.891258	protein.linear.MS1	GSDS	0	0
1059	O00170	SGSDSsample5-SGSDSsample6	-0.00740491	0.927685	0.994666	protein.linear.MS1	GSDS	0	0
1060	O00170	SGSDSsample5-SGSDSsample7	-0.076562	0.354635	0.863734	protein.linear.MS1	GSDS	0	0
1061	O00170	SGSDSsample5-SGSDSsample8	-0.150895	0.0786188	0.586311	protein.linear.MS1	GSDS	0	0
1062	O00170	SGSDSsample6-SGSDSsample7	-0.0691571	0.401919	0.883468	protein.linear.MS1	GSDS	0	0
1063	O00170	SGSDSsample6-SGSDSsample8	-0.14349	0.0929657	0.619848	protein.linear.MS1	GSDS	0	0
1064	O00170	SGSDSsample7-SGSDSsample8	-0.0743326	0.368451	0.87095	protein.linear.MS1	GSDS	0	0
1065	O00178	SGSDSsample1-SGSDSsample2	0.0724263	0.769934	0.974467	protein.linear.MS1	GSDS	0	0
1066	O00178	SGSDSsample1-SGSDSsample3	-0.00816099	0.973675	0.997998	protein.linear.MS1	GSDS	0	0
1067	O00178	SGSDSsample1-SGSDSsample4	0.232453	0.353914	0.863618	protein.linear.MS1	GSDS	0	0
1068	O00178	SGSDSsample1-SGSDSsample5	0.246252	0.326871	0.850092	protein.linear.MS1	GSDS	0	0
1069	O00178	SGSDSsample1-SGSDSsample6	0.427259	0.0984114	0.630945	protein.linear.MS1	GSDS	0	0
1070	O00178	SGSDSsample1-SGSDSsample7	0.143508	0.563809	0.934791	protein.linear.MS1	GSDS	0	0
1071	O00178	SGSDSsample1-SGSDSsample8	0.0976435	0.693693	0.961079	protein.linear.MS1	GSDS	0	0
1072	O00178	SGSDSsample2-SGSDSsample3	-0.0805873	0.744947	0.968947	protein.linear.MS1	GSDS	0	0
1073	O00178	SGSDSsample2-SGSDSsample4	0.160027	0.520353	0.924129	protein.linear.MS1	GSDS	0	0
1074	O00178	SGSDSsample2-SGSDSsample5	0.173826	0.485549	0.913197	protein.linear.MS1	GSDS	0	0
1075	O00178	SGSDSsample2-SGSDSsample6	0.354833	0.164359	0.728225	protein.linear.MS1	GSDS	0	0
1076	O00178	SGSDSsample2-SGSDSsample7	0.0710821	0.774076	0.975013	protein.linear.MS1	GSDS	0	0
1077	O00178	SGSDSsample2-SGSDSsample8	0.0252172	0.918796	0.993441	protein.linear.MS1	GSDS	0	0
1078	O00178	SGSDSsample3-SGSDSsample4	0.240614	0.337737	0.85522	protein.linear.MS1	GSDS	0	0
1079	O00178	SGSDSsample3-SGSDSsample5	0.254413	0.311585	0.842724	protein.linear.MS1	GSDS	0	0
1080	O00178	SGSDSsample3-SGSDSsample6	0.43542	0.0926667	0.619	protein.linear.MS1	GSDS	0	0
1081	O00178	SGSDSsample3-SGSDSsample7	0.151669	0.542102	0.930419	protein.linear.MS1	GSDS	0	0
1082	O00178	SGSDSsample3-SGSDSsample8	0.105804	0.669683	0.956265	protein.linear.MS1	GSDS	0	0
1083	O00178	SGSDSsample4-SGSDSsample5	0.0137988	0.955506	0.997045	protein.linear.MS1	GSDS	0	0
1084	O00178	SGSDSsample4-SGSDSsample6	0.194806	0.435365	0.894922	protein.linear.MS1	GSDS	0	0
1085	O00178	SGSDSsample4-SGSDSsample7	-0.0889447	0.71966	0.965598	protein.linear.MS1	GSDS	0	0
1086	O00178	SGSDSsample4-SGSDSsample8	-0.13481	0.587444	0.940006	protein.linear.MS1	GSDS	0	0
1087	O00178	SGSDSsample5-SGSDSsample6	0.181007	0.467994	0.906893	protein.linear.MS1	GSDS	0	0
1088	O00178	SGSDSsample5-SGSDSsample7	-0.102744	0.678647	0.958486	protein.linear.MS1	GSDS	0	0
1089	O00178	SGSDSsample5-SGSDSsample8	-0.148608	0.55019	0.932307	protein.linear.MS1	GSDS	0	0
1090	O00178	SGSDSsample6-SGSDSsample7	-0.283751	0.260927	0.812782	protein.linear.MS1	GSDS	0	0
1091	O00178	SGSDSsample6-SGSDSsample8	-0.329615	0.194614	0.758716	protein.linear.MS1	GSDS	0	0
1092	O00178	SGSDSsample7-SGSDSsample8	-0.0458649	0.852949	0.985217	protein.linear.MS1	GSDS	0	0
1093	O00186	SGSDSsample1-SGSDSsample2	0.189876	0.574781	0.937204	protein.linear.MS1	GSDS	0	0
1094	O00186	SGSDSsample1-SGSDSsample3	0.217191	0.52169	0.924614	protein.linear.MS1	GSDS	0	0
1095	O00186	SGSDSsample1-SGSDSsample4	-0.27324	0.421943	0.890105	protein.linear.MS1	GSDS	0	0
1096	O00186	SGSDSsample1-SGSDSsample5	-0.169564	0.616006	0.944859	protein.linear.MS1	GSDS	0	0
1097	O00186	SGSDSsample1-SGSDSsample6	0.0430394	0.898324	0.99133	protein.linear.MS1	GSDS	0	0
1098	O00186	SGSDSsample1-SGSDSsample7	-0.140781	0.676746	0.958151	protein.linear.MS1	GSDS	0	0
1099	O00186	SGSDSsample1-SGSDSsample8	-0.0849489	0.801031	0.979172	protein.linear.MS1	GSDS	0	0
1100	O00186	SGSDSsample2-SGSDSsample3	0.0273153	0.935356	0.995173	protein.linear.MS1	GSDS	0	0
1101	O00186	SGSDSsample2-SGSDSsample4	-0.463116	0.181507	0.744529	protein.linear.MS1	GSDS	0	0
1102	O00186	SGSDSsample2-SGSDSsample5	-0.35944	0.294338	0.83273	protein.linear.MS1	GSDS	0	0
1103	O00186	SGSDSsample2-SGSDSsample6	-0.146837	0.663756	0.954861	protein.linear.MS1	GSDS	0	0
1104	O00186	SGSDSsample2-SGSDSsample7	-0.330657	0.33342	0.852945	protein.linear.MS1	GSDS	0	0
1105	O00186	SGSDSsample2-SGSDSsample8	-0.274825	0.419311	0.889258	protein.linear.MS1	GSDS	0	0
1106	O00186	SGSDSsample3-SGSDSsample4	-0.490431	0.15847	0.721052	protein.linear.MS1	GSDS	0	0
1107	O00186	SGSDSsample3-SGSDSsample5	-0.386755	0.260463	0.812201	protein.linear.MS1	GSDS	0	0
1108	O00186	SGSDSsample3-SGSDSsample6	-0.174152	0.606571	0.942927	protein.linear.MS1	GSDS	0	0
1109	O00186	SGSDSsample3-SGSDSsample7	-0.357973	0.296246	0.83414	protein.linear.MS1	GSDS	0	0
1110	O00186	SGSDSsample3-SGSDSsample8	-0.30214	0.375625	0.874021	protein.linear.MS1	GSDS	0	0
1111	O00186	SGSDSsample4-SGSDSsample5	0.103676	0.758527	0.972085	protein.linear.MS1	GSDS	0	0
1112	O00186	SGSDSsample4-SGSDSsample6	0.316279	0.354264	0.863697	protein.linear.MS1	GSDS	0	0
1113	O00186	SGSDSsample4-SGSDSsample7	0.132459	0.694772	0.961205	protein.linear.MS1	GSDS	0	0
1114	O00186	SGSDSsample4-SGSDSsample8	0.188291	0.577946	0.938116	protein.linear.MS1	GSDS	0	0
1115	O00186	SGSDSsample5-SGSDSsample6	0.212604	0.53041	0.927532	protein.linear.MS1	GSDS	0	0
1116	O00186	SGSDSsample5-SGSDSsample7	0.0287829	0.931891	0.994931	protein.linear.MS1	GSDS	0	0
1117	O00186	SGSDSsample5-SGSDSsample8	0.0846153	0.801795	0.979172	protein.linear.MS1	GSDS	0	0
1118	O00186	SGSDSsample6-SGSDSsample7	-0.183821	0.586921	0.940006	protein.linear.MS1	GSDS	0	0
1119	O00186	SGSDSsample6-SGSDSsample8	-0.127988	0.704535	0.962674	protein.linear.MS1	GSDS	0	0
1120	O00186	SGSDSsample7-SGSDSsample8	0.0558324	0.868369	0.987911	protein.linear.MS1	GSDS	0	0
1121	O00203	SGSDSsample1-SGSDSsample2	0.0837461	0.675525	0.95799	protein.linear.MS1	GSDS	0	0
1122	O00203	SGSDSsample1-SGSDSsample3	-0.129891	0.517836	0.922868	protein.linear.MS1	GSDS	0	0
1123	O00203	SGSDSsample1-SGSDSsample4	0.0212779	0.915082	0.992879	protein.linear.MS1	GSDS	0	0
1124	O00203	SGSDSsample1-SGSDSsample5	0.0136056	0.945635	0.995997	protein.linear.MS1	GSDS	0	0
1125	O00203	SGSDSsample1-SGSDSsample6	-0.0987066	0.622142	0.945809	protein.linear.MS1	GSDS	0	0
1126	O00203	SGSDSsample1-SGSDSsample7	0.150865	0.453631	0.902781	protein.linear.MS1	GSDS	0	0
1127	O00203	SGSDSsample1-SGSDSsample8	-0.186512	0.356461	0.864845	protein.linear.MS1	GSDS	0	0
1128	O00203	SGSDSsample2-SGSDSsample3	-0.213637	0.292862	0.83154	protein.linear.MS1	GSDS	0	0
1129	O00203	SGSDSsample2-SGSDSsample4	-0.0624682	0.754573	0.970926	protein.linear.MS1	GSDS	0	0
1130	O00203	SGSDSsample2-SGSDSsample5	-0.0701405	0.725688	0.966591	protein.linear.MS1	GSDS	0	0
1131	O00203	SGSDSsample2-SGSDSsample6	-0.182453	0.366749	0.870094	protein.linear.MS1	GSDS	0	0
1132	O00203	SGSDSsample2-SGSDSsample7	0.0671191	0.737015	0.968297	protein.linear.MS1	GSDS	0	0
1133	O00203	SGSDSsample2-SGSDSsample8	-0.270258	0.187802	0.751105	protein.linear.MS1	GSDS	0	0
1134	O00203	SGSDSsample3-SGSDSsample4	0.151169	0.452739	0.902516	protein.linear.MS1	GSDS	0	0
1135	O00203	SGSDSsample3-SGSDSsample5	0.143497	0.475611	0.909491	protein.linear.MS1	GSDS	0	0
1136	O00203	SGSDSsample3-SGSDSsample6	0.0311844	0.875842	0.988791	protein.linear.MS1	GSDS	0	0
1137	O00203	SGSDSsample3-SGSDSsample7	0.280756	0.172134	0.736615	protein.linear.MS1	GSDS	0	0
1138	O00203	SGSDSsample3-SGSDSsample8	-0.0566211	0.776845	0.975253	protein.linear.MS1	GSDS	0	0
1139	O00203	SGSDSsample4-SGSDSsample5	-0.00767226	0.969325	0.997839	protein.linear.MS1	GSDS	0	0
1140	O00203	SGSDSsample4-SGSDSsample6	-0.119984	0.549875	0.932307	protein.linear.MS1	GSDS	0	0
1141	O00203	SGSDSsample4-SGSDSsample7	0.129587	0.518802	0.923232	protein.linear.MS1	GSDS	0	0
1142	O00203	SGSDSsample4-SGSDSsample8	-0.20779	0.305819	0.839591	protein.linear.MS1	GSDS	0	0
1143	O00203	SGSDSsample5-SGSDSsample6	-0.112312	0.575406	0.937301	protein.linear.MS1	GSDS	0	0
1144	O00203	SGSDSsample5-SGSDSsample7	0.13726	0.494707	0.9162	protein.linear.MS1	GSDS	0	0
1145	O00203	SGSDSsample5-SGSDSsample8	-0.200118	0.323446	0.848355	protein.linear.MS1	GSDS	0	0
1146	O00203	SGSDSsample6-SGSDSsample7	0.249572	0.222036	0.783401	protein.linear.MS1	GSDS	0	0
1147	O00203	SGSDSsample6-SGSDSsample8	-0.0878055	0.660846	0.954203	protein.linear.MS1	GSDS	0	0
1148	O00203	SGSDSsample7-SGSDSsample8	-0.337377	0.105153	0.643626	protein.linear.MS1	GSDS	0	0
1149	O00217	SGSDSsample1-SGSDSsample2	0.0930015	0.282063	0.82503	protein.linear.MS1	GSDS	0	0
1150	O00217	SGSDSsample1-SGSDSsample3	0.144691	0.102517	0.638913	protein.linear.MS1	GSDS	0	0
1151	O00217	SGSDSsample1-SGSDSsample4	0.0490262	0.565504	0.935317	protein.linear.MS1	GSDS	0	0
1152	O00217	SGSDSsample1-SGSDSsample5	-0.0334697	0.693994	0.961161	protein.linear.MS1	GSDS	0	0
1153	O00217	SGSDSsample1-SGSDSsample6	-0.00693206	0.9349	0.995173	protein.linear.MS1	GSDS	0	0
1154	O00217	SGSDSsample1-SGSDSsample7	-0.126012	0.150959	0.712793	protein.linear.MS1	GSDS	0	0
1155	O00217	SGSDSsample1-SGSDSsample8	-0.092239	0.285885	0.827586	protein.linear.MS1	GSDS	0	0
1156	O00217	SGSDSsample2-SGSDSsample3	0.0516899	0.54481	0.930621	protein.linear.MS1	GSDS	0	0
1157	O00217	SGSDSsample2-SGSDSsample4	-0.0439753	0.605847	0.942769	protein.linear.MS1	GSDS	0	0
1158	O00217	SGSDSsample2-SGSDSsample5	-0.126471	0.14957	0.711466	protein.linear.MS1	GSDS	0	0
1159	O00217	SGSDSsample2-SGSDSsample6	-0.0999336	0.24905	0.804247	protein.linear.MS1	GSDS	0	0
1160	O00217	SGSDSsample2-SGSDSsample7	-0.219014	0.0185116	0.323968	protein.linear.MS1	GSDS	0	0
1161	O00217	SGSDSsample2-SGSDSsample8	-0.185241	0.0414314	0.460927	protein.linear.MS1	GSDS	0	0
1162	O00217	SGSDSsample3-SGSDSsample4	-0.0956652	0.26901	0.817901	protein.linear.MS1	GSDS	0	0
1163	O00217	SGSDSsample3-SGSDSsample5	-0.178161	0.0488014	0.491504	protein.linear.MS1	GSDS	0	0
1164	O00217	SGSDSsample3-SGSDSsample6	-0.151623	0.0883297	0.609233	protein.linear.MS1	GSDS	0	0
1165	O00217	SGSDSsample3-SGSDSsample7	-0.270704	0.00512483	0.172821	protein.linear.MS1	GSDS	0	0
1166	O00217	SGSDSsample3-SGSDSsample8	-0.23693	0.0119209	0.264196	protein.linear.MS1	GSDS	0	0
1167	O00217	SGSDSsample4-SGSDSsample5	-0.0824959	0.338115	0.855343	protein.linear.MS1	GSDS	0	0
1168	O00217	SGSDSsample4-SGSDSsample6	-0.0559583	0.51253	0.921232	protein.linear.MS1	GSDS	0	0
1169	O00217	SGSDSsample4-SGSDSsample7	-0.175038	0.052421	0.505242	protein.linear.MS1	GSDS	0	0
1170	O00217	SGSDSsample4-SGSDSsample8	-0.141265	0.110235	0.653507	protein.linear.MS1	GSDS	0	0
1171	O00217	SGSDSsample5-SGSDSsample6	0.0265377	0.754858	0.971006	protein.linear.MS1	GSDS	0	0
1172	O00217	SGSDSsample5-SGSDSsample7	-0.0925424	0.28436	0.826507	protein.linear.MS1	GSDS	0	0
1173	O00217	SGSDSsample5-SGSDSsample8	-0.0587693	0.491881	0.91541	protein.linear.MS1	GSDS	0	0
1174	O00217	SGSDSsample6-SGSDSsample7	-0.11908	0.173268	0.738372	protein.linear.MS1	GSDS	0	0
1175	O00217	SGSDSsample6-SGSDSsample8	-0.085307	0.322395	0.848017	protein.linear.MS1	GSDS	0	0
1176	O00217	SGSDSsample7-SGSDSsample8	0.0337731	0.691376	0.960389	protein.linear.MS1	GSDS	0	0
1177	O00231	SGSDSsample1-SGSDSsample2	0.290981	0.226042	0.786963	protein.linear.MS1	GSDS	0	0
1178	O00231	SGSDSsample1-SGSDSsample3	-0.0544401	0.816753	0.981147	protein.linear.MS1	GSDS	0	0
1179	O00231	SGSDSsample1-SGSDSsample4	0.147848	0.531378	0.927777	protein.linear.MS1	GSDS	0	0
1180	O00231	SGSDSsample1-SGSDSsample5	0.138592	0.557093	0.933163	protein.linear.MS1	GSDS	0	0
1181	O00231	SGSDSsample1-SGSDSsample6	0.29752	0.216257	0.779398	protein.linear.MS1	GSDS	0	0
1182	O00231	SGSDSsample1-SGSDSsample7	0.153123	0.517021	0.922804	protein.linear.MS1	GSDS	0	0
1183	O00231	SGSDSsample1-SGSDSsample8	-0.0575459	0.806519	0.979673	protein.linear.MS1	GSDS	0	0
1184	O00231	SGSDSsample2-SGSDSsample3	-0.345421	0.154451	0.717004	protein.linear.MS1	GSDS	0	0
1185	O00231	SGSDSsample2-SGSDSsample4	-0.143134	0.544393	0.930565	protein.linear.MS1	GSDS	0	0
1186	O00231	SGSDSsample2-SGSDSsample5	-0.152389	0.519006	0.923403	protein.linear.MS1	GSDS	0	0
1187	O00231	SGSDSsample2-SGSDSsample6	0.00653834	0.977779	0.998252	protein.linear.MS1	GSDS	0	0
1188	O00231	SGSDSsample2-SGSDSsample7	-0.137858	0.559161	0.933567	protein.linear.MS1	GSDS	0	0
1189	O00231	SGSDSsample2-SGSDSsample8	-0.348527	0.151007	0.712793	protein.linear.MS1	GSDS	0	0
1190	O00231	SGSDSsample3-SGSDSsample4	0.202288	0.39434	0.88122	protein.linear.MS1	GSDS	0	0
1191	O00231	SGSDSsample3-SGSDSsample5	0.193032	0.415853	0.888411	protein.linear.MS1	GSDS	0	0
1192	O00231	SGSDSsample3-SGSDSsample6	0.35196	0.147277	0.708321	protein.linear.MS1	GSDS	0	0
1193	O00231	SGSDSsample3-SGSDSsample7	0.207563	0.382412	0.87693	protein.linear.MS1	GSDS	0	0
1194	O00231	SGSDSsample3-SGSDSsample8	-0.00310587	0.989443	0.999255	protein.linear.MS1	GSDS	0	0
1195	O00231	SGSDSsample4-SGSDSsample5	-0.00925544	0.968549	0.997839	protein.linear.MS1	GSDS	0	0
1196	O00231	SGSDSsample4-SGSDSsample6	0.149672	0.526389	0.926388	protein.linear.MS1	GSDS	0	0
1197	O00231	SGSDSsample4-SGSDSsample7	0.00527569	0.982069	0.99871	protein.linear.MS1	GSDS	0	0
1198	O00231	SGSDSsample4-SGSDSsample8	-0.205394	0.387288	0.878289	protein.linear.MS1	GSDS	0	0
1199	O00231	SGSDSsample5-SGSDSsample6	0.158927	0.501483	0.918487	protein.linear.MS1	GSDS	0	0
1200	O00231	SGSDSsample5-SGSDSsample7	0.0145311	0.950642	0.996598	protein.linear.MS1	GSDS	0	0
1201	O00231	SGSDSsample5-SGSDSsample8	-0.196138	0.40855	0.886269	protein.linear.MS1	GSDS	0	0
1202	O00231	SGSDSsample6-SGSDSsample7	-0.144396	0.54089	0.930094	protein.linear.MS1	GSDS	0	0
1203	O00231	SGSDSsample6-SGSDSsample8	-0.355066	0.143968	0.705672	protein.linear.MS1	GSDS	0	0
1204	O00231	SGSDSsample7-SGSDSsample8	-0.210669	0.375505	0.874021	protein.linear.MS1	GSDS	0	0
1205	O00232	SGSDSsample1-SGSDSsample2	-0.118445	0.626823	0.947121	protein.linear.MS1	GSDS	0	0
1206	O00232	SGSDSsample1-SGSDSsample3	0.326274	0.190966	0.754921	protein.linear.MS1	GSDS	0	0
1207	O00232	SGSDSsample1-SGSDSsample4	0.0590317	0.807998	0.979764	protein.linear.MS1	GSDS	0	0
1208	O00232	SGSDSsample1-SGSDSsample5	-0.348077	0.16451	0.728252	protein.linear.MS1	GSDS	0	0
1209	O00232	SGSDSsample1-SGSDSsample6	0.00707124	0.976756	0.998137	protein.linear.MS1	GSDS	0	0
1210	O00232	SGSDSsample1-SGSDSsample7	-0.209996	0.392461	0.880179	protein.linear.MS1	GSDS	0	0
1211	O00232	SGSDSsample1-SGSDSsample8	-0.126938	0.602523	0.942494	protein.linear.MS1	GSDS	0	0
1212	O00232	SGSDSsample2-SGSDSsample3	0.444719	0.0811765	0.592554	protein.linear.MS1	GSDS	0	0
1213	O00232	SGSDSsample2-SGSDSsample4	0.177477	0.468369	0.907077	protein.linear.MS1	GSDS	0	0
1214	O00232	SGSDSsample2-SGSDSsample5	-0.229632	0.350807	0.862372	protein.linear.MS1	GSDS	0	0
1215	O00232	SGSDSsample2-SGSDSsample6	0.125516	0.606559	0.942927	protein.linear.MS1	GSDS	0	0
1216	O00232	SGSDSsample2-SGSDSsample7	-0.0915511	0.706635	0.96333	protein.linear.MS1	GSDS	0	0
1217	O00232	SGSDSsample2-SGSDSsample8	-0.00849337	0.972083	0.997998	protein.linear.MS1	GSDS	0	0
1218	O00232	SGSDSsample3-SGSDSsample4	-0.267243	0.279865	0.822964	protein.linear.MS1	GSDS	0	0
1219	O00232	SGSDSsample3-SGSDSsample5	-0.674352	0.0122612	0.268462	protein.linear.MS1	GSDS	0	0
1220	O00232	SGSDSsample3-SGSDSsample6	-0.319203	0.20025	0.764197	protein.linear.MS1	GSDS	0	0
1221	O00232	SGSDSsample3-SGSDSsample7	-0.53627	0.039295	0.45109	protein.linear.MS1	GSDS	0	0
1222	O00232	SGSDSsample3-SGSDSsample8	-0.453213	0.0760491	0.580056	protein.linear.MS1	GSDS	0	0
1223	O00232	SGSDSsample4-SGSDSsample5	-0.407109	0.107741	0.64822	protein.linear.MS1	GSDS	0	0
1224	O00232	SGSDSsample4-SGSDSsample6	-0.0519604	0.830589	0.982853	protein.linear.MS1	GSDS	0	0
1225	O00232	SGSDSsample4-SGSDSsample7	-0.269028	0.276783	0.821611	protein.linear.MS1	GSDS	0	0
1226	O00232	SGSDSsample4-SGSDSsample8	-0.18597	0.447722	0.900653	protein.linear.MS1	GSDS	0	0
1227	O00232	SGSDSsample5-SGSDSsample6	0.355148	0.156607	0.718975	protein.linear.MS1	GSDS	0	0
1228	O00232	SGSDSsample5-SGSDSsample7	0.138081	0.571364	0.936433	protein.linear.MS1	GSDS	0	0
1229	O00232	SGSDSsample5-SGSDSsample8	0.221139	0.368434	0.87095	protein.linear.MS1	GSDS	0	0
1230	O00232	SGSDSsample6-SGSDSsample7	-0.217067	0.377095	0.874842	protein.linear.MS1	GSDS	0	0
1231	O00232	SGSDSsample6-SGSDSsample8	-0.13401	0.582652	0.939162	protein.linear.MS1	GSDS	0	0
1232	O00232	SGSDSsample7-SGSDSsample8	0.0830577	0.732653	0.967781	protein.linear.MS1	GSDS	0	0
1233	O00233	SGSDSsample1-SGSDSsample2	0.124701	0.234336	0.792872	protein.linear.MS1	GSDS	0	0
1234	O00233	SGSDSsample1-SGSDSsample3	0.180911	0.0918993	0.616952	protein.linear.MS1	GSDS	0	0
1235	O00233	SGSDSsample1-SGSDSsample4	0.123913	0.237175	0.794541	protein.linear.MS1	GSDS	0	0
1236	O00233	SGSDSsample1-SGSDSsample5	0.117891	0.259762	0.811475	protein.linear.MS1	GSDS	0	0
1237	O00233	SGSDSsample1-SGSDSsample6	0.136231	0.195754	0.759688	protein.linear.MS1	GSDS	0	0
1238	O00233	SGSDSsample1-SGSDSsample7	0.0609826	0.554059	0.932598	protein.linear.MS1	GSDS	0	0
1239	O00233	SGSDSsample1-SGSDSsample8	0.338706	0.00400883	0.152222	protein.linear.MS1	GSDS	0	0
1240	O00233	SGSDSsample2-SGSDSsample3	0.0562099	0.585177	0.93961	protein.linear.MS1	GSDS	0	0
1241	O00233	SGSDSsample2-SGSDSsample4	-0.000787929	0.993866	0.999584	protein.linear.MS1	GSDS	0	0
1242	O00233	SGSDSsample2-SGSDSsample5	-0.00681046	0.947022	0.996071	protein.linear.MS1	GSDS	0	0
1243	O00233	SGSDSsample2-SGSDSsample6	0.0115299	0.910445	0.992874	protein.linear.MS1	GSDS	0	0
1244	O00233	SGSDSsample2-SGSDSsample7	-0.0637185	0.536629	0.929126	protein.linear.MS1	GSDS	0	0
1245	O00233	SGSDSsample2-SGSDSsample8	0.214005	0.0498981	0.496077	protein.linear.MS1	GSDS	0	0
1246	O00233	SGSDSsample3-SGSDSsample4	-0.0569978	0.579978	0.938722	protein.linear.MS1	GSDS	0	0
1247	O00233	SGSDSsample3-SGSDSsample5	-0.0630204	0.541048	0.930094	protein.linear.MS1	GSDS	0	0
1248	O00233	SGSDSsample3-SGSDSsample6	-0.04468	0.663826	0.954861	protein.linear.MS1	GSDS	0	0
1249	O00233	SGSDSsample3-SGSDSsample7	-0.119928	0.251943	0.806425	protein.linear.MS1	GSDS	0	0
1250	O00233	SGSDSsample3-SGSDSsample8	0.157795	0.137406	0.696039	protein.linear.MS1	GSDS	0	0
1251	O00233	SGSDSsample4-SGSDSsample5	-0.00602253	0.953143	0.9969	protein.linear.MS1	GSDS	0	0
1252	O00233	SGSDSsample4-SGSDSsample6	0.0123178	0.904356	0.992106	protein.linear.MS1	GSDS	0	0
1253	O00233	SGSDSsample4-SGSDSsample7	-0.0629306	0.541617	0.930227	protein.linear.MS1	GSDS	0	0
1254	O00233	SGSDSsample4-SGSDSsample8	0.214793	0.0491565	0.492682	protein.linear.MS1	GSDS	0	0
1255	O00233	SGSDSsample5-SGSDSsample6	0.0183403	0.858047	0.986239	protein.linear.MS1	GSDS	0	0
1256	O00233	SGSDSsample5-SGSDSsample7	-0.0569081	0.580569	0.93888	protein.linear.MS1	GSDS	0	0
1257	O00233	SGSDSsample5-SGSDSsample8	0.220815	0.0438146	0.472561	protein.linear.MS1	GSDS	0	0
1258	O00233	SGSDSsample6-SGSDSsample7	-0.0752484	0.466619	0.906524	protein.linear.MS1	GSDS	0	0
1259	O00233	SGSDSsample6-SGSDSsample8	0.202475	0.0619867	0.538794	protein.linear.MS1	GSDS	0	0
1260	O00233	SGSDSsample7-SGSDSsample8	0.277723	0.0141618	0.283906	protein.linear.MS1	GSDS	0	0
1261	O00244	SGSDSsample1-SGSDSsample2	0.0121426	0.918175	0.993441	protein.linear.MS1	GSDS	0	0
1262	O00244	SGSDSsample1-SGSDSsample3	0.156673	0.196868	0.760298	protein.linear.MS1	GSDS	0	0
1263	O00244	SGSDSsample1-SGSDSsample4	0.124752	0.299509	0.835734	protein.linear.MS1	GSDS	0	0
1264	O00244	SGSDSsample1-SGSDSsample5	0.0171599	0.884586	0.989716	protein.linear.MS1	GSDS	0	0
1265	O00244	SGSDSsample1-SGSDSsample6	-0.0679999	0.567055	0.935468	protein.linear.MS1	GSDS	0	0
1266	O00244	SGSDSsample1-SGSDSsample7	0.0592428	0.617561	0.94503	protein.linear.MS1	GSDS	0	0
1267	O00244	SGSDSsample1-SGSDSsample8	0.246219	0.0503471	0.497544	protein.linear.MS1	GSDS	0	0
1268	O00244	SGSDSsample2-SGSDSsample3	0.14453	0.232041	0.791863	protein.linear.MS1	GSDS	0	0
1269	O00244	SGSDSsample2-SGSDSsample4	0.112609	0.3475	0.860085	protein.linear.MS1	GSDS	0	0
1270	O00244	SGSDSsample2-SGSDSsample5	0.00501734	0.966136	0.997839	protein.linear.MS1	GSDS	0	0
1271	O00244	SGSDSsample2-SGSDSsample6	-0.0801425	0.500793	0.918156	protein.linear.MS1	GSDS	0	0
1272	O00244	SGSDSsample2-SGSDSsample7	0.0471002	0.69096	0.960389	protein.linear.MS1	GSDS	0	0
1273	O00244	SGSDSsample2-SGSDSsample8	0.234076	0.0613804	0.537007	protein.linear.MS1	GSDS	0	0
1274	O00244	SGSDSsample3-SGSDSsample4	-0.0319205	0.787317	0.977008	protein.linear.MS1	GSDS	0	0
1275	O00244	SGSDSsample3-SGSDSsample5	-0.139513	0.247934	0.80362	protein.linear.MS1	GSDS	0	0
1276	O00244	SGSDSsample3-SGSDSsample6	-0.224672	0.0713851	0.565724	protein.linear.MS1	GSDS	0	0
1277	O00244	SGSDSsample3-SGSDSsample7	-0.0974298	0.414688	0.887998	protein.linear.MS1	GSDS	0	0
1278	O00244	SGSDSsample3-SGSDSsample8	0.0895465	0.452712	0.902516	protein.linear.MS1	GSDS	0	0
1279	O00244	SGSDSsample4-SGSDSsample5	-0.107592	0.368823	0.871139	protein.linear.MS1	GSDS	0	0
1280	O00244	SGSDSsample4-SGSDSsample6	-0.192752	0.117049	0.664862	protein.linear.MS1	GSDS	0	0
1281	O00244	SGSDSsample4-SGSDSsample7	-0.0655092	0.581197	0.938949	protein.linear.MS1	GSDS	0	0
1282	O00244	SGSDSsample4-SGSDSsample8	0.121467	0.31199	0.842743	protein.linear.MS1	GSDS	0	0
1283	O00244	SGSDSsample5-SGSDSsample6	-0.0851598	0.474777	0.909257	protein.linear.MS1	GSDS	0	0
1284	O00244	SGSDSsample5-SGSDSsample7	0.0420829	0.722302	0.966181	protein.linear.MS1	GSDS	0	0
1285	O00244	SGSDSsample5-SGSDSsample8	0.229059	0.0665485	0.553043	protein.linear.MS1	GSDS	0	0
1286	O00244	SGSDSsample6-SGSDSsample7	0.127243	0.290292	0.830164	protein.linear.MS1	GSDS	0	0
1287	O00244	SGSDSsample6-SGSDSsample8	0.314219	0.0157474	0.29931	protein.linear.MS1	GSDS	0	0
1288	O00244	SGSDSsample7-SGSDSsample8	0.186976	0.127587	0.681593	protein.linear.MS1	GSDS	0	0
1289	O00255	SGSDSsample1-SGSDSsample2	-0.0483628	0.910487	0.992874	protein.linear.MS1	GSDS	0	0
1290	O00255	SGSDSsample1-SGSDSsample3	0.140232	0.744807	0.968947	protein.linear.MS1	GSDS	0	0
1291	O00255	SGSDSsample1-SGSDSsample4	0.29223	0.499991	0.917976	protein.linear.MS1	GSDS	0	0
1292	O00255	SGSDSsample1-SGSDSsample5	0.193525	0.653787	0.953154	protein.linear.MS1	GSDS	0	0
1293	O00255	SGSDSsample1-SGSDSsample6	0.0838532	0.845514	0.983895	protein.linear.MS1	GSDS	0	0
1294	O00255	SGSDSsample1-SGSDSsample7	0.0931443	0.828673	0.982656	protein.linear.MS1	GSDS	0	0
1295	O00255	SGSDSsample1-SGSDSsample8	0.639177	0.150661	0.712563	protein.linear.MS1	GSDS	0	0
1296	O00255	SGSDSsample2-SGSDSsample3	0.188594	0.662002	0.954508	protein.linear.MS1	GSDS	0	0
1297	O00255	SGSDSsample2-SGSDSsample4	0.340593	0.432977	0.894294	protein.linear.MS1	GSDS	0	0
1298	O00255	SGSDSsample2-SGSDSsample5	0.241888	0.575764	0.937318	protein.linear.MS1	GSDS	0	0
1299	O00255	SGSDSsample2-SGSDSsample6	0.132216	0.758884	0.972157	protein.linear.MS1	GSDS	0	0
1300	O00255	SGSDSsample2-SGSDSsample7	0.141507	0.742576	0.968676	protein.linear.MS1	GSDS	0	0
1301	O00255	SGSDSsample2-SGSDSsample8	0.68754	0.123968	0.676304	protein.linear.MS1	GSDS	0	0
1302	O00255	SGSDSsample3-SGSDSsample4	0.151999	0.724312	0.966488	protein.linear.MS1	GSDS	0	0
1303	O00255	SGSDSsample3-SGSDSsample5	0.0532935	0.90141	0.991718	protein.linear.MS1	GSDS	0	0
1304	O00255	SGSDSsample3-SGSDSsample6	-0.0563785	0.895738	0.990642	protein.linear.MS1	GSDS	0	0
1305	O00255	SGSDSsample3-SGSDSsample7	-0.0470874	0.912838	0.992879	protein.linear.MS1	GSDS	0	0
1306	O00255	SGSDSsample3-SGSDSsample8	0.498946	0.255891	0.80959	protein.linear.MS1	GSDS	0	0
1307	O00255	SGSDSsample4-SGSDSsample5	-0.0987052	0.818634	0.981305	protein.linear.MS1	GSDS	0	0
1308	O00255	SGSDSsample4-SGSDSsample6	-0.208377	0.629322	0.947506	protein.linear.MS1	GSDS	0	0
1309	O00255	SGSDSsample4-SGSDSsample7	-0.199086	0.644577	0.9512	protein.linear.MS1	GSDS	0	0
1310	O00255	SGSDSsample4-SGSDSsample8	0.346947	0.424614	0.891285	protein.linear.MS1	GSDS	0	0
1311	O00255	SGSDSsample5-SGSDSsample6	-0.109672	0.798932	0.978899	protein.linear.MS1	GSDS	0	0
1312	O00255	SGSDSsample5-SGSDSsample7	-0.100381	0.815615	0.98102	protein.linear.MS1	GSDS	0	0
1313	O00255	SGSDSsample5-SGSDSsample8	0.445652	0.308218	0.840818	protein.linear.MS1	GSDS	0	0
1314	O00255	SGSDSsample6-SGSDSsample7	0.00929114	0.982765	0.998782	protein.linear.MS1	GSDS	0	0
1315	O00255	SGSDSsample6-SGSDSsample8	0.555324	0.208203	0.773143	protein.linear.MS1	GSDS	0	0
1316	O00255	SGSDSsample7-SGSDSsample8	0.546033	0.21554	0.778954	protein.linear.MS1	GSDS	0	0
1317	O00264	SGSDSsample1-SGSDSsample2	0.0897629	0.329935	0.851115	protein.linear.MS1	GSDS	0	0
1318	O00264	SGSDSsample1-SGSDSsample3	0.0750088	0.413466	0.887332	protein.linear.MS1	GSDS	0	0
1319	O00264	SGSDSsample1-SGSDSsample4	0.0618964	0.498317	0.917364	protein.linear.MS1	GSDS	0	0
1320	O00264	SGSDSsample1-SGSDSsample5	-0.00925174	0.918801	0.993441	protein.linear.MS1	GSDS	0	0
1321	O00264	SGSDSsample1-SGSDSsample6	0.0922327	0.317204	0.84547	protein.linear.MS1	GSDS	0	0
1322	O00264	SGSDSsample1-SGSDSsample7	0.0656103	0.473297	0.908955	protein.linear.MS1	GSDS	0	0
1323	O00264	SGSDSsample1-SGSDSsample8	0.0312806	0.730783	0.967198	protein.linear.MS1	GSDS	0	0
1324	O00264	SGSDSsample2-SGSDSsample3	-0.0147541	0.870886	0.98818	protein.linear.MS1	GSDS	0	0
1325	O00264	SGSDSsample2-SGSDSsample4	-0.0278664	0.759111	0.972191	protein.linear.MS1	GSDS	0	0
1326	O00264	SGSDSsample2-SGSDSsample5	-0.0990146	0.284075	0.826327	protein.linear.MS1	GSDS	0	0
1327	O00264	SGSDSsample2-SGSDSsample6	0.00246986	0.978285	0.998263	protein.linear.MS1	GSDS	0	0
1328	O00264	SGSDSsample2-SGSDSsample7	-0.0241526	0.790332	0.977457	protein.linear.MS1	GSDS	0	0
1329	O00264	SGSDSsample2-SGSDSsample8	-0.0584822	0.521984	0.924701	protein.linear.MS1	GSDS	0	0
1330	O00264	SGSDSsample3-SGSDSsample4	-0.0131124	0.885137	0.989716	protein.linear.MS1	GSDS	0	0
1331	O00264	SGSDSsample3-SGSDSsample5	-0.0842605	0.359587	0.866777	protein.linear.MS1	GSDS	0	0
1332	O00264	SGSDSsample3-SGSDSsample6	0.0172239	0.849535	0.984615	protein.linear.MS1	GSDS	0	0
1333	O00264	SGSDSsample3-SGSDSsample7	-0.00939854	0.917517	0.993374	protein.linear.MS1	GSDS	0	0
1334	O00264	SGSDSsample3-SGSDSsample8	-0.0437282	0.631128	0.948155	protein.linear.MS1	GSDS	0	0
1335	O00264	SGSDSsample4-SGSDSsample5	-0.0711482	0.437429	0.896195	protein.linear.MS1	GSDS	0	0
1336	O00264	SGSDSsample4-SGSDSsample6	0.0303363	0.73858	0.968297	protein.linear.MS1	GSDS	0	0
1337	O00264	SGSDSsample4-SGSDSsample7	0.00371383	0.967353	0.997839	protein.linear.MS1	GSDS	0	0
1338	O00264	SGSDSsample4-SGSDSsample8	-0.0306158	0.736269	0.968297	protein.linear.MS1	GSDS	0	0
1339	O00264	SGSDSsample5-SGSDSsample6	0.101484	0.272669	0.819669	protein.linear.MS1	GSDS	0	0
1340	O00264	SGSDSsample5-SGSDSsample7	0.074862	0.414361	0.887837	protein.linear.MS1	GSDS	0	0
1341	O00264	SGSDSsample5-SGSDSsample8	0.0405324	0.656117	0.953485	protein.linear.MS1	GSDS	0	0
1342	O00264	SGSDSsample6-SGSDSsample7	-0.0266225	0.769524	0.974443	protein.linear.MS1	GSDS	0	0
1343	O00264	SGSDSsample6-SGSDSsample8	-0.0609521	0.5048	0.919362	protein.linear.MS1	GSDS	0	0
1344	O00264	SGSDSsample7-SGSDSsample8	-0.0343296	0.705819	0.963064	protein.linear.MS1	GSDS	0	0
1345	O00267	SGSDSsample1-SGSDSsample2	0.0370318	0.757558	0.971803	protein.linear.MS1	GSDS	0	0
1346	O00267	SGSDSsample1-SGSDSsample3	0.0737282	0.540648	0.930094	protein.linear.MS1	GSDS	0	0
1347	O00267	SGSDSsample1-SGSDSsample4	0.110529	0.362546	0.867935	protein.linear.MS1	GSDS	0	0
1348	O00267	SGSDSsample1-SGSDSsample5	0.161022	0.191002	0.754922	protein.linear.MS1	GSDS	0	0
1349	O00267	SGSDSsample1-SGSDSsample6	0.0607859	0.61328	0.944416	protein.linear.MS1	GSDS	0	0
1350	O00267	SGSDSsample1-SGSDSsample7	0.181836	0.142629	0.704084	protein.linear.MS1	GSDS	0	0
1351	O00267	SGSDSsample1-SGSDSsample8	0.07278	0.545806	0.930786	protein.linear.MS1	GSDS	0	0
1352	O00267	SGSDSsample2-SGSDSsample3	0.0366964	0.759679	0.972233	protein.linear.MS1	GSDS	0	0
1353	O00267	SGSDSsample2-SGSDSsample4	0.0734977	0.5419	0.930286	protein.linear.MS1	GSDS	0	0
1354	O00267	SGSDSsample2-SGSDSsample5	0.12399	0.308684	0.841189	protein.linear.MS1	GSDS	0	0
1355	O00267	SGSDSsample2-SGSDSsample6	0.0237541	0.842898	0.983463	protein.linear.MS1	GSDS	0	0
1356	O00267	SGSDSsample2-SGSDSsample7	0.144804	0.237233	0.794584	protein.linear.MS1	GSDS	0	0
1357	O00267	SGSDSsample2-SGSDSsample8	0.0357482	0.765687	0.973393	protein.linear.MS1	GSDS	0	0
1358	O00267	SGSDSsample3-SGSDSsample4	0.0368013	0.759016	0.972191	protein.linear.MS1	GSDS	0	0
1359	O00267	SGSDSsample3-SGSDSsample5	0.0872934	0.469876	0.907873	protein.linear.MS1	GSDS	0	0
1360	O00267	SGSDSsample3-SGSDSsample6	-0.0129423	0.913972	0.992879	protein.linear.MS1	GSDS	0	0
1361	O00267	SGSDSsample3-SGSDSsample7	0.108107	0.372889	0.873053	protein.linear.MS1	GSDS	0	0
1362	O00267	SGSDSsample3-SGSDSsample8	-0.000948211	0.993684	0.999545	protein.linear.MS1	GSDS	0	0
1363	O00267	SGSDSsample4-SGSDSsample5	0.0504922	0.674235	0.957573	protein.linear.MS1	GSDS	0	0
1364	O00267	SGSDSsample4-SGSDSsample6	-0.0497436	0.678768	0.958557	protein.linear.MS1	GSDS	0	0
1365	O00267	SGSDSsample4-SGSDSsample7	0.0713061	0.553876	0.932573	protein.linear.MS1	GSDS	0	0
1366	O00267	SGSDSsample4-SGSDSsample8	-0.0377495	0.753025	0.970867	protein.linear.MS1	GSDS	0	0
1367	O00267	SGSDSsample5-SGSDSsample6	-0.100236	0.407869	0.885729	protein.linear.MS1	GSDS	0	0
1368	O00267	SGSDSsample5-SGSDSsample7	0.0208139	0.862115	0.986878	protein.linear.MS1	GSDS	0	0
1369	O00267	SGSDSsample5-SGSDSsample8	-0.0882416	0.465147	0.905871	protein.linear.MS1	GSDS	0	0
1370	O00267	SGSDSsample6-SGSDSsample7	0.12105	0.319928	0.846978	protein.linear.MS1	GSDS	0	0
1371	O00267	SGSDSsample6-SGSDSsample8	0.0119941	0.920251	0.993529	protein.linear.MS1	GSDS	0	0
1372	O00267	SGSDSsample7-SGSDSsample8	-0.109056	0.368816	0.871139	protein.linear.MS1	GSDS	0	0
1373	O00273	SGSDSsample1-SGSDSsample2	0.0320123	0.823183	0.98217	protein.linear.MS1	GSDS	0	0
1374	O00273	SGSDSsample1-SGSDSsample3	-0.0430255	0.764075	0.973232	protein.linear.MS1	GSDS	0	0
1375	O00273	SGSDSsample1-SGSDSsample4	0.139357	0.33746	0.854945	protein.linear.MS1	GSDS	0	0
1376	O00273	SGSDSsample1-SGSDSsample5	0.0785533	0.584972	0.93961	protein.linear.MS1	GSDS	0	0
1377	O00273	SGSDSsample1-SGSDSsample6	0.262983	0.0804727	0.591006	protein.linear.MS1	GSDS	0	0
1378	O00273	SGSDSsample1-SGSDSsample7	0.27689	0.0670549	0.554789	protein.linear.MS1	GSDS	0	0
1379	O00273	SGSDSsample1-SGSDSsample8	0.254812	0.0894274	0.611191	protein.linear.MS1	GSDS	0	0
1380	O00273	SGSDSsample2-SGSDSsample3	-0.0750378	0.601732	0.942199	protein.linear.MS1	GSDS	0	0
1381	O00273	SGSDSsample2-SGSDSsample4	0.107345	0.457327	0.903606	protein.linear.MS1	GSDS	0	0
1382	O00273	SGSDSsample2-SGSDSsample5	0.046541	0.745501	0.968972	protein.linear.MS1	GSDS	0	0
1383	O00273	SGSDSsample2-SGSDSsample6	0.230971	0.120743	0.671857	protein.linear.MS1	GSDS	0	0
1384	O00273	SGSDSsample2-SGSDSsample7	0.244878	0.10149	0.636437	protein.linear.MS1	GSDS	0	0
1385	O00273	SGSDSsample2-SGSDSsample8	0.2228	0.133458	0.690315	protein.linear.MS1	GSDS	0	0
1386	O00273	SGSDSsample3-SGSDSsample4	0.182382	0.213986	0.777529	protein.linear.MS1	GSDS	0	0
1387	O00273	SGSDSsample3-SGSDSsample5	0.121579	0.401053	0.883157	protein.linear.MS1	GSDS	0	0
1388	O00273	SGSDSsample3-SGSDSsample6	0.306009	0.0452881	0.478165	protein.linear.MS1	GSDS	0	0
1389	O00273	SGSDSsample3-SGSDSsample7	0.319915	0.0373797	0.442436	protein.linear.MS1	GSDS	0	0
1390	O00273	SGSDSsample3-SGSDSsample8	0.297838	0.0506286	0.498426	protein.linear.MS1	GSDS	0	0
1391	O00273	SGSDSsample4-SGSDSsample5	-0.0608035	0.671901	0.956888	protein.linear.MS1	GSDS	0	0
1392	O00273	SGSDSsample4-SGSDSsample6	0.123626	0.393348	0.880539	protein.linear.MS1	GSDS	0	0
1393	O00273	SGSDSsample4-SGSDSsample7	0.137533	0.34364	0.858518	protein.linear.MS1	GSDS	0	0
1394	O00273	SGSDSsample4-SGSDSsample8	0.115455	0.424684	0.891307	protein.linear.MS1	GSDS	0	0
1395	O00273	SGSDSsample5-SGSDSsample6	0.18443	0.209134	0.774114	protein.linear.MS1	GSDS	0	0
1396	O00273	SGSDSsample5-SGSDSsample7	0.198336	0.178455	0.742147	protein.linear.MS1	GSDS	0	0
1397	O00273	SGSDSsample5-SGSDSsample8	0.176259	0.22903	0.78898	protein.linear.MS1	GSDS	0	0
1398	O00273	SGSDSsample6-SGSDSsample7	0.0139066	0.92262	0.994014	protein.linear.MS1	GSDS	0	0
1399	O00273	SGSDSsample6-SGSDSsample8	-0.00817097	0.954483	0.997026	protein.linear.MS1	GSDS	0	0
1400	O00273	SGSDSsample7-SGSDSsample8	-0.0220776	0.877475	0.988871	protein.linear.MS1	GSDS	0	0
1401	O00299	SGSDSsample1-SGSDSsample2	0.124012	0.122506	0.674371	protein.linear.MS1	GSDS	0	0
1402	O00299	SGSDSsample1-SGSDSsample3	0.161627	0.0494998	0.49442	protein.linear.MS1	GSDS	0	0
1403	O00299	SGSDSsample1-SGSDSsample4	0.187034	0.0256944	0.376489	protein.linear.MS1	GSDS	0	0
1404	O00299	SGSDSsample1-SGSDSsample5	0.0356363	0.645703	0.951437	protein.linear.MS1	GSDS	0	0
1405	O00299	SGSDSsample1-SGSDSsample6	0.160184	0.0513318	0.500604	protein.linear.MS1	GSDS	0	0
1406	O00299	SGSDSsample1-SGSDSsample7	0.214004	0.0124801	0.270916	protein.linear.MS1	GSDS	0	0
1407	O00299	SGSDSsample1-SGSDSsample8	0.101311	0.201498	0.765436	protein.linear.MS1	GSDS	0	0
1408	O00299	SGSDSsample2-SGSDSsample3	0.0376151	0.627619	0.947159	protein.linear.MS1	GSDS	0	0
1409	O00299	SGSDSsample2-SGSDSsample4	0.063022	0.419497	0.889313	protein.linear.MS1	GSDS	0	0
1410	O00299	SGSDSsample2-SGSDSsample5	-0.088376	0.262273	0.813911	protein.linear.MS1	GSDS	0	0
1411	O00299	SGSDSsample2-SGSDSsample6	0.0361715	0.640788	0.95038	protein.linear.MS1	GSDS	0	0
1412	O00299	SGSDSsample2-SGSDSsample7	0.089992	0.253991	0.807993	protein.linear.MS1	GSDS	0	0
1413	O00299	SGSDSsample2-SGSDSsample8	-0.0227015	0.769171	0.974441	protein.linear.MS1	GSDS	0	0
1414	O00299	SGSDSsample3-SGSDSsample4	0.0254069	0.742671	0.968676	protein.linear.MS1	GSDS	0	0
1415	O00299	SGSDSsample3-SGSDSsample5	-0.125991	0.117079	0.664901	protein.linear.MS1	GSDS	0	0
1416	O00299	SGSDSsample3-SGSDSsample6	-0.0014436	0.985091	0.998797	protein.linear.MS1	GSDS	0	0
1417	O00299	SGSDSsample3-SGSDSsample7	0.0523769	0.500892	0.918173	protein.linear.MS1	GSDS	0	0
1418	O00299	SGSDSsample3-SGSDSsample8	-0.0603166	0.43934	0.896874	protein.linear.MS1	GSDS	0	0
1419	O00299	SGSDSsample4-SGSDSsample5	-0.151398	0.0638829	0.545214	protein.linear.MS1	GSDS	0	0
1420	O00299	SGSDSsample4-SGSDSsample6	-0.0268505	0.728665	0.966884	protein.linear.MS1	GSDS	0	0
1421	O00299	SGSDSsample4-SGSDSsample7	0.02697	0.72751	0.966786	protein.linear.MS1	GSDS	0	0
1422	O00299	SGSDSsample4-SGSDSsample8	-0.0857235	0.276307	0.821535	protein.linear.MS1	GSDS	0	0
1423	O00299	SGSDSsample5-SGSDSsample6	0.124547	0.121017	0.672228	protein.linear.MS1	GSDS	0	0
1424	O00299	SGSDSsample5-SGSDSsample7	0.178368	0.0322363	0.417195	protein.linear.MS1	GSDS	0	0
1425	O00299	SGSDSsample5-SGSDSsample8	0.0656745	0.400612	0.882868	protein.linear.MS1	GSDS	0	0
1426	O00299	SGSDSsample6-SGSDSsample7	0.0538205	0.489339	0.914405	protein.linear.MS1	GSDS	0	0
1427	O00299	SGSDSsample6-SGSDSsample8	-0.058873	0.450166	0.901498	protein.linear.MS1	GSDS	0	0
1428	O00299	SGSDSsample7-SGSDSsample8	-0.112693	0.157834	0.719954	protein.linear.MS1	GSDS	0	0
1429	O00303	SGSDSsample1-SGSDSsample2	-0.184762	0.0628793	0.541103	protein.linear.MS1	GSDS	0	0
1430	O00303	SGSDSsample1-SGSDSsample3	-0.000198534	0.998313	0.999616	protein.linear.MS1	GSDS	0	0
1431	O00303	SGSDSsample1-SGSDSsample4	-0.0812517	0.392344	0.880129	protein.linear.MS1	GSDS	0	0
1432	O00303	SGSDSsample1-SGSDSsample5	-0.0526224	0.577016	0.937809	protein.linear.MS1	GSDS	0	0
1433	O00303	SGSDSsample1-SGSDSsample6	-0.0996226	0.297063	0.834573	protein.linear.MS1	GSDS	0	0
1434	O00303	SGSDSsample1-SGSDSsample7	-0.10453	0.274728	0.821003	protein.linear.MS1	GSDS	0	0
1435	O00303	SGSDSsample1-SGSDSsample8	-0.227817	0.0254014	0.373979	protein.linear.MS1	GSDS	0	0
1436	O00303	SGSDSsample2-SGSDSsample3	0.184564	0.0631333	0.54188	protein.linear.MS1	GSDS	0	0
1437	O00303	SGSDSsample2-SGSDSsample4	0.10351	0.27926	0.822708	protein.linear.MS1	GSDS	0	0
1438	O00303	SGSDSsample2-SGSDSsample5	0.13214	0.172032	0.736615	protein.linear.MS1	GSDS	0	0
1439	O00303	SGSDSsample2-SGSDSsample6	0.0851396	0.370631	0.871786	protein.linear.MS1	GSDS	0	0
1440	O00303	SGSDSsample2-SGSDSsample7	0.0802326	0.398173	0.882119	protein.linear.MS1	GSDS	0	0
1441	O00303	SGSDSsample2-SGSDSsample8	-0.0430549	0.647605	0.951661	protein.linear.MS1	GSDS	0	0
1442	O00303	SGSDSsample3-SGSDSsample4	-0.0810532	0.393475	0.880574	protein.linear.MS1	GSDS	0	0
1443	O00303	SGSDSsample3-SGSDSsample5	-0.0524239	0.578439	0.938124	protein.linear.MS1	GSDS	0	0
1444	O00303	SGSDSsample3-SGSDSsample6	-0.099424	0.297994	0.834573	protein.linear.MS1	GSDS	0	0
1445	O00303	SGSDSsample3-SGSDSsample7	-0.104331	0.275607	0.821147	protein.linear.MS1	GSDS	0	0
1446	O00303	SGSDSsample3-SGSDSsample8	-0.227619	0.025511	0.375197	protein.linear.MS1	GSDS	0	0
1447	O00303	SGSDSsample4-SGSDSsample5	0.0286293	0.760739	0.972493	protein.linear.MS1	GSDS	0	0
1448	O00303	SGSDSsample4-SGSDSsample6	-0.0183709	0.844947	0.983874	protein.linear.MS1	GSDS	0	0
1449	O00303	SGSDSsample4-SGSDSsample7	-0.0232778	0.804355	0.979323	protein.linear.MS1	GSDS	0	0
1450	O00303	SGSDSsample4-SGSDSsample8	-0.146565	0.132346	0.688933	protein.linear.MS1	GSDS	0	0
1451	O00303	SGSDSsample5-SGSDSsample6	-0.0470002	0.61802	0.94503	protein.linear.MS1	GSDS	0	0
1452	O00303	SGSDSsample5-SGSDSsample7	-0.0519071	0.582154	0.939023	protein.linear.MS1	GSDS	0	0
1453	O00303	SGSDSsample5-SGSDSsample8	-0.175195	0.0762285	0.580421	protein.linear.MS1	GSDS	0	0
1454	O00303	SGSDSsample6-SGSDSsample7	-0.00490696	0.958316	0.997271	protein.linear.MS1	GSDS	0	0
1455	O00303	SGSDSsample6-SGSDSsample8	-0.128194	0.18445	0.747277	protein.linear.MS1	GSDS	0	0
1456	O00303	SGSDSsample7-SGSDSsample8	-0.123288	0.200899	0.764751	protein.linear.MS1	GSDS	0	0
1457	O00330	SGSDSsample1-SGSDSsample2	-0.10641	0.532931	0.928149	protein.linear.MS1	GSDS	0	0
1458	O00330	SGSDSsample1-SGSDSsample3	-0.252328	0.150219	0.711935	protein.linear.MS1	GSDS	0	0
1459	O00330	SGSDSsample1-SGSDSsample4	0.0641812	0.705744	0.963064	protein.linear.MS1	GSDS	0	0
1460	O00330	SGSDSsample1-SGSDSsample5	0.124411	0.466997	0.906524	protein.linear.MS1	GSDS	0	0
1461	O00330	SGSDSsample1-SGSDSsample6	-0.102152	0.549257	0.932118	protein.linear.MS1	GSDS	0	0
1462	O00330	SGSDSsample1-SGSDSsample7	-0.0321611	0.849679	0.984627	protein.linear.MS1	GSDS	0	0
1463	O00330	SGSDSsample1-SGSDSsample8	-0.0624597	0.71325	0.964806	protein.linear.MS1	GSDS	0	0
1464	O00330	SGSDSsample2-SGSDSsample3	-0.145918	0.395078	0.881453	protein.linear.MS1	GSDS	0	0
1465	O00330	SGSDSsample2-SGSDSsample4	0.170591	0.322115	0.847907	protein.linear.MS1	GSDS	0	0
1466	O00330	SGSDSsample2-SGSDSsample5	0.230821	0.185827	0.748676	protein.linear.MS1	GSDS	0	0
1467	O00330	SGSDSsample2-SGSDSsample6	0.00425865	0.979967	0.998389	protein.linear.MS1	GSDS	0	0
1468	O00330	SGSDSsample2-SGSDSsample7	0.0742492	0.662494	0.954508	protein.linear.MS1	GSDS	0	0
1469	O00330	SGSDSsample2-SGSDSsample8	0.0439505	0.795732	0.978178	protein.linear.MS1	GSDS	0	0
1470	O00330	SGSDSsample3-SGSDSsample4	0.316509	0.0762159	0.580421	protein.linear.MS1	GSDS	0	0
1471	O00330	SGSDSsample3-SGSDSsample5	0.376739	0.0383908	0.446626	protein.linear.MS1	GSDS	0	0
1472	O00330	SGSDSsample3-SGSDSsample6	0.150177	0.381751	0.876768	protein.linear.MS1	GSDS	0	0
1473	O00330	SGSDSsample3-SGSDSsample7	0.220167	0.205853	0.769755	protein.linear.MS1	GSDS	0	0
1474	O00330	SGSDSsample3-SGSDSsample8	0.189868	0.27221	0.819361	protein.linear.MS1	GSDS	0	0
1475	O00330	SGSDSsample4-SGSDSsample5	0.06023	0.723017	0.966181	protein.linear.MS1	GSDS	0	0
1476	O00330	SGSDSsample4-SGSDSsample6	-0.166333	0.333975	0.853234	protein.linear.MS1	GSDS	0	0
1477	O00330	SGSDSsample4-SGSDSsample7	-0.0963422	0.571956	0.936653	protein.linear.MS1	GSDS	0	0
1478	O00330	SGSDSsample4-SGSDSsample8	-0.126641	0.459188	0.904183	protein.linear.MS1	GSDS	0	0
1479	O00330	SGSDSsample5-SGSDSsample6	-0.226563	0.193635	0.757974	protein.linear.MS1	GSDS	0	0
1480	O00330	SGSDSsample5-SGSDSsample7	-0.156572	0.362312	0.867744	protein.linear.MS1	GSDS	0	0
1481	O00330	SGSDSsample5-SGSDSsample8	-0.186871	0.279567	0.822849	protein.linear.MS1	GSDS	0	0
1482	O00330	SGSDSsample6-SGSDSsample7	0.0699905	0.680649	0.958647	protein.linear.MS1	GSDS	0	0
1483	O00330	SGSDSsample6-SGSDSsample8	0.0396919	0.815111	0.980888	protein.linear.MS1	GSDS	0	0
1484	O00330	SGSDSsample7-SGSDSsample8	-0.0302986	0.85828	0.986239	protein.linear.MS1	GSDS	0	0
1485	O00399	SGSDSsample1-SGSDSsample2	0.100683	0.615672	0.944859	protein.linear.MS1	GSDS	0	0
1486	O00399	SGSDSsample1-SGSDSsample3	-0.177821	0.379302	0.875632	protein.linear.MS1	GSDS	0	0
1487	O00399	SGSDSsample1-SGSDSsample4	-0.127454	0.526119	0.926301	protein.linear.MS1	GSDS	0	0
1488	O00399	SGSDSsample1-SGSDSsample5	0.0392644	0.844265	0.983742	protein.linear.MS1	GSDS	0	0
1489	O00399	SGSDSsample1-SGSDSsample6	-0.0295303	0.882516	0.989356	protein.linear.MS1	GSDS	0	0
1490	O00399	SGSDSsample1-SGSDSsample7	0.178075	0.378638	0.875422	protein.linear.MS1	GSDS	0	0
1491	O00399	SGSDSsample1-SGSDSsample8	-0.0526687	0.792263	0.977457	protein.linear.MS1	GSDS	0	0
1492	O00399	SGSDSsample2-SGSDSsample3	-0.278503	0.175901	0.740607	protein.linear.MS1	GSDS	0	0
1493	O00399	SGSDSsample2-SGSDSsample4	-0.228136	0.263046	0.814323	protein.linear.MS1	GSDS	0	0
1494	O00399	SGSDSsample2-SGSDSsample5	-0.0614182	0.758842	0.972123	protein.linear.MS1	GSDS	0	0
1495	O00399	SGSDSsample2-SGSDSsample6	-0.130213	0.517318	0.922804	protein.linear.MS1	GSDS	0	0
1496	O00399	SGSDSsample2-SGSDSsample7	0.0773923	0.699121	0.961379	protein.linear.MS1	GSDS	0	0
1497	O00399	SGSDSsample2-SGSDSsample8	-0.153351	0.446905	0.900308	protein.linear.MS1	GSDS	0	0
1498	O00399	SGSDSsample3-SGSDSsample4	0.0503673	0.801127	0.979172	protein.linear.MS1	GSDS	0	0
1499	O00399	SGSDSsample3-SGSDSsample5	0.217085	0.28598	0.827586	protein.linear.MS1	GSDS	0	0
1500	O00399	SGSDSsample3-SGSDSsample6	0.14829	0.461777	0.904815	protein.linear.MS1	GSDS	0	0
1501	O00399	SGSDSsample3-SGSDSsample7	0.355896	0.0891668	0.610848	protein.linear.MS1	GSDS	0	0
1502	O00399	SGSDSsample3-SGSDSsample8	0.125152	0.533523	0.928169	protein.linear.MS1	GSDS	0	0
1503	O00399	SGSDSsample4-SGSDSsample5	0.166718	0.409083	0.886432	protein.linear.MS1	GSDS	0	0
1504	O00399	SGSDSsample4-SGSDSsample6	0.0979232	0.625307	0.94659	protein.linear.MS1	GSDS	0	0
1505	O00399	SGSDSsample4-SGSDSsample7	0.305528	0.139839	0.699511	protein.linear.MS1	GSDS	0	0
1506	O00399	SGSDSsample4-SGSDSsample8	0.0747849	0.708743	0.963542	protein.linear.MS1	GSDS	0	0
1507	O00399	SGSDSsample5-SGSDSsample6	-0.0687947	0.73104	0.967277	protein.linear.MS1	GSDS	0	0
1508	O00399	SGSDSsample5-SGSDSsample7	0.13881	0.490439	0.914678	protein.linear.MS1	GSDS	0	0
1509	O00399	SGSDSsample5-SGSDSsample8	-0.0919331	0.646467	0.951442	protein.linear.MS1	GSDS	0	0
1510	O00399	SGSDSsample6-SGSDSsample7	0.207605	0.306807	0.840091	protein.linear.MS1	GSDS	0	0
1511	O00399	SGSDSsample6-SGSDSsample8	-0.0231383	0.907804	0.992552	protein.linear.MS1	GSDS	0	0
1512	O00399	SGSDSsample7-SGSDSsample8	-0.230744	0.257843	0.810815	protein.linear.MS1	GSDS	0	0
1513	O00410	SGSDSsample1-SGSDSsample2	0.131931	0.255192	0.808967	protein.linear.MS1	GSDS	0	0
1514	O00410	SGSDSsample1-SGSDSsample3	0.0140587	0.901491	0.99172	protein.linear.MS1	GSDS	0	0
1515	O00410	SGSDSsample1-SGSDSsample4	0.139132	0.231217	0.791352	protein.linear.MS1	GSDS	0	0
1516	O00410	SGSDSsample1-SGSDSsample5	-0.0226801	0.841788	0.983219	protein.linear.MS1	GSDS	0	0
1517	O00410	SGSDSsample1-SGSDSsample6	0.0271226	0.811386	0.980258	protein.linear.MS1	GSDS	0	0
1518	O00410	SGSDSsample1-SGSDSsample7	0.126548	0.274319	0.820791	protein.linear.MS1	GSDS	0	0
1519	O00410	SGSDSsample1-SGSDSsample8	-0.210373	0.0781815	0.585914	protein.linear.MS1	GSDS	0	0
1520	O00410	SGSDSsample2-SGSDSsample3	-0.117872	0.307369	0.84016	protein.linear.MS1	GSDS	0	0
1521	O00410	SGSDSsample2-SGSDSsample4	0.00720103	0.949438	0.996321	protein.linear.MS1	GSDS	0	0
1522	O00410	SGSDSsample2-SGSDSsample5	-0.154611	0.185656	0.748342	protein.linear.MS1	GSDS	0	0
1523	O00410	SGSDSsample2-SGSDSsample6	-0.104808	0.362425	0.867836	protein.linear.MS1	GSDS	0	0
1524	O00410	SGSDSsample2-SGSDSsample7	-0.00538295	0.962192	0.997374	protein.linear.MS1	GSDS	0	0
1525	O00410	SGSDSsample2-SGSDSsample8	-0.342304	0.00745011	0.208453	protein.linear.MS1	GSDS	0	0
1526	O00410	SGSDSsample3-SGSDSsample4	0.125073	0.279742	0.822954	protein.linear.MS1	GSDS	0	0
1527	O00410	SGSDSsample3-SGSDSsample5	-0.0367388	0.746694	0.969242	protein.linear.MS1	GSDS	0	0
1528	O00410	SGSDSsample3-SGSDSsample6	0.0130639	0.908426	0.992552	protein.linear.MS1	GSDS	0	0
1529	O00410	SGSDSsample3-SGSDSsample7	0.112489	0.329279	0.850997	protein.linear.MS1	GSDS	0	0
1530	O00410	SGSDSsample3-SGSDSsample8	-0.224431	0.0618851	0.538565	protein.linear.MS1	GSDS	0	0
1531	O00410	SGSDSsample4-SGSDSsample5	-0.161812	0.167085	0.730599	protein.linear.MS1	GSDS	0	0
1532	O00410	SGSDSsample4-SGSDSsample6	-0.112009	0.331285	0.851873	protein.linear.MS1	GSDS	0	0
1533	O00410	SGSDSsample4-SGSDSsample7	-0.012584	0.911775	0.992879	protein.linear.MS1	GSDS	0	0
1534	O00410	SGSDSsample4-SGSDSsample8	-0.349505	0.00650996	0.196138	protein.linear.MS1	GSDS	0	0
1535	O00410	SGSDSsample5-SGSDSsample6	0.0498028	0.661932	0.954508	protein.linear.MS1	GSDS	0	0
1536	O00410	SGSDSsample5-SGSDSsample7	0.149228	0.200604	0.764422	protein.linear.MS1	GSDS	0	0
1537	O00410	SGSDSsample5-SGSDSsample8	-0.187693	0.112584	0.657528	protein.linear.MS1	GSDS	0	0
1538	O00410	SGSDSsample6-SGSDSsample7	0.0994255	0.386978	0.878289	protein.linear.MS1	GSDS	0	0
1539	O00410	SGSDSsample6-SGSDSsample8	-0.237495	0.0495682	0.494598	protein.linear.MS1	GSDS	0	0
1540	O00410	SGSDSsample7-SGSDSsample8	-0.336921	0.00823869	0.218197	protein.linear.MS1	GSDS	0	0
1541	O00411	SGSDSsample1-SGSDSsample2	0.147808	0.285403	0.827252	protein.linear.MS1	GSDS	0	0
1542	O00411	SGSDSsample1-SGSDSsample3	-0.106129	0.439051	0.896798	protein.linear.MS1	GSDS	0	0
1543	O00411	SGSDSsample1-SGSDSsample4	0.0334848	0.805478	0.979547	protein.linear.MS1	GSDS	0	0
1544	O00411	SGSDSsample1-SGSDSsample5	0.134751	0.328644	0.850689	protein.linear.MS1	GSDS	0	0
1545	O00411	SGSDSsample1-SGSDSsample6	0.0528804	0.697761	0.961379	protein.linear.MS1	GSDS	0	0
1546	O00411	SGSDSsample1-SGSDSsample7	0.487717	0.00217293	0.106629	protein.linear.MS1	GSDS	0	0
1547	O00411	SGSDSsample1-SGSDSsample8	0.273051	0.0580236	0.525549	protein.linear.MS1	GSDS	0	0
1548	O00411	SGSDSsample2-SGSDSsample3	-0.253937	0.0757751	0.579812	protein.linear.MS1	GSDS	0	0
1549	O00411	SGSDSsample2-SGSDSsample4	-0.114323	0.405255	0.884868	protein.linear.MS1	GSDS	0	0
1550	O00411	SGSDSsample2-SGSDSsample5	-0.0130568	0.923437	0.99408	protein.linear.MS1	GSDS	0	0
1551	O00411	SGSDSsample2-SGSDSsample6	-0.0949272	0.488034	0.913838	protein.linear.MS1	GSDS	0	0
1552	O00411	SGSDSsample2-SGSDSsample7	0.339909	0.0217669	0.348916	protein.linear.MS1	GSDS	0	0
1553	O00411	SGSDSsample2-SGSDSsample8	0.125243	0.362935	0.867995	protein.linear.MS1	GSDS	0	0
1554	O00411	SGSDSsample3-SGSDSsample4	0.139614	0.31202	0.842743	protein.linear.MS1	GSDS	0	0
1555	O00411	SGSDSsample3-SGSDSsample5	0.24088	0.0905504	0.613902	protein.linear.MS1	GSDS	0	0
1556	O00411	SGSDSsample3-SGSDSsample6	0.15901	0.25179	0.806372	protein.linear.MS1	GSDS	0	0
1557	O00411	SGSDSsample3-SGSDSsample7	0.593846	0.000411221	0.037745	protein.linear.MS1	GSDS	0	0
1558	O00411	SGSDSsample3-SGSDSsample8	0.37918	0.0119381	0.264265	protein.linear.MS1	GSDS	0	0
1559	O00411	SGSDSsample4-SGSDSsample5	0.101266	0.459928	0.904183	protein.linear.MS1	GSDS	0	0
1560	O00411	SGSDSsample4-SGSDSsample6	0.0193956	0.886498	0.989724	protein.linear.MS1	GSDS	0	0
1561	O00411	SGSDSsample4-SGSDSsample7	0.454232	0.00368721	0.145158	protein.linear.MS1	GSDS	0	0
1562	O00411	SGSDSsample4-SGSDSsample8	0.239566	0.0921699	0.617494	protein.linear.MS1	GSDS	0	0
1563	O00411	SGSDSsample5-SGSDSsample6	-0.0818704	0.549017	0.932118	protein.linear.MS1	GSDS	0	0
1564	O00411	SGSDSsample5-SGSDSsample7	0.352966	0.0178546	0.318442	protein.linear.MS1	GSDS	0	0
1565	O00411	SGSDSsample5-SGSDSsample8	0.1383	0.316451	0.845215	protein.linear.MS1	GSDS	0	0
1566	O00411	SGSDSsample6-SGSDSsample7	0.434836	0.00500539	0.171353	protein.linear.MS1	GSDS	0	0
1567	O00411	SGSDSsample6-SGSDSsample8	0.220171	0.119195	0.668873	protein.linear.MS1	GSDS	0	0
1568	O00411	SGSDSsample7-SGSDSsample8	-0.214666	0.128013	0.682271	protein.linear.MS1	GSDS	0	0
1569	O00422	SGSDSsample1-SGSDSsample2	0.0774062	0.725511	0.966591	protein.linear.MS1	GSDS	0	0
1570	O00422	SGSDSsample1-SGSDSsample3	-0.152155	0.492524	0.915516	protein.linear.MS1	GSDS	0	0
1571	O00422	SGSDSsample1-SGSDSsample4	-0.050454	0.818782	0.981305	protein.linear.MS1	GSDS	0	0
1572	O00422	SGSDSsample1-SGSDSsample5	0.189219	0.395311	0.881457	protein.linear.MS1	GSDS	0	0
1573	O00422	SGSDSsample1-SGSDSsample6	0.0296758	0.892745	0.990164	protein.linear.MS1	GSDS	0	0
1574	O00422	SGSDSsample1-SGSDSsample7	0.0540502	0.806138	0.979673	protein.linear.MS1	GSDS	0	0
1575	O00422	SGSDSsample1-SGSDSsample8	0.0675312	0.759258	0.972191	protein.linear.MS1	GSDS	0	0
1576	O00422	SGSDSsample2-SGSDSsample3	-0.229561	0.305003	0.839138	protein.linear.MS1	GSDS	0	0
1577	O00422	SGSDSsample2-SGSDSsample4	-0.12786	0.563269	0.934532	protein.linear.MS1	GSDS	0	0
1578	O00422	SGSDSsample2-SGSDSsample5	0.111813	0.612797	0.944416	protein.linear.MS1	GSDS	0	0
1579	O00422	SGSDSsample2-SGSDSsample6	-0.0477304	0.828393	0.982656	protein.linear.MS1	GSDS	0	0
1580	O00422	SGSDSsample2-SGSDSsample7	-0.0233561	0.915479	0.992879	protein.linear.MS1	GSDS	0	0
1581	O00422	SGSDSsample2-SGSDSsample8	-0.00987507	0.964204	0.997657	protein.linear.MS1	GSDS	0	0
1582	O00422	SGSDSsample3-SGSDSsample4	0.101701	0.645057	0.95121	protein.linear.MS1	GSDS	0	0
1583	O00422	SGSDSsample3-SGSDSsample5	0.341374	0.134613	0.691531	protein.linear.MS1	GSDS	0	0
1584	O00422	SGSDSsample3-SGSDSsample6	0.181831	0.413615	0.887332	protein.linear.MS1	GSDS	0	0
1585	O00422	SGSDSsample3-SGSDSsample7	0.206205	0.355301	0.86418	protein.linear.MS1	GSDS	0	0
1586	O00422	SGSDSsample3-SGSDSsample8	0.219686	0.325604	0.849224	protein.linear.MS1	GSDS	0	0
1587	O00422	SGSDSsample4-SGSDSsample5	0.239673	0.284905	0.827097	protein.linear.MS1	GSDS	0	0
1588	O00422	SGSDSsample4-SGSDSsample6	0.0801298	0.716302	0.964911	protein.linear.MS1	GSDS	0	0
1589	O00422	SGSDSsample4-SGSDSsample7	0.104504	0.636036	0.949529	protein.linear.MS1	GSDS	0	0
1590	O00422	SGSDSsample4-SGSDSsample8	0.117985	0.593498	0.941092	protein.linear.MS1	GSDS	0	0
1591	O00422	SGSDSsample5-SGSDSsample6	-0.159543	0.472084	0.908855	protein.linear.MS1	GSDS	0	0
1592	O00422	SGSDSsample5-SGSDSsample7	-0.135169	0.541431	0.930159	protein.linear.MS1	GSDS	0	0
1593	O00422	SGSDSsample5-SGSDSsample8	-0.121688	0.582068	0.939017	protein.linear.MS1	GSDS	0	0
1594	O00422	SGSDSsample6-SGSDSsample7	0.0243743	0.91181	0.992879	protein.linear.MS1	GSDS	0	0
1595	O00422	SGSDSsample6-SGSDSsample8	0.0378553	0.863466	0.987056	protein.linear.MS1	GSDS	0	0
1596	O00422	SGSDSsample7-SGSDSsample8	0.013481	0.951148	0.99667	protein.linear.MS1	GSDS	0	0
1597	O00425	SGSDSsample1-SGSDSsample2	0.162194	0.180524	0.743672	protein.linear.MS1	GSDS	0	0
1598	O00425	SGSDSsample1-SGSDSsample3	0.0421233	0.720868	0.965899	protein.linear.MS1	GSDS	0	0
1599	O00425	SGSDSsample1-SGSDSsample4	0.0180604	0.878045	0.988871	protein.linear.MS1	GSDS	0	0
1600	O00425	SGSDSsample1-SGSDSsample5	-0.0539794	0.64748	0.951619	protein.linear.MS1	GSDS	0	0
1601	O00425	SGSDSsample1-SGSDSsample6	-0.0442111	0.707713	0.963542	protein.linear.MS1	GSDS	0	0
1602	O00425	SGSDSsample1-SGSDSsample7	-0.0763244	0.519309	0.923509	protein.linear.MS1	GSDS	0	0
1603	O00425	SGSDSsample1-SGSDSsample8	0.102108	0.39108	0.879402	protein.linear.MS1	GSDS	0	0
1604	O00425	SGSDSsample2-SGSDSsample3	-0.12007	0.315332	0.844718	protein.linear.MS1	GSDS	0	0
1605	O00425	SGSDSsample2-SGSDSsample4	-0.144133	0.23129	0.791355	protein.linear.MS1	GSDS	0	0
1606	O00425	SGSDSsample2-SGSDSsample5	-0.216173	0.080438	0.591006	protein.linear.MS1	GSDS	0	0
1607	O00425	SGSDSsample2-SGSDSsample6	-0.206405	0.0937409	0.621116	protein.linear.MS1	GSDS	0	0
1608	O00425	SGSDSsample2-SGSDSsample7	-0.238518	0.0561342	0.519378	protein.linear.MS1	GSDS	0	0
1609	O00425	SGSDSsample2-SGSDSsample8	-0.0600858	0.611041	0.944109	protein.linear.MS1	GSDS	0	0
1610	O00425	SGSDSsample3-SGSDSsample4	-0.0240629	0.83805	0.983019	protein.linear.MS1	GSDS	0	0
1611	O00425	SGSDSsample3-SGSDSsample5	-0.0961027	0.418922	0.88921	protein.linear.MS1	GSDS	0	0
1612	O00425	SGSDSsample3-SGSDSsample6	-0.0863344	0.466866	0.906524	protein.linear.MS1	GSDS	0	0
1613	O00425	SGSDSsample3-SGSDSsample7	-0.118448	0.32171	0.847686	protein.linear.MS1	GSDS	0	0
1614	O00425	SGSDSsample3-SGSDSsample8	0.0599845	0.611637	0.944182	protein.linear.MS1	GSDS	0	0
1615	O00425	SGSDSsample4-SGSDSsample5	-0.0720398	0.54274	0.930419	protein.linear.MS1	GSDS	0	0
1616	O00425	SGSDSsample4-SGSDSsample6	-0.0622715	0.598244	0.94192	protein.linear.MS1	GSDS	0	0
1617	O00425	SGSDSsample4-SGSDSsample7	-0.0943848	0.427117	0.89258	protein.linear.MS1	GSDS	0	0
1618	O00425	SGSDSsample4-SGSDSsample8	0.0840475	0.478557	0.910486	protein.linear.MS1	GSDS	0	0
1619	O00425	SGSDSsample5-SGSDSsample6	0.00976826	0.933838	0.995173	protein.linear.MS1	GSDS	0	0
1620	O00425	SGSDSsample5-SGSDSsample7	-0.022345	0.849455	0.984615	protein.linear.MS1	GSDS	0	0
1621	O00425	SGSDSsample5-SGSDSsample8	0.156087	0.196575	0.760102	protein.linear.MS1	GSDS	0	0
1622	O00425	SGSDSsample6-SGSDSsample7	-0.0321132	0.785142	0.976737	protein.linear.MS1	GSDS	0	0
1623	O00425	SGSDSsample6-SGSDSsample8	0.146319	0.224607	0.786185	protein.linear.MS1	GSDS	0	0
1624	O00425	SGSDSsample7-SGSDSsample8	0.178432	0.142989	0.704521	protein.linear.MS1	GSDS	0	0
1625	O00429	SGSDSsample1-SGSDSsample2	0.107589	0.47575	0.909531	protein.linear.MS1	GSDS	0	0
1626	O00429	SGSDSsample1-SGSDSsample3	0.236187	0.128431	0.68303	protein.linear.MS1	GSDS	0	0
1627	O00429	SGSDSsample1-SGSDSsample4	0.0953506	0.526648	0.926415	protein.linear.MS1	GSDS	0	0
1628	O00429	SGSDSsample1-SGSDSsample5	0.195298	0.203555	0.767695	protein.linear.MS1	GSDS	0	0
1629	O00429	SGSDSsample1-SGSDSsample6	0.143955	0.343022	0.858264	protein.linear.MS1	GSDS	0	0
1630	O00429	SGSDSsample1-SGSDSsample7	0.301374	0.0575832	0.524164	protein.linear.MS1	GSDS	0	0
1631	O00429	SGSDSsample1-SGSDSsample8	0.226059	0.144439	0.706323	protein.linear.MS1	GSDS	0	0
1632	O00429	SGSDSsample2-SGSDSsample3	0.128598	0.395609	0.881494	protein.linear.MS1	GSDS	0	0
1633	O00429	SGSDSsample2-SGSDSsample4	-0.0122383	0.934822	0.995173	protein.linear.MS1	GSDS	0	0
1634	O00429	SGSDSsample2-SGSDSsample5	0.0877091	0.559918	0.933949	protein.linear.MS1	GSDS	0	0
1635	O00429	SGSDSsample2-SGSDSsample6	0.0363665	0.808156	0.979773	protein.linear.MS1	GSDS	0	0
1636	O00429	SGSDSsample2-SGSDSsample7	0.193785	0.206903	0.771406	protein.linear.MS1	GSDS	0	0
1637	O00429	SGSDSsample2-SGSDSsample8	0.11847	0.433076	0.89436	protein.linear.MS1	GSDS	0	0
1638	O00429	SGSDSsample3-SGSDSsample4	-0.140836	0.353288	0.863443	protein.linear.MS1	GSDS	0	0
1639	O00429	SGSDSsample3-SGSDSsample5	-0.040889	0.784905	0.976723	protein.linear.MS1	GSDS	0	0
1640	O00429	SGSDSsample3-SGSDSsample6	-0.0922316	0.540093	0.930094	protein.linear.MS1	GSDS	0	0
1641	O00429	SGSDSsample3-SGSDSsample7	0.0651869	0.664054	0.954925	protein.linear.MS1	GSDS	0	0
1642	O00429	SGSDSsample3-SGSDSsample8	-0.0101284	0.946038	0.995997	protein.linear.MS1	GSDS	0	0
1643	O00429	SGSDSsample4-SGSDSsample5	0.0999474	0.507179	0.920192	protein.linear.MS1	GSDS	0	0
1644	O00429	SGSDSsample4-SGSDSsample6	0.0486048	0.74573	0.968984	protein.linear.MS1	GSDS	0	0
1645	O00429	SGSDSsample4-SGSDSsample7	0.206023	0.181044	0.744065	protein.linear.MS1	GSDS	0	0
1646	O00429	SGSDSsample4-SGSDSsample8	0.130708	0.388081	0.878595	protein.linear.MS1	GSDS	0	0
1647	O00429	SGSDSsample5-SGSDSsample6	-0.0513426	0.731994	0.967594	protein.linear.MS1	GSDS	0	0
1648	O00429	SGSDSsample5-SGSDSsample7	0.106076	0.481878	0.911888	protein.linear.MS1	GSDS	0	0
1649	O00429	SGSDSsample5-SGSDSsample8	0.0307606	0.837234	0.983019	protein.linear.MS1	GSDS	0	0
1650	O00429	SGSDSsample6-SGSDSsample7	0.157419	0.301119	0.836879	protein.linear.MS1	GSDS	0	0
1651	O00429	SGSDSsample6-SGSDSsample8	0.0821032	0.585018	0.93961	protein.linear.MS1	GSDS	0	0
1652	O00429	SGSDSsample7-SGSDSsample8	-0.0753153	0.616159	0.944859	protein.linear.MS1	GSDS	0	0
1653	O00442	SGSDSsample1-SGSDSsample2	0.47766	0.00172931	0.093686	protein.linear.MS1	GSDS	0	0
1654	O00442	SGSDSsample1-SGSDSsample3	0.417245	0.00471286	0.16558	protein.linear.MS1	GSDS	0	0
1655	O00442	SGSDSsample1-SGSDSsample4	0.336587	0.0176119	0.316523	protein.linear.MS1	GSDS	0	0
1656	O00442	SGSDSsample1-SGSDSsample5	0.0835581	0.520598	0.924242	protein.linear.MS1	GSDS	0	0
1657	O00442	SGSDSsample1-SGSDSsample6	0.201187	0.133308	0.690245	protein.linear.MS1	GSDS	0	0
1658	O00442	SGSDSsample1-SGSDSsample7	0.263063	0.055204	0.516435	protein.linear.MS1	GSDS	0	0
1659	O00442	SGSDSsample1-SGSDSsample8	0.514275	0.000943133	0.0653099	protein.linear.MS1	GSDS	0	0
1660	O00442	SGSDSsample2-SGSDSsample3	-0.0604149	0.641248	0.95038	protein.linear.MS1	GSDS	0	0
1661	O00442	SGSDSsample2-SGSDSsample4	-0.141073	0.283815	0.826177	protein.linear.MS1	GSDS	0	0
1662	O00442	SGSDSsample2-SGSDSsample5	-0.394102	0.00690655	0.201293	protein.linear.MS1	GSDS	0	0
1663	O00442	SGSDSsample2-SGSDSsample6	-0.276474	0.0451065	0.477309	protein.linear.MS1	GSDS	0	0
1664	O00442	SGSDSsample2-SGSDSsample7	-0.214598	0.110996	0.654871	protein.linear.MS1	GSDS	0	0
1665	O00442	SGSDSsample2-SGSDSsample8	0.0366142	0.777168	0.975289	protein.linear.MS1	GSDS	0	0
1666	O00442	SGSDSsample3-SGSDSsample4	-0.0806582	0.534991	0.928437	protein.linear.MS1	GSDS	0	0
1667	O00442	SGSDSsample3-SGSDSsample5	-0.333687	0.0184492	0.323436	protein.linear.MS1	GSDS	0	0
1668	O00442	SGSDSsample3-SGSDSsample6	-0.216059	0.108772	0.651169	protein.linear.MS1	GSDS	0	0
1669	O00442	SGSDSsample3-SGSDSsample7	-0.154183	0.243079	0.799059	protein.linear.MS1	GSDS	0	0
1670	O00442	SGSDSsample3-SGSDSsample8	0.0970291	0.456697	0.903588	protein.linear.MS1	GSDS	0	0
1671	O00442	SGSDSsample4-SGSDSsample5	-0.253029	0.0640644	0.54576	protein.linear.MS1	GSDS	0	0
1672	O00442	SGSDSsample4-SGSDSsample6	-0.135401	0.302938	0.837821	protein.linear.MS1	GSDS	0	0
1673	O00442	SGSDSsample4-SGSDSsample7	-0.0735248	0.57131	0.936433	protein.linear.MS1	GSDS	0	0
1674	O00442	SGSDSsample4-SGSDSsample8	0.177687	0.181533	0.744529	protein.linear.MS1	GSDS	0	0
1675	O00442	SGSDSsample5-SGSDSsample6	0.117629	0.368853	0.871152	protein.linear.MS1	GSDS	0	0
1676	O00442	SGSDSsample5-SGSDSsample7	0.179504	0.177353	0.741158	protein.linear.MS1	GSDS	0	0
1677	O00442	SGSDSsample5-SGSDSsample8	0.430716	0.00376999	0.147297	protein.linear.MS1	GSDS	0	0
1678	O00442	SGSDSsample6-SGSDSsample7	0.0618758	0.633262	0.949027	protein.linear.MS1	GSDS	0	0
1679	O00442	SGSDSsample6-SGSDSsample8	0.313088	0.0255884	0.375824	protein.linear.MS1	GSDS	0	0
1680	O00442	SGSDSsample7-SGSDSsample8	0.251212	0.0658004	0.550754	protein.linear.MS1	GSDS	0	0
1681	O00461	SGSDSsample1-SGSDSsample2	-0.165369	0.516075	0.922508	protein.linear.MS1	GSDS	0	0
1682	O00461	SGSDSsample1-SGSDSsample3	0.0994685	0.694835	0.96122	protein.linear.MS1	GSDS	0	0
1683	O00461	SGSDSsample1-SGSDSsample4	-0.0959429	0.705087	0.962862	protein.linear.MS1	GSDS	0	0
1684	O00461	SGSDSsample1-SGSDSsample5	-0.0827375	0.743998	0.968762	protein.linear.MS1	GSDS	0	0
1685	O00461	SGSDSsample1-SGSDSsample6	-0.0108591	0.965755	0.997839	protein.linear.MS1	GSDS	0	0
1686	O00461	SGSDSsample1-SGSDSsample7	-0.0434807	0.863571	0.987056	protein.linear.MS1	GSDS	0	0
1687	O00461	SGSDSsample1-SGSDSsample8	-0.100381	0.692191	0.960459	protein.linear.MS1	GSDS	0	0
1688	O00461	SGSDSsample2-SGSDSsample3	0.264837	0.30331	0.838065	protein.linear.MS1	GSDS	0	0
1689	O00461	SGSDSsample2-SGSDSsample4	0.0694257	0.783961	0.976405	protein.linear.MS1	GSDS	0	0
1690	O00461	SGSDSsample2-SGSDSsample5	0.082631	0.744315	0.968844	protein.linear.MS1	GSDS	0	0
1691	O00461	SGSDSsample2-SGSDSsample6	0.154509	0.543664	0.930476	protein.linear.MS1	GSDS	0	0
1692	O00461	SGSDSsample2-SGSDSsample7	0.121888	0.631133	0.948155	protein.linear.MS1	GSDS	0	0
1693	O00461	SGSDSsample2-SGSDSsample8	0.0649877	0.797431	0.978529	protein.linear.MS1	GSDS	0	0
1694	O00461	SGSDSsample3-SGSDSsample4	-0.195411	0.444057	0.898989	protein.linear.MS1	GSDS	0	0
1695	O00461	SGSDSsample3-SGSDSsample5	-0.182206	0.474914	0.909318	protein.linear.MS1	GSDS	0	0
1696	O00461	SGSDSsample3-SGSDSsample6	-0.110328	0.663646	0.954841	protein.linear.MS1	GSDS	0	0
1697	O00461	SGSDSsample3-SGSDSsample7	-0.142949	0.573897	0.936982	protein.linear.MS1	GSDS	0	0
1698	O00461	SGSDSsample3-SGSDSsample8	-0.199849	0.433974	0.894536	protein.linear.MS1	GSDS	0	0
1699	O00461	SGSDSsample4-SGSDSsample5	0.0132053	0.958363	0.997271	protein.linear.MS1	GSDS	0	0
1700	O00461	SGSDSsample4-SGSDSsample6	0.0850838	0.737028	0.968297	protein.linear.MS1	GSDS	0	0
1701	O00461	SGSDSsample4-SGSDSsample7	0.0524621	0.835792	0.982942	protein.linear.MS1	GSDS	0	0
1702	O00461	SGSDSsample4-SGSDSsample8	-0.00443798	0.986001	0.998846	protein.linear.MS1	GSDS	0	0
1703	O00461	SGSDSsample5-SGSDSsample6	0.0718784	0.776547	0.975191	protein.linear.MS1	GSDS	0	0
1704	O00461	SGSDSsample5-SGSDSsample7	0.0392568	0.876702	0.988839	protein.linear.MS1	GSDS	0	0
1705	O00461	SGSDSsample5-SGSDSsample8	-0.0176433	0.944391	0.995914	protein.linear.MS1	GSDS	0	0
1706	O00461	SGSDSsample6-SGSDSsample7	-0.0326216	0.897403	0.991009	protein.linear.MS1	GSDS	0	0
1707	O00461	SGSDSsample6-SGSDSsample8	-0.0895218	0.72391	0.966396	protein.linear.MS1	GSDS	0	0
1708	O00461	SGSDSsample7-SGSDSsample8	-0.0569001	0.822146	0.982022	protein.linear.MS1	GSDS	0	0
1709	O00469	SGSDSsample1-SGSDSsample2	0.00151309	0.995833	0.99959	protein.linear.MS1	GSDS	0	0
1710	O00469	SGSDSsample1-SGSDSsample3	0.165745	0.569313	0.935775	protein.linear.MS1	GSDS	0	0
1711	O00469	SGSDSsample1-SGSDSsample4	-0.0396579	0.891166	0.989834	protein.linear.MS1	GSDS	0	0
1712	O00469	SGSDSsample1-SGSDSsample5	0.114297	0.693957	0.961161	protein.linear.MS1	GSDS	0	0
1713	O00469	SGSDSsample1-SGSDSsample6	-0.087679	0.76253	0.972924	protein.linear.MS1	GSDS	0	0
1714	O00469	SGSDSsample1-SGSDSsample7	0.129826	0.655141	0.953287	protein.linear.MS1	GSDS	0	0
1715	O00469	SGSDSsample1-SGSDSsample8	0.0183397	0.949535	0.996321	protein.linear.MS1	GSDS	0	0
1716	O00469	SGSDSsample2-SGSDSsample3	0.164232	0.572808	0.936701	protein.linear.MS1	GSDS	0	0
1717	O00469	SGSDSsample2-SGSDSsample4	-0.041171	0.887044	0.989825	protein.linear.MS1	GSDS	0	0
1718	O00469	SGSDSsample2-SGSDSsample5	0.112784	0.697789	0.961379	protein.linear.MS1	GSDS	0	0
1719	O00469	SGSDSsample2-SGSDSsample6	-0.0891921	0.75857	0.972085	protein.linear.MS1	GSDS	0	0
1720	O00469	SGSDSsample2-SGSDSsample7	0.128313	0.658881	0.953985	protein.linear.MS1	GSDS	0	0
1721	O00469	SGSDSsample2-SGSDSsample8	0.0168266	0.953693	0.996904	protein.linear.MS1	GSDS	0	0
1722	O00469	SGSDSsample3-SGSDSsample4	-0.205403	0.481878	0.911888	protein.linear.MS1	GSDS	0	0
1723	O00469	SGSDSsample3-SGSDSsample5	-0.051448	0.859139	0.986292	protein.linear.MS1	GSDS	0	0
1724	O00469	SGSDSsample3-SGSDSsample6	-0.253424	0.387488	0.878388	protein.linear.MS1	GSDS	0	0
1725	O00469	SGSDSsample3-SGSDSsample7	-0.0359193	0.901366	0.991718	protein.linear.MS1	GSDS	0	0
1726	O00469	SGSDSsample3-SGSDSsample8	-0.147406	0.612405	0.94435	protein.linear.MS1	GSDS	0	0
1727	O00469	SGSDSsample4-SGSDSsample5	0.153955	0.596835	0.941666	protein.linear.MS1	GSDS	0	0
1728	O00469	SGSDSsample4-SGSDSsample6	-0.0480211	0.868424	0.987911	protein.linear.MS1	GSDS	0	0
1729	O00469	SGSDSsample4-SGSDSsample7	0.169484	0.560727	0.934237	protein.linear.MS1	GSDS	0	0
1730	O00469	SGSDSsample4-SGSDSsample8	0.0579976	0.841452	0.983219	protein.linear.MS1	GSDS	0	0
1731	O00469	SGSDSsample5-SGSDSsample6	-0.201976	0.489106	0.91428	protein.linear.MS1	GSDS	0	0
1732	O00469	SGSDSsample5-SGSDSsample7	0.0155287	0.957261	0.997195	protein.linear.MS1	GSDS	0	0
1733	O00469	SGSDSsample5-SGSDSsample8	-0.0959577	0.740951	0.968297	protein.linear.MS1	GSDS	0	0
1734	O00469	SGSDSsample6-SGSDSsample7	0.217505	0.456868	0.903599	protein.linear.MS1	GSDS	0	0
1735	O00469	SGSDSsample6-SGSDSsample8	0.106019	0.715025	0.96484	protein.linear.MS1	GSDS	0	0
1736	O00469	SGSDSsample7-SGSDSsample8	-0.111486	0.701082	0.961769	protein.linear.MS1	GSDS	0	0
1737	O00483	SGSDSsample1-SGSDSsample2	0.165825	0.327103	0.850214	protein.linear.MS1	GSDS	0	0
1738	O00483	SGSDSsample1-SGSDSsample3	0.0252537	0.879572	0.988901	protein.linear.MS1	GSDS	0	0
1739	O00483	SGSDSsample1-SGSDSsample4	0.0991705	0.553944	0.932582	protein.linear.MS1	GSDS	0	0
1740	O00483	SGSDSsample1-SGSDSsample5	0.20281	0.234161	0.792799	protein.linear.MS1	GSDS	0	0
1741	O00483	SGSDSsample1-SGSDSsample6	0.205755	0.227736	0.788066	protein.linear.MS1	GSDS	0	0
1742	O00483	SGSDSsample1-SGSDSsample7	0.292701	0.093335	0.620301	protein.linear.MS1	GSDS	0	0
1743	O00483	SGSDSsample1-SGSDSsample8	0.0343828	0.836621	0.982942	protein.linear.MS1	GSDS	0	0
1744	O00483	SGSDSsample2-SGSDSsample3	-0.140572	0.404121	0.884393	protein.linear.MS1	GSDS	0	0
1745	O00483	SGSDSsample2-SGSDSsample4	-0.0666549	0.689873	0.960376	protein.linear.MS1	GSDS	0	0
1746	O00483	SGSDSsample2-SGSDSsample5	0.0369845	0.824471	0.982421	protein.linear.MS1	GSDS	0	0
1747	O00483	SGSDSsample2-SGSDSsample6	0.03993	0.810771	0.980116	protein.linear.MS1	GSDS	0	0
1748	O00483	SGSDSsample2-SGSDSsample7	0.126876	0.450525	0.901677	protein.linear.MS1	GSDS	0	0
1749	O00483	SGSDSsample2-SGSDSsample8	-0.131443	0.434694	0.894801	protein.linear.MS1	GSDS	0	0
1750	O00483	SGSDSsample3-SGSDSsample4	0.0739168	0.658314	0.95392	protein.linear.MS1	GSDS	0	0
1751	O00483	SGSDSsample3-SGSDSsample5	0.177556	0.295107	0.833205	protein.linear.MS1	GSDS	0	0
1752	O00483	SGSDSsample3-SGSDSsample6	0.180502	0.287446	0.828292	protein.linear.MS1	GSDS	0	0
1753	O00483	SGSDSsample3-SGSDSsample7	0.267447	0.122537	0.674447	protein.linear.MS1	GSDS	0	0
1754	O00483	SGSDSsample3-SGSDSsample8	0.0091291	0.956307	0.997093	protein.linear.MS1	GSDS	0	0
1755	O00483	SGSDSsample4-SGSDSsample5	0.103639	0.536434	0.929093	protein.linear.MS1	GSDS	0	0
1756	O00483	SGSDSsample4-SGSDSsample6	0.106585	0.525062	0.925848	protein.linear.MS1	GSDS	0	0
1757	O00483	SGSDSsample4-SGSDSsample7	0.19353	0.255321	0.808967	protein.linear.MS1	GSDS	0	0
1758	O00483	SGSDSsample4-SGSDSsample8	-0.0647877	0.698087	0.961379	protein.linear.MS1	GSDS	0	0
1759	O00483	SGSDSsample5-SGSDSsample6	0.00294545	0.985896	0.998846	protein.linear.MS1	GSDS	0	0
1760	O00483	SGSDSsample5-SGSDSsample7	0.0898911	0.591257	0.940592	protein.linear.MS1	GSDS	0	0
1761	O00483	SGSDSsample5-SGSDSsample8	-0.168427	0.319801	0.846845	protein.linear.MS1	GSDS	0	0
1762	O00483	SGSDSsample6-SGSDSsample7	0.0869456	0.603362	0.942553	protein.linear.MS1	GSDS	0	0
1763	O00483	SGSDSsample6-SGSDSsample8	-0.171372	0.311676	0.842737	protein.linear.MS1	GSDS	0	0
1764	O00483	SGSDSsample7-SGSDSsample8	-0.258318	0.134873	0.69195	protein.linear.MS1	GSDS	0	0
1765	O00487	SGSDSsample1-SGSDSsample2	0.0953659	0.540621	0.930094	protein.linear.MS1	GSDS	0	0
1766	O00487	SGSDSsample1-SGSDSsample3	0.0595276	0.701473	0.961817	protein.linear.MS1	GSDS	0	0
1767	O00487	SGSDSsample1-SGSDSsample4	-0.0957973	0.538813	0.929584	protein.linear.MS1	GSDS	0	0
1768	O00487	SGSDSsample1-SGSDSsample5	-0.51478	0.00385775	0.149154	protein.linear.MS1	GSDS	0	0
1769	O00487	SGSDSsample1-SGSDSsample6	-0.266245	0.100051	0.633448	protein.linear.MS1	GSDS	0	0
1770	O00487	SGSDSsample1-SGSDSsample7	-0.512936	0.00395738	0.151269	protein.linear.MS1	GSDS	0	0
1771	O00487	SGSDSsample1-SGSDSsample8	-0.599411	0.00119591	0.0751479	protein.linear.MS1	GSDS	0	0
1772	O00487	SGSDSsample2-SGSDSsample3	-0.0358383	0.817214	0.981147	protein.linear.MS1	GSDS	0	0
1773	O00487	SGSDSsample2-SGSDSsample4	-0.191163	0.228091	0.788397	protein.linear.MS1	GSDS	0	0
1774	O00487	SGSDSsample2-SGSDSsample5	-0.610146	0.0010313	0.0681212	protein.linear.MS1	GSDS	0	0
1775	O00487	SGSDSsample2-SGSDSsample6	-0.361611	0.0306435	0.408442	protein.linear.MS1	GSDS	0	0
1776	O00487	SGSDSsample2-SGSDSsample7	-0.608302	0.00105785	0.0692402	protein.linear.MS1	GSDS	0	0
1777	O00487	SGSDSsample2-SGSDSsample8	-0.694777	0.000324369	0.0319015	protein.linear.MS1	GSDS	0	0
1778	O00487	SGSDSsample3-SGSDSsample4	-0.155325	0.323657	0.848355	protein.linear.MS1	GSDS	0	0
1779	O00487	SGSDSsample3-SGSDSsample5	-0.574308	0.00169199	0.0928544	protein.linear.MS1	GSDS	0	0
1780	O00487	SGSDSsample3-SGSDSsample6	-0.325773	0.0484908	0.490317	protein.linear.MS1	GSDS	0	0
1781	O00487	SGSDSsample3-SGSDSsample7	-0.572464	0.00173572	0.0939156	protein.linear.MS1	GSDS	0	0
1782	O00487	SGSDSsample3-SGSDSsample8	-0.658938	0.000527933	0.0444755	protein.linear.MS1	GSDS	0	0
1783	O00487	SGSDSsample4-SGSDSsample5	-0.418983	0.0143222	0.28532	protein.linear.MS1	GSDS	0	0
1784	O00487	SGSDSsample4-SGSDSsample6	-0.170448	0.280273	0.823364	protein.linear.MS1	GSDS	0	0
1785	O00487	SGSDSsample4-SGSDSsample7	-0.417139	0.0146823	0.288833	protein.linear.MS1	GSDS	0	0
1786	O00487	SGSDSsample4-SGSDSsample8	-0.503614	0.00450156	0.161634	protein.linear.MS1	GSDS	0	0
1787	O00487	SGSDSsample5-SGSDSsample6	0.248535	0.122738	0.674473	protein.linear.MS1	GSDS	0	0
1788	O00487	SGSDSsample5-SGSDSsample7	0.00184376	0.990505	0.999336	protein.linear.MS1	GSDS	0	0
1789	O00487	SGSDSsample5-SGSDSsample8	-0.0846307	0.586659	0.939891	protein.linear.MS1	GSDS	0	0
1790	O00487	SGSDSsample6-SGSDSsample7	-0.246691	0.125336	0.678247	protein.linear.MS1	GSDS	0	0
1791	O00487	SGSDSsample6-SGSDSsample8	-0.333165	0.0441652	0.474432	protein.linear.MS1	GSDS	0	0
1792	O00487	SGSDSsample7-SGSDSsample8	-0.0864744	0.578611	0.938195	protein.linear.MS1	GSDS	0	0
1793	O00505	SGSDSsample1-SGSDSsample2	0.121796	0.240468	0.797538	protein.linear.MS1	GSDS	0	0
1794	O00505	SGSDSsample1-SGSDSsample3	-0.00761689	0.940172	0.99559	protein.linear.MS1	GSDS	0	0
1795	O00505	SGSDSsample1-SGSDSsample4	0.0525033	0.606419	0.942907	protein.linear.MS1	GSDS	0	0
1796	O00505	SGSDSsample1-SGSDSsample5	0.0742947	0.467865	0.906828	protein.linear.MS1	GSDS	0	0
1797	O00505	SGSDSsample1-SGSDSsample6	0.106837	0.30076	0.836556	protein.linear.MS1	GSDS	0	0
1798	O00505	SGSDSsample1-SGSDSsample7	0.272565	0.0148842	0.290827	protein.linear.MS1	GSDS	0	0
1799	O00505	SGSDSsample1-SGSDSsample8	-0.172386	0.103693	0.640915	protein.linear.MS1	GSDS	0	0
1800	O00505	SGSDSsample2-SGSDSsample3	-0.129412	0.213574	0.777461	protein.linear.MS1	GSDS	0	0
1801	O00505	SGSDSsample2-SGSDSsample4	-0.0692922	0.497889	0.917215	protein.linear.MS1	GSDS	0	0
1802	O00505	SGSDSsample2-SGSDSsample5	-0.0475008	0.640884	0.95038	protein.linear.MS1	GSDS	0	0
1803	O00505	SGSDSsample2-SGSDSsample6	-0.0149581	0.882854	0.989493	protein.linear.MS1	GSDS	0	0
1804	O00505	SGSDSsample2-SGSDSsample7	0.15077	0.150756	0.71258	protein.linear.MS1	GSDS	0	0
1805	O00505	SGSDSsample2-SGSDSsample8	-0.294182	0.00951631	0.235917	protein.linear.MS1	GSDS	0	0
1806	O00505	SGSDSsample3-SGSDSsample4	0.0601202	0.555755	0.932973	protein.linear.MS1	GSDS	0	0
1807	O00505	SGSDSsample3-SGSDSsample5	0.0819116	0.42432	0.891085	protein.linear.MS1	GSDS	0	0
1808	O00505	SGSDSsample3-SGSDSsample6	0.114454	0.268792	0.817901	protein.linear.MS1	GSDS	0	0
1809	O00505	SGSDSsample3-SGSDSsample7	0.280182	0.0127227	0.27273	protein.linear.MS1	GSDS	0	0
1810	O00505	SGSDSsample3-SGSDSsample8	-0.164769	0.118585	0.667751	protein.linear.MS1	GSDS	0	0
1811	O00505	SGSDSsample4-SGSDSsample5	0.0217914	0.830091	0.982779	protein.linear.MS1	GSDS	0	0
1812	O00505	SGSDSsample4-SGSDSsample6	0.0543342	0.594035	0.941364	protein.linear.MS1	GSDS	0	0
1813	O00505	SGSDSsample4-SGSDSsample7	0.220062	0.0426206	0.467125	protein.linear.MS1	GSDS	0	0
1814	O00505	SGSDSsample4-SGSDSsample8	-0.224889	0.0387944	0.448799	protein.linear.MS1	GSDS	0	0
1815	O00505	SGSDSsample5-SGSDSsample6	0.0325428	0.748844	0.970152	protein.linear.MS1	GSDS	0	0
1816	O00505	SGSDSsample5-SGSDSsample7	0.198271	0.064611	0.547317	protein.linear.MS1	GSDS	0	0
1817	O00505	SGSDSsample5-SGSDSsample8	-0.246681	0.0251869	0.372736	protein.linear.MS1	GSDS	0	0
1818	O00505	SGSDSsample6-SGSDSsample7	0.165728	0.116614	0.664302	protein.linear.MS1	GSDS	0	0
1819	O00505	SGSDSsample6-SGSDSsample8	-0.279224	0.012977	0.274608	protein.linear.MS1	GSDS	0	0
1820	O00505	SGSDSsample7-SGSDSsample8	-0.444952	0.000400048	0.0370736	protein.linear.MS1	GSDS	0	0
1821	O00541	SGSDSsample1-SGSDSsample2	0.241464	0.16363	0.727385	protein.linear.MS1	GSDS	0	0
1822	O00541	SGSDSsample1-SGSDSsample3	0.296417	0.0920053	0.616953	protein.linear.MS1	GSDS	0	0
1823	O00541	SGSDSsample1-SGSDSsample4	0.227558	0.187785	0.751105	protein.linear.MS1	GSDS	0	0
1824	O00541	SGSDSsample1-SGSDSsample5	0.209664	0.223018	0.7845	protein.linear.MS1	GSDS	0	0
1825	O00541	SGSDSsample1-SGSDSsample6	0.0833337	0.621203	0.945554	protein.linear.MS1	GSDS	0	0
1826	O00541	SGSDSsample1-SGSDSsample7	0.239192	0.167392	0.730954	protein.linear.MS1	GSDS	0	0
1827	O00541	SGSDSsample1-SGSDSsample8	0.162539	0.340322	0.856713	protein.linear.MS1	GSDS	0	0
1828	O00541	SGSDSsample2-SGSDSsample3	0.0549528	0.743988	0.968762	protein.linear.MS1	GSDS	0	0
1829	O00541	SGSDSsample2-SGSDSsample4	-0.0139059	0.934032	0.995173	protein.linear.MS1	GSDS	0	0
1830	O00541	SGSDSsample2-SGSDSsample5	-0.0318	0.849938	0.984655	protein.linear.MS1	GSDS	0	0
1831	O00541	SGSDSsample2-SGSDSsample6	-0.15813	0.353214	0.863413	protein.linear.MS1	GSDS	0	0
1832	O00541	SGSDSsample2-SGSDSsample7	-0.00227159	0.989211	0.999225	protein.linear.MS1	GSDS	0	0
1833	O00541	SGSDSsample2-SGSDSsample8	-0.0789246	0.639649	0.950102	protein.linear.MS1	GSDS	0	0
1834	O00541	SGSDSsample3-SGSDSsample4	-0.0688587	0.682672	0.958837	protein.linear.MS1	GSDS	0	0
1835	O00541	SGSDSsample3-SGSDSsample5	-0.0867529	0.607075	0.943002	protein.linear.MS1	GSDS	0	0
1836	O00541	SGSDSsample3-SGSDSsample6	-0.213083	0.21591	0.779375	protein.linear.MS1	GSDS	0	0
1837	O00541	SGSDSsample3-SGSDSsample7	-0.0572244	0.733836	0.968121	protein.linear.MS1	GSDS	0	0
1838	O00541	SGSDSsample3-SGSDSsample8	-0.133877	0.430092	0.893485	protein.linear.MS1	GSDS	0	0
1839	O00541	SGSDSsample4-SGSDSsample5	-0.0178941	0.915182	0.992879	protein.linear.MS1	GSDS	0	0
1840	O00541	SGSDSsample4-SGSDSsample6	-0.144224	0.396062	0.881778	protein.linear.MS1	GSDS	0	0
1841	O00541	SGSDSsample4-SGSDSsample7	0.0116343	0.944788	0.995914	protein.linear.MS1	GSDS	0	0
1842	O00541	SGSDSsample4-SGSDSsample8	-0.0650187	0.699398	0.961379	protein.linear.MS1	GSDS	0	0
1843	O00541	SGSDSsample5-SGSDSsample6	-0.12633	0.456056	0.903382	protein.linear.MS1	GSDS	0	0
1844	O00541	SGSDSsample5-SGSDSsample7	0.0295284	0.860533	0.986537	protein.linear.MS1	GSDS	0	0
1845	O00541	SGSDSsample5-SGSDSsample8	-0.0471246	0.779339	0.975526	protein.linear.MS1	GSDS	0	0
1846	O00541	SGSDSsample6-SGSDSsample7	0.155858	0.359986	0.866777	protein.linear.MS1	GSDS	0	0
1847	O00541	SGSDSsample6-SGSDSsample8	0.0792055	0.638467	0.949904	protein.linear.MS1	GSDS	0	0
1848	O00541	SGSDSsample7-SGSDSsample8	-0.076653	0.64925	0.952282	protein.linear.MS1	GSDS	0	0
1849	O00560	SGSDSsample1-SGSDSsample2	-0.139002	0.278611	0.822677	protein.linear.MS1	GSDS	0	0
1850	O00560	SGSDSsample1-SGSDSsample3	0.00249033	0.984217	0.998787	protein.linear.MS1	GSDS	0	0
1851	O00560	SGSDSsample1-SGSDSsample4	-0.0987885	0.437078	0.896022	protein.linear.MS1	GSDS	0	0
1852	O00560	SGSDSsample1-SGSDSsample5	-0.193088	0.138809	0.698261	protein.linear.MS1	GSDS	0	0
1853	O00560	SGSDSsample1-SGSDSsample6	-0.189014	0.146768	0.708073	protein.linear.MS1	GSDS	0	0
1854	O00560	SGSDSsample1-SGSDSsample7	-0.113311	0.374161	0.87354	protein.linear.MS1	GSDS	0	0
1855	O00560	SGSDSsample1-SGSDSsample8	-0.134739	0.293081	0.831671	protein.linear.MS1	GSDS	0	0
1856	O00560	SGSDSsample2-SGSDSsample3	0.141492	0.270408	0.818384	protein.linear.MS1	GSDS	0	0
1857	O00560	SGSDSsample2-SGSDSsample4	0.0402135	0.749792	0.97034	protein.linear.MS1	GSDS	0	0
1858	O00560	SGSDSsample2-SGSDSsample5	-0.0540861	0.668384	0.956037	protein.linear.MS1	GSDS	0	0
1859	O00560	SGSDSsample2-SGSDSsample6	-0.0500116	0.691909	0.960424	protein.linear.MS1	GSDS	0	0
1860	O00560	SGSDSsample2-SGSDSsample7	0.0256913	0.838399	0.983019	protein.linear.MS1	GSDS	0	0
1861	O00560	SGSDSsample2-SGSDSsample8	0.0042626	0.972989	0.997998	protein.linear.MS1	GSDS	0	0
1862	O00560	SGSDSsample3-SGSDSsample4	-0.101279	0.425835	0.891986	protein.linear.MS1	GSDS	0	0
1863	O00560	SGSDSsample3-SGSDSsample5	-0.195578	0.134125	0.69108	protein.linear.MS1	GSDS	0	0
1864	O00560	SGSDSsample3-SGSDSsample6	-0.191504	0.141859	0.702945	protein.linear.MS1	GSDS	0	0
1865	O00560	SGSDSsample3-SGSDSsample7	-0.115801	0.364017	0.868795	protein.linear.MS1	GSDS	0	0
1866	O00560	SGSDSsample3-SGSDSsample8	-0.13723	0.284562	0.826731	protein.linear.MS1	GSDS	0	0
1867	O00560	SGSDSsample4-SGSDSsample5	-0.0942995	0.457812	0.903709	protein.linear.MS1	GSDS	0	0
1868	O00560	SGSDSsample4-SGSDSsample6	-0.0902251	0.477146	0.909952	protein.linear.MS1	GSDS	0	0
1869	O00560	SGSDSsample4-SGSDSsample7	-0.0145222	0.908182	0.992552	protein.linear.MS1	GSDS	0	0
1870	O00560	SGSDSsample4-SGSDSsample8	-0.0359509	0.775489	0.975175	protein.linear.MS1	GSDS	0	0
1871	O00560	SGSDSsample5-SGSDSsample6	0.00407448	0.974181	0.998036	protein.linear.MS1	GSDS	0	0
1872	O00560	SGSDSsample5-SGSDSsample7	0.0797773	0.528901	0.927035	protein.linear.MS1	GSDS	0	0
1873	O00560	SGSDSsample5-SGSDSsample8	0.0583487	0.644149	0.95118	protein.linear.MS1	GSDS	0	0
1874	O00560	SGSDSsample6-SGSDSsample7	0.0757028	0.549907	0.932307	protein.linear.MS1	GSDS	0	0
1875	O00560	SGSDSsample6-SGSDSsample8	0.0542742	0.667306	0.95585	protein.linear.MS1	GSDS	0	0
1876	O00560	SGSDSsample7-SGSDSsample8	-0.0214287	0.864901	0.987245	protein.linear.MS1	GSDS	0	0
1877	O00566	SGSDSsample1-SGSDSsample2	0.0737565	0.535349	0.928549	protein.linear.MS1	GSDS	0	0
1878	O00566	SGSDSsample1-SGSDSsample3	-0.0180132	0.878977	0.988886	protein.linear.MS1	GSDS	0	0
1879	O00566	SGSDSsample1-SGSDSsample4	0.156255	0.198295	0.761348	protein.linear.MS1	GSDS	0	0
1880	O00566	SGSDSsample1-SGSDSsample5	0.0784854	0.509851	0.920765	protein.linear.MS1	GSDS	0	0
1881	O00566	SGSDSsample1-SGSDSsample6	0.13012	0.280224	0.82336	protein.linear.MS1	GSDS	0	0
1882	O00566	SGSDSsample1-SGSDSsample7	0.139295	0.248953	0.804205	protein.linear.MS1	GSDS	0	0
1883	O00566	SGSDSsample1-SGSDSsample8	0.172025	0.158937	0.721497	protein.linear.MS1	GSDS	0	0
1884	O00566	SGSDSsample2-SGSDSsample3	-0.0917698	0.442082	0.898214	protein.linear.MS1	GSDS	0	0
1885	O00566	SGSDSsample2-SGSDSsample4	0.0824983	0.488769	0.914086	protein.linear.MS1	GSDS	0	0
1886	O00566	SGSDSsample2-SGSDSsample5	0.00472882	0.968104	0.997839	protein.linear.MS1	GSDS	0	0
1887	O00566	SGSDSsample2-SGSDSsample6	0.0563636	0.634859	0.949208	protein.linear.MS1	GSDS	0	0
1888	O00566	SGSDSsample2-SGSDSsample7	0.0655387	0.581286	0.938949	protein.linear.MS1	GSDS	0	0
1889	O00566	SGSDSsample2-SGSDSsample8	0.0982683	0.411083	0.886668	protein.linear.MS1	GSDS	0	0
1890	O00566	SGSDSsample3-SGSDSsample4	0.174268	0.153902	0.716428	protein.linear.MS1	GSDS	0	0
1891	O00566	SGSDSsample3-SGSDSsample5	0.0964986	0.419382	0.889258	protein.linear.MS1	GSDS	0	0
1892	O00566	SGSDSsample3-SGSDSsample6	0.148133	0.221427	0.783353	protein.linear.MS1	GSDS	0	0
1893	O00566	SGSDSsample3-SGSDSsample7	0.157308	0.195441	0.759385	protein.linear.MS1	GSDS	0	0
1894	O00566	SGSDSsample3-SGSDSsample8	0.190038	0.122141	0.673909	protein.linear.MS1	GSDS	0	0
1895	O00566	SGSDSsample4-SGSDSsample5	-0.0777695	0.513665	0.92134	protein.linear.MS1	GSDS	0	0
1896	O00566	SGSDSsample4-SGSDSsample6	-0.0261347	0.825227	0.982488	protein.linear.MS1	GSDS	0	0
1897	O00566	SGSDSsample4-SGSDSsample7	-0.0169597	0.886	0.989716	protein.linear.MS1	GSDS	0	0
1898	O00566	SGSDSsample4-SGSDSsample8	0.0157699	0.893944	0.990388	protein.linear.MS1	GSDS	0	0
1899	O00566	SGSDSsample5-SGSDSsample6	0.0516348	0.663339	0.954754	protein.linear.MS1	GSDS	0	0
1900	O00566	SGSDSsample5-SGSDSsample7	0.0608098	0.60861	0.943431	protein.linear.MS1	GSDS	0	0
1901	O00566	SGSDSsample5-SGSDSsample8	0.0935394	0.433498	0.894433	protein.linear.MS1	GSDS	0	0
1902	O00566	SGSDSsample6-SGSDSsample7	0.00917502	0.938164	0.995465	protein.linear.MS1	GSDS	0	0
1903	O00566	SGSDSsample6-SGSDSsample8	0.0419046	0.723606	0.966329	protein.linear.MS1	GSDS	0	0
1904	O00566	SGSDSsample7-SGSDSsample8	0.0327296	0.782219	0.976171	protein.linear.MS1	GSDS	0	0
1905	O00567	SGSDSsample1-SGSDSsample2	0.249996	0.0854842	0.601996	protein.linear.MS1	GSDS	0	0
1906	O00567	SGSDSsample1-SGSDSsample3	0.113171	0.418884	0.889208	protein.linear.MS1	GSDS	0	0
1907	O00567	SGSDSsample1-SGSDSsample4	0.17357	0.221344	0.783298	protein.linear.MS1	GSDS	0	0
1908	O00567	SGSDSsample1-SGSDSsample5	-0.130041	0.354548	0.863708	protein.linear.MS1	GSDS	0	0
1909	O00567	SGSDSsample1-SGSDSsample6	-0.00766322	0.955889	0.997045	protein.linear.MS1	GSDS	0	0
1910	O00567	SGSDSsample1-SGSDSsample7	-0.0628079	0.651353	0.952844	protein.linear.MS1	GSDS	0	0
1911	O00567	SGSDSsample1-SGSDSsample8	-0.248239	0.0875075	0.607305	protein.linear.MS1	GSDS	0	0
1912	O00567	SGSDSsample2-SGSDSsample3	-0.136826	0.3307	0.851781	protein.linear.MS1	GSDS	0	0
1913	O00567	SGSDSsample2-SGSDSsample4	-0.0764268	0.583	0.939242	protein.linear.MS1	GSDS	0	0
1914	O00567	SGSDSsample2-SGSDSsample5	-0.380037	0.0132067	0.276021	protein.linear.MS1	GSDS	0	0
1915	O00567	SGSDSsample2-SGSDSsample6	-0.25766	0.0771368	0.583231	protein.linear.MS1	GSDS	0	0
1916	O00567	SGSDSsample2-SGSDSsample7	-0.312804	0.0357021	0.435824	protein.linear.MS1	GSDS	0	0
1917	O00567	SGSDSsample2-SGSDSsample8	-0.498236	0.00214501	0.106102	protein.linear.MS1	GSDS	0	0
1918	O00567	SGSDSsample3-SGSDSsample4	0.0603988	0.663812	0.954861	protein.linear.MS1	GSDS	0	0
1919	O00567	SGSDSsample3-SGSDSsample5	-0.243211	0.0935324	0.620659	protein.linear.MS1	GSDS	0	0
1920	O00567	SGSDSsample3-SGSDSsample6	-0.120834	0.38877	0.878721	protein.linear.MS1	GSDS	0	0
1921	O00567	SGSDSsample3-SGSDSsample7	-0.175979	0.215297	0.778598	protein.linear.MS1	GSDS	0	0
1922	O00567	SGSDSsample3-SGSDSsample8	-0.36141	0.0174755	0.31512	protein.linear.MS1	GSDS	0	0
1923	O00567	SGSDSsample4-SGSDSsample5	-0.30361	0.0407326	0.458342	protein.linear.MS1	GSDS	0	0
1924	O00567	SGSDSsample4-SGSDSsample6	-0.181233	0.20256	0.766703	protein.linear.MS1	GSDS	0	0
1925	O00567	SGSDSsample4-SGSDSsample7	-0.236378	0.102304	0.638674	protein.linear.MS1	GSDS	0	0
1926	O00567	SGSDSsample4-SGSDSsample8	-0.421809	0.00698643	0.202003	protein.linear.MS1	GSDS	0	0
1927	O00567	SGSDSsample5-SGSDSsample6	0.122377	0.382883	0.877299	protein.linear.MS1	GSDS	0	0
1928	O00567	SGSDSsample5-SGSDSsample7	0.0672327	0.628749	0.947277	protein.linear.MS1	GSDS	0	0
1929	O00567	SGSDSsample5-SGSDSsample8	-0.118199	0.39896	0.882462	protein.linear.MS1	GSDS	0	0
1930	O00567	SGSDSsample6-SGSDSsample7	-0.0551447	0.691334	0.960389	protein.linear.MS1	GSDS	0	0
1931	O00567	SGSDSsample6-SGSDSsample8	-0.240576	0.0968338	0.6277	protein.linear.MS1	GSDS	0	0
1932	O00567	SGSDSsample7-SGSDSsample8	-0.185431	0.192821	0.757099	protein.linear.MS1	GSDS	0	0
1933	O00571	SGSDSsample1-SGSDSsample2	0.00634164	0.946703	0.996057	protein.linear.MS1	GSDS	0	0
1934	O00571	SGSDSsample1-SGSDSsample3	0.0161691	0.864718	0.987245	protein.linear.MS1	GSDS	0	0
1935	O00571	SGSDSsample1-SGSDSsample4	0.119058	0.220571	0.782701	protein.linear.MS1	GSDS	0	0
1936	O00571	SGSDSsample1-SGSDSsample5	-0.0355724	0.70829	0.963542	protein.linear.MS1	GSDS	0	0
1937	O00571	SGSDSsample1-SGSDSsample6	0.131323	0.178801	0.742585	protein.linear.MS1	GSDS	0	0
1938	O00571	SGSDSsample1-SGSDSsample7	0.091457	0.342014	0.857507	protein.linear.MS1	GSDS	0	0
1939	O00571	SGSDSsample1-SGSDSsample8	-0.087094	0.364902	0.869098	protein.linear.MS1	GSDS	0	0
1940	O00571	SGSDSsample2-SGSDSsample3	0.00982748	0.917502	0.993374	protein.linear.MS1	GSDS	0	0
1941	O00571	SGSDSsample2-SGSDSsample4	0.112717	0.245001	0.800999	protein.linear.MS1	GSDS	0	0
1942	O00571	SGSDSsample2-SGSDSsample5	-0.0419141	0.659594	0.954119	protein.linear.MS1	GSDS	0	0
1943	O00571	SGSDSsample2-SGSDSsample6	0.124981	0.199523	0.763227	protein.linear.MS1	GSDS	0	0
1944	O00571	SGSDSsample2-SGSDSsample7	0.0851154	0.37562	0.874021	protein.linear.MS1	GSDS	0	0
1945	O00571	SGSDSsample2-SGSDSsample8	-0.0934356	0.331972	0.852037	protein.linear.MS1	GSDS	0	0
1946	O00571	SGSDSsample3-SGSDSsample4	0.102889	0.28689	0.827996	protein.linear.MS1	GSDS	0	0
1947	O00571	SGSDSsample3-SGSDSsample5	-0.0517416	0.587219	0.940006	protein.linear.MS1	GSDS	0	0
1948	O00571	SGSDSsample3-SGSDSsample6	0.115154	0.235377	0.793149	protein.linear.MS1	GSDS	0	0
1949	O00571	SGSDSsample3-SGSDSsample7	0.0752879	0.431973	0.893982	protein.linear.MS1	GSDS	0	0
1950	O00571	SGSDSsample3-SGSDSsample8	-0.103263	0.285204	0.827252	protein.linear.MS1	GSDS	0	0
1951	O00571	SGSDSsample4-SGSDSsample5	-0.154631	0.117255	0.665206	protein.linear.MS1	GSDS	0	0
1952	O00571	SGSDSsample4-SGSDSsample6	0.0122645	0.897156	0.99099	protein.linear.MS1	GSDS	0	0
1953	O00571	SGSDSsample4-SGSDSsample7	-0.0276013	0.771379	0.974611	protein.linear.MS1	GSDS	0	0
1954	O00571	SGSDSsample4-SGSDSsample8	-0.206152	0.0422353	0.465149	protein.linear.MS1	GSDS	0	0
1955	O00571	SGSDSsample5-SGSDSsample6	0.166895	0.0928864	0.619654	protein.linear.MS1	GSDS	0	0
1956	O00571	SGSDSsample5-SGSDSsample7	0.127029	0.192629	0.756958	protein.linear.MS1	GSDS	0	0
1957	O00571	SGSDSsample5-SGSDSsample8	-0.0515215	0.588795	0.940012	protein.linear.MS1	GSDS	0	0
1958	O00571	SGSDSsample6-SGSDSsample7	-0.0398658	0.675164	0.957948	protein.linear.MS1	GSDS	0	0
1959	O00571	SGSDSsample6-SGSDSsample8	-0.218417	0.0326555	0.419931	protein.linear.MS1	GSDS	0	0
1960	O00571	SGSDSsample7-SGSDSsample8	-0.178551	0.0739726	0.574015	protein.linear.MS1	GSDS	0	0
1961	O00584	SGSDSsample1-SGSDSsample2	0.443122	0.0377439	0.44404	protein.linear.MS1	GSDS	0	0
1962	O00584	SGSDSsample1-SGSDSsample3	-0.148987	0.457396	0.903606	protein.linear.MS1	GSDS	0	0
1963	O00584	SGSDSsample1-SGSDSsample4	0.16486	0.411814	0.886874	protein.linear.MS1	GSDS	0	0
1964	O00584	SGSDSsample1-SGSDSsample5	0.395189	0.0604462	0.533545	protein.linear.MS1	GSDS	0	0
1965	O00584	SGSDSsample1-SGSDSsample6	0.337574	0.103684	0.640903	protein.linear.MS1	GSDS	0	0
1966	O00584	SGSDSsample1-SGSDSsample7	0.388925	0.0641949	0.545914	protein.linear.MS1	GSDS	0	0
1967	O00584	SGSDSsample1-SGSDSsample8	0.593121	0.00793445	0.213941	protein.linear.MS1	GSDS	0	0
1968	O00584	SGSDSsample2-SGSDSsample3	-0.592109	0.00802061	0.214938	protein.linear.MS1	GSDS	0	0
1969	O00584	SGSDSsample2-SGSDSsample4	-0.278262	0.174119	0.739078	protein.linear.MS1	GSDS	0	0
1970	O00584	SGSDSsample2-SGSDSsample5	-0.0479328	0.809559	0.980116	protein.linear.MS1	GSDS	0	0
1971	O00584	SGSDSsample2-SGSDSsample6	-0.105548	0.596953	0.941666	protein.linear.MS1	GSDS	0	0
1972	O00584	SGSDSsample2-SGSDSsample7	-0.0541967	0.785301	0.976737	protein.linear.MS1	GSDS	0	0
1973	O00584	SGSDSsample2-SGSDSsample8	0.149999	0.454401	0.902842	protein.linear.MS1	GSDS	0	0
1974	O00584	SGSDSsample3-SGSDSsample4	0.313847	0.128208	0.682678	protein.linear.MS1	GSDS	0	0
1975	O00584	SGSDSsample3-SGSDSsample5	0.544176	0.0133367	0.277199	protein.linear.MS1	GSDS	0	0
1976	O00584	SGSDSsample3-SGSDSsample6	0.486561	0.0242949	0.366027	protein.linear.MS1	GSDS	0	0
1977	O00584	SGSDSsample3-SGSDSsample7	0.537913	0.0142452	0.284522	protein.linear.MS1	GSDS	0	0
1978	O00584	SGSDSsample3-SGSDSsample8	0.742108	0.0015948	0.0894826	protein.linear.MS1	GSDS	0	0
1979	O00584	SGSDSsample4-SGSDSsample5	0.230329	0.256268	0.809654	protein.linear.MS1	GSDS	0	0
1980	O00584	SGSDSsample4-SGSDSsample6	0.172714	0.390388	0.879402	protein.linear.MS1	GSDS	0	0
1981	O00584	SGSDSsample4-SGSDSsample7	0.224066	0.26891	0.817901	protein.linear.MS1	GSDS	0	0
1982	O00584	SGSDSsample4-SGSDSsample8	0.428261	0.0437593	0.472301	protein.linear.MS1	GSDS	0	0
1983	O00584	SGSDSsample5-SGSDSsample6	-0.0576156	0.772155	0.974664	protein.linear.MS1	GSDS	0	0
1984	O00584	SGSDSsample5-SGSDSsample7	-0.00626391	0.974853	0.998101	protein.linear.MS1	GSDS	0	0
1985	O00584	SGSDSsample5-SGSDSsample8	0.197932	0.326711	0.84996	protein.linear.MS1	GSDS	0	0
1986	O00584	SGSDSsample6-SGSDSsample7	0.0513517	0.796292	0.978325	protein.linear.MS1	GSDS	0	0
1987	O00584	SGSDSsample6-SGSDSsample8	0.255547	0.209929	0.774724	protein.linear.MS1	GSDS	0	0
1988	O00584	SGSDSsample7-SGSDSsample8	0.204195	0.312104	0.842743	protein.linear.MS1	GSDS	0	0
1989	O00625	SGSDSsample1-SGSDSsample2	-0.00481868	0.983506	0.998787	protein.linear.MS1	GSDS	0	0
1990	O00625	SGSDSsample1-SGSDSsample3	0.08148	0.727166	0.966759	protein.linear.MS1	GSDS	0	0
1991	O00625	SGSDSsample1-SGSDSsample4	0.0846858	0.716928	0.965044	protein.linear.MS1	GSDS	0	0
1992	O00625	SGSDSsample1-SGSDSsample5	-0.0696516	0.765395	0.973285	protein.linear.MS1	GSDS	0	0
1993	O00625	SGSDSsample1-SGSDSsample6	0.00347405	0.988108	0.999124	protein.linear.MS1	GSDS	0	0
1994	O00625	SGSDSsample1-SGSDSsample7	-0.210279	0.373077	0.873123	protein.linear.MS1	GSDS	0	0
1995	O00625	SGSDSsample1-SGSDSsample8	0.106016	0.650298	0.952613	protein.linear.MS1	GSDS	0	0
1996	O00625	SGSDSsample2-SGSDSsample3	0.0862987	0.711797	0.964351	protein.linear.MS1	GSDS	0	0
1997	O00625	SGSDSsample2-SGSDSsample4	0.0895045	0.701643	0.961927	protein.linear.MS1	GSDS	0	0
1998	O00625	SGSDSsample2-SGSDSsample5	-0.0648329	0.781156	0.97605	protein.linear.MS1	GSDS	0	0
1999	O00625	SGSDSsample2-SGSDSsample6	0.00829274	0.971619	0.997998	protein.linear.MS1	GSDS	0	0
[truncated: 84,465 more rows]

## Sheet: MS2
	Protein	Compare	log2FC	pvalue	adjusted.pvalue	Method	Dataset	Label	Tlog2FC
1	P00366	SGSDSsample1-SGSDSsample2	0.270068	0.15507	0.671307	protein.linear.MS2	GSDS	1	-0.137504
2	P00366	SGSDSsample1-SGSDSsample3	-0.377914	0.0531184	0.449191	protein.linear.MS2	GSDS	1	-0.275007
3	P00366	SGSDSsample1-SGSDSsample4	-0.126216	0.495541	0.907729	protein.linear.MS2	GSDS	1	-0.411426
4	P00366	SGSDSsample1-SGSDSsample5	-3.78643	4.76815e-13	2.94481e-10	protein.linear.MS2	GSDS	1	-3.32193
5	P00366	SGSDSsample1-SGSDSsample6	-3.98597	2.1518e-13	1.37817e-10	protein.linear.MS2	GSDS	1	-3.46074
6	P00366	SGSDSsample1-SGSDSsample7	-4.15731	1.11899e-13	7.44247e-11	protein.linear.MS2	GSDS	1	-3.59813
7	P00366	SGSDSsample1-SGSDSsample8	-4.22893	8.57796e-14	5.88638e-11	protein.linear.MS2	GSDS	1	-3.7366
8	P00366	SGSDSsample2-SGSDSsample3	-0.647982	0.00249977	0.0749382	protein.linear.MS2	GSDS	1	-0.137504
9	P00366	SGSDSsample2-SGSDSsample4	-0.396284	0.0437057	0.410443	protein.linear.MS2	GSDS	1	-0.273923
10	P00366	SGSDSsample2-SGSDSsample5	-4.0565	1.63885e-13	1.0735e-10	protein.linear.MS2	GSDS	1	-3.18442
11	P00366	SGSDSsample2-SGSDSsample6	-4.25604	7.76535e-14	5.4147e-11	protein.linear.MS2	GSDS	1	-3.32324
12	P00366	SGSDSsample2-SGSDSsample7	-4.42738	4.19683e-14	3.02395e-11	protein.linear.MS2	GSDS	1	-3.46062
13	P00366	SGSDSsample2-SGSDSsample8	-4.49899	3.26676e-14	2.37359e-11	protein.linear.MS2	GSDS	1	-3.5991
14	P00366	SGSDSsample3-SGSDSsample4	0.251698	0.183324	0.707978	protein.linear.MS2	GSDS	1	-0.136419
15	P00366	SGSDSsample3-SGSDSsample5	-3.40852	2.40996e-12	1.35308e-09	protein.linear.MS2	GSDS	1	-3.04692
16	P00366	SGSDSsample3-SGSDSsample6	-3.60806	1.00451e-12	5.8685e-10	protein.linear.MS2	GSDS	1	-3.18574
17	P00366	SGSDSsample3-SGSDSsample7	-3.77939	4.90737e-13	3.0093e-10	protein.linear.MS2	GSDS	1	-3.32312
18	P00366	SGSDSsample3-SGSDSsample8	-3.85101	3.67018e-13	2.29956e-10	protein.linear.MS2	GSDS	1	-3.4616
19	P00366	SGSDSsample4-SGSDSsample5	-3.66022	8.05038e-13	4.8338e-10	protein.linear.MS2	GSDS	1	-2.9105
20	P00366	SGSDSsample4-SGSDSsample6	-3.85976	3.54352e-13	2.2364e-10	protein.linear.MS2	GSDS	1	-3.04932
21	P00366	SGSDSsample4-SGSDSsample7	-4.03109	1.80684e-13	1.17464e-10	protein.linear.MS2	GSDS	1	-3.1867
22	P00366	SGSDSsample4-SGSDSsample8	-4.10271	1.37436e-13	9.07121e-11	protein.linear.MS2	GSDS	1	-3.32518
23	P00366	SGSDSsample5-SGSDSsample6	-0.199539	0.286511	0.80352	protein.linear.MS2	GSDS	1	-0.138814
24	P00366	SGSDSsample5-SGSDSsample7	-0.370875	0.0571933	0.463073	protein.linear.MS2	GSDS	1	-0.276199
25	P00366	SGSDSsample5-SGSDSsample8	-0.442493	0.0264311	0.321307	protein.linear.MS2	GSDS	1	-0.414677
26	P00366	SGSDSsample6-SGSDSsample7	-0.171336	0.357845	0.848605	protein.linear.MS2	GSDS	1	-0.137384
27	P00366	SGSDSsample6-SGSDSsample8	-0.242954	0.198175	0.725262	protein.linear.MS2	GSDS	1	-0.275862
28	P00366	SGSDSsample7-SGSDSsample8	-0.0716181	0.697523	0.958013	protein.linear.MS2	GSDS	1	-0.138478
29	P00921	SGSDSsample1-SGSDSsample2	-0.0925011	0.317539	0.824421	protein.linear.MS2	GSDS	1	-0.137504
30	P00921	SGSDSsample1-SGSDSsample3	-0.179801	0.0621313	0.478045	protein.linear.MS2	GSDS	1	-0.275007
31	P00921	SGSDSsample1-SGSDSsample4	-0.307284	0.00345465	0.0936079	protein.linear.MS2	GSDS	1	-0.411426
32	P00921	SGSDSsample1-SGSDSsample5	-3.27177	7.79086e-17	8.11601e-14	protein.linear.MS2	GSDS	1	-3.32193
33	P00921	SGSDSsample1-SGSDSsample6	-3.4845	2.87385e-17	3.4039e-14	protein.linear.MS2	GSDS	1	-3.46074
34	P00921	SGSDSsample1-SGSDSsample7	-3.56578	1.99431e-17	2.42867e-14	protein.linear.MS2	GSDS	1	-3.59813
35	P00921	SGSDSsample1-SGSDSsample8	-3.77892	7.94307e-18	1.04059e-14	protein.linear.MS2	GSDS	1	-3.7366
36	P00921	SGSDSsample2-SGSDSsample3	-0.0872995	0.344687	0.841638	protein.linear.MS2	GSDS	1	-0.137504
37	P00921	SGSDSsample2-SGSDSsample4	-0.214783	0.0291711	0.336549	protein.linear.MS2	GSDS	1	-0.273923
38	P00921	SGSDSsample2-SGSDSsample5	-3.17926	1.22624e-16	1.23115e-13	protein.linear.MS2	GSDS	1	-3.18442
39	P00921	SGSDSsample2-SGSDSsample6	-3.392	4.40068e-17	4.95385e-14	protein.linear.MS2	GSDS	1	-3.32324
40	P00921	SGSDSsample2-SGSDSsample7	-3.47328	3.02452e-17	3.51308e-14	protein.linear.MS2	GSDS	1	-3.46062
41	P00921	SGSDSsample2-SGSDSsample8	-3.68642	1.17682e-17	1.51869e-14	protein.linear.MS2	GSDS	1	-3.5991
42	P00921	SGSDSsample3-SGSDSsample4	-0.127483	0.17425	0.697645	protein.linear.MS2	GSDS	1	-0.136419
43	P00921	SGSDSsample3-SGSDSsample5	-3.09196	1.90409e-16	1.78952e-13	protein.linear.MS2	GSDS	1	-3.04692
44	P00921	SGSDSsample3-SGSDSsample6	-3.3047	6.64902e-17	7.01099e-14	protein.linear.MS2	GSDS	1	-3.18574
45	P00921	SGSDSsample3-SGSDSsample7	-3.38598	4.52621e-17	4.95385e-14	protein.linear.MS2	GSDS	1	-3.32312
46	P00921	SGSDSsample3-SGSDSsample8	-3.59912	1.72081e-17	2.12555e-14	protein.linear.MS2	GSDS	1	-3.4616
47	P00921	SGSDSsample4-SGSDSsample5	-2.96448	3.70199e-16	3.33426e-13	protein.linear.MS2	GSDS	1	-2.9105
48	P00921	SGSDSsample4-SGSDSsample6	-3.17722	1.23878e-16	1.23115e-13	protein.linear.MS2	GSDS	1	-3.04932
49	P00921	SGSDSsample4-SGSDSsample7	-3.2585	8.30817e-17	8.55187e-14	protein.linear.MS2	GSDS	1	-3.1867
50	P00921	SGSDSsample4-SGSDSsample8	-3.47164	3.04729e-17	3.51308e-14	protein.linear.MS2	GSDS	1	-3.32518
51	P00921	SGSDSsample5-SGSDSsample6	-0.212736	0.0305242	0.34456	protein.linear.MS2	GSDS	1	-0.138814
52	P00921	SGSDSsample5-SGSDSsample7	-0.294015	0.00471983	0.114744	protein.linear.MS2	GSDS	1	-0.276199
53	P00921	SGSDSsample5-SGSDSsample8	-0.507154	3.57202e-05	0.00305189	protein.linear.MS2	GSDS	1	-0.414677
54	P00921	SGSDSsample6-SGSDSsample7	-0.0812788	0.378086	0.859622	protein.linear.MS2	GSDS	1	-0.137384
55	P00921	SGSDSsample6-SGSDSsample8	-0.294417	0.00467546	0.11394	protein.linear.MS2	GSDS	1	-0.275862
56	P00921	SGSDSsample7-SGSDSsample8	-0.213138	0.0302537	0.343333	protein.linear.MS2	GSDS	1	-0.138478
57	P02662	SGSDSsample1-SGSDSsample2	-0.131628	0.596068	0.93587	protein.linear.MS2	GSDS	1	-0.137504
58	P02662	SGSDSsample1-SGSDSsample3	-0.279131	0.26828	0.790532	protein.linear.MS2	GSDS	1	-0.275007
59	P02662	SGSDSsample1-SGSDSsample4	-0.383514	0.134635	0.641662	protein.linear.MS2	GSDS	1	-0.411426
60	P02662	SGSDSsample1-SGSDSsample5	-3.75495	5.00422e-11	2.16343e-08	protein.linear.MS2	GSDS	1	-3.32193
61	P02662	SGSDSsample1-SGSDSsample6	-3.80914	4.03295e-11	1.77911e-08	protein.linear.MS2	GSDS	1	-3.46074
62	P02662	SGSDSsample1-SGSDSsample7	-4.43752	3.96276e-12	2.16858e-09	protein.linear.MS2	GSDS	1	-3.59813
63	P02662	SGSDSsample1-SGSDSsample8	-5.02026	5.93952e-13	3.61658e-10	protein.linear.MS2	GSDS	1	-3.7366
64	P02662	SGSDSsample2-SGSDSsample3	-0.147504	0.552968	0.924833	protein.linear.MS2	GSDS	1	-0.137504
65	P02662	SGSDSsample2-SGSDSsample4	-0.251886	0.316075	0.823067	protein.linear.MS2	GSDS	1	-0.273923
66	P02662	SGSDSsample2-SGSDSsample5	-3.62333	8.55132e-11	3.60403e-08	protein.linear.MS2	GSDS	1	-3.18442
67	P02662	SGSDSsample2-SGSDSsample6	-3.67751	6.84471e-11	2.91537e-08	protein.linear.MS2	GSDS	1	-3.32324
68	P02662	SGSDSsample2-SGSDSsample7	-4.30589	6.279e-12	3.29035e-09	protein.linear.MS2	GSDS	1	-3.46062
69	P02662	SGSDSsample2-SGSDSsample8	-4.88863	8.95134e-13	5.33771e-10	protein.linear.MS2	GSDS	1	-3.5991
70	P02662	SGSDSsample3-SGSDSsample4	-0.104382	0.67372	0.953795	protein.linear.MS2	GSDS	1	-0.136419
71	P02662	SGSDSsample3-SGSDSsample5	-3.47582	1.59122e-10	6.28233e-08	protein.linear.MS2	GSDS	1	-3.04692
72	P02662	SGSDSsample3-SGSDSsample6	-3.53001	1.26334e-10	5.03379e-08	protein.linear.MS2	GSDS	1	-3.18574
73	P02662	SGSDSsample3-SGSDSsample7	-4.15839	1.06806e-11	5.3074e-09	protein.linear.MS2	GSDS	1	-3.32312
74	P02662	SGSDSsample3-SGSDSsample8	-4.74113	1.43508e-12	8.21742e-10	protein.linear.MS2	GSDS	1	-3.4616
75	P02662	SGSDSsample4-SGSDSsample5	-3.37144	2.50394e-10	9.62225e-08	protein.linear.MS2	GSDS	1	-2.9105
76	P02662	SGSDSsample4-SGSDSsample6	-3.42563	1.97591e-10	7.73056e-08	protein.linear.MS2	GSDS	1	-3.04932
77	P02662	SGSDSsample4-SGSDSsample7	-4.05401	1.57167e-11	7.42586e-09	protein.linear.MS2	GSDS	1	-3.1867
78	P02662	SGSDSsample4-SGSDSsample8	-4.63675	2.02084e-12	1.14202e-09	protein.linear.MS2	GSDS	1	-3.32518
79	P02662	SGSDSsample5-SGSDSsample6	-0.0541873	0.826627	0.979613	protein.linear.MS2	GSDS	1	-0.138814
80	P02662	SGSDSsample5-SGSDSsample7	-0.682569	0.0127205	0.213898	protein.linear.MS2	GSDS	1	-0.276199
81	P02662	SGSDSsample5-SGSDSsample8	-1.26531	8.781e-05	0.00624751	protein.linear.MS2	GSDS	1	-0.414677
82	P02662	SGSDSsample6-SGSDSsample7	-0.628382	0.020063	0.276539	protein.linear.MS2	GSDS	1	-0.137384
83	P02662	SGSDSsample6-SGSDSsample8	-1.21112	0.000137273	0.00878639	protein.linear.MS2	GSDS	1	-0.275862
84	P02662	SGSDSsample7-SGSDSsample8	-0.582737	0.029244	0.336961	protein.linear.MS2	GSDS	1	-0.138478
85	P02666	SGSDSsample1-SGSDSsample2	-0.784132	3.98936e-08	9.6495e-06	protein.linear.MS2	GSDS	1	-2
86	P02666	SGSDSsample1-SGSDSsample3	-2.2132	6.82585e-15	5.31703e-12	protein.linear.MS2	GSDS	1	-4
87	P02666	SGSDSsample1-SGSDSsample4	-4.0869	4.17514e-19	7.5619e-16	protein.linear.MS2	GSDS	1	-6
88	P02666	SGSDSsample1-SGSDSsample5	-6.01643	8.80012e-22	4.22719e-18	protein.linear.MS2	GSDS	1	-8
89	P02666	SGSDSsample1-SGSDSsample6	-8.16194	6.75326e-24	8.34163e-20	protein.linear.MS2	GSDS	1	-10
90	P02666	SGSDSsample1-SGSDSsample7	-10.1918	1.9409e-25	4.70739e-21	protein.linear.MS2	GSDS	1	-12
91	P02666	SGSDSsample1-SGSDSsample8	-12.3319	9.21731e-27	7.96966e-22	protein.linear.MS2	GSDS	1	-14
92	P02666	SGSDSsample2-SGSDSsample3	-1.42907	6.02194e-12	3.19436e-09	protein.linear.MS2	GSDS	1	-2
93	P02666	SGSDSsample2-SGSDSsample4	-3.30277	1.23077e-17	1.56496e-14	protein.linear.MS2	GSDS	1	-4
94	P02666	SGSDSsample2-SGSDSsample5	-5.2323	8.16223e-21	2.61385e-17	protein.linear.MS2	GSDS	1	-6
95	P02666	SGSDSsample2-SGSDSsample6	-7.3778	3.39022e-23	2.93132e-19	protein.linear.MS2	GSDS	1	-8
96	P02666	SGSDSsample2-SGSDSsample7	-9.40769	6.97809e-25	1.20671e-20	protein.linear.MS2	GSDS	1	-10
97	P02666	SGSDSsample2-SGSDSsample8	-11.5477	2.63513e-26	1.13922e-21	protein.linear.MS2	GSDS	1	-12
98	P02666	SGSDSsample3-SGSDSsample4	-1.8737	9.21441e-14	6.27334e-11	protein.linear.MS2	GSDS	1	-2
99	P02666	SGSDSsample3-SGSDSsample5	-3.80323	1.31038e-18	1.92035e-15	protein.linear.MS2	GSDS	1	-4
100	P02666	SGSDSsample3-SGSDSsample6	-5.94873	1.05416e-21	4.55735e-18	protein.linear.MS2	GSDS	1	-6
101	P02666	SGSDSsample3-SGSDSsample7	-7.97863	9.70772e-24	1.04921e-19	protein.linear.MS2	GSDS	1	-8
102	P02666	SGSDSsample3-SGSDSsample8	-10.1187	2.17773e-25	4.70739e-21	protein.linear.MS2	GSDS	1	-10
103	P02666	SGSDSsample4-SGSDSsample5	-1.92953	5.83216e-14	4.13337e-11	protein.linear.MS2	GSDS	1	-2
104	P02666	SGSDSsample4-SGSDSsample6	-4.07503	4.37286e-19	7.5619e-16	protein.linear.MS2	GSDS	1	-4
105	P02666	SGSDSsample4-SGSDSsample7	-6.10492	6.97113e-22	3.5456e-18	protein.linear.MS2	GSDS	1	-6
106	P02666	SGSDSsample4-SGSDSsample8	-8.24498	5.74478e-24	8.2786e-20	protein.linear.MS2	GSDS	1	-8
107	P02666	SGSDSsample5-SGSDSsample6	-2.1455	1.11088e-14	8.4255e-12	protein.linear.MS2	GSDS	1	-2
108	P02666	SGSDSsample5-SGSDSsample7	-4.17539	2.96945e-19	5.95764e-16	protein.linear.MS2	GSDS	1	-4
109	P02666	SGSDSsample5-SGSDSsample8	-6.31545	4.05805e-22	2.19297e-18	protein.linear.MS2	GSDS	1	-6
110	P02666	SGSDSsample6-SGSDSsample7	-2.02989	2.64298e-14	1.95319e-11	protein.linear.MS2	GSDS	1	-2
111	P02666	SGSDSsample6-SGSDSsample8	-4.16995	3.03174e-19	5.95764e-16	protein.linear.MS2	GSDS	1	-4
112	P02666	SGSDSsample7-SGSDSsample8	-2.14006	1.15598e-14	8.69139e-12	protein.linear.MS2	GSDS	1	-2
113	P02672	SGSDSsample1-SGSDSsample2	0.64917	6.7654e-05	0.0050955	protein.linear.MS2	GSDS	1	0.666691
114	P02672	SGSDSsample1-SGSDSsample3	1.36493	5.50068e-09	1.66881e-06	protein.linear.MS2	GSDS	1	1.33333
115	P02672	SGSDSsample1-SGSDSsample4	2.05926	1.25219e-11	5.98175e-09	protein.linear.MS2	GSDS	1	2
116	P02672	SGSDSsample1-SGSDSsample5	5.969	7.23692e-19	1.18063e-15	protein.linear.MS2	GSDS	1	5.64386
117	P02672	SGSDSsample1-SGSDSsample6	6.8192	8.696e-20	2.21144e-16	protein.linear.MS2	GSDS	1	6.31043
118	P02672	SGSDSsample1-SGSDSsample7	7.41466	2.29175e-20	6.60513e-17	protein.linear.MS2	GSDS	1	6.97483
119	P02672	SGSDSsample1-SGSDSsample8	8.40027	3.13368e-21	1.12896e-17	protein.linear.MS2	GSDS	1	7.64386
120	P02672	SGSDSsample2-SGSDSsample3	0.715764	2.33889e-05	0.00216289	protein.linear.MS2	GSDS	1	0.666644
121	P02672	SGSDSsample2-SGSDSsample4	1.41009	3.44916e-09	1.09241e-06	protein.linear.MS2	GSDS	1	1.33331
122	P02672	SGSDSsample2-SGSDSsample5	5.31983	4.50814e-18	5.9968e-15	protein.linear.MS2	GSDS	1	4.97717
123	P02672	SGSDSsample2-SGSDSsample6	6.17003	4.27335e-19	7.5619e-16	protein.linear.MS2	GSDS	1	5.64374
124	P02672	SGSDSsample2-SGSDSsample7	6.76549	9.86288e-20	2.43653e-16	protein.linear.MS2	GSDS	1	6.30814
125	P02672	SGSDSsample2-SGSDSsample8	7.7511	1.12983e-20	3.36861e-17	protein.linear.MS2	GSDS	1	6.97717
126	P02672	SGSDSsample3-SGSDSsample4	0.694327	3.27829e-05	0.00284307	protein.linear.MS2	GSDS	1	0.666666
127	P02672	SGSDSsample3-SGSDSsample5	4.60406	4.4562e-17	4.95385e-14	protein.linear.MS2	GSDS	1	4.31052
128	P02672	SGSDSsample3-SGSDSsample6	5.45427	3.03321e-18	4.23006e-15	protein.linear.MS2	GSDS	1	4.9771
129	P02672	SGSDSsample3-SGSDSsample7	6.04973	5.84495e-19	9.7188e-16	protein.linear.MS2	GSDS	1	5.6415
130	P02672	SGSDSsample3-SGSDSsample8	7.03533	5.29067e-20	1.47565e-16	protein.linear.MS2	GSDS	1	6.31052
131	P02672	SGSDSsample4-SGSDSsample5	3.90974	5.8999e-16	4.95271e-13	protein.linear.MS2	GSDS	1	3.64386
132	P02672	SGSDSsample4-SGSDSsample6	4.75994	2.62991e-17	3.15823e-14	protein.linear.MS2	GSDS	1	4.31043
133	P02672	SGSDSsample4-SGSDSsample7	5.3554	4.05556e-18	5.56603e-15	protein.linear.MS2	GSDS	1	4.97483
134	P02672	SGSDSsample4-SGSDSsample8	6.34101	2.76643e-19	5.69515e-16	protein.linear.MS2	GSDS	1	5.64386
135	P02672	SGSDSsample5-SGSDSsample6	0.850205	3.0975e-06	0.000419784	protein.linear.MS2	GSDS	1	0.666576
136	P02672	SGSDSsample5-SGSDSsample7	1.44566	2.40802e-09	7.79801e-07	protein.linear.MS2	GSDS	1	1.33097
137	P02672	SGSDSsample5-SGSDSsample8	2.43127	9.84588e-13	5.83092e-10	protein.linear.MS2	GSDS	1	2
138	P02672	SGSDSsample6-SGSDSsample7	0.595457	0.000163728	0.0100473	protein.linear.MS2	GSDS	1	0.664397
139	P02672	SGSDSsample6-SGSDSsample8	1.58106	6.52961e-10	2.43352e-07	protein.linear.MS2	GSDS	1	1.33342
140	P02672	SGSDSsample7-SGSDSsample8	0.985607	4.77343e-07	8.78148e-05	protein.linear.MS2	GSDS	1	0.669027
141	P02676	SGSDSsample1-SGSDSsample2	0.595384	0.117976	0.611546	protein.linear.MS2	GSDS	1	0.666691
142	P02676	SGSDSsample1-SGSDSsample3	1.3505	0.00175627	0.0581148	protein.linear.MS2	GSDS	1	1.33333
143	P02676	SGSDSsample1-SGSDSsample4	2.03578	3.62293e-05	0.00309233	protein.linear.MS2	GSDS	1	2
144	P02676	SGSDSsample1-SGSDSsample5	5.76569	2.89165e-11	1.29546e-08	protein.linear.MS2	GSDS	1	5.64386
145	P02676	SGSDSsample1-SGSDSsample6	6.69643	2.96207e-12	1.63129e-09	protein.linear.MS2	GSDS	1	6.31043
146	P02676	SGSDSsample1-SGSDSsample7	7.37185	6.75118e-13	4.08205e-10	protein.linear.MS2	GSDS	1	6.97483
147	P02676	SGSDSsample1-SGSDSsample8	8.54047	6.88411e-14	4.83925e-11	protein.linear.MS2	GSDS	1	7.64386
148	P02676	SGSDSsample2-SGSDSsample3	0.755115	0.0523907	0.446589	protein.linear.MS2	GSDS	1	0.666644
149	P02676	SGSDSsample2-SGSDSsample4	1.44039	0.0010382	0.0404537	protein.linear.MS2	GSDS	1	1.33331
150	P02676	SGSDSsample2-SGSDSsample5	5.17031	1.48528e-10	5.89099e-08	protein.linear.MS2	GSDS	1	4.97717
151	P02676	SGSDSsample2-SGSDSsample6	6.10105	1.22744e-11	5.97989e-09	protein.linear.MS2	GSDS	1	5.64374
152	P02676	SGSDSsample2-SGSDSsample7	6.77647	2.46862e-12	1.37708e-09	protein.linear.MS2	GSDS	1	6.30814
153	P02676	SGSDSsample2-SGSDSsample8	7.94509	2.11775e-13	1.36649e-10	protein.linear.MS2	GSDS	1	6.97717
154	P02676	SGSDSsample3-SGSDSsample4	0.685279	0.0753749	0.518524	protein.linear.MS2	GSDS	1	0.666666
155	P02676	SGSDSsample3-SGSDSsample5	4.41519	1.52098e-09	5.32429e-07	protein.linear.MS2	GSDS	1	4.31052
156	P02676	SGSDSsample3-SGSDSsample6	5.34593	9.01625e-11	3.74798e-08	protein.linear.MS2	GSDS	1	4.9771
157	P02676	SGSDSsample3-SGSDSsample7	6.02135	1.49883e-11	7.12058e-09	protein.linear.MS2	GSDS	1	5.6415
158	P02676	SGSDSsample3-SGSDSsample8	7.18997	9.9261e-13	5.83844e-10	protein.linear.MS2	GSDS	1	6.31052
159	P02676	SGSDSsample4-SGSDSsample5	3.72991	1.69685e-08	4.48673e-06	protein.linear.MS2	GSDS	1	3.64386
160	P02676	SGSDSsample4-SGSDSsample6	4.66066	6.89853e-10	2.55997e-07	protein.linear.MS2	GSDS	1	4.31043
161	P02676	SGSDSsample4-SGSDSsample7	5.33607	9.26904e-11	3.83463e-08	protein.linear.MS2	GSDS	1	4.97483
162	P02676	SGSDSsample4-SGSDSsample8	6.5047	4.62144e-12	2.51313e-09	protein.linear.MS2	GSDS	1	5.64386
163	P02676	SGSDSsample5-SGSDSsample6	0.930744	0.0200255	0.27633	protein.linear.MS2	GSDS	1	0.666576
164	P02676	SGSDSsample5-SGSDSsample7	1.60616	0.000397236	0.0198995	protein.linear.MS2	GSDS	1	1.33097
165	P02676	SGSDSsample5-SGSDSsample8	2.77478	9.07015e-07	0.000149606	protein.linear.MS2	GSDS	1	2
166	P02676	SGSDSsample6-SGSDSsample7	0.675416	0.0792654	0.528861	protein.linear.MS2	GSDS	1	0.664397
167	P02676	SGSDSsample6-SGSDSsample8	1.84404	0.000103378	0.00710532	protein.linear.MS2	GSDS	1	1.33342
168	P02676	SGSDSsample7-SGSDSsample8	1.16862	0.00509563	0.120051	protein.linear.MS2	GSDS	1	0.669027
169	P02754	SGSDSsample1-SGSDSsample2	-0.0726565	0.296565	0.810508	protein.linear.MS2	GSDS	1	-0.137504
170	P02754	SGSDSsample1-SGSDSsample3	-0.178464	0.0174537	0.255826	protein.linear.MS2	GSDS	1	-0.275007
171	P02754	SGSDSsample1-SGSDSsample4	-0.214447	0.00575831	0.12995	protein.linear.MS2	GSDS	1	-0.411426
172	P02754	SGSDSsample1-SGSDSsample5	-3.26058	8.76498e-19	1.37792e-15	protein.linear.MS2	GSDS	1	-3.32193
173	P02754	SGSDSsample1-SGSDSsample6	-3.45194	3.53876e-19	6.79945e-16	protein.linear.MS2	GSDS	1	-3.46074
174	P02754	SGSDSsample1-SGSDSsample7	-3.62387	1.63285e-19	3.71534e-16	protein.linear.MS2	GSDS	1	-3.59813
175	P02754	SGSDSsample1-SGSDSsample8	-3.77378	8.56434e-20	2.21144e-16	protein.linear.MS2	GSDS	1	-3.7366
176	P02754	SGSDSsample2-SGSDSsample3	-0.105807	0.135657	0.64366	protein.linear.MS2	GSDS	1	-0.137504
177	P02754	SGSDSsample2-SGSDSsample4	-0.14179	0.0513697	0.442437	protein.linear.MS2	GSDS	1	-0.273923
178	P02754	SGSDSsample2-SGSDSsample5	-3.18792	1.25406e-18	1.8695e-15	protein.linear.MS2	GSDS	1	-3.18442
179	P02754	SGSDSsample2-SGSDSsample6	-3.37929	4.9637e-19	8.41532e-16	protein.linear.MS2	GSDS	1	-3.32324
180	P02754	SGSDSsample2-SGSDSsample7	-3.55121	2.2539e-19	4.7532e-16	protein.linear.MS2	GSDS	1	-3.46062
181	P02754	SGSDSsample2-SGSDSsample8	-3.70112	1.16714e-19	2.72745e-16	protein.linear.MS2	GSDS	1	-3.5991
182	P02754	SGSDSsample3-SGSDSsample4	-0.0359831	0.600413	0.936964	protein.linear.MS2	GSDS	1	-0.136419
183	P02754	SGSDSsample3-SGSDSsample5	-3.08212	2.14405e-18	3.08972e-15	protein.linear.MS2	GSDS	1	-3.04692
184	P02754	SGSDSsample3-SGSDSsample6	-3.27348	8.23174e-19	1.31805e-15	protein.linear.MS2	GSDS	1	-3.18574
185	P02754	SGSDSsample3-SGSDSsample7	-3.44541	3.64708e-19	6.85525e-16	protein.linear.MS2	GSDS	1	-3.32312
186	P02754	SGSDSsample3-SGSDSsample8	-3.59531	1.85197e-19	4.10587e-16	protein.linear.MS2	GSDS	1	-3.4616
187	P02754	SGSDSsample4-SGSDSsample5	-3.04613	2.58373e-18	3.66229e-15	protein.linear.MS2	GSDS	1	-2.9105
188	P02754	SGSDSsample4-SGSDSsample6	-3.2375	9.81305e-19	1.51513e-15	protein.linear.MS2	GSDS	1	-3.04932
189	P02754	SGSDSsample4-SGSDSsample7	-3.40942	4.30998e-19	7.5619e-16	protein.linear.MS2	GSDS	1	-3.1867
190	P02754	SGSDSsample4-SGSDSsample8	-3.55933	2.17349e-19	4.69822e-16	protein.linear.MS2	GSDS	1	-3.32518
191	P02754	SGSDSsample5-SGSDSsample6	-0.191362	0.0117744	0.204111	protein.linear.MS2	GSDS	1	-0.138814
192	P02754	SGSDSsample5-SGSDSsample7	-0.36329	5.95032e-05	0.00465179	protein.linear.MS2	GSDS	1	-0.276199
193	P02754	SGSDSsample5-SGSDSsample8	-0.513196	1.03367e-06	0.000165818	protein.linear.MS2	GSDS	1	-0.414677
194	P02754	SGSDSsample6-SGSDSsample7	-0.171927	0.0212584	0.286376	protein.linear.MS2	GSDS	1	-0.137384
195	P02754	SGSDSsample6-SGSDSsample8	-0.321833	0.000204638	0.0119472	protein.linear.MS2	GSDS	1	-0.275862
196	P02754	SGSDSsample7-SGSDSsample8	-0.149906	0.0407108	0.395641	protein.linear.MS2	GSDS	1	-0.138478
197	P02789	SGSDSsample1-SGSDSsample2	0.606078	1.16992e-06	0.000184591	protein.linear.MS2	GSDS	1	0.666691
198	P02789	SGSDSsample1-SGSDSsample3	1.29356	2.60902e-11	1.19358e-08	protein.linear.MS2	GSDS	1	1.33333
199	P02789	SGSDSsample1-SGSDSsample4	1.92713	5.66133e-14	4.04547e-11	protein.linear.MS2	GSDS	1	2
200	P02789	SGSDSsample1-SGSDSsample5	5.73	1.82246e-21	6.85119e-18	protein.linear.MS2	GSDS	1	5.64386
201	P02789	SGSDSsample1-SGSDSsample6	6.5512	2.1499e-22	1.32778e-18	protein.linear.MS2	GSDS	1	6.31043
202	P02789	SGSDSsample1-SGSDSsample7	7.1732	5.05181e-23	3.9709e-19	protein.linear.MS2	GSDS	1	6.97483
203	P02789	SGSDSsample1-SGSDSsample8	7.73161	1.52562e-23	1.46568e-19	protein.linear.MS2	GSDS	1	7.64386
204	P02789	SGSDSsample2-SGSDSsample3	0.687484	2.27504e-07	4.58529e-05	protein.linear.MS2	GSDS	1	0.666644
205	P02789	SGSDSsample2-SGSDSsample4	1.32106	1.89757e-11	8.86872e-09	protein.linear.MS2	GSDS	1	1.33331
206	P02789	SGSDSsample2-SGSDSsample5	5.12392	1.08372e-20	3.34654e-17	protein.linear.MS2	GSDS	1	4.97717
207	P02789	SGSDSsample2-SGSDSsample6	5.94512	1.01226e-21	4.55735e-18	protein.linear.MS2	GSDS	1	5.64374
208	P02789	SGSDSsample2-SGSDSsample7	6.56712	2.06817e-22	1.32778e-18	protein.linear.MS2	GSDS	1	6.30814
209	P02789	SGSDSsample2-SGSDSsample8	7.12554	5.61935e-23	4.04893e-19	protein.linear.MS2	GSDS	1	6.97717
210	P02789	SGSDSsample3-SGSDSsample4	0.633572	6.63185e-07	0.000116063	protein.linear.MS2	GSDS	1	0.666666
211	P02789	SGSDSsample3-SGSDSsample5	4.43644	1.07578e-19	2.58377e-16	protein.linear.MS2	GSDS	1	4.31052
212	P02789	SGSDSsample3-SGSDSsample6	5.25764	7.18714e-21	2.47555e-17	protein.linear.MS2	GSDS	1	4.9771
213	P02789	SGSDSsample3-SGSDSsample7	5.87964	1.20792e-21	4.97342e-18	protein.linear.MS2	GSDS	1	5.6415
214	P02789	SGSDSsample3-SGSDSsample8	6.43805	2.83921e-22	1.6366e-18	protein.linear.MS2	GSDS	1	6.31052
215	P02789	SGSDSsample4-SGSDSsample5	3.80287	1.24832e-18	1.8695e-15	protein.linear.MS2	GSDS	1	3.64386
216	P02789	SGSDSsample4-SGSDSsample6	4.62406	5.56227e-20	1.50293e-16	protein.linear.MS2	GSDS	1	4.31043
217	P02789	SGSDSsample4-SGSDSsample7	5.24607	7.44405e-21	2.47555e-17	protein.linear.MS2	GSDS	1	4.97483
218	P02789	SGSDSsample4-SGSDSsample8	5.80448	1.48314e-21	5.829e-18	protein.linear.MS2	GSDS	1	5.64386
219	P02789	SGSDSsample5-SGSDSsample6	0.821198	2.00893e-08	5.24953e-06	protein.linear.MS2	GSDS	1	0.666576
220	P02789	SGSDSsample5-SGSDSsample7	1.4432	4.93792e-12	2.65188e-09	protein.linear.MS2	GSDS	1	1.33097
221	P02789	SGSDSsample5-SGSDSsample8	2.00161	3.13264e-14	2.29543e-11	protein.linear.MS2	GSDS	1	2
222	P02789	SGSDSsample6-SGSDSsample7	0.622003	8.40551e-07	0.000141121	protein.linear.MS2	GSDS	1	0.664397
223	P02789	SGSDSsample6-SGSDSsample8	1.18042	1.0338e-10	4.19654e-08	protein.linear.MS2	GSDS	1	1.33342
224	P02789	SGSDSsample7-SGSDSsample8	0.558414	3.24703e-06	0.000436627	protein.linear.MS2	GSDS	1	0.669027
225	P12799	SGSDSsample1-SGSDSsample2	0.591718	0.00813368	0.163134	protein.linear.MS2	GSDS	1	0.666691
226	P12799	SGSDSsample1-SGSDSsample3	1.32837	4.42388e-06	0.000565001	protein.linear.MS2	GSDS	1	1.33333
227	P12799	SGSDSsample1-SGSDSsample4	2.06827	1.28744e-08	3.5358e-06	protein.linear.MS2	GSDS	1	2
228	P12799	SGSDSsample1-SGSDSsample5	5.91402	1.55828e-15	1.24754e-12	protein.linear.MS2	GSDS	1	5.64386
229	P12799	SGSDSsample1-SGSDSsample6	6.61415	2.67029e-16	2.45621e-13	protein.linear.MS2	GSDS	1	6.31043
230	P12799	SGSDSsample1-SGSDSsample7	7.26888	6.00457e-17	6.48974e-14	protein.linear.MS2	GSDS	1	6.97483
231	P12799	SGSDSsample1-SGSDSsample8	8.57258	4.39335e-18	5.93541e-15	protein.linear.MS2	GSDS	1	7.64386
232	P12799	SGSDSsample2-SGSDSsample3	0.73665	0.00171256	0.0569298	protein.linear.MS2	GSDS	1	0.666644
233	P12799	SGSDSsample2-SGSDSsample4	1.47655	1.1935e-06	0.000187968	protein.linear.MS2	GSDS	1	1.33331
234	P12799	SGSDSsample2-SGSDSsample5	5.3223	8.16413e-15	6.30271e-12	protein.linear.MS2	GSDS	1	4.97717
235	P12799	SGSDSsample2-SGSDSsample6	6.02243	1.17068e-15	9.64014e-13	protein.linear.MS2	GSDS	1	5.64374
236	P12799	SGSDSsample2-SGSDSsample7	6.67717	2.29889e-16	2.13732e-13	protein.linear.MS2	GSDS	1	6.30814
237	P12799	SGSDSsample2-SGSDSsample8	7.98086	1.36648e-17	1.71234e-14	protein.linear.MS2	GSDS	1	6.97717
238	P12799	SGSDSsample3-SGSDSsample4	0.739905	0.00165354	0.0555821	protein.linear.MS2	GSDS	1	0.666666
239	P12799	SGSDSsample3-SGSDSsample5	4.58565	8.37524e-14	5.79326e-11	protein.linear.MS2	GSDS	1	4.31052
240	P12799	SGSDSsample3-SGSDSsample6	5.28578	9.09464e-15	6.95893e-12	protein.linear.MS2	GSDS	1	4.9771
241	P12799	SGSDSsample3-SGSDSsample7	5.94052	1.45238e-15	1.17363e-12	protein.linear.MS2	GSDS	1	5.6415
242	P12799	SGSDSsample3-SGSDSsample8	7.24421	6.3365e-17	6.76394e-14	protein.linear.MS2	GSDS	1	6.31052
243	P12799	SGSDSsample4-SGSDSsample5	3.84574	1.2784e-12	7.36904e-10	protein.linear.MS2	GSDS	1	3.64386
244	P12799	SGSDSsample4-SGSDSsample6	4.54587	9.59163e-14	6.47915e-11	protein.linear.MS2	GSDS	1	4.31043
245	P12799	SGSDSsample4-SGSDSsample7	5.20061	1.17309e-14	8.74393e-12	protein.linear.MS2	GSDS	1	4.97483
246	P12799	SGSDSsample4-SGSDSsample8	6.50431	3.47836e-16	3.16582e-13	protein.linear.MS2	GSDS	1	5.64386
247	P12799	SGSDSsample5-SGSDSsample6	0.700132	0.00253863	0.075768	protein.linear.MS2	GSDS	1	0.666576
248	P12799	SGSDSsample5-SGSDSsample7	1.35487	3.48005e-06	0.000461501	protein.linear.MS2	GSDS	1	1.33097
249	P12799	SGSDSsample5-SGSDSsample8	2.65856	3.40424e-10	1.30241e-07	protein.linear.MS2	GSDS	1	2
250	P12799	SGSDSsample6-SGSDSsample7	0.654737	0.00414013	0.105503	protein.linear.MS2	GSDS	1	0.664397
251	P12799	SGSDSsample6-SGSDSsample8	1.95843	2.76505e-08	6.83077e-06	protein.linear.MS2	GSDS	1	1.33342
252	P12799	SGSDSsample7-SGSDSsample8	1.3037	5.54369e-06	0.000679901	protein.linear.MS2	GSDS	1	0.669027
253	P61823	SGSDSsample1-SGSDSsample2	0.644289	0.0424279	0.404152	protein.linear.MS2	GSDS	1	0.666691
254	P61823	SGSDSsample1-SGSDSsample3	1.29765	0.000410626	0.0203814	protein.linear.MS2	GSDS	1	1.33333
255	P61823	SGSDSsample1-SGSDSsample4	2.09687	2.20314e-06	0.000321234	protein.linear.MS2	GSDS	1	2
256	P61823	SGSDSsample1-SGSDSsample5	5.18103	6.06836e-12	3.19936e-09	protein.linear.MS2	GSDS	1	5.64386
257	P61823	SGSDSsample1-SGSDSsample6	5.6141	1.77381e-12	1.00902e-09	protein.linear.MS2	GSDS	1	6.31043
258	P61823	SGSDSsample1-SGSDSsample7	6.77425	9.69597e-14	6.49886e-11	protein.linear.MS2	GSDS	1	6.97483
259	P61823	SGSDSsample1-SGSDSsample8	6.40369	2.32385e-13	1.47742e-10	protein.linear.MS2	GSDS	1	7.64386
260	P61823	SGSDSsample2-SGSDSsample3	0.653362	0.0399412	0.392711	protein.linear.MS2	GSDS	1	0.666644
261	P61823	SGSDSsample2-SGSDSsample4	1.45259	0.000138636	0.00882697	protein.linear.MS2	GSDS	1	1.33331
262	P61823	SGSDSsample2-SGSDSsample5	4.53674	4.54807e-11	1.98608e-08	protein.linear.MS2	GSDS	1	4.97717
263	P61823	SGSDSsample2-SGSDSsample6	4.96981	1.14425e-11	5.62141e-09	protein.linear.MS2	GSDS	1	5.64374
264	P61823	SGSDSsample2-SGSDSsample7	6.12996	4.57219e-13	2.8441e-10	protein.linear.MS2	GSDS	1	6.30814
265	P61823	SGSDSsample2-SGSDSsample8	5.7594	1.19717e-12	6.9471e-10	protein.linear.MS2	GSDS	1	6.97717
266	P61823	SGSDSsample3-SGSDSsample4	0.799223	0.01467	0.233252	protein.linear.MS2	GSDS	1	0.666666
267	P61823	SGSDSsample3-SGSDSsample5	3.88338	4.62037e-10	1.73694e-07	protein.linear.MS2	GSDS	1	4.31052
268	P61823	SGSDSsample3-SGSDSsample6	4.31645	9.6026e-11	3.95371e-08	protein.linear.MS2	GSDS	1	4.9771
269	P61823	SGSDSsample3-SGSDSsample7	5.4766	2.59594e-12	1.43882e-09	protein.linear.MS2	GSDS	1	5.6415
270	P61823	SGSDSsample3-SGSDSsample8	5.10604	7.58032e-12	3.87826e-09	protein.linear.MS2	GSDS	1	6.31052
271	P61823	SGSDSsample4-SGSDSsample5	3.08416	1.28814e-08	3.5358e-06	protein.linear.MS2	GSDS	1	3.64386
272	P61823	SGSDSsample4-SGSDSsample6	3.51723	1.96624e-09	6.51377e-07	protein.linear.MS2	GSDS	1	4.31043
273	P61823	SGSDSsample4-SGSDSsample7	4.67737	2.86962e-11	1.29494e-08	protein.linear.MS2	GSDS	1	4.97483
274	P61823	SGSDSsample4-SGSDSsample8	4.30681	9.92923e-11	4.06882e-08	protein.linear.MS2	GSDS	1	5.64386
275	P61823	SGSDSsample5-SGSDSsample6	0.43307	0.157722	0.675348	protein.linear.MS2	GSDS	1	0.666576
276	P61823	SGSDSsample5-SGSDSsample7	1.59322	5.31562e-05	0.00426354	protein.linear.MS2	GSDS	1	1.33097
277	P61823	SGSDSsample5-SGSDSsample8	1.22266	0.000700842	0.0306358	protein.linear.MS2	GSDS	1	2
278	P61823	SGSDSsample6-SGSDSsample7	1.16015	0.00109793	0.0421357	protein.linear.MS2	GSDS	1	0.664397
279	P61823	SGSDSsample6-SGSDSsample8	0.789586	0.0156967	0.241385	protein.linear.MS2	GSDS	1	1.33342
280	P61823	SGSDSsample7-SGSDSsample8	-0.370559	0.222861	0.752447	protein.linear.MS2	GSDS	1	0.669027
281	P80025	SGSDSsample1-SGSDSsample2	-0.217313	0.0617749	0.477002	protein.linear.MS2	GSDS	1	-0.137504
282	P80025	SGSDSsample1-SGSDSsample3	-0.259286	0.0291238	0.336358	protein.linear.MS2	GSDS	1	-0.275007
283	P80025	SGSDSsample1-SGSDSsample4	-0.305607	0.0122059	0.208612	protein.linear.MS2	GSDS	1	-0.411426
284	P80025	SGSDSsample1-SGSDSsample5	-3.52131	4.75257e-16	4.10926e-13	protein.linear.MS2	GSDS	1	-3.32193
285	P80025	SGSDSsample1-SGSDSsample6	-3.74607	1.78925e-16	1.70006e-13	protein.linear.MS2	GSDS	1	-3.46074
286	P80025	SGSDSsample1-SGSDSsample7	-3.78913	1.49358e-16	1.45102e-13	protein.linear.MS2	GSDS	1	-3.59813
287	P80025	SGSDSsample1-SGSDSsample8	-4.08812	4.49203e-17	4.95385e-14	protein.linear.MS2	GSDS	1	-3.7366
288	P80025	SGSDSsample2-SGSDSsample3	-0.0419731	0.703175	0.958883	protein.linear.MS2	GSDS	1	-0.137504
289	P80025	SGSDSsample2-SGSDSsample4	-0.0882944	0.426446	0.880913	protein.linear.MS2	GSDS	1	-0.273923
290	P80025	SGSDSsample2-SGSDSsample5	-3.304	1.29698e-15	1.05794e-12	protein.linear.MS2	GSDS	1	-3.18442
291	P80025	SGSDSsample2-SGSDSsample6	-3.52876	4.59677e-16	4.0147e-13	protein.linear.MS2	GSDS	1	-3.32324
292	P80025	SGSDSsample2-SGSDSsample7	-3.57182	3.7961e-16	3.38378e-13	protein.linear.MS2	GSDS	1	-3.46062
293	P80025	SGSDSsample2-SGSDSsample8	-3.87081	1.06611e-16	1.08447e-13	protein.linear.MS2	GSDS	1	-3.5991
294	P80025	SGSDSsample3-SGSDSsample4	-0.0463213	0.674266	0.953997	protein.linear.MS2	GSDS	1	-0.136419
295	P80025	SGSDSsample3-SGSDSsample5	-3.26203	1.58613e-15	1.2582e-12	protein.linear.MS2	GSDS	1	-3.04692
296	P80025	SGSDSsample3-SGSDSsample6	-3.48679	5.55165e-16	4.75266e-13	protein.linear.MS2	GSDS	1	-3.18574
297	P80025	SGSDSsample3-SGSDSsample7	-3.52985	4.57448e-16	4.0147e-13	protein.linear.MS2	GSDS	1	-3.32312
298	P80025	SGSDSsample3-SGSDSsample8	-3.82884	1.26668e-16	1.24457e-13	protein.linear.MS2	GSDS	1	-3.4616
299	P80025	SGSDSsample4-SGSDSsample5	-3.21571	1.98643e-15	1.56141e-12	protein.linear.MS2	GSDS	1	-2.9105
300	P80025	SGSDSsample4-SGSDSsample6	-3.44047	6.85495e-16	5.6991e-13	protein.linear.MS2	GSDS	1	-3.04932
301	P80025	SGSDSsample4-SGSDSsample7	-3.48353	5.63417e-16	4.77601e-13	protein.linear.MS2	GSDS	1	-3.1867
302	P80025	SGSDSsample4-SGSDSsample8	-3.78252	1.53541e-16	1.47509e-13	protein.linear.MS2	GSDS	1	-3.32518
303	P80025	SGSDSsample5-SGSDSsample6	-0.224761	0.0542315	0.452501	protein.linear.MS2	GSDS	1	-0.138814
304	P80025	SGSDSsample5-SGSDSsample7	-0.267821	0.0248764	0.311681	protein.linear.MS2	GSDS	1	-0.276199
305	P80025	SGSDSsample5-SGSDSsample8	-0.566812	8.11188e-05	0.00586443	protein.linear.MS2	GSDS	1	-0.414677
306	P80025	SGSDSsample6-SGSDSsample7	-0.0430607	0.695898	0.957574	protein.linear.MS2	GSDS	1	-0.137384
307	P80025	SGSDSsample6-SGSDSsample8	-0.342051	0.00604849	0.134372	protein.linear.MS2	GSDS	1	-0.275862
308	P80025	SGSDSsample7-SGSDSsample8	-0.29899	0.0138463	0.224997	protein.linear.MS2	GSDS	1	-0.138478
309	A0AVT1	SGSDSsample1-SGSDSsample2	0.359942	0.191394	0.717633	protein.linear.MS2	GSDS	0	0
310	A0AVT1	SGSDSsample1-SGSDSsample3	0.35617	0.195842	0.722925	protein.linear.MS2	GSDS	0	0
311	A0AVT1	SGSDSsample1-SGSDSsample4	0.781614	0.00917231	0.17577	protein.linear.MS2	GSDS	0	0
312	A0AVT1	SGSDSsample1-SGSDSsample5	0.294005	0.281619	0.800141	protein.linear.MS2	GSDS	0	0
313	A0AVT1	SGSDSsample1-SGSDSsample6	0.717467	0.0151634	0.237172	protein.linear.MS2	GSDS	0	0
314	A0AVT1	SGSDSsample1-SGSDSsample7	0.356563	0.195375	0.722507	protein.linear.MS2	GSDS	0	0
315	A0AVT1	SGSDSsample1-SGSDSsample8	0.584421	0.0416203	0.400188	protein.linear.MS2	GSDS	0	0
316	A0AVT1	SGSDSsample2-SGSDSsample3	-0.00377132	0.988773	0.998878	protein.linear.MS2	GSDS	0	0
317	A0AVT1	SGSDSsample2-SGSDSsample4	0.421672	0.129571	0.632632	protein.linear.MS2	GSDS	0	0
318	A0AVT1	SGSDSsample2-SGSDSsample5	-0.0659368	0.805844	0.975811	protein.linear.MS2	GSDS	0	0
319	A0AVT1	SGSDSsample2-SGSDSsample6	0.357525	0.194234	0.721086	protein.linear.MS2	GSDS	0	0
320	A0AVT1	SGSDSsample2-SGSDSsample7	-0.00337903	0.98994	0.999108	protein.linear.MS2	GSDS	0	0
321	A0AVT1	SGSDSsample2-SGSDSsample8	0.224479	0.407446	0.874606	protein.linear.MS2	GSDS	0	0
322	A0AVT1	SGSDSsample3-SGSDSsample4	0.425443	0.126416	0.626485	protein.linear.MS2	GSDS	0	0
323	A0AVT1	SGSDSsample3-SGSDSsample5	-0.0621655	0.816727	0.977441	protein.linear.MS2	GSDS	0	0
324	A0AVT1	SGSDSsample3-SGSDSsample6	0.361297	0.189816	0.71588	protein.linear.MS2	GSDS	0	0
325	A0AVT1	SGSDSsample3-SGSDSsample7	0.000392291	0.998832	0.999701	protein.linear.MS2	GSDS	0	0
326	A0AVT1	SGSDSsample3-SGSDSsample8	0.22825	0.399786	0.870603	protein.linear.MS2	GSDS	0	0
327	A0AVT1	SGSDSsample4-SGSDSsample5	-0.487609	0.0831671	0.536839	protein.linear.MS2	GSDS	0	0
328	A0AVT1	SGSDSsample4-SGSDSsample6	-0.0641468	0.811005	0.976863	protein.linear.MS2	GSDS	0	0
329	A0AVT1	SGSDSsample4-SGSDSsample7	-0.425051	0.126741	0.626917	protein.linear.MS2	GSDS	0	0
330	A0AVT1	SGSDSsample4-SGSDSsample8	-0.197193	0.465688	0.896656	protein.linear.MS2	GSDS	0	0
331	A0AVT1	SGSDSsample5-SGSDSsample6	0.423462	0.128065	0.629005	protein.linear.MS2	GSDS	0	0
332	A0AVT1	SGSDSsample5-SGSDSsample7	0.0625578	0.815593	0.977292	protein.linear.MS2	GSDS	0	0
333	A0AVT1	SGSDSsample5-SGSDSsample8	0.290416	0.287322	0.803941	protein.linear.MS2	GSDS	0	0
334	A0AVT1	SGSDSsample6-SGSDSsample7	-0.360904	0.190272	0.716332	protein.linear.MS2	GSDS	0	0
335	A0AVT1	SGSDSsample6-SGSDSsample8	-0.133046	0.620962	0.94219	protein.linear.MS2	GSDS	0	0
336	A0AVT1	SGSDSsample7-SGSDSsample8	0.227858	0.400578	0.871075	protein.linear.MS2	GSDS	0	0
337	A0FGR8	SGSDSsample1-SGSDSsample2	-0.151131	0.278123	0.79813	protein.linear.MS2	GSDS	0	0
338	A0FGR8	SGSDSsample1-SGSDSsample3	-0.252092	0.079496	0.529595	protein.linear.MS2	GSDS	0	0
339	A0FGR8	SGSDSsample1-SGSDSsample4	-0.207001	0.143647	0.65674	protein.linear.MS2	GSDS	0	0
340	A0FGR8	SGSDSsample1-SGSDSsample5	-0.2661	0.0655624	0.488268	protein.linear.MS2	GSDS	0	0
341	A0FGR8	SGSDSsample1-SGSDSsample6	-0.211967	0.134901	0.642127	protein.linear.MS2	GSDS	0	0
342	A0FGR8	SGSDSsample1-SGSDSsample7	-0.238891	0.0949794	0.565354	protein.linear.MS2	GSDS	0	0
343	A0FGR8	SGSDSsample1-SGSDSsample8	-0.134453	0.33275	0.835014	protein.linear.MS2	GSDS	0	0
344	A0FGR8	SGSDSsample2-SGSDSsample3	-0.10096	0.464135	0.895748	protein.linear.MS2	GSDS	0	0
345	A0FGR8	SGSDSsample2-SGSDSsample4	-0.0558696	0.683624	0.955541	protein.linear.MS2	GSDS	0	0
346	A0FGR8	SGSDSsample2-SGSDSsample5	-0.114968	0.405671	0.873748	protein.linear.MS2	GSDS	0	0
347	A0FGR8	SGSDSsample2-SGSDSsample6	-0.060836	0.657382	0.950706	protein.linear.MS2	GSDS	0	0
348	A0FGR8	SGSDSsample2-SGSDSsample7	-0.0877595	0.523693	0.91578	protein.linear.MS2	GSDS	0	0
349	A0FGR8	SGSDSsample2-SGSDSsample8	0.0166782	0.902939	0.990205	protein.linear.MS2	GSDS	0	0
350	A0FGR8	SGSDSsample3-SGSDSsample4	0.0450909	0.742	0.96748	protein.linear.MS2	GSDS	0	0
351	A0FGR8	SGSDSsample3-SGSDSsample5	-0.0140081	0.918413	0.991789	protein.linear.MS2	GSDS	0	0
352	A0FGR8	SGSDSsample3-SGSDSsample6	0.0401245	0.769482	0.971719	protein.linear.MS2	GSDS	0	0
353	A0FGR8	SGSDSsample3-SGSDSsample7	0.0132009	0.923098	0.992137	protein.linear.MS2	GSDS	0	0
354	A0FGR8	SGSDSsample3-SGSDSsample8	0.117639	0.395096	0.868541	protein.linear.MS2	GSDS	0	0
355	A0FGR8	SGSDSsample4-SGSDSsample5	-0.0590989	0.66651	0.952408	protein.linear.MS2	GSDS	0	0
356	A0FGR8	SGSDSsample4-SGSDSsample6	-0.00496641	0.971026	0.996961	protein.linear.MS2	GSDS	0	0
357	A0FGR8	SGSDSsample4-SGSDSsample7	-0.03189	0.815739	0.977342	protein.linear.MS2	GSDS	0	0
358	A0FGR8	SGSDSsample4-SGSDSsample8	0.0725478	0.597348	0.935983	protein.linear.MS2	GSDS	0	0
359	A0FGR8	SGSDSsample5-SGSDSsample6	0.0541325	0.692904	0.957003	protein.linear.MS2	GSDS	0	0
360	A0FGR8	SGSDSsample5-SGSDSsample7	0.0272089	0.842364	0.981777	protein.linear.MS2	GSDS	0	0
361	A0FGR8	SGSDSsample5-SGSDSsample8	0.131647	0.342645	0.840442	protein.linear.MS2	GSDS	0	0
362	A0FGR8	SGSDSsample6-SGSDSsample7	-0.0269236	0.843994	0.982026	protein.linear.MS2	GSDS	0	0
363	A0FGR8	SGSDSsample6-SGSDSsample8	0.0775142	0.572738	0.929835	protein.linear.MS2	GSDS	0	0
364	A0FGR8	SGSDSsample7-SGSDSsample8	0.104438	0.449159	0.889613	protein.linear.MS2	GSDS	0	0
365	A0MZ66	SGSDSsample1-SGSDSsample2	-0.128234	0.442679	0.887337	protein.linear.MS2	GSDS	0	0
366	A0MZ66	SGSDSsample1-SGSDSsample3	0.0667679	0.687339	0.955876	protein.linear.MS2	GSDS	0	0
367	A0MZ66	SGSDSsample1-SGSDSsample4	-0.0115555	0.944328	0.99392	protein.linear.MS2	GSDS	0	0
368	A0MZ66	SGSDSsample1-SGSDSsample5	-0.237298	0.164545	0.684207	protein.linear.MS2	GSDS	0	0
369	A0MZ66	SGSDSsample1-SGSDSsample6	-0.163292	0.331073	0.833706	protein.linear.MS2	GSDS	0	0
370	A0MZ66	SGSDSsample1-SGSDSsample7	-0.201459	0.234047	0.76351	protein.linear.MS2	GSDS	0	0
371	A0MZ66	SGSDSsample1-SGSDSsample8	-0.287068	0.097122	0.56831	protein.linear.MS2	GSDS	0	0
372	A0MZ66	SGSDSsample2-SGSDSsample3	0.195002	0.248722	0.775217	protein.linear.MS2	GSDS	0	0
373	A0MZ66	SGSDSsample2-SGSDSsample4	0.116678	0.484161	0.902629	protein.linear.MS2	GSDS	0	0
374	A0MZ66	SGSDSsample2-SGSDSsample5	-0.109064	0.512716	0.912438	protein.linear.MS2	GSDS	0	0
375	A0MZ66	SGSDSsample2-SGSDSsample6	-0.0350578	0.832324	0.979911	protein.linear.MS2	GSDS	0	0
376	A0MZ66	SGSDSsample2-SGSDSsample7	-0.0732253	0.659096	0.950861	protein.linear.MS2	GSDS	0	0
377	A0MZ66	SGSDSsample2-SGSDSsample8	-0.158835	0.344055	0.841395	protein.linear.MS2	GSDS	0	0
378	A0MZ66	SGSDSsample3-SGSDSsample4	-0.0783235	0.637166	0.946076	protein.linear.MS2	GSDS	0	0
379	A0MZ66	SGSDSsample3-SGSDSsample5	-0.304066	0.0803988	0.531644	protein.linear.MS2	GSDS	0	0
380	A0MZ66	SGSDSsample3-SGSDSsample6	-0.230059	0.177028	0.701154	protein.linear.MS2	GSDS	0	0
381	A0MZ66	SGSDSsample3-SGSDSsample7	-0.268227	0.119146	0.613388	protein.linear.MS2	GSDS	0	0
382	A0MZ66	SGSDSsample3-SGSDSsample8	-0.353836	0.0452246	0.417296	protein.linear.MS2	GSDS	0	0
383	A0MZ66	SGSDSsample4-SGSDSsample5	-0.225743	0.184833	0.71	protein.linear.MS2	GSDS	0	0
384	A0MZ66	SGSDSsample4-SGSDSsample6	-0.151736	0.365459	0.853463	protein.linear.MS2	GSDS	0	0
385	A0MZ66	SGSDSsample4-SGSDSsample7	-0.189903	0.260798	0.784957	protein.linear.MS2	GSDS	0	0
386	A0MZ66	SGSDSsample4-SGSDSsample8	-0.275513	0.110165	0.596112	protein.linear.MS2	GSDS	0	0
387	A0MZ66	SGSDSsample5-SGSDSsample6	0.0740067	0.655713	0.950375	protein.linear.MS2	GSDS	0	0
388	A0MZ66	SGSDSsample5-SGSDSsample7	0.0358392	0.82865	0.979687	protein.linear.MS2	GSDS	0	0
389	A0MZ66	SGSDSsample5-SGSDSsample8	-0.0497703	0.763906	0.971135	protein.linear.MS2	GSDS	0	0
390	A0MZ66	SGSDSsample6-SGSDSsample7	-0.0381675	0.817726	0.97767	protein.linear.MS2	GSDS	0	0
391	A0MZ66	SGSDSsample6-SGSDSsample8	-0.123777	0.458408	0.892946	protein.linear.MS2	GSDS	0	0
392	A0MZ66	SGSDSsample7-SGSDSsample8	-0.0856095	0.606423	0.938672	protein.linear.MS2	GSDS	0	0
393	A1L0T0	SGSDSsample1-SGSDSsample2	-0.0313549	0.594727	0.935676	protein.linear.MS2	GSDS	0	0
394	A1L0T0	SGSDSsample1-SGSDSsample3	-0.0271402	0.644792	0.947529	protein.linear.MS2	GSDS	0	0
395	A1L0T0	SGSDSsample1-SGSDSsample4	-0.0447088	0.450205	0.890151	protein.linear.MS2	GSDS	0	0
396	A1L0T0	SGSDSsample1-SGSDSsample5	0.0735013	0.221381	0.750674	protein.linear.MS2	GSDS	0	0
397	A1L0T0	SGSDSsample1-SGSDSsample6	0.00520742	0.929284	0.992481	protein.linear.MS2	GSDS	0	0
398	A1L0T0	SGSDSsample1-SGSDSsample7	0.00737668	0.899971	0.989903	protein.linear.MS2	GSDS	0	0
399	A1L0T0	SGSDSsample1-SGSDSsample8	0.0138829	0.813113	0.977037	protein.linear.MS2	GSDS	0	0
400	A1L0T0	SGSDSsample2-SGSDSsample3	0.0042147	0.942737	0.993895	protein.linear.MS2	GSDS	0	0
401	A1L0T0	SGSDSsample2-SGSDSsample4	-0.0133539	0.820098	0.978018	protein.linear.MS2	GSDS	0	0
402	A1L0T0	SGSDSsample2-SGSDSsample5	0.104856	0.088263	0.549887	protein.linear.MS2	GSDS	0	0
403	A1L0T0	SGSDSsample2-SGSDSsample6	0.0365623	0.535686	0.919098	protein.linear.MS2	GSDS	0	0
404	A1L0T0	SGSDSsample2-SGSDSsample7	0.0387316	0.512077	0.912253	protein.linear.MS2	GSDS	0	0
405	A1L0T0	SGSDSsample2-SGSDSsample8	0.0452378	0.44496	0.888203	protein.linear.MS2	GSDS	0	0
406	A1L0T0	SGSDSsample3-SGSDSsample4	-0.0175686	0.764929	0.971159	protein.linear.MS2	GSDS	0	0
407	A1L0T0	SGSDSsample3-SGSDSsample5	0.100641	0.100631	0.575478	protein.linear.MS2	GSDS	0	0
408	A1L0T0	SGSDSsample3-SGSDSsample6	0.0323476	0.583223	0.933137	protein.linear.MS2	GSDS	0	0
409	A1L0T0	SGSDSsample3-SGSDSsample7	0.0345169	0.558488	0.926141	protein.linear.MS2	GSDS	0	0
410	A1L0T0	SGSDSsample3-SGSDSsample8	0.0410231	0.487796	0.904477	protein.linear.MS2	GSDS	0	0
411	A1L0T0	SGSDSsample4-SGSDSsample5	0.11821	0.0575014	0.464006	protein.linear.MS2	GSDS	0	0
412	A1L0T0	SGSDSsample4-SGSDSsample6	0.0499162	0.400262	0.870878	protein.linear.MS2	GSDS	0	0
413	A1L0T0	SGSDSsample4-SGSDSsample7	0.0520855	0.380574	0.860948	protein.linear.MS2	GSDS	0	0
414	A1L0T0	SGSDSsample4-SGSDSsample8	0.0585917	0.325502	0.830073	protein.linear.MS2	GSDS	0	0
415	A1L0T0	SGSDSsample5-SGSDSsample6	-0.0682939	0.254345	0.779957	protein.linear.MS2	GSDS	0	0
416	A1L0T0	SGSDSsample5-SGSDSsample7	-0.0661246	0.269136	0.791069	protein.linear.MS2	GSDS	0	0
417	A1L0T0	SGSDSsample5-SGSDSsample8	-0.0596184	0.317355	0.82424	protein.linear.MS2	GSDS	0	0
418	A1L0T0	SGSDSsample6-SGSDSsample7	0.00216927	0.970507	0.996893	protein.linear.MS2	GSDS	0	0
419	A1L0T0	SGSDSsample6-SGSDSsample8	0.00867547	0.882489	0.987704	protein.linear.MS2	GSDS	0	0
420	A1L0T0	SGSDSsample7-SGSDSsample8	0.0065062	0.911718	0.991174	protein.linear.MS2	GSDS	0	0
421	A3KMH1	SGSDSsample1-SGSDSsample2	-0.0592229	0.813397	0.977047	protein.linear.MS2	GSDS	0	0
422	A3KMH1	SGSDSsample1-SGSDSsample3	-0.246072	0.333556	0.835231	protein.linear.MS2	GSDS	0	0
423	A3KMH1	SGSDSsample1-SGSDSsample4	-0.101781	0.685502	0.955756	protein.linear.MS2	GSDS	0	0
424	A3KMH1	SGSDSsample1-SGSDSsample5	-0.134605	0.592981	0.935163	protein.linear.MS2	GSDS	0	0
425	A3KMH1	SGSDSsample1-SGSDSsample6	0.46454	0.0781046	0.525866	protein.linear.MS2	GSDS	0	0
426	A3KMH1	SGSDSsample1-SGSDSsample7	0.321969	0.21047	0.74045	protein.linear.MS2	GSDS	0	0
427	A3KMH1	SGSDSsample1-SGSDSsample8	0.447835	0.0883689	0.550287	protein.linear.MS2	GSDS	0	0
428	A3KMH1	SGSDSsample2-SGSDSsample3	-0.186849	0.459979	0.893708	protein.linear.MS2	GSDS	0	0
429	A3KMH1	SGSDSsample2-SGSDSsample4	-0.0425581	0.865247	0.985441	protein.linear.MS2	GSDS	0	0
430	A3KMH1	SGSDSsample2-SGSDSsample5	-0.0753822	0.763958	0.971135	protein.linear.MS2	GSDS	0	0
431	A3KMH1	SGSDSsample2-SGSDSsample6	0.523763	0.0497685	0.436163	protein.linear.MS2	GSDS	0	0
432	A3KMH1	SGSDSsample2-SGSDSsample7	0.381192	0.141986	0.654098	protein.linear.MS2	GSDS	0	0
433	A3KMH1	SGSDSsample2-SGSDSsample8	0.507058	0.0566232	0.460877	protein.linear.MS2	GSDS	0	0
434	A3KMH1	SGSDSsample3-SGSDSsample4	0.144291	0.566918	0.928763	protein.linear.MS2	GSDS	0	0
435	A3KMH1	SGSDSsample3-SGSDSsample5	0.111467	0.657567	0.950746	protein.linear.MS2	GSDS	0	0
436	A3KMH1	SGSDSsample3-SGSDSsample6	0.710613	0.0108956	0.194684	protein.linear.MS2	GSDS	0	0
437	A3KMH1	SGSDSsample3-SGSDSsample7	0.568041	0.0351249	0.367988	protein.linear.MS2	GSDS	0	0
438	A3KMH1	SGSDSsample3-SGSDSsample8	0.693907	0.0125334	0.211817	protein.linear.MS2	GSDS	0	0
439	A3KMH1	SGSDSsample4-SGSDSsample5	-0.0328241	0.895847	0.989372	protein.linear.MS2	GSDS	0	0
440	A3KMH1	SGSDSsample4-SGSDSsample6	0.566321	0.0356093	0.370865	protein.linear.MS2	GSDS	0	0
441	A3KMH1	SGSDSsample4-SGSDSsample7	0.42375	0.105259	0.585758	protein.linear.MS2	GSDS	0	0
442	A3KMH1	SGSDSsample4-SGSDSsample8	0.549616	0.0406498	0.395346	protein.linear.MS2	GSDS	0	0
443	A3KMH1	SGSDSsample5-SGSDSsample6	0.599145	0.0273614	0.327274	protein.linear.MS2	GSDS	0	0
444	A3KMH1	SGSDSsample5-SGSDSsample7	0.456574	0.0828594	0.536134	protein.linear.MS2	GSDS	0	0
445	A3KMH1	SGSDSsample5-SGSDSsample8	0.58244	0.0313041	0.347887	protein.linear.MS2	GSDS	0	0
446	A3KMH1	SGSDSsample6-SGSDSsample7	-0.142572	0.571501	0.929344	protein.linear.MS2	GSDS	0	0
447	A3KMH1	SGSDSsample6-SGSDSsample8	-0.0167051	0.946871	0.994416	protein.linear.MS2	GSDS	0	0
448	A3KMH1	SGSDSsample7-SGSDSsample8	0.125867	0.617	0.941191	protein.linear.MS2	GSDS	0	0
449	A5YKK6	SGSDSsample1-SGSDSsample2	-0.0894158	0.420978	0.87939	protein.linear.MS2	GSDS	0	0
450	A5YKK6	SGSDSsample1-SGSDSsample3	-0.0529409	0.63146	0.944377	protein.linear.MS2	GSDS	0	0
451	A5YKK6	SGSDSsample1-SGSDSsample4	-0.0886909	0.424677	0.880618	protein.linear.MS2	GSDS	0	0
452	A5YKK6	SGSDSsample1-SGSDSsample5	0.0425148	0.699712	0.958221	protein.linear.MS2	GSDS	0	0
453	A5YKK6	SGSDSsample1-SGSDSsample6	0.00350342	0.974584	0.99763	protein.linear.MS2	GSDS	0	0
454	A5YKK6	SGSDSsample1-SGSDSsample7	0.0429105	0.697067	0.957841	protein.linear.MS2	GSDS	0	0
455	A5YKK6	SGSDSsample1-SGSDSsample8	-0.113191	0.3113	0.820603	protein.linear.MS2	GSDS	0	0
456	A5YKK6	SGSDSsample2-SGSDSsample3	0.0364749	0.740552	0.967387	protein.linear.MS2	GSDS	0	0
457	A5YKK6	SGSDSsample2-SGSDSsample4	0.000724886	0.99474	0.999406	protein.linear.MS2	GSDS	0	0
458	A5YKK6	SGSDSsample2-SGSDSsample5	0.131931	0.240635	0.769321	protein.linear.MS2	GSDS	0	0
459	A5YKK6	SGSDSsample2-SGSDSsample6	0.0929192	0.403396	0.872356	protein.linear.MS2	GSDS	0	0
460	A5YKK6	SGSDSsample2-SGSDSsample7	0.132326	0.239288	0.768267	protein.linear.MS2	GSDS	0	0
461	A5YKK6	SGSDSsample2-SGSDSsample8	-0.0237755	0.828945	0.979723	protein.linear.MS2	GSDS	0	0
462	A5YKK6	SGSDSsample3-SGSDSsample4	-0.0357501	0.745511	0.96817	protein.linear.MS2	GSDS	0	0
463	A5YKK6	SGSDSsample3-SGSDSsample5	0.0954556	0.390971	0.865949	protein.linear.MS2	GSDS	0	0
464	A5YKK6	SGSDSsample3-SGSDSsample6	0.0564443	0.60924	0.939132	protein.linear.MS2	GSDS	0	0
465	A5YKK6	SGSDSsample3-SGSDSsample7	0.0958514	0.389056	0.865116	protein.linear.MS2	GSDS	0	0
466	A5YKK6	SGSDSsample3-SGSDSsample8	-0.0602505	0.585539	0.933527	protein.linear.MS2	GSDS	0	0
467	A5YKK6	SGSDSsample4-SGSDSsample5	0.131206	0.243118	0.770897	protein.linear.MS2	GSDS	0	0
468	A5YKK6	SGSDSsample4-SGSDSsample6	0.0921943	0.406994	0.874206	protein.linear.MS2	GSDS	0	0
469	A5YKK6	SGSDSsample4-SGSDSsample7	0.131601	0.24176	0.769588	protein.linear.MS2	GSDS	0	0
470	A5YKK6	SGSDSsample4-SGSDSsample8	-0.0245004	0.823822	0.979014	protein.linear.MS2	GSDS	0	0
471	A5YKK6	SGSDSsample5-SGSDSsample6	-0.0390113	0.723295	0.963046	protein.linear.MS2	GSDS	0	0
472	A5YKK6	SGSDSsample5-SGSDSsample7	0.000395791	0.997128	0.999406	protein.linear.MS2	GSDS	0	0
473	A5YKK6	SGSDSsample5-SGSDSsample8	-0.155706	0.169626	0.691536	protein.linear.MS2	GSDS	0	0
474	A5YKK6	SGSDSsample6-SGSDSsample7	0.0394071	0.720616	0.962602	protein.linear.MS2	GSDS	0	0
475	A5YKK6	SGSDSsample6-SGSDSsample8	-0.116695	0.297049	0.810789	protein.linear.MS2	GSDS	0	0
476	A5YKK6	SGSDSsample7-SGSDSsample8	-0.156102	0.168607	0.690035	protein.linear.MS2	GSDS	0	0
477	A6NCE7;Q9GZQ8	SGSDSsample1-SGSDSsample2	0.0293095	0.848493	0.982553	protein.linear.MS2	GSDS	0	0
478	A6NCE7;Q9GZQ8	SGSDSsample1-SGSDSsample3	-0.167119	0.284626	0.802285	protein.linear.MS2	GSDS	0	0
479	A6NCE7;Q9GZQ8	SGSDSsample1-SGSDSsample4	-0.121499	0.432691	0.88349	protein.linear.MS2	GSDS	0	0
480	A6NCE7;Q9GZQ8	SGSDSsample1-SGSDSsample5	0.107222	0.487746	0.904477	protein.linear.MS2	GSDS	0	0
481	A6NCE7;Q9GZQ8	SGSDSsample1-SGSDSsample6	0.0432591	0.778119	0.972859	protein.linear.MS2	GSDS	0	0
482	A6NCE7;Q9GZQ8	SGSDSsample1-SGSDSsample7	0.121896	0.431219	0.882806	protein.linear.MS2	GSDS	0	0
483	A6NCE7;Q9GZQ8	SGSDSsample1-SGSDSsample8	0.650313	0.000541543	0.0252421	protein.linear.MS2	GSDS	0	0
484	A6NCE7;Q9GZQ8	SGSDSsample2-SGSDSsample3	-0.196428	0.211603	0.741691	protein.linear.MS2	GSDS	0	0
485	A6NCE7;Q9GZQ8	SGSDSsample2-SGSDSsample4	-0.150809	0.332648	0.834925	protein.linear.MS2	GSDS	0	0
486	A6NCE7;Q9GZQ8	SGSDSsample2-SGSDSsample5	0.0779126	0.61282	0.940188	protein.linear.MS2	GSDS	0	0
487	A6NCE7;Q9GZQ8	SGSDSsample2-SGSDSsample6	0.0139496	0.92752	0.992352	protein.linear.MS2	GSDS	0	0
488	A6NCE7;Q9GZQ8	SGSDSsample2-SGSDSsample7	0.0925866	0.548271	0.923749	protein.linear.MS2	GSDS	0	0
489	A6NCE7;Q9GZQ8	SGSDSsample2-SGSDSsample8	0.621004	0.000812609	0.0342557	protein.linear.MS2	GSDS	0	0
490	A6NCE7;Q9GZQ8	SGSDSsample3-SGSDSsample4	0.0456194	0.766388	0.971188	protein.linear.MS2	GSDS	0	0
491	A6NCE7;Q9GZQ8	SGSDSsample3-SGSDSsample5	0.274341	0.0879355	0.549349	protein.linear.MS2	GSDS	0	0
492	A6NCE7;Q9GZQ8	SGSDSsample3-SGSDSsample6	0.210378	0.182481	0.706931	protein.linear.MS2	GSDS	0	0
493	A6NCE7;Q9GZQ8	SGSDSsample3-SGSDSsample7	0.289015	0.0736012	0.513794	protein.linear.MS2	GSDS	0	0
494	A6NCE7;Q9GZQ8	SGSDSsample3-SGSDSsample8	0.817432	5.72359e-05	0.00451537	protein.linear.MS2	GSDS	0	0
495	A6NCE7;Q9GZQ8	SGSDSsample4-SGSDSsample5	0.228721	0.149235	0.664581	protein.linear.MS2	GSDS	0	0
496	A6NCE7;Q9GZQ8	SGSDSsample4-SGSDSsample6	0.164758	0.291241	0.8067	protein.linear.MS2	GSDS	0	0
497	A6NCE7;Q9GZQ8	SGSDSsample4-SGSDSsample7	0.243395	0.126428	0.626485	protein.linear.MS2	GSDS	0	0
498	A6NCE7;Q9GZQ8	SGSDSsample4-SGSDSsample8	0.771813	0.000104297	0.00714007	protein.linear.MS2	GSDS	0	0
499	A6NCE7;Q9GZQ8	SGSDSsample5-SGSDSsample6	-0.063963	0.677408	0.954544	protein.linear.MS2	GSDS	0	0
500	A6NCE7;Q9GZQ8	SGSDSsample5-SGSDSsample7	0.014674	0.923768	0.992264	protein.linear.MS2	GSDS	0	0
501	A6NCE7;Q9GZQ8	SGSDSsample5-SGSDSsample8	0.543091	0.00241081	0.0729605	protein.linear.MS2	GSDS	0	0
502	A6NCE7;Q9GZQ8	SGSDSsample6-SGSDSsample7	0.078637	0.609549	0.939141	protein.linear.MS2	GSDS	0	0
503	A6NCE7;Q9GZQ8	SGSDSsample6-SGSDSsample8	0.607054	0.000986546	0.0391335	protein.linear.MS2	GSDS	0	0
504	A6NCE7;Q9GZQ8	SGSDSsample7-SGSDSsample8	0.528417	0.00296036	0.0843654	protein.linear.MS2	GSDS	0	0
505	A6NDG6	SGSDSsample1-SGSDSsample2	0.0223105	0.842227	0.981737	protein.linear.MS2	GSDS	0	0
506	A6NDG6	SGSDSsample1-SGSDSsample3	0.0270501	0.809354	0.976463	protein.linear.MS2	GSDS	0	0
507	A6NDG6	SGSDSsample1-SGSDSsample4	0.0406498	0.717254	0.962319	protein.linear.MS2	GSDS	0	0
508	A6NDG6	SGSDSsample1-SGSDSsample5	0.00476062	0.966101	0.996597	protein.linear.MS2	GSDS	0	0
509	A6NDG6	SGSDSsample1-SGSDSsample6	0.0297501	0.790787	0.974351	protein.linear.MS2	GSDS	0	0
510	A6NDG6	SGSDSsample1-SGSDSsample7	-0.0456058	0.684698	0.955628	protein.linear.MS2	GSDS	0	0
511	A6NDG6	SGSDSsample1-SGSDSsample8	-0.0656244	0.56012	0.926754	protein.linear.MS2	GSDS	0	0
512	A6NDG6	SGSDSsample2-SGSDSsample3	0.00473962	0.966251	0.996597	protein.linear.MS2	GSDS	0	0
513	A6NDG6	SGSDSsample2-SGSDSsample4	0.0183394	0.870006	0.986301	protein.linear.MS2	GSDS	0	0
514	A6NDG6	SGSDSsample2-SGSDSsample5	-0.0175499	0.875551	0.98672	protein.linear.MS2	GSDS	0	0
515	A6NDG6	SGSDSsample2-SGSDSsample6	0.0074396	0.947051	0.994435	protein.linear.MS2	GSDS	0	0
516	A6NDG6	SGSDSsample2-SGSDSsample7	-0.0679162	0.546655	0.923289	protein.linear.MS2	GSDS	0	0
517	A6NDG6	SGSDSsample2-SGSDSsample8	-0.0879349	0.436906	0.885039	protein.linear.MS2	GSDS	0	0
518	A6NDG6	SGSDSsample3-SGSDSsample4	0.0135997	0.90339	0.990205	protein.linear.MS2	GSDS	0	0
519	A6NDG6	SGSDSsample3-SGSDSsample5	-0.0222895	0.842373	0.981777	protein.linear.MS2	GSDS	0	0
520	A6NDG6	SGSDSsample3-SGSDSsample6	0.00269998	0.98077	0.998376	protein.linear.MS2	GSDS	0	0
521	A6NDG6	SGSDSsample3-SGSDSsample7	-0.0726559	0.519375	0.914633	protein.linear.MS2	GSDS	0	0
522	A6NDG6	SGSDSsample3-SGSDSsample8	-0.0926745	0.413092	0.876461	protein.linear.MS2	GSDS	0	0
523	A6NDG6	SGSDSsample4-SGSDSsample5	-0.0358892	0.749068	0.968786	protein.linear.MS2	GSDS	0	0
524	A6NDG6	SGSDSsample4-SGSDSsample6	-0.0108998	0.922495	0.992126	protein.linear.MS2	GSDS	0	0
525	A6NDG6	SGSDSsample4-SGSDSsample7	-0.0862556	0.445549	0.88842	protein.linear.MS2	GSDS	0	0
526	A6NDG6	SGSDSsample4-SGSDSsample8	-0.106274	0.349549	0.843829	protein.linear.MS2	GSDS	0	0
527	A6NDG6	SGSDSsample5-SGSDSsample6	0.0249895	0.823605	0.978993	protein.linear.MS2	GSDS	0	0
528	A6NDG6	SGSDSsample5-SGSDSsample7	-0.0503664	0.654017	0.949882	protein.linear.MS2	GSDS	0	0
529	A6NDG6	SGSDSsample5-SGSDSsample8	-0.0703851	0.532348	0.918128	protein.linear.MS2	GSDS	0	0
530	A6NDG6	SGSDSsample6-SGSDSsample7	-0.0753558	0.504185	0.909836	protein.linear.MS2	GSDS	0	0
531	A6NDG6	SGSDSsample6-SGSDSsample8	-0.0953745	0.399909	0.870603	protein.linear.MS2	GSDS	0	0
532	A6NDG6	SGSDSsample7-SGSDSsample8	-0.0200187	0.858235	0.984039	protein.linear.MS2	GSDS	0	0
533	A6NDU8	SGSDSsample1-SGSDSsample2	0.0568039	0.59735	0.935983	protein.linear.MS2	GSDS	0	0
534	A6NDU8	SGSDSsample1-SGSDSsample3	-0.0585463	0.586258	0.933712	protein.linear.MS2	GSDS	0	0
535	A6NDU8	SGSDSsample1-SGSDSsample4	-0.0824108	0.445698	0.888478	protein.linear.MS2	GSDS	0	0
536	A6NDU8	SGSDSsample1-SGSDSsample5	-0.0335407	0.754431	0.969796	protein.linear.MS2	GSDS	0	0
537	A6NDU8	SGSDSsample1-SGSDSsample6	0.00861047	0.935904	0.993555	protein.linear.MS2	GSDS	0	0
538	A6NDU8	SGSDSsample1-SGSDSsample7	0.0848667	0.432514	0.88349	protein.linear.MS2	GSDS	0	0
539	A6NDU8	SGSDSsample1-SGSDSsample8	0.13118	0.231204	0.760436	protein.linear.MS2	GSDS	0	0
540	A6NDU8	SGSDSsample2-SGSDSsample3	-0.11535	0.28998	0.806156	protein.linear.MS2	GSDS	0	0
541	A6NDU8	SGSDSsample2-SGSDSsample4	-0.139215	0.205141	0.734357	protein.linear.MS2	GSDS	0	0
542	A6NDU8	SGSDSsample2-SGSDSsample5	-0.0903446	0.404012	0.87269	protein.linear.MS2	GSDS	0	0
543	A6NDU8	SGSDSsample2-SGSDSsample6	-0.0481934	0.653643	0.949763	protein.linear.MS2	GSDS	0	0
544	A6NDU8	SGSDSsample2-SGSDSsample7	0.0280629	0.793446	0.974796	protein.linear.MS2	GSDS	0	0
545	A6NDU8	SGSDSsample2-SGSDSsample8	0.0743761	0.490549	0.905402	protein.linear.MS2	GSDS	0	0
546	A6NDU8	SGSDSsample3-SGSDSsample4	-0.0238645	0.823743	0.979014	protein.linear.MS2	GSDS	0	0
547	A6NDU8	SGSDSsample3-SGSDSsample5	0.0250055	0.815478	0.977249	protein.linear.MS2	GSDS	0	0
548	A6NDU8	SGSDSsample3-SGSDSsample6	0.0671567	0.533031	0.918365	protein.linear.MS2	GSDS	0	0
549	A6NDU8	SGSDSsample3-SGSDSsample7	0.143413	0.192482	0.719063	protein.linear.MS2	GSDS	0	0
550	A6NDU8	SGSDSsample3-SGSDSsample8	0.189726	0.090733	0.555651	protein.linear.MS2	GSDS	0	0
551	A6NDU8	SGSDSsample4-SGSDSsample5	0.0488701	0.649134	0.948314	protein.linear.MS2	GSDS	0	0
552	A6NDU8	SGSDSsample4-SGSDSsample6	0.0910213	0.400579	0.871075	protein.linear.MS2	GSDS	0	0
553	A6NDU8	SGSDSsample4-SGSDSsample7	0.167278	0.132058	0.636826	protein.linear.MS2	GSDS	0	0
554	A6NDU8	SGSDSsample4-SGSDSsample8	0.213591	0.0597198	0.470603	protein.linear.MS2	GSDS	0	0
555	A6NDU8	SGSDSsample5-SGSDSsample6	0.0421512	0.694506	0.957237	protein.linear.MS2	GSDS	0	0
556	A6NDU8	SGSDSsample5-SGSDSsample7	0.118407	0.277836	0.79795	protein.linear.MS2	GSDS	0	0
557	A6NDU8	SGSDSsample5-SGSDSsample8	0.164721	0.137656	0.647145	protein.linear.MS2	GSDS	0	0
558	A6NDU8	SGSDSsample6-SGSDSsample7	0.0762563	0.47982	0.900788	protein.linear.MS2	GSDS	0	0
559	A6NDU8	SGSDSsample6-SGSDSsample8	0.122569	0.261921	0.785797	protein.linear.MS2	GSDS	0	0
560	A6NDU8	SGSDSsample7-SGSDSsample8	0.0463132	0.666245	0.952376	protein.linear.MS2	GSDS	0	0
561	A6NHL2	SGSDSsample1-SGSDSsample2	-0.506661	0.177135	0.701211	protein.linear.MS2	GSDS	0	0
562	A6NHL2	SGSDSsample1-SGSDSsample3	0.114993	0.752778	0.96954	protein.linear.MS2	GSDS	0	0
563	A6NHL2	SGSDSsample1-SGSDSsample4	-0.147133	0.687237	0.955876	protein.linear.MS2	GSDS	0	0
564	A6NHL2	SGSDSsample1-SGSDSsample5	-0.422974	0.255757	0.780916	protein.linear.MS2	GSDS	0	0
565	A6NHL2	SGSDSsample1-SGSDSsample6	-0.420116	0.258854	0.783859	protein.linear.MS2	GSDS	0	0
566	A6NHL2	SGSDSsample1-SGSDSsample7	-0.577881	0.12687	0.627209	protein.linear.MS2	GSDS	0	0
567	A6NHL2	SGSDSsample1-SGSDSsample8	-0.340451	0.356874	0.847995	protein.linear.MS2	GSDS	0	0
568	A6NHL2	SGSDSsample2-SGSDSsample3	0.621654	0.102443	0.580625	protein.linear.MS2	GSDS	0	0
569	A6NHL2	SGSDSsample2-SGSDSsample4	0.359528	0.331313	0.833746	protein.linear.MS2	GSDS	0	0
570	A6NHL2	SGSDSsample2-SGSDSsample5	0.0836869	0.818558	0.977796	protein.linear.MS2	GSDS	0	0
571	A6NHL2	SGSDSsample2-SGSDSsample6	0.0865453	0.812485	0.976872	protein.linear.MS2	GSDS	0	0
572	A6NHL2	SGSDSsample2-SGSDSsample7	-0.0712194	0.845182	0.982108	protein.linear.MS2	GSDS	0	0
573	A6NHL2	SGSDSsample2-SGSDSsample8	0.166211	0.649479	0.948314	protein.linear.MS2	GSDS	0	0
574	A6NHL2	SGSDSsample3-SGSDSsample4	-0.262126	0.475673	0.899784	protein.linear.MS2	GSDS	0	0
575	A6NHL2	SGSDSsample3-SGSDSsample5	-0.537967	0.153311	0.669457	protein.linear.MS2	GSDS	0	0
576	A6NHL2	SGSDSsample3-SGSDSsample6	-0.535109	0.15537	0.671494	protein.linear.MS2	GSDS	0	0
577	A6NHL2	SGSDSsample3-SGSDSsample7	-0.692874	0.0714245	0.507358	protein.linear.MS2	GSDS	0	0
578	A6NHL2	SGSDSsample3-SGSDSsample8	-0.455444	0.222535	0.752316	protein.linear.MS2	GSDS	0	0
579	A6NHL2	SGSDSsample4-SGSDSsample5	-0.275841	0.453284	0.891292	protein.linear.MS2	GSDS	0	0
580	A6NHL2	SGSDSsample4-SGSDSsample6	-0.272983	0.457896	0.892837	protein.linear.MS2	GSDS	0	0
581	A6NHL2	SGSDSsample4-SGSDSsample7	-0.430748	0.247477	0.774085	protein.linear.MS2	GSDS	0	0
582	A6NHL2	SGSDSsample4-SGSDSsample8	-0.193318	0.597503	0.936012	protein.linear.MS2	GSDS	0	0
583	A6NHL2	SGSDSsample5-SGSDSsample6	0.00285839	0.993743	0.999406	protein.linear.MS2	GSDS	0	0
584	A6NHL2	SGSDSsample5-SGSDSsample7	-0.154906	0.671741	0.953454	protein.linear.MS2	GSDS	0	0
585	A6NHL2	SGSDSsample5-SGSDSsample8	0.0825237	0.821033	0.978279	protein.linear.MS2	GSDS	0	0
586	A6NHL2	SGSDSsample6-SGSDSsample7	-0.157765	0.666081	0.952312	protein.linear.MS2	GSDS	0	0
587	A6NHL2	SGSDSsample6-SGSDSsample8	0.0796653	0.827123	0.979616	protein.linear.MS2	GSDS	0	0
588	A6NHL2	SGSDSsample7-SGSDSsample8	0.23743	0.517621	0.914204	protein.linear.MS2	GSDS	0	0
589	A6NHR9	SGSDSsample1-SGSDSsample2	-0.0418811	0.775016	0.972713	protein.linear.MS2	GSDS	0	0
590	A6NHR9	SGSDSsample1-SGSDSsample3	-0.0550262	0.707531	0.960327	protein.linear.MS2	GSDS	0	0
591	A6NHR9	SGSDSsample1-SGSDSsample4	-0.0498249	0.73397	0.965712	protein.linear.MS2	GSDS	0	0
592	A6NHR9	SGSDSsample1-SGSDSsample5	-0.206398	0.171215	0.693782	protein.linear.MS2	GSDS	0	0
593	A6NHR9	SGSDSsample1-SGSDSsample6	-0.0466621	0.750221	0.969045	protein.linear.MS2	GSDS	0	0
594	A6NHR9	SGSDSsample1-SGSDSsample7	0.0136134	0.925892	0.992264	protein.linear.MS2	GSDS	0	0
595	A6NHR9	SGSDSsample1-SGSDSsample8	-0.238519	0.117287	0.610053	protein.linear.MS2	GSDS	0	0
596	A6NHR9	SGSDSsample2-SGSDSsample3	-0.0131452	0.928433	0.992411	protein.linear.MS2	GSDS	0	0
597	A6NHR9	SGSDSsample2-SGSDSsample4	-0.00794386	0.95671	0.996012	protein.linear.MS2	GSDS	0	0
598	A6NHR9	SGSDSsample2-SGSDSsample5	-0.164517	0.270289	0.791937	protein.linear.MS2	GSDS	0	0
599	A6NHR9	SGSDSsample2-SGSDSsample6	-0.00478099	0.973937	0.997581	protein.linear.MS2	GSDS	0	0
600	A6NHR9	SGSDSsample2-SGSDSsample7	0.0554944	0.705169	0.959579	protein.linear.MS2	GSDS	0	0
601	A6NHR9	SGSDSsample2-SGSDSsample8	-0.196637	0.19118	0.717564	protein.linear.MS2	GSDS	0	0
602	A6NHR9	SGSDSsample3-SGSDSsample4	0.00520129	0.971647	0.997061	protein.linear.MS2	GSDS	0	0
603	A6NHR9	SGSDSsample3-SGSDSsample5	-0.151372	0.309016	0.819205	protein.linear.MS2	GSDS	0	0
604	A6NHR9	SGSDSsample3-SGSDSsample6	0.00836417	0.954423	0.995476	protein.linear.MS2	GSDS	0	0
605	A6NHR9	SGSDSsample3-SGSDSsample7	0.0686396	0.640208	0.946821	protein.linear.MS2	GSDS	0	0
606	A6NHR9	SGSDSsample3-SGSDSsample8	-0.183492	0.220986	0.750161	protein.linear.MS2	GSDS	0	0
607	A6NHR9	SGSDSsample4-SGSDSsample5	-0.156573	0.293235	0.807521	protein.linear.MS2	GSDS	0	0
608	A6NHR9	SGSDSsample4-SGSDSsample6	0.00316288	0.982756	0.998637	protein.linear.MS2	GSDS	0	0
609	A6NHR9	SGSDSsample4-SGSDSsample7	0.0634383	0.665589	0.952129	protein.linear.MS2	GSDS	0	0
610	A6NHR9	SGSDSsample4-SGSDSsample8	-0.188694	0.208781	0.738485	protein.linear.MS2	GSDS	0	0
611	A6NHR9	SGSDSsample5-SGSDSsample6	0.159736	0.283932	0.801909	protein.linear.MS2	GSDS	0	0
612	A6NHR9	SGSDSsample5-SGSDSsample7	0.220011	0.146258	0.660295	protein.linear.MS2	GSDS	0	0
613	A6NHR9	SGSDSsample5-SGSDSsample8	-0.0321206	0.826395	0.979551	protein.linear.MS2	GSDS	0	0
614	A6NHR9	SGSDSsample6-SGSDSsample7	0.0602754	0.681234	0.955118	protein.linear.MS2	GSDS	0	0
615	A6NHR9	SGSDSsample6-SGSDSsample8	-0.191856	0.201624	0.72986	protein.linear.MS2	GSDS	0	0
616	A6NHR9	SGSDSsample7-SGSDSsample8	-0.252132	0.0992567	0.572944	protein.linear.MS2	GSDS	0	0
617	A6NKT7	SGSDSsample1-SGSDSsample2	-0.076131	0.169259	0.691001	protein.linear.MS2	GSDS	0	0
618	A6NKT7	SGSDSsample1-SGSDSsample3	-0.0610579	0.265219	0.78873	protein.linear.MS2	GSDS	0	0
619	A6NKT7	SGSDSsample1-SGSDSsample4	-0.0129369	0.809852	0.976571	protein.linear.MS2	GSDS	0	0
620	A6NKT7	SGSDSsample1-SGSDSsample5	0.00512069	0.924064	0.992264	protein.linear.MS2	GSDS	0	0
621	A6NKT7	SGSDSsample1-SGSDSsample6	0.0467486	0.389791	0.865405	protein.linear.MS2	GSDS	0	0
622	A6NKT7	SGSDSsample1-SGSDSsample7	0.0462449	0.3948	0.868358	protein.linear.MS2	GSDS	0	0
623	A6NKT7	SGSDSsample1-SGSDSsample8	-0.0863711	0.121941	0.61892	protein.linear.MS2	GSDS	0	0
624	A6NKT7	SGSDSsample2-SGSDSsample3	0.0150731	0.779281	0.972895	protein.linear.MS2	GSDS	0	0
625	A6NKT7	SGSDSsample2-SGSDSsample4	0.0631941	0.249512	0.775546	protein.linear.MS2	GSDS	0	0
626	A6NKT7	SGSDSsample2-SGSDSsample5	0.0812517	0.143971	0.657192	protein.linear.MS2	GSDS	0	0
627	A6NKT7	SGSDSsample2-SGSDSsample6	0.12288	0.0336458	0.360043	protein.linear.MS2	GSDS	0	0
628	A6NKT7	SGSDSsample2-SGSDSsample7	0.122376	0.0342832	0.363312	protein.linear.MS2	GSDS	0	0
629	A6NKT7	SGSDSsample2-SGSDSsample8	-0.0102401	0.848899	0.982636	protein.linear.MS2	GSDS	0	0
630	A6NKT7	SGSDSsample3-SGSDSsample4	0.0481209	0.376357	0.858753	protein.linear.MS2	GSDS	0	0
631	A6NKT7	SGSDSsample3-SGSDSsample5	0.0661785	0.228775	0.758226	protein.linear.MS2	GSDS	0	0
632	A6NKT7	SGSDSsample3-SGSDSsample6	0.107806	0.0583723	0.4663	protein.linear.MS2	GSDS	0	0
633	A6NKT7	SGSDSsample3-SGSDSsample7	0.107303	0.059432	0.469758	protein.linear.MS2	GSDS	0	0
634	A6NKT7	SGSDSsample3-SGSDSsample8	-0.0253132	0.638656	0.946369	protein.linear.MS2	GSDS	0	0
635	A6NKT7	SGSDSsample4-SGSDSsample5	0.0180576	0.7372	0.966641	protein.linear.MS2	GSDS	0	0
636	A6NKT7	SGSDSsample4-SGSDSsample6	0.0596855	0.275696	0.796257	protein.linear.MS2	GSDS	0	0
637	A6NKT7	SGSDSsample4-SGSDSsample7	0.0591819	0.279618	0.798734	protein.linear.MS2	GSDS	0	0
638	A6NKT7	SGSDSsample4-SGSDSsample8	-0.0734341	0.183983	0.708696	protein.linear.MS2	GSDS	0	0
639	A6NKT7	SGSDSsample5-SGSDSsample6	0.0416279	0.442691	0.887337	protein.linear.MS2	GSDS	0	0
640	A6NKT7	SGSDSsample5-SGSDSsample7	0.0411242	0.448129	0.889192	protein.linear.MS2	GSDS	0	0
641	A6NKT7	SGSDSsample5-SGSDSsample8	-0.0914918	0.102858	0.581476	protein.linear.MS2	GSDS	0	0
642	A6NKT7	SGSDSsample6-SGSDSsample7	-0.000503647	0.992519	0.999387	protein.linear.MS2	GSDS	0	0
643	A6NKT7	SGSDSsample6-SGSDSsample8	-0.13312	0.0228671	0.297484	protein.linear.MS2	GSDS	0	0
644	A6NKT7	SGSDSsample7-SGSDSsample8	-0.132616	0.0233101	0.300198	protein.linear.MS2	GSDS	0	0
645	A6NL28	SGSDSsample1-SGSDSsample2	0.00941777	0.795282	0.974935	protein.linear.MS2	GSDS	0	0
646	A6NL28	SGSDSsample1-SGSDSsample3	0.00767776	0.832421	0.979929	protein.linear.MS2	GSDS	0	0
647	A6NL28	SGSDSsample1-SGSDSsample4	0.0256259	0.483185	0.902025	protein.linear.MS2	GSDS	0	0
648	A6NL28	SGSDSsample1-SGSDSsample5	-0.00294822	0.935202	0.99338	protein.linear.MS2	GSDS	0	0
649	A6NL28	SGSDSsample1-SGSDSsample6	0.00174502	0.961616	0.996285	protein.linear.MS2	GSDS	0	0
650	A6NL28	SGSDSsample1-SGSDSsample7	0.0434482	0.241199	0.769321	protein.linear.MS2	GSDS	0	0
651	A6NL28	SGSDSsample1-SGSDSsample8	0.284557	5.80839e-07	0.000104137	protein.linear.MS2	GSDS	0	0
652	A6NL28	SGSDSsample2-SGSDSsample3	-0.00174002	0.961726	0.996285	protein.linear.MS2	GSDS	0	0
653	A6NL28	SGSDSsample2-SGSDSsample4	0.0162081	0.655892	0.950375	protein.linear.MS2	GSDS	0	0
654	A6NL28	SGSDSsample2-SGSDSsample5	-0.012366	0.733544	0.965683	protein.linear.MS2	GSDS	0	0
655	A6NL28	SGSDSsample2-SGSDSsample6	-0.00767275	0.832529	0.979929	protein.linear.MS2	GSDS	0	0
656	A6NL28	SGSDSsample2-SGSDSsample7	0.0340304	0.354612	0.846198	protein.linear.MS2	GSDS	0	0
657	A6NL28	SGSDSsample2-SGSDSsample8	0.275139	8.95824e-07	0.000148384	protein.linear.MS2	GSDS	0	0
658	A6NL28	SGSDSsample3-SGSDSsample4	0.0179482	0.62196	0.942433	protein.linear.MS2	GSDS	0	0
659	A6NL28	SGSDSsample3-SGSDSsample5	-0.010626	0.769784	0.971719	protein.linear.MS2	GSDS	0	0
660	A6NL28	SGSDSsample3-SGSDSsample6	-0.00593274	0.870084	0.986301	protein.linear.MS2	GSDS	0	0
661	A6NL28	SGSDSsample3-SGSDSsample7	0.0357704	0.33123	0.833706	protein.linear.MS2	GSDS	0	0
662	A6NL28	SGSDSsample3-SGSDSsample8	0.276879	8.2635e-07	0.000139278	protein.linear.MS2	GSDS	0	0
663	A6NL28	SGSDSsample4-SGSDSsample5	-0.0285741	0.435167	0.88437	protein.linear.MS2	GSDS	0	0
664	A6NL28	SGSDSsample4-SGSDSsample6	-0.0238809	0.513039	0.91259	protein.linear.MS2	GSDS	0	0
665	A6NL28	SGSDSsample4-SGSDSsample7	0.0178223	0.624387	0.94299	protein.linear.MS2	GSDS	0	0
666	A6NL28	SGSDSsample4-SGSDSsample8	0.258931	1.92886e-06	0.000288043	protein.linear.MS2	GSDS	0	0
667	A6NL28	SGSDSsample5-SGSDSsample6	0.00469324	0.897039	0.989443	protein.linear.MS2	GSDS	0	0
668	A6NL28	SGSDSsample5-SGSDSsample7	0.0463964	0.212108	0.742461	protein.linear.MS2	GSDS	0	0
669	A6NL28	SGSDSsample5-SGSDSsample8	0.287505	5.08095e-07	9.24883e-05	protein.linear.MS2	GSDS	0	0
670	A6NL28	SGSDSsample6-SGSDSsample7	0.0417032	0.259817	0.784467	protein.linear.MS2	GSDS	0	0
671	A6NL28	SGSDSsample6-SGSDSsample8	0.282812	6.28968e-07	0.00011076	protein.linear.MS2	GSDS	0	0
672	A6NL28	SGSDSsample7-SGSDSsample8	0.241108	4.62798e-06	0.000585877	protein.linear.MS2	GSDS	0	0
673	A8MWD9;P62308	SGSDSsample1-SGSDSsample2	-0.215205	0.132752	0.638428	protein.linear.MS2	GSDS	0	0
674	A8MWD9;P62308	SGSDSsample1-SGSDSsample3	0.0736551	0.595192	0.935832	protein.linear.MS2	GSDS	0	0
675	A8MWD9;P62308	SGSDSsample1-SGSDSsample4	-0.117214	0.401018	0.871216	protein.linear.MS2	GSDS	0	0
676	A8MWD9;P62308	SGSDSsample1-SGSDSsample5	-0.447393	0.00458595	0.112456	protein.linear.MS2	GSDS	0	0
677	A8MWD9;P62308	SGSDSsample1-SGSDSsample6	-0.336711	0.0247258	0.310442	protein.linear.MS2	GSDS	0	0
678	A8MWD9;P62308	SGSDSsample1-SGSDSsample7	-0.45826	0.00387441	0.101269	protein.linear.MS2	GSDS	0	0
679	A8MWD9;P62308	SGSDSsample1-SGSDSsample8	-0.532307	0.0012262	0.0450776	protein.linear.MS2	GSDS	0	0
680	A8MWD9;P62308	SGSDSsample2-SGSDSsample3	0.28886	0.0494037	0.434817	protein.linear.MS2	GSDS	0	0
681	A8MWD9;P62308	SGSDSsample2-SGSDSsample4	0.0979908	0.481154	0.90156	protein.linear.MS2	GSDS	0	0
682	A8MWD9;P62308	SGSDSsample2-SGSDSsample5	-0.232188	0.106767	0.589387	protein.linear.MS2	GSDS	0	0
683	A8MWD9;P62308	SGSDSsample2-SGSDSsample6	-0.121506	0.38439	0.862584	protein.linear.MS2	GSDS	0	0
684	A8MWD9;P62308	SGSDSsample2-SGSDSsample7	-0.243055	0.0925589	0.559669	protein.linear.MS2	GSDS	0	0
685	A8MWD9;P62308	SGSDSsample2-SGSDSsample8	-0.317103	0.0329588	0.356056	protein.linear.MS2	GSDS	0	0
686	A8MWD9;P62308	SGSDSsample3-SGSDSsample4	-0.190869	0.179169	0.703024	protein.linear.MS2	GSDS	0	0
687	A8MWD9;P62308	SGSDSsample3-SGSDSsample5	-0.521048	0.00146022	0.0508277	protein.linear.MS2	GSDS	0	0
688	A8MWD9;P62308	SGSDSsample3-SGSDSsample6	-0.410366	0.00812411	0.163018	protein.linear.MS2	GSDS	0	0
689	A8MWD9;P62308	SGSDSsample3-SGSDSsample7	-0.531915	0.00123369	0.0452567	protein.linear.MS2	GSDS	0	0
690	A8MWD9;P62308	SGSDSsample3-SGSDSsample8	-0.605962	0.000394744	0.0198321	protein.linear.MS2	GSDS	0	0
691	A8MWD9;P62308	SGSDSsample4-SGSDSsample5	-0.330179	0.0272245	0.326664	protein.linear.MS2	GSDS	0	0
692	A8MWD9;P62308	SGSDSsample4-SGSDSsample6	-0.219497	0.125721	0.625582	protein.linear.MS2	GSDS	0	0
693	A8MWD9;P62308	SGSDSsample4-SGSDSsample7	-0.341046	0.0231894	0.299074	protein.linear.MS2	GSDS	0	0
694	A8MWD9;P62308	SGSDSsample4-SGSDSsample8	-0.415093	0.0075544	0.155453	protein.linear.MS2	GSDS	0	0
695	A8MWD9;P62308	SGSDSsample5-SGSDSsample6	0.110682	0.427218	0.881113	protein.linear.MS2	GSDS	0	0
696	A8MWD9;P62308	SGSDSsample5-SGSDSsample7	-0.010867	0.93724	0.993618	protein.linear.MS2	GSDS	0	0
697	A8MWD9;P62308	SGSDSsample5-SGSDSsample8	-0.0849148	0.540771	0.920962	protein.linear.MS2	GSDS	0	0
698	A8MWD9;P62308	SGSDSsample6-SGSDSsample7	-0.121549	0.384229	0.862451	protein.linear.MS2	GSDS	0	0
699	A8MWD9;P62308	SGSDSsample6-SGSDSsample8	-0.195596	0.169233	0.691001	protein.linear.MS2	GSDS	0	0
700	A8MWD9;P62308	SGSDSsample7-SGSDSsample8	-0.0740478	0.593249	0.935317	protein.linear.MS2	GSDS	0	0
701	A8MXV4	SGSDSsample1-SGSDSsample2	-0.0183477	0.829532	0.979723	protein.linear.MS2	GSDS	0	0
702	A8MXV4	SGSDSsample1-SGSDSsample3	0.0477274	0.577061	0.931124	protein.linear.MS2	GSDS	0	0
703	A8MXV4	SGSDSsample1-SGSDSsample4	-0.0490031	0.567027	0.928763	protein.linear.MS2	GSDS	0	0
704	A8MXV4	SGSDSsample1-SGSDSsample5	-0.107624	0.217512	0.747673	protein.linear.MS2	GSDS	0	0
705	A8MXV4	SGSDSsample1-SGSDSsample6	-0.022066	0.795752	0.975029	protein.linear.MS2	GSDS	0	0
706	A8MXV4	SGSDSsample1-SGSDSsample7	-0.020669	0.808398	0.976345	protein.linear.MS2	GSDS	0	0
707	A8MXV4	SGSDSsample1-SGSDSsample8	0.0314057	0.712869	0.961602	protein.linear.MS2	GSDS	0	0
708	A8MXV4	SGSDSsample2-SGSDSsample3	0.0660751	0.442131	0.887175	protein.linear.MS2	GSDS	0	0
709	A8MXV4	SGSDSsample2-SGSDSsample4	-0.0306554	0.719408	0.962555	protein.linear.MS2	GSDS	0	0
710	A8MXV4	SGSDSsample2-SGSDSsample5	-0.089276	0.302732	0.815028	protein.linear.MS2	GSDS	0	0
711	A8MXV4	SGSDSsample2-SGSDSsample6	-0.00371834	0.965172	0.996496	protein.linear.MS2	GSDS	0	0
712	A8MXV4	SGSDSsample2-SGSDSsample7	-0.00232133	0.978253	0.998118	protein.linear.MS2	GSDS	0	0
713	A8MXV4	SGSDSsample2-SGSDSsample8	0.0497534	0.561168	0.92712	protein.linear.MS2	GSDS	0	0
714	A8MXV4	SGSDSsample3-SGSDSsample4	-0.0967305	0.265523	0.788832	protein.linear.MS2	GSDS	0	0
715	A8MXV4	SGSDSsample3-SGSDSsample5	-0.155351	0.0824115	0.534667	protein.linear.MS2	GSDS	0	0
716	A8MXV4	SGSDSsample3-SGSDSsample6	-0.0697934	0.417379	0.87774	protein.linear.MS2	GSDS	0	0
717	A8MXV4	SGSDSsample3-SGSDSsample7	-0.0683964	0.426572	0.880913	protein.linear.MS2	GSDS	0	0
718	A8MXV4	SGSDSsample3-SGSDSsample8	-0.0163217	0.848089	0.982461	protein.linear.MS2	GSDS	0	0
719	A8MXV4	SGSDSsample4-SGSDSsample5	-0.0586206	0.494448	0.907295	protein.linear.MS2	GSDS	0	0
720	A8MXV4	SGSDSsample4-SGSDSsample6	0.0269371	0.752136	0.969515	protein.linear.MS2	GSDS	0	0
721	A8MXV4	SGSDSsample4-SGSDSsample7	0.0283341	0.739779	0.967249	protein.linear.MS2	GSDS	0	0
722	A8MXV4	SGSDSsample4-SGSDSsample8	0.0804089	0.351767	0.844833	protein.linear.MS2	GSDS	0	0
723	A8MXV4	SGSDSsample5-SGSDSsample6	0.0855577	0.322657	0.828161	protein.linear.MS2	GSDS	0	0
724	A8MXV4	SGSDSsample5-SGSDSsample7	0.0869547	0.315064	0.822415	protein.linear.MS2	GSDS	0	0
725	A8MXV4	SGSDSsample5-SGSDSsample8	0.139029	0.116718	0.608773	protein.linear.MS2	GSDS	0	0
726	A8MXV4	SGSDSsample6-SGSDSsample7	0.00139701	0.986911	0.998759	protein.linear.MS2	GSDS	0	0
727	A8MXV4	SGSDSsample6-SGSDSsample8	0.0534718	0.532616	0.918151	protein.linear.MS2	GSDS	0	0
728	A8MXV4	SGSDSsample7-SGSDSsample8	0.0520747	0.543248	0.921851	protein.linear.MS2	GSDS	0	0
729	B1ANS9	SGSDSsample1-SGSDSsample2	0.0655981	0.100585	0.575455	protein.linear.MS2	GSDS	0	0
730	B1ANS9	SGSDSsample1-SGSDSsample3	0.0265847	0.490207	0.905402	protein.linear.MS2	GSDS	0	0
731	B1ANS9	SGSDSsample1-SGSDSsample4	0.0329089	0.39493	0.868399	protein.linear.MS2	GSDS	0	0
732	B1ANS9	SGSDSsample1-SGSDSsample5	0.0138305	0.71813	0.962367	protein.linear.MS2	GSDS	0	0
733	B1ANS9	SGSDSsample1-SGSDSsample6	0.0256173	0.505903	0.910732	protein.linear.MS2	GSDS	0	0
734	B1ANS9	SGSDSsample1-SGSDSsample7	0.0101902	0.79008	0.974133	protein.linear.MS2	GSDS	0	0
735	B1ANS9	SGSDSsample1-SGSDSsample8	0.0588485	0.137541	0.646814	protein.linear.MS2	GSDS	0	0
736	B1ANS9	SGSDSsample2-SGSDSsample3	-0.0390134	0.315431	0.822455	protein.linear.MS2	GSDS	0	0
737	B1ANS9	SGSDSsample2-SGSDSsample4	-0.0326892	0.39802	0.869717	protein.linear.MS2	GSDS	0	0
738	B1ANS9	SGSDSsample2-SGSDSsample5	-0.0517676	0.188019	0.713812	protein.linear.MS2	GSDS	0	0
739	B1ANS9	SGSDSsample2-SGSDSsample6	-0.0399809	0.303964	0.815895	protein.linear.MS2	GSDS	0	0
740	B1ANS9	SGSDSsample2-SGSDSsample7	-0.0554079	0.160442	0.679241	protein.linear.MS2	GSDS	0	0
741	B1ANS9	SGSDSsample2-SGSDSsample8	-0.00674959	0.859951	0.984401	protein.linear.MS2	GSDS	0	0
742	B1ANS9	SGSDSsample3-SGSDSsample4	0.00632419	0.868687	0.986301	protein.linear.MS2	GSDS	0	0
743	B1ANS9	SGSDSsample3-SGSDSsample5	-0.0127542	0.739155	0.967034	protein.linear.MS2	GSDS	0	0
744	B1ANS9	SGSDSsample3-SGSDSsample6	-0.000967437	0.979814	0.998317	protein.linear.MS2	GSDS	0	0
745	B1ANS9	SGSDSsample3-SGSDSsample7	-0.0163944	0.669005	0.952773	protein.linear.MS2	GSDS	0	0
746	B1ANS9	SGSDSsample3-SGSDSsample8	0.0322638	0.404052	0.87269	protein.linear.MS2	GSDS	0	0
747	B1ANS9	SGSDSsample4-SGSDSsample5	-0.0190784	0.619196	0.94186	protein.linear.MS2	GSDS	0	0
748	B1ANS9	SGSDSsample4-SGSDSsample6	-0.00729162	0.848847	0.982636	protein.linear.MS2	GSDS	0	0
749	B1ANS9	SGSDSsample4-SGSDSsample7	-0.0227186	0.554623	0.925221	protein.linear.MS2	GSDS	0	0
750	B1ANS9	SGSDSsample4-SGSDSsample8	0.0259396	0.500641	0.909188	protein.linear.MS2	GSDS	0	0
751	B1ANS9	SGSDSsample5-SGSDSsample6	0.0117868	0.758238	0.970755	protein.linear.MS2	GSDS	0	0
752	B1ANS9	SGSDSsample5-SGSDSsample7	-0.00364024	0.924163	0.992264	protein.linear.MS2	GSDS	0	0
753	B1ANS9	SGSDSsample5-SGSDSsample8	0.045018	0.249158	0.775492	protein.linear.MS2	GSDS	0	0
754	B1ANS9	SGSDSsample6-SGSDSsample7	-0.015427	0.687374	0.955876	protein.linear.MS2	GSDS	0	0
755	B1ANS9	SGSDSsample6-SGSDSsample8	0.0332313	0.390422	0.865642	protein.linear.MS2	GSDS	0	0
756	B1ANS9	SGSDSsample7-SGSDSsample8	0.0486583	0.214503	0.74474	protein.linear.MS2	GSDS	0	0
757	C9JLW8	SGSDSsample1-SGSDSsample2	-0.0418614	0.68905	0.956278	protein.linear.MS2	GSDS	0	0
758	C9JLW8	SGSDSsample1-SGSDSsample3	-0.0384292	0.713257	0.961602	protein.linear.MS2	GSDS	0	0
759	C9JLW8	SGSDSsample1-SGSDSsample4	-0.0649858	0.535941	0.919147	protein.linear.MS2	GSDS	0	0
760	C9JLW8	SGSDSsample1-SGSDSsample5	0.0236024	0.821197	0.978329	protein.linear.MS2	GSDS	0	0
761	C9JLW8	SGSDSsample1-SGSDSsample6	-0.109419	0.302636	0.814948	protein.linear.MS2	GSDS	0	0
762	C9JLW8	SGSDSsample1-SGSDSsample7	-0.0783964	0.456493	0.89224	protein.linear.MS2	GSDS	0	0
763	C9JLW8	SGSDSsample1-SGSDSsample8	0.0641219	0.54131	0.921267	protein.linear.MS2	GSDS	0	0
764	C9JLW8	SGSDSsample2-SGSDSsample3	0.00343217	0.973761	0.997581	protein.linear.MS2	GSDS	0	0
765	C9JLW8	SGSDSsample2-SGSDSsample4	-0.0231244	0.824753	0.979351	protein.linear.MS2	GSDS	0	0
766	C9JLW8	SGSDSsample2-SGSDSsample5	0.0654638	0.532982	0.918315	protein.linear.MS2	GSDS	0	0
767	C9JLW8	SGSDSsample2-SGSDSsample6	-0.0675579	0.52013	0.914749	protein.linear.MS2	GSDS	0	0
768	C9JLW8	SGSDSsample2-SGSDSsample7	-0.036535	0.726756	0.96403	protein.linear.MS2	GSDS	0	0
769	C9JLW8	SGSDSsample2-SGSDSsample8	0.105983	0.317573	0.824421	protein.linear.MS2	GSDS	0	0
770	C9JLW8	SGSDSsample3-SGSDSsample4	-0.0265565	0.799312	0.975292	protein.linear.MS2	GSDS	0	0
771	C9JLW8	SGSDSsample3-SGSDSsample5	0.0620317	0.554422	0.925221	protein.linear.MS2	GSDS	0	0
772	C9JLW8	SGSDSsample3-SGSDSsample6	-0.0709901	0.499449	0.909001	protein.linear.MS2	GSDS	0	0
773	C9JLW8	SGSDSsample3-SGSDSsample7	-0.0399672	0.702369	0.958614	protein.linear.MS2	GSDS	0	0
774	C9JLW8	SGSDSsample3-SGSDSsample8	0.102551	0.333015	0.835063	protein.linear.MS2	GSDS	0	0
775	C9JLW8	SGSDSsample4-SGSDSsample5	0.0885882	0.401243	0.871313	protein.linear.MS2	GSDS	0	0
776	C9JLW8	SGSDSsample4-SGSDSsample6	-0.0444335	0.671133	0.953239	protein.linear.MS2	GSDS	0	0
777	C9JLW8	SGSDSsample4-SGSDSsample7	-0.0134106	0.897765	0.989507	protein.linear.MS2	GSDS	0	0
778	C9JLW8	SGSDSsample4-SGSDSsample8	0.129108	0.226879	0.756791	protein.linear.MS2	GSDS	0	0
779	C9JLW8	SGSDSsample5-SGSDSsample6	-0.133022	0.213742	0.743943	protein.linear.MS2	GSDS	0	0
780	C9JLW8	SGSDSsample5-SGSDSsample7	-0.101999	0.335549	0.835992	protein.linear.MS2	GSDS	0	0
781	C9JLW8	SGSDSsample5-SGSDSsample8	0.0405195	0.698475	0.958116	protein.linear.MS2	GSDS	0	0
782	C9JLW8	SGSDSsample6-SGSDSsample7	0.0310229	0.766555	0.971188	protein.linear.MS2	GSDS	0	0
783	C9JLW8	SGSDSsample6-SGSDSsample8	0.173541	0.110553	0.597033	protein.linear.MS2	GSDS	0	0
784	C9JLW8	SGSDSsample7-SGSDSsample8	0.142518	0.184371	0.709393	protein.linear.MS2	GSDS	0	0
785	O00115	SGSDSsample1-SGSDSsample2	-0.0397742	0.589905	0.934157	protein.linear.MS2	GSDS	0	0
786	O00115	SGSDSsample1-SGSDSsample3	0.0865106	0.249003	0.775344	protein.linear.MS2	GSDS	0	0
787	O00115	SGSDSsample1-SGSDSsample4	0.00329682	0.964201	0.996393	protein.linear.MS2	GSDS	0	0
788	O00115	SGSDSsample1-SGSDSsample5	-0.0414546	0.574442	0.930389	protein.linear.MS2	GSDS	0	0
789	O00115	SGSDSsample1-SGSDSsample6	0.131314	0.0881758	0.549738	protein.linear.MS2	GSDS	0	0
790	O00115	SGSDSsample1-SGSDSsample7	-0.016662	0.820693	0.978157	protein.linear.MS2	GSDS	0	0
791	O00115	SGSDSsample1-SGSDSsample8	-0.00771936	0.916317	0.991465	protein.linear.MS2	GSDS	0	0
792	O00115	SGSDSsample2-SGSDSsample3	0.126285	0.099921	0.574291	protein.linear.MS2	GSDS	0	0
793	O00115	SGSDSsample2-SGSDSsample4	0.043071	0.55977	0.926576	protein.linear.MS2	GSDS	0	0
794	O00115	SGSDSsample2-SGSDSsample5	-0.00168048	0.981747	0.998376	protein.linear.MS2	GSDS	0	0
795	O00115	SGSDSsample2-SGSDSsample6	0.171088	0.0309468	0.346268	protein.linear.MS2	GSDS	0	0
796	O00115	SGSDSsample2-SGSDSsample7	0.0231122	0.753402	0.969655	protein.linear.MS2	GSDS	0	0
797	O00115	SGSDSsample2-SGSDSsample8	0.0320548	0.663506	0.951699	protein.linear.MS2	GSDS	0	0
798	O00115	SGSDSsample3-SGSDSsample4	-0.0832138	0.266755	0.7897	protein.linear.MS2	GSDS	0	0
799	O00115	SGSDSsample3-SGSDSsample5	-0.127965	0.0958521	0.566684	protein.linear.MS2	GSDS	0	0
800	O00115	SGSDSsample3-SGSDSsample6	0.0448031	0.544271	0.922146	protein.linear.MS2	GSDS	0	0
801	O00115	SGSDSsample3-SGSDSsample7	-0.103173	0.172883	0.696134	protein.linear.MS2	GSDS	0	0
802	O00115	SGSDSsample3-SGSDSsample8	-0.09423	0.210997	0.741314	protein.linear.MS2	GSDS	0	0
803	O00115	SGSDSsample4-SGSDSsample5	-0.0447515	0.54473	0.922339	protein.linear.MS2	GSDS	0	0
804	O00115	SGSDSsample4-SGSDSsample6	0.128017	0.0957295	0.566331	protein.linear.MS2	GSDS	0	0
805	O00115	SGSDSsample4-SGSDSsample7	-0.0199588	0.786081	0.973676	protein.linear.MS2	GSDS	0	0
806	O00115	SGSDSsample4-SGSDSsample8	-0.0110162	0.880826	0.987472	protein.linear.MS2	GSDS	0	0
807	O00115	SGSDSsample5-SGSDSsample6	0.172768	0.0295517	0.339105	protein.linear.MS2	GSDS	0	0
808	O00115	SGSDSsample5-SGSDSsample7	0.0247926	0.736178	0.966331	protein.linear.MS2	GSDS	0	0
809	O00115	SGSDSsample5-SGSDSsample8	0.0337353	0.647141	0.947991	protein.linear.MS2	GSDS	0	0
810	O00115	SGSDSsample6-SGSDSsample7	-0.147976	0.0575268	0.46402	protein.linear.MS2	GSDS	0	0
811	O00115	SGSDSsample6-SGSDSsample8	-0.139033	0.0725157	0.510545	protein.linear.MS2	GSDS	0	0
812	O00115	SGSDSsample7-SGSDSsample8	0.00894265	0.903122	0.990205	protein.linear.MS2	GSDS	0	0
813	O00116	SGSDSsample1-SGSDSsample2	0.0500176	0.419406	0.878605	protein.linear.MS2	GSDS	0	0
814	O00116	SGSDSsample1-SGSDSsample3	-0.00418213	0.94561	0.994175	protein.linear.MS2	GSDS	0	0
815	O00116	SGSDSsample1-SGSDSsample4	0.0325028	0.59759	0.936012	protein.linear.MS2	GSDS	0	0
816	O00116	SGSDSsample1-SGSDSsample5	0.152633	0.0223229	0.294182	protein.linear.MS2	GSDS	0	0
817	O00116	SGSDSsample1-SGSDSsample6	0.117221	0.0699046	0.502973	protein.linear.MS2	GSDS	0	0
818	O00116	SGSDSsample1-SGSDSsample7	0.142797	0.0309276	0.346236	protein.linear.MS2	GSDS	0	0
819	O00116	SGSDSsample1-SGSDSsample8	0.00765619	0.900627	0.989997	protein.linear.MS2	GSDS	0	0
820	O00116	SGSDSsample2-SGSDSsample3	-0.0541997	0.382445	0.861781	protein.linear.MS2	GSDS	0	0
821	O00116	SGSDSsample2-SGSDSsample4	-0.0175148	0.775371	0.972713	protein.linear.MS2	GSDS	0	0
822	O00116	SGSDSsample2-SGSDSsample5	0.102615	0.108415	0.592696	protein.linear.MS2	GSDS	0	0
823	O00116	SGSDSsample2-SGSDSsample6	0.0672033	0.281909	0.800212	protein.linear.MS2	GSDS	0	0
824	O00116	SGSDSsample2-SGSDSsample7	0.0927797	0.143737	0.656807	protein.linear.MS2	GSDS	0	0
825	O00116	SGSDSsample2-SGSDSsample8	-0.0423614	0.492801	0.906318	protein.linear.MS2	GSDS	0	0
826	O00116	SGSDSsample3-SGSDSsample4	0.0366849	0.551798	0.924629	protein.linear.MS2	GSDS	0	0
827	O00116	SGSDSsample3-SGSDSsample5	0.156815	0.019401	0.271149	protein.linear.MS2	GSDS	0	0
828	O00116	SGSDSsample3-SGSDSsample6	0.121403	0.0614079	0.475982	protein.linear.MS2	GSDS	0	0
829	O00116	SGSDSsample3-SGSDSsample7	0.146979	0.026943	0.32454	protein.linear.MS2	GSDS	0	0
830	O00116	SGSDSsample3-SGSDSsample8	0.0118383	0.846951	0.982258	protein.linear.MS2	GSDS	0	0
831	O00116	SGSDSsample4-SGSDSsample5	0.12013	0.0638903	0.483456	protein.linear.MS2	GSDS	0	0
832	O00116	SGSDSsample4-SGSDSsample6	0.0847181	0.179488	0.703303	protein.linear.MS2	GSDS	0	0
833	O00116	SGSDSsample4-SGSDSsample7	0.110295	0.0863168	0.544726	protein.linear.MS2	GSDS	0	0
834	O00116	SGSDSsample4-SGSDSsample8	-0.0248466	0.68601	0.955817	protein.linear.MS2	GSDS	0	0
835	O00116	SGSDSsample5-SGSDSsample6	-0.0354116	0.565538	0.928221	protein.linear.MS2	GSDS	0	0
836	O00116	SGSDSsample5-SGSDSsample7	-0.00983525	0.87258	0.986646	protein.linear.MS2	GSDS	0	0
837	O00116	SGSDSsample5-SGSDSsample8	-0.144976	0.0287869	0.334347	protein.linear.MS2	GSDS	0	0
838	O00116	SGSDSsample6-SGSDSsample7	0.0255764	0.677348	0.954544	protein.linear.MS2	GSDS	0	0
839	O00116	SGSDSsample6-SGSDSsample8	-0.109565	0.0882311	0.549785	protein.linear.MS2	GSDS	0	0
840	O00116	SGSDSsample7-SGSDSsample8	-0.135141	0.0396914	0.391409	protein.linear.MS2	GSDS	0	0
841	O00139	SGSDSsample1-SGSDSsample2	-0.0464057	0.718484	0.962416	protein.linear.MS2	GSDS	0	0
842	O00139	SGSDSsample1-SGSDSsample3	0.0651234	0.613647	0.94049	protein.linear.MS2	GSDS	0	0
843	O00139	SGSDSsample1-SGSDSsample4	-0.0294094	0.81907	0.977866	protein.linear.MS2	GSDS	0	0
844	O00139	SGSDSsample1-SGSDSsample5	0.0757571	0.557559	0.925943	protein.linear.MS2	GSDS	0	0
845	O00139	SGSDSsample1-SGSDSsample6	0.146245	0.264516	0.788278	protein.linear.MS2	GSDS	0	0
846	O00139	SGSDSsample1-SGSDSsample7	-0.0179359	0.888995	0.98841	protein.linear.MS2	GSDS	0	0
847	O00139	SGSDSsample1-SGSDSsample8	0.0401494	0.755003	0.969922	protein.linear.MS2	GSDS	0	0
848	O00139	SGSDSsample2-SGSDSsample3	0.111529	0.390916	0.865877	protein.linear.MS2	GSDS	0	0
849	O00139	SGSDSsample2-SGSDSsample4	0.0169963	0.894772	0.989134	protein.linear.MS2	GSDS	0	0
850	O00139	SGSDSsample2-SGSDSsample5	0.122163	0.348456	0.843427	protein.linear.MS2	GSDS	0	0
851	O00139	SGSDSsample2-SGSDSsample6	0.192651	0.147212	0.661874	protein.linear.MS2	GSDS	0	0
852	O00139	SGSDSsample2-SGSDSsample7	0.0284698	0.824746	0.979351	protein.linear.MS2	GSDS	0	0
853	O00139	SGSDSsample2-SGSDSsample8	0.0865551	0.503529	0.909679	protein.linear.MS2	GSDS	0	0
854	O00139	SGSDSsample3-SGSDSsample4	-0.0945329	0.465631	0.896641	protein.linear.MS2	GSDS	0	0
855	O00139	SGSDSsample3-SGSDSsample5	0.0106336	0.934037	0.993196	protein.linear.MS2	GSDS	0	0
856	O00139	SGSDSsample3-SGSDSsample6	0.0811219	0.530332	0.917661	protein.linear.MS2	GSDS	0	0
857	O00139	SGSDSsample3-SGSDSsample7	-0.0830593	0.520684	0.914749	protein.linear.MS2	GSDS	0	0
858	O00139	SGSDSsample3-SGSDSsample8	-0.0249741	0.845949	0.982235	protein.linear.MS2	GSDS	0	0
859	O00139	SGSDSsample4-SGSDSsample5	0.105166	0.417908	0.877895	protein.linear.MS2	GSDS	0	0
860	O00139	SGSDSsample4-SGSDSsample6	0.175655	0.183901	0.708696	protein.linear.MS2	GSDS	0	0
861	O00139	SGSDSsample4-SGSDSsample7	0.0114735	0.928841	0.992413	protein.linear.MS2	GSDS	0	0
862	O00139	SGSDSsample4-SGSDSsample8	0.0695588	0.589921	0.934157	protein.linear.MS2	GSDS	0	0
863	O00139	SGSDSsample5-SGSDSsample6	0.0704883	0.585008	0.933435	protein.linear.MS2	GSDS	0	0
864	O00139	SGSDSsample5-SGSDSsample7	-0.093693	0.469538	0.898104	protein.linear.MS2	GSDS	0	0
865	O00139	SGSDSsample5-SGSDSsample8	-0.0356077	0.781901	0.973307	protein.linear.MS2	GSDS	0	0
866	O00139	SGSDSsample6-SGSDSsample7	-0.164181	0.212635	0.742817	protein.linear.MS2	GSDS	0	0
867	O00139	SGSDSsample6-SGSDSsample8	-0.106096	0.413891	0.876571	protein.linear.MS2	GSDS	0	0
868	O00139	SGSDSsample7-SGSDSsample8	0.0580853	0.652217	0.949469	protein.linear.MS2	GSDS	0	0
869	O00148	SGSDSsample1-SGSDSsample2	-0.0207905	0.800831	0.975487	protein.linear.MS2	GSDS	0	0
870	O00148	SGSDSsample1-SGSDSsample3	-0.0210452	0.798448	0.97526	protein.linear.MS2	GSDS	0	0
871	O00148	SGSDSsample1-SGSDSsample4	-0.0129546	0.875017	0.986693	protein.linear.MS2	GSDS	0	0
872	O00148	SGSDSsample1-SGSDSsample5	-0.0793671	0.342059	0.840263	protein.linear.MS2	GSDS	0	0
873	O00148	SGSDSsample1-SGSDSsample6	-0.02726	0.740999	0.96748	protein.linear.MS2	GSDS	0	0
874	O00148	SGSDSsample1-SGSDSsample7	-0.120431	0.156762	0.673863	protein.linear.MS2	GSDS	0	0
875	O00148	SGSDSsample1-SGSDSsample8	-0.115809	0.172295	0.694882	protein.linear.MS2	GSDS	0	0
876	O00148	SGSDSsample2-SGSDSsample3	-0.000254658	0.997532	0.999443	protein.linear.MS2	GSDS	0	0
877	O00148	SGSDSsample2-SGSDSsample4	0.00783593	0.924184	0.992264	protein.linear.MS2	GSDS	0	0
878	O00148	SGSDSsample2-SGSDSsample5	-0.0585766	0.480301	0.901134	protein.linear.MS2	GSDS	0	0
879	O00148	SGSDSsample2-SGSDSsample6	-0.00646946	0.937372	0.993618	protein.linear.MS2	GSDS	0	0
880	O00148	SGSDSsample2-SGSDSsample7	-0.0996408	0.236724	0.765459	protein.linear.MS2	GSDS	0	0
881	O00148	SGSDSsample2-SGSDSsample8	-0.0950183	0.25824	0.783199	protein.linear.MS2	GSDS	0	0
882	O00148	SGSDSsample3-SGSDSsample4	0.00809059	0.921729	0.992074	protein.linear.MS2	GSDS	0	0
883	O00148	SGSDSsample3-SGSDSsample5	-0.0583219	0.482182	0.901864	protein.linear.MS2	GSDS	0	0
884	O00148	SGSDSsample3-SGSDSsample6	-0.0062148	0.939832	0.993882	protein.linear.MS2	GSDS	0	0
885	O00148	SGSDSsample3-SGSDSsample7	-0.0993862	0.237872	0.766687	protein.linear.MS2	GSDS	0	0
886	O00148	SGSDSsample3-SGSDSsample8	-0.0947637	0.259467	0.784352	protein.linear.MS2	GSDS	0	0
887	O00148	SGSDSsample4-SGSDSsample5	-0.0664125	0.424615	0.880618	protein.linear.MS2	GSDS	0	0
888	O00148	SGSDSsample4-SGSDSsample6	-0.0143054	0.862121	0.984787	protein.linear.MS2	GSDS	0	0
889	O00148	SGSDSsample4-SGSDSsample7	-0.107477	0.20346	0.732479	protein.linear.MS2	GSDS	0	0
890	O00148	SGSDSsample4-SGSDSsample8	-0.102854	0.222603	0.752322	protein.linear.MS2	GSDS	0	0
891	O00148	SGSDSsample5-SGSDSsample6	0.0521071	0.529412	0.917431	protein.linear.MS2	GSDS	0	0
892	O00148	SGSDSsample5-SGSDSsample7	-0.0410643	0.619323	0.941884	protein.linear.MS2	GSDS	0	0
893	O00148	SGSDSsample5-SGSDSsample8	-0.0364418	0.659029	0.950861	protein.linear.MS2	GSDS	0	0
894	O00148	SGSDSsample6-SGSDSsample7	-0.0931714	0.267241	0.790037	protein.linear.MS2	GSDS	0	0
895	O00148	SGSDSsample6-SGSDSsample8	-0.0885489	0.290801	0.80655	protein.linear.MS2	GSDS	0	0
896	O00148	SGSDSsample7-SGSDSsample8	0.00462249	0.955227	0.995573	protein.linear.MS2	GSDS	0	0
897	O00151	SGSDSsample1-SGSDSsample2	0.0296775	0.737684	0.96671	protein.linear.MS2	GSDS	0	0
898	O00151	SGSDSsample1-SGSDSsample3	-0.0842136	0.347898	0.842946	protein.linear.MS2	GSDS	0	0
899	O00151	SGSDSsample1-SGSDSsample4	0.0346161	0.696239	0.957617	protein.linear.MS2	GSDS	0	0
900	O00151	SGSDSsample1-SGSDSsample5	-0.0241376	0.785186	0.973676	protein.linear.MS2	GSDS	0	0
901	O00151	SGSDSsample1-SGSDSsample6	-0.0763493	0.393588	0.86717	protein.linear.MS2	GSDS	0	0
902	O00151	SGSDSsample1-SGSDSsample7	-0.00786931	0.929116	0.99245	protein.linear.MS2	GSDS	0	0
903	O00151	SGSDSsample1-SGSDSsample8	0.207513	0.0299134	0.341287	protein.linear.MS2	GSDS	0	0
904	O00151	SGSDSsample2-SGSDSsample3	-0.113891	0.209394	0.739303	protein.linear.MS2	GSDS	0	0
905	O00151	SGSDSsample2-SGSDSsample4	0.00493859	0.955476	0.995613	protein.linear.MS2	GSDS	0	0
906	O00151	SGSDSsample2-SGSDSsample5	-0.0538151	0.545278	0.92264	protein.linear.MS2	GSDS	0	0
907	O00151	SGSDSsample2-SGSDSsample6	-0.106027	0.24104	0.769321	protein.linear.MS2	GSDS	0	0
908	O00151	SGSDSsample2-SGSDSsample7	-0.0375468	0.672096	0.95351	protein.linear.MS2	GSDS	0	0
909	O00151	SGSDSsample2-SGSDSsample8	0.177836	0.057973	0.465247	protein.linear.MS2	GSDS	0	0
910	O00151	SGSDSsample3-SGSDSsample4	0.11883	0.191266	0.717571	protein.linear.MS2	GSDS	0	0
911	O00151	SGSDSsample3-SGSDSsample5	0.060076	0.500148	0.909024	protein.linear.MS2	GSDS	0	0
912	O00151	SGSDSsample3-SGSDSsample6	0.00786436	0.929161	0.99245	protein.linear.MS2	GSDS	0	0
913	O00151	SGSDSsample3-SGSDSsample7	0.0763443	0.393618	0.867214	protein.linear.MS2	GSDS	0	0
914	O00151	SGSDSsample3-SGSDSsample8	0.291727	0.00406663	0.104482	protein.linear.MS2	GSDS	0	0
915	O00151	SGSDSsample4-SGSDSsample5	-0.0587537	0.509496	0.911525	protein.linear.MS2	GSDS	0	0
916	O00151	SGSDSsample4-SGSDSsample6	-0.110965	0.220761	0.749865	protein.linear.MS2	GSDS	0	0
917	O00151	SGSDSsample4-SGSDSsample7	-0.0424854	0.632249	0.944636	protein.linear.MS2	GSDS	0	0
918	O00151	SGSDSsample4-SGSDSsample8	0.172897	0.0645044	0.484899	protein.linear.MS2	GSDS	0	0
919	O00151	SGSDSsample5-SGSDSsample6	-0.0522117	0.557183	0.925844	protein.linear.MS2	GSDS	0	0
920	O00151	SGSDSsample5-SGSDSsample7	0.0162683	0.854151	0.983447	protein.linear.MS2	GSDS	0	0
921	O00151	SGSDSsample5-SGSDSsample8	0.231651	0.0171098	0.253492	protein.linear.MS2	GSDS	0	0
922	O00151	SGSDSsample6-SGSDSsample7	0.0684799	0.443127	0.887589	protein.linear.MS2	GSDS	0	0
923	O00151	SGSDSsample6-SGSDSsample8	0.283862	0.00491887	0.117878	protein.linear.MS2	GSDS	0	0
924	O00151	SGSDSsample7-SGSDSsample8	0.215383	0.0249754	0.312355	protein.linear.MS2	GSDS	0	0
925	O00154	SGSDSsample1-SGSDSsample2	0.10001	0.196146	0.723268	protein.linear.MS2	GSDS	0	0
926	O00154	SGSDSsample1-SGSDSsample3	0.0413918	0.584378	0.933345	protein.linear.MS2	GSDS	0	0
927	O00154	SGSDSsample1-SGSDSsample4	0.100868	0.192535	0.719063	protein.linear.MS2	GSDS	0	0
928	O00154	SGSDSsample1-SGSDSsample5	0.0254366	0.736001	0.966279	protein.linear.MS2	GSDS	0	0
929	O00154	SGSDSsample1-SGSDSsample6	0.0794739	0.299654	0.813184	protein.linear.MS2	GSDS	0	0
930	O00154	SGSDSsample1-SGSDSsample7	0.042239	0.576785	0.931053	protein.linear.MS2	GSDS	0	0
931	O00154	SGSDSsample1-SGSDSsample8	0.17613	0.0303552	0.343674	protein.linear.MS2	GSDS	0	0
932	O00154	SGSDSsample2-SGSDSsample3	-0.0586181	0.440721	0.886603	protein.linear.MS2	GSDS	0	0
933	O00154	SGSDSsample2-SGSDSsample4	0.000857913	0.990911	0.99922	protein.linear.MS2	GSDS	0	0
934	O00154	SGSDSsample2-SGSDSsample5	-0.0745732	0.329467	0.832892	protein.linear.MS2	GSDS	0	0
935	O00154	SGSDSsample2-SGSDSsample6	-0.0205359	0.785338	0.973676	protein.linear.MS2	GSDS	0	0
936	O00154	SGSDSsample2-SGSDSsample7	-0.0577708	0.447232	0.889056	protein.linear.MS2	GSDS	0	0
937	O00154	SGSDSsample2-SGSDSsample8	0.0761203	0.319835	0.82577	protein.linear.MS2	GSDS	0	0
938	O00154	SGSDSsample3-SGSDSsample4	0.059476	0.43419	0.883812	protein.linear.MS2	GSDS	0	0
939	O00154	SGSDSsample3-SGSDSsample5	-0.0159551	0.83233	0.979911	protein.linear.MS2	GSDS	0	0
940	O00154	SGSDSsample3-SGSDSsample6	0.0380822	0.614519	0.940571	protein.linear.MS2	GSDS	0	0
941	O00154	SGSDSsample3-SGSDSsample7	0.000847261	0.991023	0.999231	protein.linear.MS2	GSDS	0	0
942	O00154	SGSDSsample3-SGSDSsample8	0.134738	0.0879426	0.549349	protein.linear.MS2	GSDS	0	0
943	O00154	SGSDSsample4-SGSDSsample5	-0.0754311	0.3241	0.829304	protein.linear.MS2	GSDS	0	0
944	O00154	SGSDSsample4-SGSDSsample6	-0.0213938	0.776626	0.972713	protein.linear.MS2	GSDS	0	0
945	O00154	SGSDSsample4-SGSDSsample7	-0.0586287	0.44064	0.886603	protein.linear.MS2	GSDS	0	0
946	O00154	SGSDSsample4-SGSDSsample8	0.0752624	0.325151	0.829979	protein.linear.MS2	GSDS	0	0
947	O00154	SGSDSsample5-SGSDSsample6	0.0540373	0.476629	0.899836	protein.linear.MS2	GSDS	0	0
948	O00154	SGSDSsample5-SGSDSsample7	0.0168024	0.823583	0.978993	protein.linear.MS2	GSDS	0	0
949	O00154	SGSDSsample5-SGSDSsample8	0.150694	0.0590418	0.468481	protein.linear.MS2	GSDS	0	0
950	O00154	SGSDSsample6-SGSDSsample7	-0.0372349	0.622355	0.942547	protein.linear.MS2	GSDS	0	0
951	O00154	SGSDSsample6-SGSDSsample8	0.0966562	0.210788	0.740797	protein.linear.MS2	GSDS	0	0
952	O00154	SGSDSsample7-SGSDSsample8	0.133891	0.0897807	0.553157	protein.linear.MS2	GSDS	0	0
953	O00159	SGSDSsample1-SGSDSsample2	0.0024013	0.984082	0.998695	protein.linear.MS2	GSDS	0	0
954	O00159	SGSDSsample1-SGSDSsample3	0.110799	0.363652	0.852409	protein.linear.MS2	GSDS	0	0
955	O00159	SGSDSsample1-SGSDSsample4	-0.0307251	0.798711	0.97526	protein.linear.MS2	GSDS	0	0
956	O00159	SGSDSsample1-SGSDSsample5	-0.0727629	0.547801	0.923737	protein.linear.MS2	GSDS	0	0
957	O00159	SGSDSsample1-SGSDSsample6	0.110884	0.363293	0.852291	protein.linear.MS2	GSDS	0	0
958	O00159	SGSDSsample1-SGSDSsample7	-0.0328377	0.78523	0.973676	protein.linear.MS2	GSDS	0	0
959	O00159	SGSDSsample1-SGSDSsample8	0.00909505	0.939769	0.993875	protein.linear.MS2	GSDS	0	0
960	O00159	SGSDSsample2-SGSDSsample3	0.108398	0.373876	0.85762	protein.linear.MS2	GSDS	0	0
961	O00159	SGSDSsample2-SGSDSsample4	-0.0331264	0.783393	0.973538	protein.linear.MS2	GSDS	0	0
962	O00159	SGSDSsample2-SGSDSsample5	-0.0751642	0.534827	0.918881	protein.linear.MS2	GSDS	0	0
963	O00159	SGSDSsample2-SGSDSsample6	0.108483	0.37351	0.857328	protein.linear.MS2	GSDS	0	0
964	O00159	SGSDSsample2-SGSDSsample7	-0.035239	0.769993	0.971719	protein.linear.MS2	GSDS	0	0
965	O00159	SGSDSsample2-SGSDSsample8	0.00669374	0.95565	0.995679	protein.linear.MS2	GSDS	0	0
966	O00159	SGSDSsample3-SGSDSsample4	-0.141524	0.24974	0.775603	protein.linear.MS2	GSDS	0	0
967	O00159	SGSDSsample3-SGSDSsample5	-0.183562	0.1409	0.652566	protein.linear.MS2	GSDS	0	0
968	O00159	SGSDSsample3-SGSDSsample6	8.51438e-05	0.999436	0.999829	protein.linear.MS2	GSDS	0	0
969	O00159	SGSDSsample3-SGSDSsample7	-0.143637	0.243034	0.770834	protein.linear.MS2	GSDS	0	0
970	O00159	SGSDSsample3-SGSDSsample8	-0.101704	0.403395	0.872356	protein.linear.MS2	GSDS	0	0
971	O00159	SGSDSsample4-SGSDSsample5	-0.0420378	0.727394	0.96416	protein.linear.MS2	GSDS	0	0
972	O00159	SGSDSsample4-SGSDSsample6	0.141609	0.249467	0.775546	protein.linear.MS2	GSDS	0	0
973	O00159	SGSDSsample4-SGSDSsample7	-0.00211252	0.985996	0.998759	protein.linear.MS2	GSDS	0	0
974	O00159	SGSDSsample4-SGSDSsample8	0.0398202	0.741195	0.96748	protein.linear.MS2	GSDS	0	0
975	O00159	SGSDSsample5-SGSDSsample6	0.183647	0.140728	0.652319	protein.linear.MS2	GSDS	0	0
976	O00159	SGSDSsample5-SGSDSsample7	0.0399253	0.740539	0.967387	protein.linear.MS2	GSDS	0	0
977	O00159	SGSDSsample5-SGSDSsample8	0.081858	0.499575	0.909001	protein.linear.MS2	GSDS	0	0
978	O00159	SGSDSsample6-SGSDSsample7	-0.143722	0.242767	0.770557	protein.linear.MS2	GSDS	0	0
979	O00159	SGSDSsample6-SGSDSsample8	-0.101789	0.40301	0.872179	protein.linear.MS2	GSDS	0	0
980	O00159	SGSDSsample7-SGSDSsample8	0.0419327	0.728046	0.96416	protein.linear.MS2	GSDS	0	0
981	O00161	SGSDSsample1-SGSDSsample2	-0.0987296	0.127736	0.628613	protein.linear.MS2	GSDS	0	0
982	O00161	SGSDSsample1-SGSDSsample3	-0.00462773	0.940912	0.993895	protein.linear.MS2	GSDS	0	0
983	O00161	SGSDSsample1-SGSDSsample4	-0.0267865	0.668777	0.952765	protein.linear.MS2	GSDS	0	0
984	O00161	SGSDSsample1-SGSDSsample5	-0.0632901	0.318429	0.824991	protein.linear.MS2	GSDS	0	0
985	O00161	SGSDSsample1-SGSDSsample6	0.0226953	0.716767	0.96219	protein.linear.MS2	GSDS	0	0
986	O00161	SGSDSsample1-SGSDSsample7	-0.0126023	0.840119	0.981251	protein.linear.MS2	GSDS	0	0
987	O00161	SGSDSsample1-SGSDSsample8	-0.0491709	0.4354	0.884541	protein.linear.MS2	GSDS	0	0
988	O00161	SGSDSsample2-SGSDSsample3	0.0941019	0.145272	0.658716	protein.linear.MS2	GSDS	0	0
989	O00161	SGSDSsample2-SGSDSsample4	0.0719432	0.25891	0.783919	protein.linear.MS2	GSDS	0	0
990	O00161	SGSDSsample2-SGSDSsample5	0.0354396	0.572213	0.929644	protein.linear.MS2	GSDS	0	0
991	O00161	SGSDSsample2-SGSDSsample6	0.121425	0.0656982	0.488732	protein.linear.MS2	GSDS	0	0
992	O00161	SGSDSsample2-SGSDSsample7	0.0861274	0.180204	0.704078	protein.linear.MS2	GSDS	0	0
993	O00161	SGSDSsample2-SGSDSsample8	0.0495587	0.431857	0.883109	protein.linear.MS2	GSDS	0	0
994	O00161	SGSDSsample3-SGSDSsample4	-0.0221587	0.723158	0.963046	protein.linear.MS2	GSDS	0	0
995	O00161	SGSDSsample3-SGSDSsample5	-0.0586623	0.354038	0.845813	protein.linear.MS2	GSDS	0	0
996	O00161	SGSDSsample3-SGSDSsample6	0.027323	0.662587	0.95135	protein.linear.MS2	GSDS	0	0
997	O00161	SGSDSsample3-SGSDSsample7	-0.00797455	0.898379	0.98961	protein.linear.MS2	GSDS	0	0
998	O00161	SGSDSsample3-SGSDSsample8	-0.0445432	0.479069	0.900604	protein.linear.MS2	GSDS	0	0
999	O00161	SGSDSsample4-SGSDSsample5	-0.0365036	0.560854	0.927021	protein.linear.MS2	GSDS	0	0
1000	O00161	SGSDSsample4-SGSDSsample6	0.0494817	0.432559	0.88349	protein.linear.MS2	GSDS	0	0
1001	O00161	SGSDSsample4-SGSDSsample7	0.0141842	0.820404	0.978018	protein.linear.MS2	GSDS	0	0
1002	O00161	SGSDSsample4-SGSDSsample8	-0.0223844	0.720467	0.962582	protein.linear.MS2	GSDS	0	0
1003	O00161	SGSDSsample5-SGSDSsample6	0.0859853	0.180884	0.704978	protein.linear.MS2	GSDS	0	0
1004	O00161	SGSDSsample5-SGSDSsample7	0.0506878	0.421649	0.87939	protein.linear.MS2	GSDS	0	0
1005	O00161	SGSDSsample5-SGSDSsample8	0.0141192	0.821212	0.978331	protein.linear.MS2	GSDS	0	0
1006	O00161	SGSDSsample6-SGSDSsample7	-0.0352975	0.573738	0.930191	protein.linear.MS2	GSDS	0	0
1007	O00161	SGSDSsample6-SGSDSsample8	-0.0718662	0.2594	0.784331	protein.linear.MS2	GSDS	0	0
1008	O00161	SGSDSsample7-SGSDSsample8	-0.0365686	0.560164	0.926754	protein.linear.MS2	GSDS	0	0
1009	O00165	SGSDSsample1-SGSDSsample2	-0.132165	0.544533	0.922293	protein.linear.MS2	GSDS	0	0
1010	O00165	SGSDSsample1-SGSDSsample3	-0.0955442	0.660448	0.950909	protein.linear.MS2	GSDS	0	0
1011	O00165	SGSDSsample1-SGSDSsample4	-0.100561	0.643932	0.947482	protein.linear.MS2	GSDS	0	0
1012	O00165	SGSDSsample1-SGSDSsample5	-0.127175	0.55966	0.926576	protein.linear.MS2	GSDS	0	0
1013	O00165	SGSDSsample1-SGSDSsample6	-0.134872	0.536422	0.919259	protein.linear.MS2	GSDS	0	0
1014	O00165	SGSDSsample1-SGSDSsample7	-0.164663	0.451719	0.890686	protein.linear.MS2	GSDS	0	0
1015	O00165	SGSDSsample1-SGSDSsample8	0.245085	0.267788	0.790096	protein.linear.MS2	GSDS	0	0
1016	O00165	SGSDSsample2-SGSDSsample3	0.0366212	0.865936	0.985721	protein.linear.MS2	GSDS	0	0
1017	O00165	SGSDSsample2-SGSDSsample4	0.0316043	0.884149	0.988085	protein.linear.MS2	GSDS	0	0
1018	O00165	SGSDSsample2-SGSDSsample5	0.00498989	0.981639	0.998376	protein.linear.MS2	GSDS	0	0
1019	O00165	SGSDSsample2-SGSDSsample6	-0.0027067	0.99004	0.999108	protein.linear.MS2	GSDS	0	0
1020	O00165	SGSDSsample2-SGSDSsample7	-0.0324972	0.880902	0.987475	protein.linear.MS2	GSDS	0	0
1021	O00165	SGSDSsample2-SGSDSsample8	0.37725	0.096244	0.567235	protein.linear.MS2	GSDS	0	0
1022	O00165	SGSDSsample3-SGSDSsample4	-0.00501684	0.98154	0.998376	protein.linear.MS2	GSDS	0	0
1023	O00165	SGSDSsample3-SGSDSsample5	-0.0316313	0.884051	0.988051	protein.linear.MS2	GSDS	0	0
1024	O00165	SGSDSsample3-SGSDSsample6	-0.0393279	0.856142	0.983853	protein.linear.MS2	GSDS	0	0
1025	O00165	SGSDSsample3-SGSDSsample7	-0.0691184	0.750286	0.969045	protein.linear.MS2	GSDS	0	0
1026	O00165	SGSDSsample3-SGSDSsample8	0.340629	0.130109	0.633394	protein.linear.MS2	GSDS	0	0
1027	O00165	SGSDSsample4-SGSDSsample5	-0.0266144	0.90233	0.990091	protein.linear.MS2	GSDS	0	0
1028	O00165	SGSDSsample4-SGSDSsample6	-0.034311	0.874314	0.986693	protein.linear.MS2	GSDS	0	0
1029	O00165	SGSDSsample4-SGSDSsample7	-0.0641015	0.767819	0.97151	protein.linear.MS2	GSDS	0	0
1030	O00165	SGSDSsample4-SGSDSsample8	0.345646	0.124937	0.624409	protein.linear.MS2	GSDS	0	0
1031	O00165	SGSDSsample5-SGSDSsample6	-0.00769658	0.971684	0.997061	protein.linear.MS2	GSDS	0	0
1032	O00165	SGSDSsample5-SGSDSsample7	-0.0374871	0.8628	0.984908	protein.linear.MS2	GSDS	0	0
1033	O00165	SGSDSsample5-SGSDSsample8	0.37226	0.100352	0.575082	protein.linear.MS2	GSDS	0	0
1034	O00165	SGSDSsample6-SGSDSsample7	-0.0297905	0.89075	0.98841	protein.linear.MS2	GSDS	0	0
1035	O00165	SGSDSsample6-SGSDSsample8	0.379957	0.0940779	0.56324	protein.linear.MS2	GSDS	0	0
1036	O00165	SGSDSsample7-SGSDSsample8	0.409747	0.0729312	0.511679	protein.linear.MS2	GSDS	0	0
1037	O00170	SGSDSsample1-SGSDSsample2	0.0716928	0.232236	0.76185	protein.linear.MS2	GSDS	0	0
1038	O00170	SGSDSsample1-SGSDSsample3	-0.0225761	0.700942	0.958315	protein.linear.MS2	GSDS	0	0
1039	O00170	SGSDSsample1-SGSDSsample4	-0.0223092	0.704294	0.959385	protein.linear.MS2	GSDS	0	0
1040	O00170	SGSDSsample1-SGSDSsample5	0.0925544	0.128482	0.629953	protein.linear.MS2	GSDS	0	0
1041	O00170	SGSDSsample1-SGSDSsample6	-0.000534515	0.992728	0.999396	protein.linear.MS2	GSDS	0	0
1042	O00170	SGSDSsample1-SGSDSsample7	0.0624668	0.295324	0.80936	protein.linear.MS2	GSDS	0	0
1043	O00170	SGSDSsample1-SGSDSsample8	0.0489526	0.409022	0.875391	protein.linear.MS2	GSDS	0	0
1044	O00170	SGSDSsample2-SGSDSsample3	-0.0942689	0.122046	0.619176	protein.linear.MS2	GSDS	0	0
1045	O00170	SGSDSsample2-SGSDSsample4	-0.094002	0.12303	0.620525	protein.linear.MS2	GSDS	0	0
1046	O00170	SGSDSsample2-SGSDSsample5	0.0208616	0.722586	0.96293	protein.linear.MS2	GSDS	0	0
1047	O00170	SGSDSsample2-SGSDSsample6	-0.0722273	0.228928	0.758304	protein.linear.MS2	GSDS	0	0
1048	O00170	SGSDSsample2-SGSDSsample7	-0.00922595	0.875044	0.986693	protein.linear.MS2	GSDS	0	0
1049	O00170	SGSDSsample2-SGSDSsample8	-0.0227402	0.698884	0.958208	protein.linear.MS2	GSDS	0	0
1050	O00170	SGSDSsample3-SGSDSsample4	0.000266887	0.996369	0.999406	protein.linear.MS2	GSDS	0	0
1051	O00170	SGSDSsample3-SGSDSsample5	0.115131	0.0634762	0.481777	protein.linear.MS2	GSDS	0	0
1052	O00170	SGSDSsample3-SGSDSsample6	0.0220416	0.707662	0.960327	protein.linear.MS2	GSDS	0	0
1053	O00170	SGSDSsample3-SGSDSsample7	0.085043	0.160166	0.67897	protein.linear.MS2	GSDS	0	0
1054	O00170	SGSDSsample3-SGSDSsample8	0.0715287	0.233259	0.762878	protein.linear.MS2	GSDS	0	0
1055	O00170	SGSDSsample4-SGSDSsample5	0.114864	0.0640287	0.483639	protein.linear.MS2	GSDS	0	0
1056	O00170	SGSDSsample4-SGSDSsample6	0.0217747	0.711027	0.961341	protein.linear.MS2	GSDS	0	0
1057	O00170	SGSDSsample4-SGSDSsample7	0.0847761	0.161402	0.680154	protein.linear.MS2	GSDS	0	0
1058	O00170	SGSDSsample4-SGSDSsample8	0.0712618	0.234931	0.763993	protein.linear.MS2	GSDS	0	0
1059	O00170	SGSDSsample5-SGSDSsample6	-0.0930889	0.126445	0.626494	protein.linear.MS2	GSDS	0	0
1060	O00170	SGSDSsample5-SGSDSsample7	-0.0300875	0.609424	0.939139	protein.linear.MS2	GSDS	0	0
1061	O00170	SGSDSsample5-SGSDSsample8	-0.0436018	0.461113	0.89426	protein.linear.MS2	GSDS	0	0
1062	O00170	SGSDSsample6-SGSDSsample7	0.0630014	0.291353	0.8067	protein.linear.MS2	GSDS	0	0
1063	O00170	SGSDSsample6-SGSDSsample8	0.0494871	0.404037	0.87269	protein.linear.MS2	GSDS	0	0
1064	O00170	SGSDSsample7-SGSDSsample8	-0.0135143	0.817902	0.977694	protein.linear.MS2	GSDS	0	0
1065	O00178	SGSDSsample1-SGSDSsample2	0.00705299	0.94148	0.993895	protein.linear.MS2	GSDS	0	0
1066	O00178	SGSDSsample1-SGSDSsample3	0.0308427	0.748572	0.968786	protein.linear.MS2	GSDS	0	0
1067	O00178	SGSDSsample1-SGSDSsample4	0.0635827	0.511006	0.911885	protein.linear.MS2	GSDS	0	0
1068	O00178	SGSDSsample1-SGSDSsample5	-0.0525213	0.586361	0.93373	protein.linear.MS2	GSDS	0	0
1069	O00178	SGSDSsample1-SGSDSsample6	0.0204296	0.831714	0.979839	protein.linear.MS2	GSDS	0	0
1070	O00178	SGSDSsample1-SGSDSsample7	-0.0848505	0.382948	0.861998	protein.linear.MS2	GSDS	0	0
1071	O00178	SGSDSsample1-SGSDSsample8	-0.0904873	0.352936	0.845222	protein.linear.MS2	GSDS	0	0
1072	O00178	SGSDSsample2-SGSDSsample3	0.0237897	0.804605	0.975723	protein.linear.MS2	GSDS	0	0
1073	O00178	SGSDSsample2-SGSDSsample4	0.0565297	0.558409	0.926135	protein.linear.MS2	GSDS	0	0
1074	O00178	SGSDSsample2-SGSDSsample5	-0.0595743	0.537661	0.919659	protein.linear.MS2	GSDS	0	0
1075	O00178	SGSDSsample2-SGSDSsample6	0.0133766	0.889294	0.98841	protein.linear.MS2	GSDS	0	0
1076	O00178	SGSDSsample2-SGSDSsample7	-0.0919035	0.345658	0.842079	protein.linear.MS2	GSDS	0	0
1077	O00178	SGSDSsample2-SGSDSsample8	-0.0975403	0.317736	0.824626	protein.linear.MS2	GSDS	0	0
1078	O00178	SGSDSsample3-SGSDSsample4	0.03274	0.73373	0.965712	protein.linear.MS2	GSDS	0	0
1079	O00178	SGSDSsample3-SGSDSsample5	-0.083364	0.391141	0.865986	protein.linear.MS2	GSDS	0	0
1080	O00178	SGSDSsample3-SGSDSsample6	-0.0104131	0.9137	0.991174	protein.linear.MS2	GSDS	0	0
1081	O00178	SGSDSsample3-SGSDSsample7	-0.115693	0.238951	0.767812	protein.linear.MS2	GSDS	0	0
1082	O00178	SGSDSsample3-SGSDSsample8	-0.12133	0.217822	0.747696	protein.linear.MS2	GSDS	0	0
1083	O00178	SGSDSsample4-SGSDSsample5	-0.116104	0.237359	0.766184	protein.linear.MS2	GSDS	0	0
1084	O00178	SGSDSsample4-SGSDSsample6	-0.0431531	0.654333	0.949943	protein.linear.MS2	GSDS	0	0
1085	O00178	SGSDSsample4-SGSDSsample7	-0.148433	0.136117	0.644502	protein.linear.MS2	GSDS	0	0
1086	O00178	SGSDSsample4-SGSDSsample8	-0.15407	0.12284	0.620345	protein.linear.MS2	GSDS	0	0
1087	O00178	SGSDSsample5-SGSDSsample6	0.0729509	0.451759	0.890691	protein.linear.MS2	GSDS	0	0
1088	O00178	SGSDSsample5-SGSDSsample7	-0.0323291	0.736935	0.966571	protein.linear.MS2	GSDS	0	0
1089	O00178	SGSDSsample5-SGSDSsample8	-0.037966	0.693422	0.957079	protein.linear.MS2	GSDS	0	0
1090	O00178	SGSDSsample6-SGSDSsample7	-0.10528	0.282093	0.800222	protein.linear.MS2	GSDS	0	0
1091	O00178	SGSDSsample6-SGSDSsample8	-0.110917	0.258066	0.783009	protein.linear.MS2	GSDS	0	0
1092	O00178	SGSDSsample7-SGSDSsample8	-0.00563684	0.953213	0.995251	protein.linear.MS2	GSDS	0	0
1093	O00186	SGSDSsample1-SGSDSsample2	0.119655	0.277745	0.79795	protein.linear.MS2	GSDS	0	0
1094	O00186	SGSDSsample1-SGSDSsample3	-0.176532	0.116843	0.609001	protein.linear.MS2	GSDS	0	0
1095	O00186	SGSDSsample1-SGSDSsample4	-0.14634	0.188317	0.714235	protein.linear.MS2	GSDS	0	0
1096	O00186	SGSDSsample1-SGSDSsample5	-0.0396024	0.714854	0.961671	protein.linear.MS2	GSDS	0	0
1097	O00186	SGSDSsample1-SGSDSsample6	0.0124019	0.908736	0.990806	protein.linear.MS2	GSDS	0	0
1098	O00186	SGSDSsample1-SGSDSsample7	-0.103769	0.344333	0.841638	protein.linear.MS2	GSDS	0	0
1099	O00186	SGSDSsample1-SGSDSsample8	-0.135838	0.220306	0.749321	protein.linear.MS2	GSDS	0	0
1100	O00186	SGSDSsample2-SGSDSsample3	-0.296188	0.0133439	0.220031	protein.linear.MS2	GSDS	0	0
1101	O00186	SGSDSsample2-SGSDSsample4	-0.265996	0.0237764	0.303394	protein.linear.MS2	GSDS	0	0
1102	O00186	SGSDSsample2-SGSDSsample5	-0.159258	0.15424	0.670423	protein.linear.MS2	GSDS	0	0
1103	O00186	SGSDSsample2-SGSDSsample6	-0.107253	0.328841	0.832613	protein.linear.MS2	GSDS	0	0
1104	O00186	SGSDSsample2-SGSDSsample7	-0.223425	0.0521302	0.445658	protein.linear.MS2	GSDS	0	0
1105	O00186	SGSDSsample2-SGSDSsample8	-0.255493	0.0289633	0.335157	protein.linear.MS2	GSDS	0	0
1106	O00186	SGSDSsample3-SGSDSsample4	0.0301917	0.780415	0.972958	protein.linear.MS2	GSDS	0	0
1107	O00186	SGSDSsample3-SGSDSsample5	0.13693	0.216793	0.746953	protein.linear.MS2	GSDS	0	0
1108	O00186	SGSDSsample3-SGSDSsample6	0.188934	0.0950573	0.565414	protein.linear.MS2	GSDS	0	0
1109	O00186	SGSDSsample3-SGSDSsample7	0.0727628	0.504201	0.909836	protein.linear.MS2	GSDS	0	0
1110	O00186	SGSDSsample3-SGSDSsample8	0.0406942	0.707384	0.960327	protein.linear.MS2	GSDS	0	0
1111	O00186	SGSDSsample4-SGSDSsample5	0.106738	0.331101	0.833706	protein.linear.MS2	GSDS	0	0
1112	O00186	SGSDSsample4-SGSDSsample6	0.158742	0.155494	0.671672	protein.linear.MS2	GSDS	0	0
1113	O00186	SGSDSsample4-SGSDSsample7	0.0425711	0.694613	0.957303	protein.linear.MS2	GSDS	0	0
1114	O00186	SGSDSsample4-SGSDSsample8	0.0105024	0.922662	0.992137	protein.linear.MS2	GSDS	0	0
1115	O00186	SGSDSsample5-SGSDSsample6	0.0520043	0.631926	0.944501	protein.linear.MS2	GSDS	0	0
1116	O00186	SGSDSsample5-SGSDSsample7	-0.064167	0.555242	0.925446	protein.linear.MS2	GSDS	0	0
1117	O00186	SGSDSsample5-SGSDSsample8	-0.0962357	0.379554	0.860546	protein.linear.MS2	GSDS	0	0
1118	O00186	SGSDSsample6-SGSDSsample7	-0.116171	0.291466	0.8067	protein.linear.MS2	GSDS	0	0
1119	O00186	SGSDSsample6-SGSDSsample8	-0.14824	0.182952	0.70757	protein.linear.MS2	GSDS	0	0
1120	O00186	SGSDSsample7-SGSDSsample8	-0.0320687	0.767183	0.971344	protein.linear.MS2	GSDS	0	0
1121	O00203	SGSDSsample1-SGSDSsample2	-0.104698	0.183127	0.707724	protein.linear.MS2	GSDS	0	0
1122	O00203	SGSDSsample1-SGSDSsample3	-0.0504975	0.511711	0.912241	protein.linear.MS2	GSDS	0	0
1123	O00203	SGSDSsample1-SGSDSsample4	0.00578852	0.939632	0.993875	protein.linear.MS2	GSDS	0	0
1124	O00203	SGSDSsample1-SGSDSsample5	-0.101356	0.196731	0.723947	protein.linear.MS2	GSDS	0	0
1125	O00203	SGSDSsample1-SGSDSsample6	0.0116172	0.879228	0.987229	protein.linear.MS2	GSDS	0	0
1126	O00203	SGSDSsample1-SGSDSsample7	-0.0680517	0.379183	0.860346	protein.linear.MS2	GSDS	0	0
1127	O00203	SGSDSsample1-SGSDSsample8	-0.0968996	0.21612	0.746415	protein.linear.MS2	GSDS	0	0
1128	O00203	SGSDSsample2-SGSDSsample3	0.0542004	0.481706	0.901674	protein.linear.MS2	GSDS	0	0
1129	O00203	SGSDSsample2-SGSDSsample4	0.110486	0.161379	0.680154	protein.linear.MS2	GSDS	0	0
1130	O00203	SGSDSsample2-SGSDSsample5	0.00334167	0.965125	0.996496	protein.linear.MS2	GSDS	0	0
1131	O00203	SGSDSsample2-SGSDSsample6	0.116315	0.141684	0.653728	protein.linear.MS2	GSDS	0	0
1132	O00203	SGSDSsample2-SGSDSsample7	0.0366462	0.632834	0.944837	protein.linear.MS2	GSDS	0	0
1133	O00203	SGSDSsample2-SGSDSsample8	0.00779823	0.918742	0.991789	protein.linear.MS2	GSDS	0	0
1134	O00203	SGSDSsample3-SGSDSsample4	0.056286	0.465277	0.896424	protein.linear.MS2	GSDS	0	0
1135	O00203	SGSDSsample3-SGSDSsample5	-0.0508587	0.508737	0.911354	protein.linear.MS2	GSDS	0	0
1136	O00203	SGSDSsample3-SGSDSsample6	0.0621147	0.421211	0.87939	protein.linear.MS2	GSDS	0	0
1137	O00203	SGSDSsample3-SGSDSsample7	-0.0175542	0.818485	0.977796	protein.linear.MS2	GSDS	0	0
1138	O00203	SGSDSsample3-SGSDSsample8	-0.0464022	0.546107	0.922991	protein.linear.MS2	GSDS	0	0
1139	O00203	SGSDSsample4-SGSDSsample5	-0.107145	0.173659	0.697183	protein.linear.MS2	GSDS	0	0
1140	O00203	SGSDSsample4-SGSDSsample6	0.00582868	0.939214	0.993774	protein.linear.MS2	GSDS	0	0
1141	O00203	SGSDSsample4-SGSDSsample7	-0.0738402	0.341021	0.840037	protein.linear.MS2	GSDS	0	0
1142	O00203	SGSDSsample4-SGSDSsample8	-0.102688	0.191214	0.717564	protein.linear.MS2	GSDS	0	0
1143	O00203	SGSDSsample5-SGSDSsample6	0.112973	0.152714	0.668806	protein.linear.MS2	GSDS	0	0
1144	O00203	SGSDSsample5-SGSDSsample7	0.0333045	0.663959	0.951813	protein.linear.MS2	GSDS	0	0
1145	O00203	SGSDSsample5-SGSDSsample8	0.00445655	0.953503	0.995277	protein.linear.MS2	GSDS	0	0
1146	O00203	SGSDSsample6-SGSDSsample7	-0.0796689	0.305402	0.816918	protein.linear.MS2	GSDS	0	0
1147	O00203	SGSDSsample6-SGSDSsample8	-0.108517	0.168527	0.689906	protein.linear.MS2	GSDS	0	0
1148	O00203	SGSDSsample7-SGSDSsample8	-0.028848	0.70647	0.960027	protein.linear.MS2	GSDS	0	0
1149	O00217	SGSDSsample1-SGSDSsample2	-0.141364	0.153853	0.67003	protein.linear.MS2	GSDS	0	0
1150	O00217	SGSDSsample1-SGSDSsample3	-0.0386565	0.687698	0.956023	protein.linear.MS2	GSDS	0	0
1151	O00217	SGSDSsample1-SGSDSsample4	-0.00554736	0.953882	0.995367	protein.linear.MS2	GSDS	0	0
1152	O00217	SGSDSsample1-SGSDSsample5	-0.0404741	0.673918	0.953836	protein.linear.MS2	GSDS	0	0
1153	O00217	SGSDSsample1-SGSDSsample6	-0.0505093	0.600084	0.936936	protein.linear.MS2	GSDS	0	0
1154	O00217	SGSDSsample1-SGSDSsample7	-0.0538697	0.576281	0.931053	protein.linear.MS2	GSDS	0	0
1155	O00217	SGSDSsample1-SGSDSsample8	-0.198821	0.0513985	0.442553	protein.linear.MS2	GSDS	0	0
1156	O00217	SGSDSsample2-SGSDSsample3	0.102707	0.29286	0.807495	protein.linear.MS2	GSDS	0	0
1157	O00217	SGSDSsample2-SGSDSsample4	0.135816	0.169628	0.691536	protein.linear.MS2	GSDS	0	0
1158	O00217	SGSDSsample2-SGSDSsample5	0.10089	0.301192	0.814023	protein.linear.MS2	GSDS	0	0
1159	O00217	SGSDSsample2-SGSDSsample6	0.0908544	0.350297	0.844198	protein.linear.MS2	GSDS	0	0
1160	O00217	SGSDSsample2-SGSDSsample7	0.087494	0.367926	0.854285	protein.linear.MS2	GSDS	0	0
1161	O00217	SGSDSsample2-SGSDSsample8	-0.0574575	0.551418	0.924629	protein.linear.MS2	GSDS	0	0
1162	O00217	SGSDSsample3-SGSDSsample4	0.0331091	0.730446	0.964739	protein.linear.MS2	GSDS	0	0
1163	O00217	SGSDSsample3-SGSDSsample5	-0.00181761	0.984881	0.998695	protein.linear.MS2	GSDS	0	0
1164	O00217	SGSDSsample3-SGSDSsample6	-0.0118528	0.901676	0.990068	protein.linear.MS2	GSDS	0	0
1165	O00217	SGSDSsample3-SGSDSsample7	-0.0152132	0.874026	0.986693	protein.linear.MS2	GSDS	0	0
1166	O00217	SGSDSsample3-SGSDSsample8	-0.160165	0.109229	0.59425	protein.linear.MS2	GSDS	0	0
1167	O00217	SGSDSsample4-SGSDSsample5	-0.0349267	0.71633	0.962101	protein.linear.MS2	GSDS	0	0
1168	O00217	SGSDSsample4-SGSDSsample6	-0.0449619	0.640411	0.946991	protein.linear.MS2	GSDS	0	0
1169	O00217	SGSDSsample4-SGSDSsample7	-0.0483223	0.615832	0.941162	protein.linear.MS2	GSDS	0	0
1170	O00217	SGSDSsample4-SGSDSsample8	-0.193274	0.057476	0.463929	protein.linear.MS2	GSDS	0	0
1171	O00217	SGSDSsample5-SGSDSsample6	-0.0100352	0.916688	0.991465	protein.linear.MS2	GSDS	0	0
1172	O00217	SGSDSsample5-SGSDSsample7	-0.0133956	0.888963	0.98841	protein.linear.MS2	GSDS	0	0
1173	O00217	SGSDSsample5-SGSDSsample8	-0.158347	0.112992	0.601696	protein.linear.MS2	GSDS	0	0
1174	O00217	SGSDSsample6-SGSDSsample7	-0.00336045	0.972052	0.997079	protein.linear.MS2	GSDS	0	0
1175	O00217	SGSDSsample6-SGSDSsample8	-0.148312	0.135838	0.643798	protein.linear.MS2	GSDS	0	0
1176	O00217	SGSDSsample7-SGSDSsample8	-0.144951	0.144316	0.65738	protein.linear.MS2	GSDS	0	0
1177	O00231	SGSDSsample1-SGSDSsample2	0.155986	0.0754478	0.518686	protein.linear.MS2	GSDS	0	0
1178	O00231	SGSDSsample1-SGSDSsample3	0.0980046	0.249698	0.775603	protein.linear.MS2	GSDS	0	0
1179	O00231	SGSDSsample1-SGSDSsample4	0.103469	0.22536	0.754913	protein.linear.MS2	GSDS	0	0
1180	O00231	SGSDSsample1-SGSDSsample5	0.0314036	0.706944	0.960152	protein.linear.MS2	GSDS	0	0
1181	O00231	SGSDSsample1-SGSDSsample6	0.113069	0.187147	0.713038	protein.linear.MS2	GSDS	0	0
1182	O00231	SGSDSsample1-SGSDSsample7	0.253721	0.00699105	0.148016	protein.linear.MS2	GSDS	0	0
1183	O00231	SGSDSsample1-SGSDSsample8	0.0438712	0.600209	0.936964	protein.linear.MS2	GSDS	0	0
1184	O00231	SGSDSsample2-SGSDSsample3	-0.0579817	0.48993	0.905252	protein.linear.MS2	GSDS	0	0
1185	O00231	SGSDSsample2-SGSDSsample4	-0.0525175	0.531179	0.917837	protein.linear.MS2	GSDS	0	0
1186	O00231	SGSDSsample2-SGSDSsample5	-0.124583	0.148422	0.663342	protein.linear.MS2	GSDS	0	0
1187	O00231	SGSDSsample2-SGSDSsample6	-0.0429176	0.608087	0.938955	protein.linear.MS2	GSDS	0	0
1188	O00231	SGSDSsample2-SGSDSsample7	0.0977345	0.250952	0.777054	protein.linear.MS2	GSDS	0	0
1189	O00231	SGSDSsample2-SGSDSsample8	-0.112115	0.190693	0.716867	protein.linear.MS2	GSDS	0	0
1190	O00231	SGSDSsample3-SGSDSsample4	0.00546418	0.947727	0.994501	protein.linear.MS2	GSDS	0	0
1191	O00231	SGSDSsample3-SGSDSsample5	-0.0666009	0.428857	0.881845	protein.linear.MS2	GSDS	0	0
1192	O00231	SGSDSsample3-SGSDSsample6	0.015064	0.856634	0.983911	protein.linear.MS2	GSDS	0	0
1193	O00231	SGSDSsample3-SGSDSsample7	0.155716	0.0759069	0.520105	protein.linear.MS2	GSDS	0	0
1194	O00231	SGSDSsample3-SGSDSsample8	-0.0541334	0.518782	0.914573	protein.linear.MS2	GSDS	0	0
1195	O00231	SGSDSsample4-SGSDSsample5	-0.0720651	0.392765	0.86663	protein.linear.MS2	GSDS	0	0
1196	O00231	SGSDSsample4-SGSDSsample6	0.00959986	0.908314	0.990746	protein.linear.MS2	GSDS	0	0
1197	O00231	SGSDSsample4-SGSDSsample7	0.150252	0.0857456	0.543581	protein.linear.MS2	GSDS	0	0
1198	O00231	SGSDSsample4-SGSDSsample8	-0.0595976	0.478102	0.900489	protein.linear.MS2	GSDS	0	0
1199	O00231	SGSDSsample5-SGSDSsample6	0.081665	0.33439	0.835565	protein.linear.MS2	GSDS	0	0
1200	O00231	SGSDSsample5-SGSDSsample7	0.222317	0.0154648	0.239547	protein.linear.MS2	GSDS	0	0
1201	O00231	SGSDSsample5-SGSDSsample8	0.0124676	0.881122	0.987504	protein.linear.MS2	GSDS	0	0
1202	O00231	SGSDSsample6-SGSDSsample7	0.140652	0.105782	0.587061	protein.linear.MS2	GSDS	0	0
1203	O00231	SGSDSsample6-SGSDSsample8	-0.0691974	0.411449	0.876187	protein.linear.MS2	GSDS	0	0
1204	O00231	SGSDSsample7-SGSDSsample8	-0.20985	0.0210749	0.284989	protein.linear.MS2	GSDS	0	0
1205	O00232	SGSDSsample1-SGSDSsample2	0.0480033	0.690333	0.956427	protein.linear.MS2	GSDS	0	0
1206	O00232	SGSDSsample1-SGSDSsample3	0.135462	0.269099	0.791069	protein.linear.MS2	GSDS	0	0
1207	O00232	SGSDSsample1-SGSDSsample4	-0.00679538	0.954912	0.995568	protein.linear.MS2	GSDS	0	0
1208	O00232	SGSDSsample1-SGSDSsample5	-0.0546429	0.650427	0.948678	protein.linear.MS2	GSDS	0	0
1209	O00232	SGSDSsample1-SGSDSsample6	0.0024299	0.983869	0.998695	protein.linear.MS2	GSDS	0	0
1210	O00232	SGSDSsample1-SGSDSsample7	-0.0641945	0.594919	0.935758	protein.linear.MS2	GSDS	0	0
1211	O00232	SGSDSsample1-SGSDSsample8	-0.0875314	0.470149	0.898404	protein.linear.MS2	GSDS	0	0
1212	O00232	SGSDSsample2-SGSDSsample3	0.0874589	0.470511	0.898404	protein.linear.MS2	GSDS	0	0
1213	O00232	SGSDSsample2-SGSDSsample4	-0.0547987	0.649503	0.948314	protein.linear.MS2	GSDS	0	0
1214	O00232	SGSDSsample2-SGSDSsample5	-0.102646	0.398479	0.869775	protein.linear.MS2	GSDS	0	0
1215	O00232	SGSDSsample2-SGSDSsample6	-0.0455734	0.705185	0.959579	protein.linear.MS2	GSDS	0	0
1216	O00232	SGSDSsample2-SGSDSsample7	-0.112198	0.357104	0.84812	protein.linear.MS2	GSDS	0	0
1217	O00232	SGSDSsample2-SGSDSsample8	-0.135535	0.268853	0.790878	protein.linear.MS2	GSDS	0	0
1218	O00232	SGSDSsample3-SGSDSsample4	-0.142258	0.246737	0.773372	protein.linear.MS2	GSDS	0	0
1219	O00232	SGSDSsample3-SGSDSsample5	-0.190105	0.127674	0.628613	protein.linear.MS2	GSDS	0	0
1220	O00232	SGSDSsample3-SGSDSsample6	-0.133032	0.277456	0.797723	protein.linear.MS2	GSDS	0	0
1221	O00232	SGSDSsample3-SGSDSsample7	-0.199657	0.110917	0.597854	protein.linear.MS2	GSDS	0	0
1222	O00232	SGSDSsample3-SGSDSsample8	-0.222994	0.0777747	0.524969	protein.linear.MS2	GSDS	0	0
1223	O00232	SGSDSsample4-SGSDSsample5	-0.0478476	0.691281	0.956641	protein.linear.MS2	GSDS	0	0
1224	O00232	SGSDSsample4-SGSDSsample6	0.00922528	0.93882	0.99373	protein.linear.MS2	GSDS	0	0
1225	O00232	SGSDSsample4-SGSDSsample7	-0.0573992	0.63417	0.945031	protein.linear.MS2	GSDS	0	0
1226	O00232	SGSDSsample4-SGSDSsample8	-0.080736	0.504778	0.910159	protein.linear.MS2	GSDS	0	0
1227	O00232	SGSDSsample5-SGSDSsample6	0.0570728	0.636085	0.945512	protein.linear.MS2	GSDS	0	0
1228	O00232	SGSDSsample5-SGSDSsample7	-0.00955161	0.936661	0.993618	protein.linear.MS2	GSDS	0	0
1229	O00232	SGSDSsample5-SGSDSsample8	-0.0328885	0.784602	0.973676	protein.linear.MS2	GSDS	0	0
1230	O00232	SGSDSsample6-SGSDSsample7	-0.0666244	0.581183	0.932548	protein.linear.MS2	GSDS	0	0
1231	O00232	SGSDSsample6-SGSDSsample8	-0.0899613	0.458123	0.892837	protein.linear.MS2	GSDS	0	0
1232	O00232	SGSDSsample7-SGSDSsample8	-0.0233369	0.846128	0.982248	protein.linear.MS2	GSDS	0	0
1233	O00233	SGSDSsample1-SGSDSsample2	-0.110778	0.275787	0.796299	protein.linear.MS2	GSDS	0	0
1234	O00233	SGSDSsample1-SGSDSsample3	-0.0787609	0.434153	0.883812	protein.linear.MS2	GSDS	0	0
1235	O00233	SGSDSsample1-SGSDSsample4	-0.141589	0.168522	0.689906	protein.linear.MS2	GSDS	0	0
1236	O00233	SGSDSsample1-SGSDSsample5	-0.0624624	0.53361	0.918425	protein.linear.MS2	GSDS	0	0
1237	O00233	SGSDSsample1-SGSDSsample6	-0.0569564	0.569884	0.929344	protein.linear.MS2	GSDS	0	0
1238	O00233	SGSDSsample1-SGSDSsample7	-0.0477396	0.633361	0.944984	protein.linear.MS2	GSDS	0	0
1239	O00233	SGSDSsample1-SGSDSsample8	0.329163	0.0040425	0.104125	protein.linear.MS2	GSDS	0	0
1240	O00233	SGSDSsample2-SGSDSsample3	0.0320172	0.748552	0.968786	protein.linear.MS2	GSDS	0	0
1241	O00233	SGSDSsample2-SGSDSsample4	-0.0308113	0.757691	0.970679	protein.linear.MS2	GSDS	0	0
1242	O00233	SGSDSsample2-SGSDSsample5	0.0483157	0.629298	0.943959	protein.linear.MS2	GSDS	0	0
1243	O00233	SGSDSsample2-SGSDSsample6	0.0538216	0.591099	0.934552	protein.linear.MS2	GSDS	0	0
1244	O00233	SGSDSsample2-SGSDSsample7	0.0630385	0.52989	0.91753	protein.linear.MS2	GSDS	0	0
1245	O00233	SGSDSsample2-SGSDSsample8	0.439941	0.00037788	0.0191743	protein.linear.MS2	GSDS	0	0
1246	O00233	SGSDSsample3-SGSDSsample4	-0.0628285	0.531244	0.917837	protein.linear.MS2	GSDS	0	0
1247	O00233	SGSDSsample3-SGSDSsample5	0.0162985	0.870222	0.986331	protein.linear.MS2	GSDS	0	0
1248	O00233	SGSDSsample3-SGSDSsample6	0.0218045	0.827044	0.979616	protein.linear.MS2	GSDS	0	0
1249	O00233	SGSDSsample3-SGSDSsample7	0.0310213	0.756097	0.970271	protein.linear.MS2	GSDS	0	0
1250	O00233	SGSDSsample3-SGSDSsample8	0.407924	0.000745226	0.0319936	protein.linear.MS2	GSDS	0	0
1251	O00233	SGSDSsample4-SGSDSsample5	0.079127	0.432061	0.883287	protein.linear.MS2	GSDS	0	0
1252	O00233	SGSDSsample4-SGSDSsample6	0.0846329	0.401379	0.871321	protein.linear.MS2	GSDS	0	0
1253	O00233	SGSDSsample4-SGSDSsample7	0.0938498	0.353311	0.845346	protein.linear.MS2	GSDS	0	0
1254	O00233	SGSDSsample4-SGSDSsample8	0.470752	0.000198279	0.0116785	protein.linear.MS2	GSDS	0	0
1255	O00233	SGSDSsample5-SGSDSsample6	0.00550594	0.955969	0.995782	protein.linear.MS2	GSDS	0	0
1256	O00233	SGSDSsample5-SGSDSsample7	0.0147228	0.882664	0.987749	protein.linear.MS2	GSDS	0	0
1257	O00233	SGSDSsample5-SGSDSsample8	0.391626	0.00105584	0.0408892	protein.linear.MS2	GSDS	0	0
1258	O00233	SGSDSsample6-SGSDSsample7	0.00921685	0.926367	0.992306	protein.linear.MS2	GSDS	0	0
1259	O00233	SGSDSsample6-SGSDSsample8	0.38612	0.00118809	0.0442373	protein.linear.MS2	GSDS	0	0
1260	O00233	SGSDSsample7-SGSDSsample8	0.376903	0.00144798	0.0505648	protein.linear.MS2	GSDS	0	0
1261	O00244	SGSDSsample1-SGSDSsample2	-0.108386	0.505277	0.910401	protein.linear.MS2	GSDS	0	0
1262	O00244	SGSDSsample1-SGSDSsample3	0.0739714	0.648101	0.948217	protein.linear.MS2	GSDS	0	0
1263	O00244	SGSDSsample1-SGSDSsample4	0.00597842	0.970477	0.996893	protein.linear.MS2	GSDS	0	0
1264	O00244	SGSDSsample1-SGSDSsample5	0.0593254	0.714013	0.961602	protein.linear.MS2	GSDS	0	0
1265	O00244	SGSDSsample1-SGSDSsample6	0.0633534	0.695623	0.957541	protein.linear.MS2	GSDS	0	0
1266	O00244	SGSDSsample1-SGSDSsample7	0.0176682	0.91292	0.991174	protein.linear.MS2	GSDS	0	0
1267	O00244	SGSDSsample1-SGSDSsample8	0.184961	0.261863	0.785763	protein.linear.MS2	GSDS	0	0
1268	O00244	SGSDSsample2-SGSDSsample3	0.182357	0.268375	0.790649	protein.linear.MS2	GSDS	0	0
1269	O00244	SGSDSsample2-SGSDSsample4	0.114364	0.482432	0.901986	protein.linear.MS2	GSDS	0	0
1270	O00244	SGSDSsample2-SGSDSsample5	0.167711	0.307282	0.818262	protein.linear.MS2	GSDS	0	0
1271	O00244	SGSDSsample2-SGSDSsample6	0.171739	0.296193	0.810224	protein.linear.MS2	GSDS	0	0
1272	O00244	SGSDSsample2-SGSDSsample7	0.126054	0.439584	0.886089	protein.linear.MS2	GSDS	0	0
1273	O00244	SGSDSsample2-SGSDSsample8	0.293347	0.0836922	0.53824	protein.linear.MS2	GSDS	0	0
1274	O00244	SGSDSsample3-SGSDSsample4	-0.067993	0.674682	0.953997	protein.linear.MS2	GSDS	0	0
1275	O00244	SGSDSsample3-SGSDSsample5	-0.014646	0.927766	0.992363	protein.linear.MS2	GSDS	0	0
1276	O00244	SGSDSsample3-SGSDSsample6	-0.010618	0.947595	0.994501	protein.linear.MS2	GSDS	0	0
1277	O00244	SGSDSsample3-SGSDSsample7	-0.0563031	0.727933	0.96416	protein.linear.MS2	GSDS	0	0
1278	O00244	SGSDSsample3-SGSDSsample8	0.11099	0.495251	0.9076	protein.linear.MS2	GSDS	0	0
1279	O00244	SGSDSsample4-SGSDSsample5	0.053347	0.741644	0.96748	protein.linear.MS2	GSDS	0	0
1280	O00244	SGSDSsample4-SGSDSsample6	0.057375	0.722985	0.963046	protein.linear.MS2	GSDS	0	0
1281	O00244	SGSDSsample4-SGSDSsample7	0.0116898	0.942314	0.993895	protein.linear.MS2	GSDS	0	0
1282	O00244	SGSDSsample4-SGSDSsample8	0.178983	0.276996	0.79753	protein.linear.MS2	GSDS	0	0
1283	O00244	SGSDSsample5-SGSDSsample6	0.00402804	0.980106	0.998323	protein.linear.MS2	GSDS	0	0
1284	O00244	SGSDSsample5-SGSDSsample7	-0.0416571	0.796708	0.97526	protein.linear.MS2	GSDS	0	0
1285	O00244	SGSDSsample5-SGSDSsample8	0.125636	0.441076	0.886605	protein.linear.MS2	GSDS	0	0
1286	O00244	SGSDSsample6-SGSDSsample7	-0.0456852	0.777592	0.972856	protein.linear.MS2	GSDS	0	0
1287	O00244	SGSDSsample6-SGSDSsample8	0.121608	0.455595	0.892058	protein.linear.MS2	GSDS	0	0
1288	O00244	SGSDSsample7-SGSDSsample8	0.167293	0.308452	0.818927	protein.linear.MS2	GSDS	0	0
1289	O00255	SGSDSsample1-SGSDSsample2	0.0501449	0.725097	0.963555	protein.linear.MS2	GSDS	0	0
1290	O00255	SGSDSsample1-SGSDSsample3	-0.0127911	0.928392	0.992411	protein.linear.MS2	GSDS	0	0
1291	O00255	SGSDSsample1-SGSDSsample4	0.00471749	0.973557	0.997507	protein.linear.MS2	GSDS	0	0
1292	O00255	SGSDSsample1-SGSDSsample5	0.0674999	0.636495	0.945705	protein.linear.MS2	GSDS	0	0
1293	O00255	SGSDSsample1-SGSDSsample6	0.0356134	0.802591	0.97558	protein.linear.MS2	GSDS	0	0
1294	O00255	SGSDSsample1-SGSDSsample7	0.056769	0.690713	0.956427	protein.linear.MS2	GSDS	0	0
1295	O00255	SGSDSsample1-SGSDSsample8	0.0435783	0.759792	0.970803	protein.linear.MS2	GSDS	0	0
1296	O00255	SGSDSsample2-SGSDSsample3	-0.062936	0.659317	0.950861	protein.linear.MS2	GSDS	0	0
1297	O00255	SGSDSsample2-SGSDSsample4	-0.0454274	0.749965	0.968957	protein.linear.MS2	GSDS	0	0
1298	O00255	SGSDSsample2-SGSDSsample5	0.017355	0.902962	0.990205	protein.linear.MS2	GSDS	0	0
1299	O00255	SGSDSsample2-SGSDSsample6	-0.0145314	0.918684	0.991789	protein.linear.MS2	GSDS	0	0
1300	O00255	SGSDSsample2-SGSDSsample7	0.00662413	0.962876	0.996319	protein.linear.MS2	GSDS	0	0
1301	O00255	SGSDSsample2-SGSDSsample8	-0.00656657	0.963199	0.996355	protein.linear.MS2	GSDS	0	0
1302	O00255	SGSDSsample3-SGSDSsample4	0.0175086	0.902109	0.990078	protein.linear.MS2	GSDS	0	0
1303	O00255	SGSDSsample3-SGSDSsample5	0.080291	0.57457	0.930456	protein.linear.MS2	GSDS	0	0
1304	O00255	SGSDSsample3-SGSDSsample6	0.0484045	0.734235	0.965734	protein.linear.MS2	GSDS	0	0
1305	O00255	SGSDSsample3-SGSDSsample7	0.0695601	0.626313	0.943382	protein.linear.MS2	GSDS	0	0
1306	O00255	SGSDSsample3-SGSDSsample8	0.0563694	0.692768	0.956934	protein.linear.MS2	GSDS	0	0
1307	O00255	SGSDSsample4-SGSDSsample5	0.0627824	0.660091	0.950861	protein.linear.MS2	GSDS	0	0
1308	O00255	SGSDSsample4-SGSDSsample6	0.0308959	0.82826	0.979687	protein.linear.MS2	GSDS	0	0
1309	O00255	SGSDSsample4-SGSDSsample7	0.0520515	0.715133	0.961787	protein.linear.MS2	GSDS	0	0
1310	O00255	SGSDSsample4-SGSDSsample8	0.0388608	0.785054	0.973676	protein.linear.MS2	GSDS	0	0
1311	O00255	SGSDSsample5-SGSDSsample6	-0.0318865	0.822853	0.978819	protein.linear.MS2	GSDS	0	0
1312	O00255	SGSDSsample5-SGSDSsample7	-0.0107309	0.939899	0.993888	protein.linear.MS2	GSDS	0	0
1313	O00255	SGSDSsample5-SGSDSsample8	-0.0239216	0.866572	0.98573	protein.linear.MS2	GSDS	0	0
1314	O00255	SGSDSsample6-SGSDSsample7	0.0211556	0.881868	0.987587	protein.linear.MS2	GSDS	0	0
1315	O00255	SGSDSsample6-SGSDSsample8	0.00796485	0.955371	0.995613	protein.linear.MS2	GSDS	0	0
1316	O00255	SGSDSsample7-SGSDSsample8	-0.0131907	0.926162	0.992264	protein.linear.MS2	GSDS	0	0
1317	O00264	SGSDSsample1-SGSDSsample2	0.00835683	0.897108	0.989445	protein.linear.MS2	GSDS	0	0
1318	O00264	SGSDSsample1-SGSDSsample3	-0.0412063	0.526274	0.916526	protein.linear.MS2	GSDS	0	0
1319	O00264	SGSDSsample1-SGSDSsample4	-0.0145103	0.822435	0.978765	protein.linear.MS2	GSDS	0	0
1320	O00264	SGSDSsample1-SGSDSsample5	0.0442817	0.496296	0.907905	protein.linear.MS2	GSDS	0	0
1321	O00264	SGSDSsample1-SGSDSsample6	0.0301601	0.641781	0.947256	protein.linear.MS2	GSDS	0	0
1322	O00264	SGSDSsample1-SGSDSsample7	-0.00903305	0.888839	0.98841	protein.linear.MS2	GSDS	0	0
1323	O00264	SGSDSsample1-SGSDSsample8	-0.0370637	0.568208	0.92897	protein.linear.MS2	GSDS	0	0
1324	O00264	SGSDSsample2-SGSDSsample3	-0.0495631	0.447217	0.889056	protein.linear.MS2	GSDS	0	0
1325	O00264	SGSDSsample2-SGSDSsample4	-0.0228671	0.72391	0.963095	protein.linear.MS2	GSDS	0	0
1326	O00264	SGSDSsample2-SGSDSsample5	0.0359249	0.580036	0.932076	protein.linear.MS2	GSDS	0	0
1327	O00264	SGSDSsample2-SGSDSsample6	0.0218032	0.736219	0.966337	protein.linear.MS2	GSDS	0	0
1328	O00264	SGSDSsample2-SGSDSsample7	-0.0173899	0.788041	0.97389	protein.linear.MS2	GSDS	0	0
1329	O00264	SGSDSsample2-SGSDSsample8	-0.0454205	0.485453	0.903344	protein.linear.MS2	GSDS	0	0
1330	O00264	SGSDSsample3-SGSDSsample4	0.026696	0.680276	0.954935	protein.linear.MS2	GSDS	0	0
1331	O00264	SGSDSsample3-SGSDSsample5	0.085488	0.197685	0.724477	protein.linear.MS2	GSDS	0	0
1332	O00264	SGSDSsample3-SGSDSsample6	0.0713663	0.278411	0.798385	protein.linear.MS2	GSDS	0	0
1333	O00264	SGSDSsample3-SGSDSsample7	0.0321732	0.619876	0.942015	protein.linear.MS2	GSDS	0	0
1334	O00264	SGSDSsample3-SGSDSsample8	0.00414258	0.948878	0.994701	protein.linear.MS2	GSDS	0	0
1335	O00264	SGSDSsample4-SGSDSsample5	0.058792	0.369047	0.855026	protein.linear.MS2	GSDS	0	0
1336	O00264	SGSDSsample4-SGSDSsample6	0.0446703	0.49258	0.906215	protein.linear.MS2	GSDS	0	0
1337	O00264	SGSDSsample4-SGSDSsample7	0.00547723	0.932445	0.99282	protein.linear.MS2	GSDS	0	0
1338	O00264	SGSDSsample4-SGSDSsample8	-0.0225534	0.727531	0.96416	protein.linear.MS2	GSDS	0	0
1339	O00264	SGSDSsample5-SGSDSsample6	-0.0141217	0.827107	0.979616	protein.linear.MS2	GSDS	0	0
1340	O00264	SGSDSsample5-SGSDSsample7	-0.0533148	0.414258	0.876741	protein.linear.MS2	GSDS	0	0
1341	O00264	SGSDSsample5-SGSDSsample8	-0.0813454	0.219167	0.748707	protein.linear.MS2	GSDS	0	0
1342	O00264	SGSDSsample6-SGSDSsample7	-0.0391931	0.546434	0.923253	protein.linear.MS2	GSDS	0	0
1343	O00264	SGSDSsample6-SGSDSsample8	-0.0672238	0.306259	0.81732	protein.linear.MS2	GSDS	0	0
1344	O00264	SGSDSsample7-SGSDSsample8	-0.0280306	0.665328	0.952073	protein.linear.MS2	GSDS	0	0
1345	O00267	SGSDSsample1-SGSDSsample2	-0.183314	0.0222129	0.293224	protein.linear.MS2	GSDS	0	0
1346	O00267	SGSDSsample1-SGSDSsample3	-0.107405	0.157426	0.674917	protein.linear.MS2	GSDS	0	0
1347	O00267	SGSDSsample1-SGSDSsample4	-0.132147	0.0867285	0.545996	protein.linear.MS2	GSDS	0	0
1348	O00267	SGSDSsample1-SGSDSsample5	-0.204856	0.0120919	0.207455	protein.linear.MS2	GSDS	0	0
1349	O00267	SGSDSsample1-SGSDSsample6	0.00337755	0.963373	0.996361	protein.linear.MS2	GSDS	0	0
1350	O00267	SGSDSsample1-SGSDSsample7	-0.167335	0.0344948	0.364527	protein.linear.MS2	GSDS	0	0
1351	O00267	SGSDSsample1-SGSDSsample8	-0.191652	0.0175848	0.256757	protein.linear.MS2	GSDS	0	0
1352	O00267	SGSDSsample2-SGSDSsample3	0.075909	0.310067	0.819892	protein.linear.MS2	GSDS	0	0
1353	O00267	SGSDSsample2-SGSDSsample4	0.0511665	0.489964	0.905278	protein.linear.MS2	GSDS	0	0
1354	O00267	SGSDSsample2-SGSDSsample5	-0.0215424	0.769908	0.971719	protein.linear.MS2	GSDS	0	0
1355	O00267	SGSDSsample2-SGSDSsample6	0.186692	0.0202129	0.278021	protein.linear.MS2	GSDS	0	0
1356	O00267	SGSDSsample2-SGSDSsample7	0.0159791	0.828136	0.979687	protein.linear.MS2	GSDS	0	0
1357	O00267	SGSDSsample2-SGSDSsample8	-0.00833765	0.909763	0.991092	protein.linear.MS2	GSDS	0	0
1358	O00267	SGSDSsample3-SGSDSsample4	-0.0247425	0.737023	0.966618	protein.linear.MS2	GSDS	0	0
1359	O00267	SGSDSsample3-SGSDSsample5	-0.0974513	0.197119	0.724031	protein.linear.MS2	GSDS	0	0
1360	O00267	SGSDSsample3-SGSDSsample6	0.110783	0.145561	0.659154	protein.linear.MS2	GSDS	0	0
1361	O00267	SGSDSsample3-SGSDSsample7	-0.0599298	0.420043	0.878845	protein.linear.MS2	GSDS	0	0
1362	O00267	SGSDSsample3-SGSDSsample8	-0.0842466	0.261697	0.78575	protein.linear.MS2	GSDS	0	0
1363	O00267	SGSDSsample4-SGSDSsample5	-0.0727089	0.330261	0.833119	protein.linear.MS2	GSDS	0	0
1364	O00267	SGSDSsample4-SGSDSsample6	0.135525	0.0796547	0.529881	protein.linear.MS2	GSDS	0	0
1365	O00267	SGSDSsample4-SGSDSsample7	-0.0351874	0.633592	0.944984	protein.linear.MS2	GSDS	0	0
1366	O00267	SGSDSsample4-SGSDSsample8	-0.0595042	0.423285	0.88012	protein.linear.MS2	GSDS	0	0
1367	O00267	SGSDSsample5-SGSDSsample6	0.208234	0.0109791	0.195329	protein.linear.MS2	GSDS	0	0
1368	O00267	SGSDSsample5-SGSDSsample7	0.0375215	0.611422	0.939773	protein.linear.MS2	GSDS	0	0
1369	O00267	SGSDSsample5-SGSDSsample8	0.0132047	0.85759	0.984039	protein.linear.MS2	GSDS	0	0
1370	O00267	SGSDSsample6-SGSDSsample7	-0.170712	0.0314597	0.348645	protein.linear.MS2	GSDS	0	0
1371	O00267	SGSDSsample6-SGSDSsample8	-0.195029	0.0159863	0.243791	protein.linear.MS2	GSDS	0	0
1372	O00267	SGSDSsample7-SGSDSsample8	-0.0243168	0.741369	0.96748	protein.linear.MS2	GSDS	0	0
1373	O00273	SGSDSsample1-SGSDSsample2	0.0713623	0.469277	0.898082	protein.linear.MS2	GSDS	0	0
1374	O00273	SGSDSsample1-SGSDSsample3	0.0578941	0.556024	0.925506	protein.linear.MS2	GSDS	0	0
1375	O00273	SGSDSsample1-SGSDSsample4	0.163018	0.109772	0.595106	protein.linear.MS2	GSDS	0	0
1376	O00273	SGSDSsample1-SGSDSsample5	0.147884	0.14405	0.65729	protein.linear.MS2	GSDS	0	0
1377	O00273	SGSDSsample1-SGSDSsample6	0.0270712	0.782164	0.973307	protein.linear.MS2	GSDS	0	0
1378	O00273	SGSDSsample1-SGSDSsample7	0.182164	0.0767047	0.522372	protein.linear.MS2	GSDS	0	0
1379	O00273	SGSDSsample1-SGSDSsample8	0.227226	0.0312938	0.347876	protein.linear.MS2	GSDS	0	0
1380	O00273	SGSDSsample2-SGSDSsample3	-0.0134682	0.890487	0.98841	protein.linear.MS2	GSDS	0	0
1381	O00273	SGSDSsample2-SGSDSsample4	0.0916553	0.355234	0.846841	protein.linear.MS2	GSDS	0	0
1382	O00273	SGSDSsample2-SGSDSsample5	0.0765213	0.438334	0.885915	protein.linear.MS2	GSDS	0	0
1383	O00273	SGSDSsample2-SGSDSsample6	-0.0442911	0.651661	0.949149	protein.linear.MS2	GSDS	0	0
1384	O00273	SGSDSsample2-SGSDSsample7	0.110802	0.266672	0.7897	protein.linear.MS2	GSDS	0	0
1385	O00273	SGSDSsample2-SGSDSsample8	0.155864	0.124988	0.624409	protein.linear.MS2	GSDS	0	0
1386	O00273	SGSDSsample3-SGSDSsample4	0.105123	0.291027	0.806639	protein.linear.MS2	GSDS	0	0
1387	O00273	SGSDSsample3-SGSDSsample5	0.0899895	0.363813	0.85253	protein.linear.MS2	GSDS	0	0
1388	O00273	SGSDSsample3-SGSDSsample6	-0.0308229	0.752986	0.969579	protein.linear.MS2	GSDS	0	0
1389	O00273	SGSDSsample3-SGSDSsample7	0.12427	0.215105	0.745555	protein.linear.MS2	GSDS	0	0
1390	O00273	SGSDSsample3-SGSDSsample8	0.169332	0.0977018	0.56926	protein.linear.MS2	GSDS	0	0
1391	O00273	SGSDSsample4-SGSDSsample5	-0.015134	0.877053	0.986954	protein.linear.MS2	GSDS	0	0
1392	O00273	SGSDSsample4-SGSDSsample6	-0.135946	0.17707	0.701183	protein.linear.MS2	GSDS	0	0
1393	O00273	SGSDSsample4-SGSDSsample7	0.0191465	0.844862	0.98206	protein.linear.MS2	GSDS	0	0
1394	O00273	SGSDSsample4-SGSDSsample8	0.0642082	0.514309	0.912803	protein.linear.MS2	GSDS	0	0
1395	O00273	SGSDSsample5-SGSDSsample6	-0.120812	0.227532	0.75741	protein.linear.MS2	GSDS	0	0
1396	O00273	SGSDSsample5-SGSDSsample7	0.0342805	0.726432	0.963996	protein.linear.MS2	GSDS	0	0
1397	O00273	SGSDSsample5-SGSDSsample8	0.0793422	0.421971	0.879392	protein.linear.MS2	GSDS	0	0
1398	O00273	SGSDSsample6-SGSDSsample7	0.155093	0.12673	0.6269	protein.linear.MS2	GSDS	0	0
1399	O00273	SGSDSsample6-SGSDSsample8	0.200155	0.0540561	0.452022	protein.linear.MS2	GSDS	0	0
1400	O00273	SGSDSsample7-SGSDSsample8	0.0450617	0.646048	0.947693	protein.linear.MS2	GSDS	0	0
1401	O00299	SGSDSsample1-SGSDSsample2	0.0445234	0.450459	0.890159	protein.linear.MS2	GSDS	0	0
1402	O00299	SGSDSsample1-SGSDSsample3	0.0981568	0.107447	0.591135	protein.linear.MS2	GSDS	0	0
1403	O00299	SGSDSsample1-SGSDSsample4	0.109378	0.0755539	0.51895	protein.linear.MS2	GSDS	0	0
1404	O00299	SGSDSsample1-SGSDSsample5	0.0363874	0.536175	0.919248	protein.linear.MS2	GSDS	0	0
1405	O00299	SGSDSsample1-SGSDSsample6	0.0376295	0.522527	0.915421	protein.linear.MS2	GSDS	0	0
1406	O00299	SGSDSsample1-SGSDSsample7	-0.0372591	0.526577	0.916546	protein.linear.MS2	GSDS	0	0
1407	O00299	SGSDSsample1-SGSDSsample8	0.0296864	0.613054	0.940243	protein.linear.MS2	GSDS	0	0
1408	O00299	SGSDSsample2-SGSDSsample3	0.0536334	0.365257	0.85335	protein.linear.MS2	GSDS	0	0
1409	O00299	SGSDSsample2-SGSDSsample4	0.0648541	0.276436	0.796939	protein.linear.MS2	GSDS	0	0
1410	O00299	SGSDSsample2-SGSDSsample5	-0.00813607	0.889349	0.98841	protein.linear.MS2	GSDS	0	0
1411	O00299	SGSDSsample2-SGSDSsample6	-0.00689393	0.906149	0.990398	protein.linear.MS2	GSDS	0	0
1412	O00299	SGSDSsample2-SGSDSsample7	-0.0817825	0.17453	0.698083	protein.linear.MS2	GSDS	0	0
1413	O00299	SGSDSsample2-SGSDSsample8	-0.014837	0.799857	0.975422	protein.linear.MS2	GSDS	0	0
1414	O00299	SGSDSsample3-SGSDSsample4	0.0112207	0.847881	0.982452	protein.linear.MS2	GSDS	0	0
1415	O00299	SGSDSsample3-SGSDSsample5	-0.0617694	0.299092	0.812692	protein.linear.MS2	GSDS	0	0
1416	O00299	SGSDSsample3-SGSDSsample6	-0.0605273	0.308589	0.819006	protein.linear.MS2	GSDS	0	0
1417	O00299	SGSDSsample3-SGSDSsample7	-0.135416	0.0317591	0.350391	protein.linear.MS2	GSDS	0	0
1418	O00299	SGSDSsample3-SGSDSsample8	-0.0684704	0.251539	0.777847	protein.linear.MS2	GSDS	0	0
1419	O00299	SGSDSsample4-SGSDSsample5	-0.0729902	0.222877	0.752469	protein.linear.MS2	GSDS	0	0
1420	O00299	SGSDSsample4-SGSDSsample6	-0.071748	0.230488	0.759412	protein.linear.MS2	GSDS	0	0
1421	O00299	SGSDSsample4-SGSDSsample7	-0.146637	0.0215004	0.28813	protein.linear.MS2	GSDS	0	0
1422	O00299	SGSDSsample4-SGSDSsample8	-0.0796911	0.18518	0.710333	protein.linear.MS2	GSDS	0	0
1423	O00299	SGSDSsample5-SGSDSsample6	0.00124214	0.983048	0.998664	protein.linear.MS2	GSDS	0	0
1424	O00299	SGSDSsample5-SGSDSsample7	-0.0736464	0.218937	0.748608	protein.linear.MS2	GSDS	0	0
1425	O00299	SGSDSsample5-SGSDSsample8	-0.00670095	0.908763	0.990806	protein.linear.MS2	GSDS	0	0
1426	O00299	SGSDSsample6-SGSDSsample7	-0.0748886	0.211629	0.741753	protein.linear.MS2	GSDS	0	0
1427	O00299	SGSDSsample6-SGSDSsample8	-0.00794309	0.891956	0.988561	protein.linear.MS2	GSDS	0	0
1428	O00299	SGSDSsample7-SGSDSsample8	0.0669455	0.261821	0.78575	protein.linear.MS2	GSDS	0	0
1429	O00303	SGSDSsample1-SGSDSsample2	-0.0462705	0.394375	0.867907	protein.linear.MS2	GSDS	0	0
1430	O00303	SGSDSsample1-SGSDSsample3	-0.107427	0.0590864	0.468616	protein.linear.MS2	GSDS	0	0
1431	O00303	SGSDSsample1-SGSDSsample4	0.00502489	0.925453	0.992264	protein.linear.MS2	GSDS	0	0
1432	O00303	SGSDSsample1-SGSDSsample5	-0.0385054	0.476904	0.900072	protein.linear.MS2	GSDS	0	0
1433	O00303	SGSDSsample1-SGSDSsample6	-0.0901107	0.107611	0.591287	protein.linear.MS2	GSDS	0	0
1434	O00303	SGSDSsample1-SGSDSsample7	0.0435794	0.42185	0.87939	protein.linear.MS2	GSDS	0	0
1435	O00303	SGSDSsample1-SGSDSsample8	-0.0657823	0.231285	0.760575	protein.linear.MS2	GSDS	0	0
1436	O00303	SGSDSsample2-SGSDSsample3	-0.0611561	0.264312	0.78816	protein.linear.MS2	GSDS	0	0
1437	O00303	SGSDSsample2-SGSDSsample4	0.0512954	0.346324	0.842148	protein.linear.MS2	GSDS	0	0
1438	O00303	SGSDSsample2-SGSDSsample5	0.00776514	0.885055	0.988362	protein.linear.MS2	GSDS	0	0
1439	O00303	SGSDSsample2-SGSDSsample6	-0.0438401	0.419136	0.878485	protein.linear.MS2	GSDS	0	0
1440	O00303	SGSDSsample2-SGSDSsample7	0.08985	0.108553	0.593048	protein.linear.MS2	GSDS	0	0
1441	O00303	SGSDSsample2-SGSDSsample8	-0.0195118	0.716896	0.962272	protein.linear.MS2	GSDS	0	0
1442	O00303	SGSDSsample3-SGSDSsample4	0.112451	0.0493072	0.43433	protein.linear.MS2	GSDS	0	0
1443	O00303	SGSDSsample3-SGSDSsample5	0.0689212	0.210768	0.740797	protein.linear.MS2	GSDS	0	0
1444	O00303	SGSDSsample3-SGSDSsample6	0.0173159	0.747494	0.968702	protein.linear.MS2	GSDS	0	0
1445	O00303	SGSDSsample3-SGSDSsample7	0.151006	0.0114262	0.200498	protein.linear.MS2	GSDS	0	0
1446	O00303	SGSDSsample3-SGSDSsample8	0.0416443	0.442351	0.887312	protein.linear.MS2	GSDS	0	0
1447	O00303	SGSDSsample4-SGSDSsample5	-0.0435303	0.422363	0.879731	protein.linear.MS2	GSDS	0	0
1448	O00303	SGSDSsample4-SGSDSsample6	-0.0951356	0.0908042	0.555688	protein.linear.MS2	GSDS	0	0
1449	O00303	SGSDSsample4-SGSDSsample7	0.0385546	0.47635	0.899784	protein.linear.MS2	GSDS	0	0
1450	O00303	SGSDSsample4-SGSDSsample8	-0.0708072	0.19915	0.72683	protein.linear.MS2	GSDS	0	0
1451	O00303	SGSDSsample5-SGSDSsample6	-0.0516053	0.3435	0.841067	protein.linear.MS2	GSDS	0	0
1452	O00303	SGSDSsample5-SGSDSsample7	0.0820848	0.140036	0.651218	protein.linear.MS2	GSDS	0	0
1453	O00303	SGSDSsample5-SGSDSsample8	-0.0272769	0.612923	0.94019	protein.linear.MS2	GSDS	0	0
1454	O00303	SGSDSsample6-SGSDSsample7	0.13369	0.0223332	0.294227	protein.linear.MS2	GSDS	0	0
1455	O00303	SGSDSsample6-SGSDSsample8	0.0243283	0.651561	0.949149	protein.linear.MS2	GSDS	0	0
1456	O00303	SGSDSsample7-SGSDSsample8	-0.109362	0.0551279	0.455705	protein.linear.MS2	GSDS	0	0
1457	O00330	SGSDSsample1-SGSDSsample2	0.0732659	0.4728	0.899098	protein.linear.MS2	GSDS	0	0
1458	O00330	SGSDSsample1-SGSDSsample3	0.2766	0.0134938	0.221505	protein.linear.MS2	GSDS	0	0
1459	O00330	SGSDSsample1-SGSDSsample4	0.341659	0.00344367	0.0934193	protein.linear.MS2	GSDS	0	0
1460	O00330	SGSDSsample1-SGSDSsample5	0.382914	0.00143659	0.0502889	protein.linear.MS2	GSDS	0	0
1461	O00330	SGSDSsample1-SGSDSsample6	0.411413	0.000787309	0.0333206	protein.linear.MS2	GSDS	0	0
1462	O00330	SGSDSsample1-SGSDSsample7	0.349899	0.00289192	0.0829343	protein.linear.MS2	GSDS	0	0
1463	O00330	SGSDSsample1-SGSDSsample8	0.475965	0.000205847	0.0119854	protein.linear.MS2	GSDS	0	0
1464	O00330	SGSDSsample2-SGSDSsample3	0.203334	0.0581415	0.46565	protein.linear.MS2	GSDS	0	0
1465	O00330	SGSDSsample2-SGSDSsample4	0.268393	0.0159803	0.243791	protein.linear.MS2	GSDS	0	0
1466	O00330	SGSDSsample2-SGSDSsample5	0.309648	0.00677079	0.144887	protein.linear.MS2	GSDS	0	0
1467	O00330	SGSDSsample2-SGSDSsample6	0.338147	0.00370957	0.098057	protein.linear.MS2	GSDS	0	0
1468	O00330	SGSDSsample2-SGSDSsample7	0.276633	0.0134846	0.221457	protein.linear.MS2	GSDS	0	0
1469	O00330	SGSDSsample2-SGSDSsample8	0.402699	0.000945854	0.0381137	protein.linear.MS2	GSDS	0	0
1470	O00330	SGSDSsample3-SGSDSsample4	0.0650589	0.523073	0.915708	protein.linear.MS2	GSDS	0	0
1471	O00330	SGSDSsample3-SGSDSsample5	0.106314	0.301822	0.814431	protein.linear.MS2	GSDS	0	0
1472	O00330	SGSDSsample3-SGSDSsample6	0.134813	0.194871	0.721612	protein.linear.MS2	GSDS	0	0
1473	O00330	SGSDSsample3-SGSDSsample7	0.0732987	0.472605	0.899045	protein.linear.MS2	GSDS	0	0
1474	O00330	SGSDSsample3-SGSDSsample8	0.199365	0.0626741	0.479297	protein.linear.MS2	GSDS	0	0
1475	O00330	SGSDSsample4-SGSDSsample5	0.0412552	0.684344	0.955628	protein.linear.MS2	GSDS	0	0
1476	O00330	SGSDSsample4-SGSDSsample6	0.0697542	0.493948	0.907074	protein.linear.MS2	GSDS	0	0
1477	O00330	SGSDSsample4-SGSDSsample7	0.00823984	0.93512	0.99338	protein.linear.MS2	GSDS	0	0
1478	O00330	SGSDSsample4-SGSDSsample8	0.134306	0.196466	0.723664	protein.linear.MS2	GSDS	0	0
1479	O00330	SGSDSsample5-SGSDSsample6	0.028499	0.778536	0.972859	protein.linear.MS2	GSDS	0	0
1480	O00330	SGSDSsample5-SGSDSsample7	-0.0330153	0.744686	0.968042	protein.linear.MS2	GSDS	0	0
1481	O00330	SGSDSsample5-SGSDSsample8	0.0930512	0.364255	0.852705	protein.linear.MS2	GSDS	0	0
1482	O00330	SGSDSsample6-SGSDSsample7	-0.0615143	0.545685	0.922873	protein.linear.MS2	GSDS	0	0
1483	O00330	SGSDSsample6-SGSDSsample8	0.0645522	0.526272	0.916526	protein.linear.MS2	GSDS	0	0
1484	O00330	SGSDSsample7-SGSDSsample8	0.126067	0.223914	0.75337	protein.linear.MS2	GSDS	0	0
1485	O00399	SGSDSsample1-SGSDSsample2	0.0389055	0.662366	0.951252	protein.linear.MS2	GSDS	0	0
1486	O00399	SGSDSsample1-SGSDSsample3	0.174715	0.0630258	0.480277	protein.linear.MS2	GSDS	0	0
1487	O00399	SGSDSsample1-SGSDSsample4	0.113209	0.213855	0.744064	protein.linear.MS2	GSDS	0	0
1488	O00399	SGSDSsample1-SGSDSsample5	0.0217422	0.806818	0.976057	protein.linear.MS2	GSDS	0	0
1489	O00399	SGSDSsample1-SGSDSsample6	0.0203826	0.818661	0.977831	protein.linear.MS2	GSDS	0	0
1490	O00399	SGSDSsample1-SGSDSsample7	-0.00411992	0.963008	0.996319	protein.linear.MS2	GSDS	0	0
1491	O00399	SGSDSsample1-SGSDSsample8	0.282324	0.00525501	0.122307	protein.linear.MS2	GSDS	0	0
1492	O00399	SGSDSsample2-SGSDSsample3	0.13581	0.139985	0.651084	protein.linear.MS2	GSDS	0	0
1493	O00399	SGSDSsample2-SGSDSsample4	0.074303	0.408056	0.875063	protein.linear.MS2	GSDS	0	0
1494	O00399	SGSDSsample2-SGSDSsample5	-0.0171634	0.846877	0.982258	protein.linear.MS2	GSDS	0	0
1495	O00399	SGSDSsample2-SGSDSsample6	-0.0185229	0.834932	0.980152	protein.linear.MS2	GSDS	0	0
1496	O00399	SGSDSsample2-SGSDSsample7	-0.0430254	0.629407	0.944008	protein.linear.MS2	GSDS	0	0
1497	O00399	SGSDSsample2-SGSDSsample8	0.243419	0.0132866	0.219615	protein.linear.MS2	GSDS	0	0
1498	O00399	SGSDSsample3-SGSDSsample4	-0.0615068	0.491963	0.905988	protein.linear.MS2	GSDS	0	0
1499	O00399	SGSDSsample3-SGSDSsample5	-0.152973	0.0994042	0.573342	protein.linear.MS2	GSDS	0	0
1500	O00399	SGSDSsample3-SGSDSsample6	-0.154333	0.0966781	0.567486	protein.linear.MS2	GSDS	0	0
1501	O00399	SGSDSsample3-SGSDSsample7	-0.178835	0.0576704	0.464444	protein.linear.MS2	GSDS	0	0
1502	O00399	SGSDSsample3-SGSDSsample8	0.107609	0.236296	0.765301	protein.linear.MS2	GSDS	0	0
1503	O00399	SGSDSsample4-SGSDSsample5	-0.0914664	0.311148	0.820458	protein.linear.MS2	GSDS	0	0
1504	O00399	SGSDSsample4-SGSDSsample6	-0.092826	0.304244	0.816265	protein.linear.MS2	GSDS	0	0
1505	O00399	SGSDSsample4-SGSDSsample7	-0.117328	0.198446	0.725552	protein.linear.MS2	GSDS	0	0
1506	O00399	SGSDSsample4-SGSDSsample8	0.169116	0.0710255	0.506257	protein.linear.MS2	GSDS	0	0
1507	O00399	SGSDSsample5-SGSDSsample6	-0.00135959	0.987788	0.998759	protein.linear.MS2	GSDS	0	0
1508	O00399	SGSDSsample5-SGSDSsample7	-0.0258621	0.77124	0.972104	protein.linear.MS2	GSDS	0	0
1509	O00399	SGSDSsample5-SGSDSsample8	0.260582	0.00884559	0.171809	protein.linear.MS2	GSDS	0	0
1510	O00399	SGSDSsample6-SGSDSsample7	-0.0245025	0.782927	0.973421	protein.linear.MS2	GSDS	0	0
1511	O00399	SGSDSsample6-SGSDSsample8	0.261942	0.00856349	0.168319	protein.linear.MS2	GSDS	0	0
1512	O00399	SGSDSsample7-SGSDSsample8	0.286444	0.00475904	0.11529	protein.linear.MS2	GSDS	0	0
1513	O00410	SGSDSsample1-SGSDSsample2	0.0250681	0.589219	0.934085	protein.linear.MS2	GSDS	0	0
1514	O00410	SGSDSsample1-SGSDSsample3	-0.015826	0.732463	0.965456	protein.linear.MS2	GSDS	0	0
1515	O00410	SGSDSsample1-SGSDSsample4	0.0193019	0.677006	0.954519	protein.linear.MS2	GSDS	0	0
1516	O00410	SGSDSsample1-SGSDSsample5	0.010009	0.828642	0.979687	protein.linear.MS2	GSDS	0	0
1517	O00410	SGSDSsample1-SGSDSsample6	-0.0294666	0.526349	0.916526	protein.linear.MS2	GSDS	0	0
1518	O00410	SGSDSsample1-SGSDSsample7	-0.0352183	0.450126	0.890151	protein.linear.MS2	GSDS	0	0
1519	O00410	SGSDSsample1-SGSDSsample8	0.0635652	0.181409	0.705816	protein.linear.MS2	GSDS	0	0
1520	O00410	SGSDSsample2-SGSDSsample3	-0.0408941	0.382023	0.861471	protein.linear.MS2	GSDS	0	0
1521	O00410	SGSDSsample2-SGSDSsample4	-0.00576626	0.900716	0.990004	protein.linear.MS2	GSDS	0	0
1522	O00410	SGSDSsample2-SGSDSsample5	-0.0150592	0.744921	0.968056	protein.linear.MS2	GSDS	0	0
1523	O00410	SGSDSsample2-SGSDSsample6	-0.0545347	0.248073	0.774373	protein.linear.MS2	GSDS	0	0
1524	O00410	SGSDSsample2-SGSDSsample7	-0.0602865	0.203719	0.732649	protein.linear.MS2	GSDS	0	0
1525	O00410	SGSDSsample2-SGSDSsample8	0.0384971	0.409902	0.875686	protein.linear.MS2	GSDS	0	0
1526	O00410	SGSDSsample3-SGSDSsample4	0.0351279	0.451269	0.890469	protein.linear.MS2	GSDS	0	0
1527	O00410	SGSDSsample3-SGSDSsample5	0.025835	0.577988	0.931538	protein.linear.MS2	GSDS	0	0
1528	O00410	SGSDSsample3-SGSDSsample6	-0.0136406	0.768158	0.97152	protein.linear.MS2	GSDS	0	0
1529	O00410	SGSDSsample3-SGSDSsample7	-0.0193923	0.675586	0.954136	protein.linear.MS2	GSDS	0	0
1530	O00410	SGSDSsample3-SGSDSsample8	0.0793912	0.10013	0.574655	protein.linear.MS2	GSDS	0	0
1531	O00410	SGSDSsample4-SGSDSsample5	-0.0092929	0.840715	0.981474	protein.linear.MS2	GSDS	0	0
1532	O00410	SGSDSsample4-SGSDSsample6	-0.0487684	0.299618	0.813184	protein.linear.MS2	GSDS	0	0
1533	O00410	SGSDSsample4-SGSDSsample7	-0.0545202	0.248194	0.774478	protein.linear.MS2	GSDS	0	0
1534	O00410	SGSDSsample4-SGSDSsample8	0.0442633	0.345043	0.841781	protein.linear.MS2	GSDS	0	0
1535	O00410	SGSDSsample5-SGSDSsample6	-0.0394755	0.398365	0.869717	protein.linear.MS2	GSDS	0	0
1536	O00410	SGSDSsample5-SGSDSsample7	-0.0452273	0.334937	0.835826	protein.linear.MS2	GSDS	0	0
1537	O00410	SGSDSsample5-SGSDSsample8	0.0535562	0.256309	0.781209	protein.linear.MS2	GSDS	0	0
1538	O00410	SGSDSsample6-SGSDSsample7	-0.00575177	0.900964	0.990004	protein.linear.MS2	GSDS	0	0
1539	O00410	SGSDSsample6-SGSDSsample8	0.0930318	0.0576667	0.464444	protein.linear.MS2	GSDS	0	0
1540	O00410	SGSDSsample7-SGSDSsample8	0.0987835	0.0452821	0.417451	protein.linear.MS2	GSDS	0	0
1541	O00411	SGSDSsample1-SGSDSsample2	0.0666225	0.648891	0.948314	protein.linear.MS2	GSDS	0	0
1542	O00411	SGSDSsample1-SGSDSsample3	0.0863373	0.556052	0.925506	protein.linear.MS2	GSDS	0	0
1543	O00411	SGSDSsample1-SGSDSsample4	0.109333	0.45745	0.892642	protein.linear.MS2	GSDS	0	0
1544	O00411	SGSDSsample1-SGSDSsample5	-0.16559	0.265728	0.788856	protein.linear.MS2	GSDS	0	0
1545	O00411	SGSDSsample1-SGSDSsample6	0.182134	0.222759	0.752442	protein.linear.MS2	GSDS	0	0
1546	O00411	SGSDSsample1-SGSDSsample7	0.155367	0.295251	0.80936	protein.linear.MS2	GSDS	0	0
1547	O00411	SGSDSsample1-SGSDSsample8	-0.11455	0.436659	0.884961	protein.linear.MS2	GSDS	0	0
1548	O00411	SGSDSsample2-SGSDSsample3	0.0197147	0.8925	0.988609	protein.linear.MS2	GSDS	0	0
1549	O00411	SGSDSsample2-SGSDSsample4	0.0427103	0.769938	0.971719	protein.linear.MS2	GSDS	0	0
1550	O00411	SGSDSsample2-SGSDSsample5	-0.232212	0.125355	0.624816	protein.linear.MS2	GSDS	0	0
1551	O00411	SGSDSsample2-SGSDSsample6	0.115511	0.432895	0.883533	protein.linear.MS2	GSDS	0	0
1552	O00411	SGSDSsample2-SGSDSsample7	0.0887443	0.545219	0.922595	protein.linear.MS2	GSDS	0	0
1553	O00411	SGSDSsample2-SGSDSsample8	-0.181173	0.225097	0.754546	protein.linear.MS2	GSDS	0	0
1554	O00411	SGSDSsample3-SGSDSsample4	0.0229955	0.874761	0.986693	protein.linear.MS2	GSDS	0	0
1555	O00411	SGSDSsample3-SGSDSsample5	-0.251927	0.0984531	0.571242	protein.linear.MS2	GSDS	0	0
1556	O00411	SGSDSsample3-SGSDSsample6	0.0957966	0.514152	0.91279	protein.linear.MS2	GSDS	0	0
1557	O00411	SGSDSsample3-SGSDSsample7	0.0690295	0.637185	0.946088	protein.linear.MS2	GSDS	0	0
1558	O00411	SGSDSsample3-SGSDSsample8	-0.200888	0.18086	0.704978	protein.linear.MS2	GSDS	0	0
1559	O00411	SGSDSsample4-SGSDSsample5	-0.274923	0.0735756	0.513781	protein.linear.MS2	GSDS	0	0
1560	O00411	SGSDSsample4-SGSDSsample6	0.0728011	0.619042	0.941791	protein.linear.MS2	GSDS	0	0
1561	O00411	SGSDSsample4-SGSDSsample7	0.046034	0.752651	0.96954	protein.linear.MS2	GSDS	0	0
1562	O00411	SGSDSsample4-SGSDSsample8	-0.223883	0.138486	0.648438	protein.linear.MS2	GSDS	0	0
1563	O00411	SGSDSsample5-SGSDSsample6	0.347724	0.0276892	0.328815	protein.linear.MS2	GSDS	0	0
1564	O00411	SGSDSsample5-SGSDSsample7	0.320957	0.0399977	0.39279	protein.linear.MS2	GSDS	0	0
1565	O00411	SGSDSsample5-SGSDSsample8	0.0510397	0.726874	0.964095	protein.linear.MS2	GSDS	0	0
1566	O00411	SGSDSsample6-SGSDSsample7	-0.0267671	0.854454	0.983447	protein.linear.MS2	GSDS	0	0
1567	O00411	SGSDSsample6-SGSDSsample8	-0.296684	0.0553802	0.456429	protein.linear.MS2	GSDS	0	0
1568	O00411	SGSDSsample7-SGSDSsample8	-0.269917	0.0784558	0.526512	protein.linear.MS2	GSDS	0	0
1569	O00422	SGSDSsample1-SGSDSsample2	0.0372551	0.590434	0.934355	protein.linear.MS2	GSDS	0	0
1570	O00422	SGSDSsample1-SGSDSsample3	0.0316825	0.646745	0.947991	protein.linear.MS2	GSDS	0	0
1571	O00422	SGSDSsample1-SGSDSsample4	0.0937373	0.185992	0.711636	protein.linear.MS2	GSDS	0	0
1572	O00422	SGSDSsample1-SGSDSsample5	0.0893946	0.206102	0.735327	protein.linear.MS2	GSDS	0	0
1573	O00422	SGSDSsample1-SGSDSsample6	0.144873	0.0485028	0.43155	protein.linear.MS2	GSDS	0	0
1574	O00422	SGSDSsample1-SGSDSsample7	0.0542635	0.435446	0.884579	protein.linear.MS2	GSDS	0	0
1575	O00422	SGSDSsample1-SGSDSsample8	0.119862	0.0962861	0.567235	protein.linear.MS2	GSDS	0	0
1576	O00422	SGSDSsample2-SGSDSsample3	-0.00557267	0.935543	0.99346	protein.linear.MS2	GSDS	0	0
1577	O00422	SGSDSsample2-SGSDSsample4	0.0564822	0.417283	0.877687	protein.linear.MS2	GSDS	0	0
1578	O00422	SGSDSsample2-SGSDSsample5	0.0521395	0.453295	0.891292	protein.linear.MS2	GSDS	0	0
1579	O00422	SGSDSsample2-SGSDSsample6	0.107617	0.132183	0.637111	protein.linear.MS2	GSDS	0	0
1580	O00422	SGSDSsample2-SGSDSsample7	0.0170084	0.805205	0.975747	protein.linear.MS2	GSDS	0	0
1581	O00422	SGSDSsample2-SGSDSsample8	0.0826071	0.240948	0.769321	protein.linear.MS2	GSDS	0	0
1582	O00422	SGSDSsample3-SGSDSsample4	0.0620549	0.373862	0.85762	protein.linear.MS2	GSDS	0	0
1583	O00422	SGSDSsample3-SGSDSsample5	0.0577121	0.407428	0.874606	protein.linear.MS2	GSDS	0	0
1584	O00422	SGSDSsample3-SGSDSsample6	0.11319	0.114628	0.604811	protein.linear.MS2	GSDS	0	0
1585	O00422	SGSDSsample3-SGSDSsample7	0.022581	0.743534	0.967861	protein.linear.MS2	GSDS	0	0
1586	O00422	SGSDSsample3-SGSDSsample8	0.0881798	0.212027	0.742334	protein.linear.MS2	GSDS	0	0
1587	O00422	SGSDSsample4-SGSDSsample5	-0.00434271	0.949746	0.994778	protein.linear.MS2	GSDS	0	0
1588	O00422	SGSDSsample4-SGSDSsample6	0.0511352	0.46189	0.894622	protein.linear.MS2	GSDS	0	0
1589	O00422	SGSDSsample4-SGSDSsample7	-0.0394738	0.56872	0.929141	protein.linear.MS2	GSDS	0	0
1590	O00422	SGSDSsample4-SGSDSsample8	0.026125	0.705204	0.959579	protein.linear.MS2	GSDS	0	0
1591	O00422	SGSDSsample5-SGSDSsample6	0.0554779	0.425443	0.880868	protein.linear.MS2	GSDS	0	0
1592	O00422	SGSDSsample5-SGSDSsample7	-0.0351311	0.611606	0.939889	protein.linear.MS2	GSDS	0	0
1593	O00422	SGSDSsample5-SGSDSsample8	0.0304677	0.659338	0.950861	protein.linear.MS2	GSDS	0	0
1594	O00422	SGSDSsample6-SGSDSsample7	-0.090609	0.200311	0.728452	protein.linear.MS2	GSDS	0	0
1595	O00422	SGSDSsample6-SGSDSsample8	-0.0250102	0.717178	0.962299	protein.linear.MS2	GSDS	0	0
1596	O00422	SGSDSsample7-SGSDSsample8	0.0655988	0.347897	0.842946	protein.linear.MS2	GSDS	0	0
1597	O00425	SGSDSsample1-SGSDSsample2	0.0719183	0.219967	0.749081	protein.linear.MS2	GSDS	0	0
1598	O00425	SGSDSsample1-SGSDSsample3	0.107591	0.0742542	0.515679	protein.linear.MS2	GSDS	0	0
1599	O00425	SGSDSsample1-SGSDSsample4	0.0770146	0.190511	0.716594	protein.linear.MS2	GSDS	0	0
1600	O00425	SGSDSsample1-SGSDSsample5	-0.0207085	0.717999	0.962365	protein.linear.MS2	GSDS	0	0
1601	O00425	SGSDSsample1-SGSDSsample6	-0.0367887	0.523019	0.915708	protein.linear.MS2	GSDS	0	0
1602	O00425	SGSDSsample1-SGSDSsample7	0.0402818	0.484898	0.903003	protein.linear.MS2	GSDS	0	0
1603	O00425	SGSDSsample1-SGSDSsample8	0.180382	0.00555583	0.126624	protein.linear.MS2	GSDS	0	0
1604	O00425	SGSDSsample2-SGSDSsample3	0.0356732	0.535539	0.919012	protein.linear.MS2	GSDS	0	0
1605	O00425	SGSDSsample2-SGSDSsample4	0.00509637	0.929042	0.99245	protein.linear.MS2	GSDS	0	0
1606	O00425	SGSDSsample2-SGSDSsample5	-0.0926267	0.119643	0.614168	protein.linear.MS2	GSDS	0	0
1607	O00425	SGSDSsample2-SGSDSsample6	-0.108707	0.0715832	0.507825	protein.linear.MS2	GSDS	0	0
1608	O00425	SGSDSsample2-SGSDSsample7	-0.0316364	0.582195	0.932686	protein.linear.MS2	GSDS	0	0
1609	O00425	SGSDSsample2-SGSDSsample8	0.108464	0.0721582	0.509255	protein.linear.MS2	GSDS	0	0
1610	O00425	SGSDSsample3-SGSDSsample4	-0.0305768	0.59478	0.935676	protein.linear.MS2	GSDS	0	0
1611	O00425	SGSDSsample3-SGSDSsample5	-0.1283	0.0368453	0.376648	protein.linear.MS2	GSDS	0	0
1612	O00425	SGSDSsample3-SGSDSsample6	-0.14438	0.0208553	0.282949	protein.linear.MS2	GSDS	0	0
1613	O00425	SGSDSsample3-SGSDSsample7	-0.0673096	0.249584	0.775592	protein.linear.MS2	GSDS	0	0
1614	O00425	SGSDSsample3-SGSDSsample8	0.0727905	0.214685	0.745099	protein.linear.MS2	GSDS	0	0
1615	O00425	SGSDSsample4-SGSDSsample5	-0.0977231	0.102025	0.579293	protein.linear.MS2	GSDS	0	0
1616	O00425	SGSDSsample4-SGSDSsample6	-0.113803	0.0604467	0.47247	protein.linear.MS2	GSDS	0	0
1617	O00425	SGSDSsample4-SGSDSsample7	-0.0367328	0.523642	0.91578	protein.linear.MS2	GSDS	0	0
1618	O00425	SGSDSsample4-SGSDSsample8	0.103367	0.0851937	0.54207	protein.linear.MS2	GSDS	0	0
1619	O00425	SGSDSsample5-SGSDSsample6	-0.0160802	0.778976	0.972876	protein.linear.MS2	GSDS	0	0
1620	O00425	SGSDSsample5-SGSDSsample7	0.0609903	0.295029	0.809194	protein.linear.MS2	GSDS	0	0
1621	O00425	SGSDSsample5-SGSDSsample8	0.20109	0.00255914	0.0761898	protein.linear.MS2	GSDS	0	0
1622	O00425	SGSDSsample6-SGSDSsample7	0.0770705	0.190207	0.716332	protein.linear.MS2	GSDS	0	0
1623	O00425	SGSDSsample6-SGSDSsample8	0.217171	0.00140082	0.0495379	protein.linear.MS2	GSDS	0	0
1624	O00425	SGSDSsample7-SGSDSsample8	0.1401	0.0243086	0.307464	protein.linear.MS2	GSDS	0	0
1625	O00429	SGSDSsample1-SGSDSsample2	-0.138681	0.0314113	0.348406	protein.linear.MS2	GSDS	0	0
1626	O00429	SGSDSsample1-SGSDSsample3	-0.0290338	0.6282	0.943863	protein.linear.MS2	GSDS	0	0
1627	O00429	SGSDSsample1-SGSDSsample4	-0.055351	0.360557	0.850687	protein.linear.MS2	GSDS	0	0
1628	O00429	SGSDSsample1-SGSDSsample5	-0.119696	0.05871	0.467508	protein.linear.MS2	GSDS	0	0
1629	O00429	SGSDSsample1-SGSDSsample6	-0.0877163	0.155238	0.671461	protein.linear.MS2	GSDS	0	0
1630	O00429	SGSDSsample1-SGSDSsample7	0.0169149	0.777309	0.972856	protein.linear.MS2	GSDS	0	0
1631	O00429	SGSDSsample1-SGSDSsample8	0.0027339	0.963494	0.996361	protein.linear.MS2	GSDS	0	0
1632	O00429	SGSDSsample2-SGSDSsample3	0.109648	0.0806843	0.532034	protein.linear.MS2	GSDS	0	0
1633	O00429	SGSDSsample2-SGSDSsample4	0.0833304	0.175636	0.699373	protein.linear.MS2	GSDS	0	0
1634	O00429	SGSDSsample2-SGSDSsample5	0.0189849	0.750989	0.969205	protein.linear.MS2	GSDS	0	0
1635	O00429	SGSDSsample2-SGSDSsample6	0.0509651	0.398921	0.870077	protein.linear.MS2	GSDS	0	0
1636	O00429	SGSDSsample2-SGSDSsample7	0.155596	0.0176118	0.256881	protein.linear.MS2	GSDS	0	0
1637	O00429	SGSDSsample2-SGSDSsample8	0.141415	0.028641	0.33345	protein.linear.MS2	GSDS	0	0
1638	O00429	SGSDSsample3-SGSDSsample4	-0.0263172	0.660484	0.950909	protein.linear.MS2	GSDS	0	0
1639	O00429	SGSDSsample3-SGSDSsample5	-0.0906627	0.142672	0.655395	protein.linear.MS2	GSDS	0	0
1640	O00429	SGSDSsample3-SGSDSsample6	-0.0586825	0.333166	0.835109	protein.linear.MS2	GSDS	0	0
1641	O00429	SGSDSsample3-SGSDSsample7	0.0459486	0.445985	0.888478	protein.linear.MS2	GSDS	0	0
1642	O00429	SGSDSsample3-SGSDSsample8	0.0317677	0.596479	0.93587	protein.linear.MS2	GSDS	0	0
1643	O00429	SGSDSsample4-SGSDSsample5	-0.0643454	0.290052	0.806156	protein.linear.MS2	GSDS	0	0
1644	O00429	SGSDSsample4-SGSDSsample6	-0.0323653	0.589653	0.934157	protein.linear.MS2	GSDS	0	0
1645	O00429	SGSDSsample4-SGSDSsample7	0.0722659	0.236868	0.765459	protein.linear.MS2	GSDS	0	0
1646	O00429	SGSDSsample4-SGSDSsample8	0.0580849	0.337968	0.83789	protein.linear.MS2	GSDS	0	0
1647	O00429	SGSDSsample5-SGSDSsample6	0.0319801	0.594048	0.935529	protein.linear.MS2	GSDS	0	0
1648	O00429	SGSDSsample5-SGSDSsample7	0.136611	0.0336743	0.360095	protein.linear.MS2	GSDS	0	0
1649	O00429	SGSDSsample5-SGSDSsample8	0.12243	0.053754	0.451254	protein.linear.MS2	GSDS	0	0
1650	O00429	SGSDSsample6-SGSDSsample7	0.104631	0.0941879	0.563424	protein.linear.MS2	GSDS	0	0
1651	O00429	SGSDSsample6-SGSDSsample8	0.0904502	0.143549	0.656606	protein.linear.MS2	GSDS	0	0
1652	O00429	SGSDSsample7-SGSDSsample8	-0.0141809	0.812497	0.976872	protein.linear.MS2	GSDS	0	0
1653	O00442	SGSDSsample1-SGSDSsample2	0.0319487	0.729327	0.96439	protein.linear.MS2	GSDS	0	0
1654	O00442	SGSDSsample1-SGSDSsample3	0.0159279	0.862843	0.984908	protein.linear.MS2	GSDS	0	0
1655	O00442	SGSDSsample1-SGSDSsample4	0.0267289	0.772081	0.972302	protein.linear.MS2	GSDS	0	0
1656	O00442	SGSDSsample1-SGSDSsample5	0.0902631	0.334598	0.835565	protein.linear.MS2	GSDS	0	0
1657	O00442	SGSDSsample1-SGSDSsample6	-0.000253977	0.997801	0.999457	protein.linear.MS2	GSDS	0	0
1658	O00442	SGSDSsample1-SGSDSsample7	-0.0141583	0.877942	0.987059	protein.linear.MS2	GSDS	0	0
1659	O00442	SGSDSsample1-SGSDSsample8	-0.0297003	0.747639	0.968728	protein.linear.MS2	GSDS	0	0
1660	O00442	SGSDSsample2-SGSDSsample3	-0.0160208	0.862051	0.984784	protein.linear.MS2	GSDS	0	0
1661	O00442	SGSDSsample2-SGSDSsample4	-0.00521985	0.954832	0.995568	protein.linear.MS2	GSDS	0	0
1662	O00442	SGSDSsample2-SGSDSsample5	0.0583144	0.529491	0.917445	protein.linear.MS2	GSDS	0	0
1663	O00442	SGSDSsample2-SGSDSsample6	-0.0322027	0.727268	0.96416	protein.linear.MS2	GSDS	0	0
1664	O00442	SGSDSsample2-SGSDSsample7	-0.0461071	0.618249	0.941765	protein.linear.MS2	GSDS	0	0
1665	O00442	SGSDSsample2-SGSDSsample8	-0.0616491	0.506531	0.910784	protein.linear.MS2	GSDS	0	0
1666	O00442	SGSDSsample3-SGSDSsample4	0.010801	0.906718	0.990505	protein.linear.MS2	GSDS	0	0
1667	O00442	SGSDSsample3-SGSDSsample5	0.0743352	0.424634	0.880618	protein.linear.MS2	GSDS	0	0
1668	O00442	SGSDSsample3-SGSDSsample6	-0.0161819	0.86068	0.984531	protein.linear.MS2	GSDS	0	0
1669	O00442	SGSDSsample3-SGSDSsample7	-0.0300862	0.744485	0.967994	protein.linear.MS2	GSDS	0	0
1670	O00442	SGSDSsample3-SGSDSsample8	-0.0456282	0.621873	0.942351	protein.linear.MS2	GSDS	0	0
1671	O00442	SGSDSsample4-SGSDSsample5	0.0635343	0.493809	0.907012	protein.linear.MS2	GSDS	0	0
1672	O00442	SGSDSsample4-SGSDSsample6	-0.0269829	0.769981	0.971719	protein.linear.MS2	GSDS	0	0
1673	O00442	SGSDSsample4-SGSDSsample7	-0.0408872	0.658279	0.950813	protein.linear.MS2	GSDS	0	0
1674	O00442	SGSDSsample4-SGSDSsample8	-0.0564292	0.542724	0.921705	protein.linear.MS2	GSDS	0	0
1675	O00442	SGSDSsample5-SGSDSsample6	-0.0905171	0.33328	0.835109	protein.linear.MS2	GSDS	0	0
1676	O00442	SGSDSsample5-SGSDSsample7	-0.104421	0.266665	0.7897	protein.linear.MS2	GSDS	0	0
1677	O00442	SGSDSsample5-SGSDSsample8	-0.119963	0.204676	0.734041	protein.linear.MS2	GSDS	0	0
1678	O00442	SGSDSsample6-SGSDSsample7	-0.0139044	0.880113	0.987358	protein.linear.MS2	GSDS	0	0
1679	O00442	SGSDSsample6-SGSDSsample8	-0.0294463	0.749718	0.968952	protein.linear.MS2	GSDS	0	0
1680	O00442	SGSDSsample7-SGSDSsample8	-0.015542	0.866131	0.985721	protein.linear.MS2	GSDS	0	0
1681	O00461	SGSDSsample1-SGSDSsample2	0.0094849	0.912071	0.991174	protein.linear.MS2	GSDS	0	0
1682	O00461	SGSDSsample1-SGSDSsample3	0.0456478	0.596688	0.935899	protein.linear.MS2	GSDS	0	0
1683	O00461	SGSDSsample1-SGSDSsample4	0.0388388	0.652139	0.949396	protein.linear.MS2	GSDS	0	0
1684	O00461	SGSDSsample1-SGSDSsample5	0.00955449	0.911428	0.991174	protein.linear.MS2	GSDS	0	0
1685	O00461	SGSDSsample1-SGSDSsample6	-0.0411873	0.63275	0.944837	protein.linear.MS2	GSDS	0	0
1686	O00461	SGSDSsample1-SGSDSsample7	0.000798661	0.99258	0.999387	protein.linear.MS2	GSDS	0	0
1687	O00461	SGSDSsample1-SGSDSsample8	-0.0329144	0.702179	0.958584	protein.linear.MS2	GSDS	0	0
1688	O00461	SGSDSsample2-SGSDSsample3	0.0361629	0.674547	0.953997	protein.linear.MS2	GSDS	0	0
1689	O00461	SGSDSsample2-SGSDSsample4	0.0293539	0.732969	0.965539	protein.linear.MS2	GSDS	0	0
1690	O00461	SGSDSsample2-SGSDSsample5	6.95886e-05	0.999353	0.999829	protein.linear.MS2	GSDS	0	0
1691	O00461	SGSDSsample2-SGSDSsample6	-0.0506722	0.557332	0.925943	protein.linear.MS2	GSDS	0	0
1692	O00461	SGSDSsample2-SGSDSsample7	-0.00868624	0.919446	0.991873	protein.linear.MS2	GSDS	0	0
1693	O00461	SGSDSsample2-SGSDSsample8	-0.0423993	0.622851	0.942643	protein.linear.MS2	GSDS	0	0
1694	O00461	SGSDSsample3-SGSDSsample4	-0.00680902	0.936809	0.993618	protein.linear.MS2	GSDS	0	0
1695	O00461	SGSDSsample3-SGSDSsample5	-0.0360933	0.675134	0.954068	protein.linear.MS2	GSDS	0	0
1696	O00461	SGSDSsample3-SGSDSsample6	-0.0868351	0.31966	0.825669	protein.linear.MS2	GSDS	0	0
1697	O00461	SGSDSsample3-SGSDSsample7	-0.0448491	0.603069	0.937652	protein.linear.MS2	GSDS	0	0
1698	O00461	SGSDSsample3-SGSDSsample8	-0.0785622	0.366578	0.853911	protein.linear.MS2	GSDS	0	0
1699	O00461	SGSDSsample4-SGSDSsample5	-0.0292843	0.733575	0.965683	protein.linear.MS2	GSDS	0	0
1700	O00461	SGSDSsample4-SGSDSsample6	-0.0800261	0.357948	0.848605	protein.linear.MS2	GSDS	0	0
1701	O00461	SGSDSsample4-SGSDSsample7	-0.0380401	0.658792	0.950817	protein.linear.MS2	GSDS	0	0
1702	O00461	SGSDSsample4-SGSDSsample8	-0.0717532	0.40857	0.87528	protein.linear.MS2	GSDS	0	0
1703	O00461	SGSDSsample5-SGSDSsample6	-0.0507418	0.556797	0.92578	protein.linear.MS2	GSDS	0	0
1704	O00461	SGSDSsample5-SGSDSsample7	-0.00875583	0.918803	0.991789	protein.linear.MS2	GSDS	0	0
1705	O00461	SGSDSsample5-SGSDSsample8	-0.0424689	0.622285	0.942547	protein.linear.MS2	GSDS	0	0
1706	O00461	SGSDSsample6-SGSDSsample7	0.041986	0.626219	0.943382	protein.linear.MS2	GSDS	0	0
1707	O00461	SGSDSsample6-SGSDSsample8	0.00827291	0.923265	0.992173	protein.linear.MS2	GSDS	0	0
1708	O00461	SGSDSsample7-SGSDSsample8	-0.0337131	0.695344	0.957482	protein.linear.MS2	GSDS	0	0
1709	O00469	SGSDSsample1-SGSDSsample2	-0.373173	0.281472	0.800046	protein.linear.MS2	GSDS	0	0
1710	O00469	SGSDSsample1-SGSDSsample3	-0.152175	0.655551	0.950348	protein.linear.MS2	GSDS	0	0
1711	O00469	SGSDSsample1-SGSDSsample4	-0.0238302	0.944138	0.99392	protein.linear.MS2	GSDS	0	0
1712	O00469	SGSDSsample1-SGSDSsample5	-0.381149	0.271689	0.792668	protein.linear.MS2	GSDS	0	0
1713	O00469	SGSDSsample1-SGSDSsample6	-0.123329	0.717424	0.96235	protein.linear.MS2	GSDS	0	0
1714	O00469	SGSDSsample1-SGSDSsample7	-0.305022	0.37578	0.858394	protein.linear.MS2	GSDS	0	0
1715	O00469	SGSDSsample1-SGSDSsample8	-0.158095	0.643149	0.947482	protein.linear.MS2	GSDS	0	0
1716	O00469	SGSDSsample2-SGSDSsample3	0.220997	0.518581	0.914537	protein.linear.MS2	GSDS	0	0
1717	O00469	SGSDSsample2-SGSDSsample4	0.349342	0.312249	0.82104	protein.linear.MS2	GSDS	0	0
1718	O00469	SGSDSsample2-SGSDSsample5	-0.00797682	0.981286	0.998376	protein.linear.MS2	GSDS	0	0
1719	O00469	SGSDSsample2-SGSDSsample6	0.249844	0.466335	0.897169	protein.linear.MS2	GSDS	0	0
1720	O00469	SGSDSsample2-SGSDSsample7	0.068151	0.841263	0.981553	protein.linear.MS2	GSDS	0	0
1721	O00469	SGSDSsample2-SGSDSsample8	0.215077	0.529702	0.917512	protein.linear.MS2	GSDS	0	0
1722	O00469	SGSDSsample3-SGSDSsample4	0.128345	0.706503	0.960027	protein.linear.MS2	GSDS	0	0
1723	O00469	SGSDSsample3-SGSDSsample5	-0.228974	0.503808	0.909745	protein.linear.MS2	GSDS	0	0
1724	O00469	SGSDSsample3-SGSDSsample6	0.0288461	0.932408	0.992817	protein.linear.MS2	GSDS	0	0
1725	O00469	SGSDSsample3-SGSDSsample7	-0.152846	0.65414	0.949882	protein.linear.MS2	GSDS	0	0
1726	O00469	SGSDSsample3-SGSDSsample8	-0.00592015	0.98611	0.998759	protein.linear.MS2	GSDS	0	0
1727	O00469	SGSDSsample4-SGSDSsample5	-0.357319	0.301686	0.814431	protein.linear.MS2	GSDS	0	0
1728	O00469	SGSDSsample4-SGSDSsample6	-0.0994988	0.770142	0.971757	protein.linear.MS2	GSDS	0	0
1729	O00469	SGSDSsample4-SGSDSsample7	-0.281191	0.413343	0.876482	protein.linear.MS2	GSDS	0	0
1730	O00469	SGSDSsample4-SGSDSsample8	-0.134265	0.693698	0.957153	protein.linear.MS2	GSDS	0	0
1731	O00469	SGSDSsample5-SGSDSsample6	0.25782	0.45247	0.890879	protein.linear.MS2	GSDS	0	0
1732	O00469	SGSDSsample5-SGSDSsample7	0.0761279	0.823003	0.978846	protein.linear.MS2	GSDS	0	0
1733	O00469	SGSDSsample5-SGSDSsample8	0.223054	0.514749	0.913006	protein.linear.MS2	GSDS	0	0
1734	O00469	SGSDSsample6-SGSDSsample7	-0.181693	0.594817	0.935676	protein.linear.MS2	GSDS	0	0
1735	O00469	SGSDSsample6-SGSDSsample8	-0.0347663	0.918584	0.991789	protein.linear.MS2	GSDS	0	0
1736	O00469	SGSDSsample7-SGSDSsample8	0.146926	0.666635	0.952408	protein.linear.MS2	GSDS	0	0
1737	O00483	SGSDSsample1-SGSDSsample2	-0.00506155	0.925522	0.992264	protein.linear.MS2	GSDS	0	0
1738	O00483	SGSDSsample1-SGSDSsample3	-0.0264831	0.626035	0.943345	protein.linear.MS2	GSDS	0	0
1739	O00483	SGSDSsample1-SGSDSsample4	0.00841479	0.876529	0.986744	protein.linear.MS2	GSDS	0	0
1740	O00483	SGSDSsample1-SGSDSsample5	0.0329528	0.545106	0.922551	protein.linear.MS2	GSDS	0	0
1741	O00483	SGSDSsample1-SGSDSsample6	0.0841066	0.13413	0.640704	protein.linear.MS2	GSDS	0	0
1742	O00483	SGSDSsample1-SGSDSsample7	0.0103618	0.848304	0.982503	protein.linear.MS2	GSDS	0	0
1743	O00483	SGSDSsample1-SGSDSsample8	-0.0924873	0.101915	0.579176	protein.linear.MS2	GSDS	0	0
1744	O00483	SGSDSsample2-SGSDSsample3	-0.0214216	0.693068	0.957021	protein.linear.MS2	GSDS	0	0
1745	O00483	SGSDSsample2-SGSDSsample4	0.0134763	0.80361	0.975701	protein.linear.MS2	GSDS	0	0
1746	O00483	SGSDSsample2-SGSDSsample5	0.0380144	0.485981	0.90355	protein.linear.MS2	GSDS	0	0
1747	O00483	SGSDSsample2-SGSDSsample6	0.0891681	0.11377	0.60335	protein.linear.MS2	GSDS	0	0
1748	O00483	SGSDSsample2-SGSDSsample7	0.0154233	0.776013	0.972713	protein.linear.MS2	GSDS	0	0
1749	O00483	SGSDSsample2-SGSDSsample8	-0.0874257	0.120457	0.615656	protein.linear.MS2	GSDS	0	0
1750	O00483	SGSDSsample3-SGSDSsample4	0.0348979	0.52193	0.915153	protein.linear.MS2	GSDS	0	0
1751	O00483	SGSDSsample3-SGSDSsample5	0.059436	0.281263	0.79992	protein.linear.MS2	GSDS	0	0
1752	O00483	SGSDSsample3-SGSDSsample6	0.11059	0.0544884	0.453663	protein.linear.MS2	GSDS	0	0
1753	O00483	SGSDSsample3-SGSDSsample7	0.0368449	0.499297	0.909001	protein.linear.MS2	GSDS	0	0
1754	O00483	SGSDSsample3-SGSDSsample8	-0.0660041	0.233444	0.763093	protein.linear.MS2	GSDS	0	0
1755	O00483	SGSDSsample4-SGSDSsample5	0.024538	0.651438	0.949097	protein.linear.MS2	GSDS	0	0
1756	O00483	SGSDSsample4-SGSDSsample6	0.0756918	0.174764	0.698407	protein.linear.MS2	GSDS	0	0
1757	O00483	SGSDSsample4-SGSDSsample7	0.00194698	0.971312	0.997015	protein.linear.MS2	GSDS	0	0
1758	O00483	SGSDSsample4-SGSDSsample8	-0.100902	0.076574	0.521905	protein.linear.MS2	GSDS	0	0
1759	O00483	SGSDSsample5-SGSDSsample6	0.0511537	0.351465	0.844726	protein.linear.MS2	GSDS	0	0
1760	O00483	SGSDSsample5-SGSDSsample7	-0.0225911	0.677317	0.954544	protein.linear.MS2	GSDS	0	0
1761	O00483	SGSDSsample5-SGSDSsample8	-0.12544	0.0317155	0.350071	protein.linear.MS2	GSDS	0	0
1762	O00483	SGSDSsample6-SGSDSsample7	-0.0737448	0.185484	0.710826	protein.linear.MS2	GSDS	0	0
1763	O00483	SGSDSsample6-SGSDSsample8	-0.176594	0.00439499	0.109358	protein.linear.MS2	GSDS	0	0
1764	O00483	SGSDSsample7-SGSDSsample8	-0.102849	0.0715776	0.507825	protein.linear.MS2	GSDS	0	0
1765	O00487	SGSDSsample1-SGSDSsample2	0.00506766	0.968109	0.996597	protein.linear.MS2	GSDS	0	0
1766	O00487	SGSDSsample1-SGSDSsample3	-0.0407745	0.748088	0.968786	protein.linear.MS2	GSDS	0	0
1767	O00487	SGSDSsample1-SGSDSsample4	-0.115778	0.367289	0.854095	protein.linear.MS2	GSDS	0	0
1768	O00487	SGSDSsample1-SGSDSsample5	-0.299925	0.0287173	0.333833	protein.linear.MS2	GSDS	0	0
1769	O00487	SGSDSsample1-SGSDSsample6	-0.216954	0.101304	0.577508	protein.linear.MS2	GSDS	0	0
1770	O00487	SGSDSsample1-SGSDSsample7	-0.276722	0.0414088	0.399105	protein.linear.MS2	GSDS	0	0
1771	O00487	SGSDSsample1-SGSDSsample8	-0.367932	0.00943967	0.178481	protein.linear.MS2	GSDS	0	0
1772	O00487	SGSDSsample2-SGSDSsample3	-0.0458421	0.71816	0.962367	protein.linear.MS2	GSDS	0	0
1773	O00487	SGSDSsample2-SGSDSsample4	-0.120846	0.347244	0.842592	protein.linear.MS2	GSDS	0	0
1774	O00487	SGSDSsample2-SGSDSsample5	-0.304993	0.0264818	0.321515	protein.linear.MS2	GSDS	0	0
1775	O00487	SGSDSsample2-SGSDSsample6	-0.222022	0.0942037	0.563424	protein.linear.MS2	GSDS	0	0
1776	O00487	SGSDSsample2-SGSDSsample7	-0.28179	0.0382566	0.383996	protein.linear.MS2	GSDS	0	0
1777	O00487	SGSDSsample2-SGSDSsample8	-0.373	0.00867401	0.169782	protein.linear.MS2	GSDS	0	0
1778	O00487	SGSDSsample3-SGSDSsample4	-0.0750036	0.556221	0.925515	protein.linear.MS2	GSDS	0	0
1779	O00487	SGSDSsample3-SGSDSsample5	-0.259151	0.0542928	0.452775	protein.linear.MS2	GSDS	0	0
1780	O00487	SGSDSsample3-SGSDSsample6	-0.17618	0.177144	0.701211	protein.linear.MS2	GSDS	0	0
1781	O00487	SGSDSsample3-SGSDSsample7	-0.235947	0.076898	0.52266	protein.linear.MS2	GSDS	0	0
1782	O00487	SGSDSsample3-SGSDSsample8	-0.327158	0.0185039	0.264056	protein.linear.MS2	GSDS	0	0
1783	O00487	SGSDSsample4-SGSDSsample5	-0.184147	0.159431	0.678294	protein.linear.MS2	GSDS	0	0
1784	O00487	SGSDSsample4-SGSDSsample6	-0.101176	0.429377	0.882173	protein.linear.MS2	GSDS	0	0
1785	O00487	SGSDSsample4-SGSDSsample7	-0.160944	0.215465	0.745875	protein.linear.MS2	GSDS	0	0
1786	O00487	SGSDSsample4-SGSDSsample8	-0.252154	0.0603746	0.47242	protein.linear.MS2	GSDS	0	0
1787	O00487	SGSDSsample5-SGSDSsample6	0.0829708	0.51558	0.913175	protein.linear.MS2	GSDS	0	0
1788	O00487	SGSDSsample5-SGSDSsample7	0.0232033	0.854825	0.983482	protein.linear.MS2	GSDS	0	0
1789	O00487	SGSDSsample5-SGSDSsample8	-0.0680073	0.593275	0.935324	protein.linear.MS2	GSDS	0	0
1790	O00487	SGSDSsample6-SGSDSsample7	-0.0597676	0.638446	0.946268	protein.linear.MS2	GSDS	0	0
1791	O00487	SGSDSsample6-SGSDSsample8	-0.150978	0.243891	0.771268	protein.linear.MS2	GSDS	0	0
1792	O00487	SGSDSsample7-SGSDSsample8	-0.0912105	0.475386	0.899784	protein.linear.MS2	GSDS	0	0
1793	O00505	SGSDSsample1-SGSDSsample2	-0.0307726	0.787131	0.973676	protein.linear.MS2	GSDS	0	0
1794	O00505	SGSDSsample1-SGSDSsample3	-0.054786	0.631547	0.944386	protein.linear.MS2	GSDS	0	0
1795	O00505	SGSDSsample1-SGSDSsample4	-0.000365462	0.997438	0.999443	protein.linear.MS2	GSDS	0	0
1796	O00505	SGSDSsample1-SGSDSsample5	-0.123162	0.288001	0.804815	protein.linear.MS2	GSDS	0	0
1797	O00505	SGSDSsample1-SGSDSsample6	0.059886	0.600406	0.936964	protein.linear.MS2	GSDS	0	0
1798	O00505	SGSDSsample1-SGSDSsample7	-0.0706343	0.537381	0.919609	protein.linear.MS2	GSDS	0	0
1799	O00505	SGSDSsample1-SGSDSsample8	-0.0273727	0.810128	0.976679	protein.linear.MS2	GSDS	0	0
1800	O00505	SGSDSsample2-SGSDSsample3	-0.0240134	0.833028	0.979994	protein.linear.MS2	GSDS	0	0
1801	O00505	SGSDSsample2-SGSDSsample4	0.0304072	0.789594	0.974083	protein.linear.MS2	GSDS	0	0
1802	O00505	SGSDSsample2-SGSDSsample5	-0.0923892	0.421799	0.87939	protein.linear.MS2	GSDS	0	0
1803	O00505	SGSDSsample2-SGSDSsample6	0.0906587	0.430371	0.882422	protein.linear.MS2	GSDS	0	0
1804	O00505	SGSDSsample2-SGSDSsample7	-0.0398616	0.726699	0.964027	protein.linear.MS2	GSDS	0	0
1805	O00505	SGSDSsample2-SGSDSsample8	0.0033999	0.976171	0.99779	protein.linear.MS2	GSDS	0	0
1806	O00505	SGSDSsample3-SGSDSsample4	0.0544205	0.633808	0.945031	protein.linear.MS2	GSDS	0	0
1807	O00505	SGSDSsample3-SGSDSsample5	-0.0683759	0.550317	0.924311	protein.linear.MS2	GSDS	0	0
1808	O00505	SGSDSsample3-SGSDSsample6	0.114672	0.321386	0.826618	protein.linear.MS2	GSDS	0	0
1809	O00505	SGSDSsample3-SGSDSsample7	-0.0158483	0.889298	0.98841	protein.linear.MS2	GSDS	0	0
1810	O00505	SGSDSsample3-SGSDSsample8	0.0274133	0.809853	0.976571	protein.linear.MS2	GSDS	0	0
1811	O00505	SGSDSsample4-SGSDSsample5	-0.122796	0.289383	0.805679	protein.linear.MS2	GSDS	0	0
1812	O00505	SGSDSsample4-SGSDSsample6	0.0602515	0.598204	0.936368	protein.linear.MS2	GSDS	0	0
1813	O00505	SGSDSsample4-SGSDSsample7	-0.0702688	0.539463	0.920624	protein.linear.MS2	GSDS	0	0
1814	O00505	SGSDSsample4-SGSDSsample8	-0.0270073	0.812611	0.976911	protein.linear.MS2	GSDS	0	0
1815	O00505	SGSDSsample5-SGSDSsample6	0.183048	0.121888	0.618881	protein.linear.MS2	GSDS	0	0
1816	O00505	SGSDSsample5-SGSDSsample7	0.0525276	0.645575	0.94767	protein.linear.MS2	GSDS	0	0
1817	O00505	SGSDSsample5-SGSDSsample8	0.0957891	0.405279	0.873416	protein.linear.MS2	GSDS	0	0
1818	O00505	SGSDSsample6-SGSDSsample7	-0.13052	0.261199	0.785432	protein.linear.MS2	GSDS	0	0
1819	O00505	SGSDSsample6-SGSDSsample8	-0.0872587	0.447533	0.889166	protein.linear.MS2	GSDS	0	0
1820	O00505	SGSDSsample7-SGSDSsample8	0.0432615	0.70454	0.959473	protein.linear.MS2	GSDS	0	0
1821	O00541	SGSDSsample1-SGSDSsample2	0.123654	0.350998	0.844522	protein.linear.MS2	GSDS	0	0
1822	O00541	SGSDSsample1-SGSDSsample3	0.180375	0.180201	0.704078	protein.linear.MS2	GSDS	0	0
1823	O00541	SGSDSsample1-SGSDSsample4	0.15462	0.247124	0.773733	protein.linear.MS2	GSDS	0	0
1824	O00541	SGSDSsample1-SGSDSsample5	0.181866	0.176825	0.700785	protein.linear.MS2	GSDS	0	0
1825	O00541	SGSDSsample1-SGSDSsample6	0.0468721	0.720505	0.962582	protein.linear.MS2	GSDS	0	0
1826	O00541	SGSDSsample1-SGSDSsample7	0.144933	0.276764	0.797304	protein.linear.MS2	GSDS	0	0
1827	O00541	SGSDSsample1-SGSDSsample8	0.0115801	0.929429	0.992481	protein.linear.MS2	GSDS	0	0
1828	O00541	SGSDSsample2-SGSDSsample3	0.0567207	0.665343	0.952073	protein.linear.MS2	GSDS	0	0
1829	O00541	SGSDSsample2-SGSDSsample4	0.0309659	0.812935	0.976994	protein.linear.MS2	GSDS	0	0
1830	O00541	SGSDSsample2-SGSDSsample5	0.0582117	0.657152	0.950644	protein.linear.MS2	GSDS	0	0
1831	O00541	SGSDSsample2-SGSDSsample6	-0.0767818	0.559163	0.926448	protein.linear.MS2	GSDS	0	0
1832	O00541	SGSDSsample2-SGSDSsample7	0.0212789	0.870762	0.986537	protein.linear.MS2	GSDS	0	0
1833	O00541	SGSDSsample2-SGSDSsample8	-0.112074	0.396778	0.868906	protein.linear.MS2	GSDS	0	0
1834	O00541	SGSDSsample3-SGSDSsample4	-0.0257548	0.843927	0.982026	protein.linear.MS2	GSDS	0	0
1835	O00541	SGSDSsample3-SGSDSsample5	0.00149103	0.990901	0.99922	protein.linear.MS2	GSDS	0	0
1836	O00541	SGSDSsample3-SGSDSsample6	-0.133503	0.315058	0.822415	protein.linear.MS2	GSDS	0	0
1837	O00541	SGSDSsample3-SGSDSsample7	-0.0354418	0.786567	0.973676	protein.linear.MS2	GSDS	0	0
1838	O00541	SGSDSsample3-SGSDSsample8	-0.168795	0.208228	0.738031	protein.linear.MS2	GSDS	0	0
1839	O00541	SGSDSsample4-SGSDSsample5	0.0272458	0.83503	0.980152	protein.linear.MS2	GSDS	0	0
1840	O00541	SGSDSsample4-SGSDSsample6	-0.107748	0.414855	0.876867	protein.linear.MS2	GSDS	0	0
1841	O00541	SGSDSsample4-SGSDSsample7	-0.009687	0.94094	0.993895	protein.linear.MS2	GSDS	0	0
1842	O00541	SGSDSsample4-SGSDSsample8	-0.14304	0.282855	0.800873	protein.linear.MS2	GSDS	0	0
1843	O00541	SGSDSsample5-SGSDSsample6	-0.134994	0.309856	0.819881	protein.linear.MS2	GSDS	0	0
1844	O00541	SGSDSsample5-SGSDSsample7	-0.0369328	0.777841	0.972859	protein.linear.MS2	GSDS	0	0
1845	O00541	SGSDSsample5-SGSDSsample8	-0.170286	0.204435	0.733916	protein.linear.MS2	GSDS	0	0
1846	O00541	SGSDSsample6-SGSDSsample7	0.0980607	0.457229	0.892599	protein.linear.MS2	GSDS	0	0
1847	O00541	SGSDSsample6-SGSDSsample8	-0.035292	0.787445	0.973827	protein.linear.MS2	GSDS	0	0
1848	O00541	SGSDSsample7-SGSDSsample8	-0.133353	0.315584	0.822455	protein.linear.MS2	GSDS	0	0
1849	O00560	SGSDSsample1-SGSDSsample2	-0.0919133	0.424164	0.880518	protein.linear.MS2	GSDS	0	0
1850	O00560	SGSDSsample1-SGSDSsample3	0.188276	0.112361	0.600686	protein.linear.MS2	GSDS	0	0
1851	O00560	SGSDSsample1-SGSDSsample4	0.0271752	0.811477	0.976863	protein.linear.MS2	GSDS	0	0
1852	O00560	SGSDSsample1-SGSDSsample5	-0.083486	0.467086	0.89734	protein.linear.MS2	GSDS	0	0
1853	O00560	SGSDSsample1-SGSDSsample6	-0.000903543	0.993667	0.999406	protein.linear.MS2	GSDS	0	0
1854	O00560	SGSDSsample1-SGSDSsample7	-0.027184	0.811418	0.976863	protein.linear.MS2	GSDS	0	0
1855	O00560	SGSDSsample1-SGSDSsample8	0.152286	0.193023	0.719189	protein.linear.MS2	GSDS	0	0
1856	O00560	SGSDSsample2-SGSDSsample3	0.280189	0.0236625	0.302522	protein.linear.MS2	GSDS	0	0
1857	O00560	SGSDSsample2-SGSDSsample4	0.119089	0.303706	0.815745	protein.linear.MS2	GSDS	0	0
1858	O00560	SGSDSsample2-SGSDSsample5	0.00842726	0.940988	0.993895	protein.linear.MS2	GSDS	0	0
1859	O00560	SGSDSsample2-SGSDSsample6	0.0910098	0.428642	0.881765	protein.linear.MS2	GSDS	0	0
1860	O00560	SGSDSsample2-SGSDSsample7	0.0647293	0.571569	0.929344	protein.linear.MS2	GSDS	0	0
1861	O00560	SGSDSsample2-SGSDSsample8	0.2442	0.0446162	0.414262	protein.linear.MS2	GSDS	0	0
1862	O00560	SGSDSsample3-SGSDSsample4	-0.161101	0.169826	0.691891	protein.linear.MS2	GSDS	0	0
1863	O00560	SGSDSsample3-SGSDSsample5	-0.271762	0.0275112	0.327874	protein.linear.MS2	GSDS	0	0
1864	O00560	SGSDSsample3-SGSDSsample6	-0.18918	0.110779	0.59764	protein.linear.MS2	GSDS	0	0
1865	O00560	SGSDSsample3-SGSDSsample7	-0.21546	0.0725125	0.510545	protein.linear.MS2	GSDS	0	0
1866	O00560	SGSDSsample3-SGSDSsample8	-0.0359896	0.752254	0.969515	protein.linear.MS2	GSDS	0	0
1867	O00560	SGSDSsample4-SGSDSsample5	-0.110661	0.338108	0.837991	protein.linear.MS2	GSDS	0	0
1868	O00560	SGSDSsample4-SGSDSsample6	-0.0280788	0.805345	0.975747	protein.linear.MS2	GSDS	0	0
1869	O00560	SGSDSsample4-SGSDSsample7	-0.0543592	0.634201	0.945031	protein.linear.MS2	GSDS	0	0
1870	O00560	SGSDSsample4-SGSDSsample8	0.125111	0.280729	0.799622	protein.linear.MS2	GSDS	0	0
1871	O00560	SGSDSsample5-SGSDSsample6	0.0825825	0.471841	0.898835	protein.linear.MS2	GSDS	0	0
1872	O00560	SGSDSsample5-SGSDSsample7	0.056302	0.622225	0.942547	protein.linear.MS2	GSDS	0	0
1873	O00560	SGSDSsample5-SGSDSsample8	0.235772	0.0515554	0.443242	protein.linear.MS2	GSDS	0	0
1874	O00560	SGSDSsample6-SGSDSsample7	-0.0262804	0.817563	0.97767	protein.linear.MS2	GSDS	0	0
1875	O00560	SGSDSsample6-SGSDSsample8	0.15319	0.190533	0.716614	protein.linear.MS2	GSDS	0	0
1876	O00560	SGSDSsample7-SGSDSsample8	0.17947	0.128825	0.630625	protein.linear.MS2	GSDS	0	0
1877	O00566	SGSDSsample1-SGSDSsample2	0.0287557	0.765137	0.971185	protein.linear.MS2	GSDS	0	0
1878	O00566	SGSDSsample1-SGSDSsample3	-0.00589342	0.951112	0.994925	protein.linear.MS2	GSDS	0	0
1879	O00566	SGSDSsample1-SGSDSsample4	0.0234045	0.807799	0.976307	protein.linear.MS2	GSDS	0	0
1880	O00566	SGSDSsample1-SGSDSsample5	0.0686277	0.478785	0.900531	protein.linear.MS2	GSDS	0	0
1881	O00566	SGSDSsample1-SGSDSsample6	0.0987772	0.312076	0.820992	protein.linear.MS2	GSDS	0	0
1882	O00566	SGSDSsample1-SGSDSsample7	0.00129643	0.989239	0.99898	protein.linear.MS2	GSDS	0	0
1883	O00566	SGSDSsample1-SGSDSsample8	-0.0492686	0.609741	0.939226	protein.linear.MS2	GSDS	0	0
1884	O00566	SGSDSsample2-SGSDSsample3	-0.0346491	0.719044	0.96254	protein.linear.MS2	GSDS	0	0
1885	O00566	SGSDSsample2-SGSDSsample4	-0.00535114	0.955605	0.995667	protein.linear.MS2	GSDS	0	0
1886	O00566	SGSDSsample2-SGSDSsample5	0.039872	0.679105	0.954829	protein.linear.MS2	GSDS	0	0
1887	O00566	SGSDSsample2-SGSDSsample6	0.0700216	0.470044	0.898382	protein.linear.MS2	GSDS	0	0
1888	O00566	SGSDSsample2-SGSDSsample7	-0.0274592	0.775407	0.972713	protein.linear.MS2	GSDS	0	0
1889	O00566	SGSDSsample2-SGSDSsample8	-0.0780243	0.421762	0.87939	protein.linear.MS2	GSDS	0	0
1890	O00566	SGSDSsample3-SGSDSsample4	0.0292979	0.760854	0.970934	protein.linear.MS2	GSDS	0	0
1891	O00566	SGSDSsample3-SGSDSsample5	0.0745211	0.442495	0.887329	protein.linear.MS2	GSDS	0	0
1892	O00566	SGSDSsample3-SGSDSsample6	0.104671	0.285031	0.802557	protein.linear.MS2	GSDS	0	0
1893	O00566	SGSDSsample3-SGSDSsample7	0.00718985	0.940378	0.993895	protein.linear.MS2	GSDS	0	0
1894	O00566	SGSDSsample3-SGSDSsample8	-0.0433752	0.65285	0.949498	protein.linear.MS2	GSDS	0	0
1895	O00566	SGSDSsample4-SGSDSsample5	0.0452231	0.639186	0.946403	protein.linear.MS2	GSDS	0	0
1896	O00566	SGSDSsample4-SGSDSsample6	0.0753727	0.437397	0.88532	protein.linear.MS2	GSDS	0	0
1897	O00566	SGSDSsample4-SGSDSsample7	-0.0221081	0.818236	0.977702	protein.linear.MS2	GSDS	0	0
1898	O00566	SGSDSsample4-SGSDSsample8	-0.0726731	0.453685	0.891439	protein.linear.MS2	GSDS	0	0
1899	O00566	SGSDSsample5-SGSDSsample6	0.0301496	0.754145	0.969727	protein.linear.MS2	GSDS	0	0
1900	O00566	SGSDSsample5-SGSDSsample7	-0.0673312	0.487002	0.904035	protein.linear.MS2	GSDS	0	0
1901	O00566	SGSDSsample5-SGSDSsample8	-0.117896	0.230744	0.759636	protein.linear.MS2	GSDS	0	0
1902	O00566	SGSDSsample6-SGSDSsample7	-0.0974808	0.318267	0.824962	protein.linear.MS2	GSDS	0	0
1903	O00566	SGSDSsample6-SGSDSsample8	-0.148046	0.137265	0.646429	protein.linear.MS2	GSDS	0	0
1904	O00566	SGSDSsample7-SGSDSsample8	-0.050565	0.600446	0.936983	protein.linear.MS2	GSDS	0	0
1905	O00567	SGSDSsample1-SGSDSsample2	0.0326352	0.786377	0.973676	protein.linear.MS2	GSDS	0	0
1906	O00567	SGSDSsample1-SGSDSsample3	0.0782343	0.518206	0.91431	protein.linear.MS2	GSDS	0	0
1907	O00567	SGSDSsample1-SGSDSsample4	0.0475734	0.693174	0.957031	protein.linear.MS2	GSDS	0	0
1908	O00567	SGSDSsample1-SGSDSsample5	-0.0141742	0.906208	0.990398	protein.linear.MS2	GSDS	0	0
1909	O00567	SGSDSsample1-SGSDSsample6	-0.0348288	0.772437	0.972302	protein.linear.MS2	GSDS	0	0
1910	O00567	SGSDSsample1-SGSDSsample7	-0.0348108	0.772551	0.972302	protein.linear.MS2	GSDS	0	0
1911	O00567	SGSDSsample1-SGSDSsample8	-0.21929	0.082578	0.535262	protein.linear.MS2	GSDS	0	0
1912	O00567	SGSDSsample2-SGSDSsample3	0.0455991	0.705241	0.959579	protein.linear.MS2	GSDS	0	0
1913	O00567	SGSDSsample2-SGSDSsample4	0.0149382	0.901181	0.990004	protein.linear.MS2	GSDS	0	0
1914	O00567	SGSDSsample2-SGSDSsample5	-0.0468094	0.697834	0.958095	protein.linear.MS2	GSDS	0	0
1915	O00567	SGSDSsample2-SGSDSsample6	-0.067464	0.576766	0.931053	protein.linear.MS2	GSDS	0	0
1916	O00567	SGSDSsample2-SGSDSsample7	-0.067446	0.576866	0.93108	protein.linear.MS2	GSDS	0	0
1917	O00567	SGSDSsample2-SGSDSsample8	-0.251926	0.0492732	0.434236	protein.linear.MS2	GSDS	0	0
1918	O00567	SGSDSsample3-SGSDSsample4	-0.030661	0.798987	0.975292	protein.linear.MS2	GSDS	0	0
1919	O00567	SGSDSsample3-SGSDSsample5	-0.0924086	0.446547	0.888797	protein.linear.MS2	GSDS	0	0
1920	O00567	SGSDSsample3-SGSDSsample6	-0.113063	0.353867	0.845799	protein.linear.MS2	GSDS	0	0
1921	O00567	SGSDSsample3-SGSDSsample7	-0.113045	0.353942	0.8458	protein.linear.MS2	GSDS	0	0
1922	O00567	SGSDSsample3-SGSDSsample8	-0.297525	0.0230797	0.298614	protein.linear.MS2	GSDS	0	0
1923	O00567	SGSDSsample4-SGSDSsample5	-0.0617476	0.609185	0.939107	protein.linear.MS2	GSDS	0	0
1924	O00567	SGSDSsample4-SGSDSsample6	-0.0824022	0.496478	0.907943	protein.linear.MS2	GSDS	0	0
1925	O00567	SGSDSsample4-SGSDSsample7	-0.0823842	0.496571	0.907956	protein.linear.MS2	GSDS	0	0
1926	O00567	SGSDSsample4-SGSDSsample8	-0.266864	0.0385938	0.385554	protein.linear.MS2	GSDS	0	0
1927	O00567	SGSDSsample5-SGSDSsample6	-0.0206545	0.863715	0.985203	protein.linear.MS2	GSDS	0	0
1928	O00567	SGSDSsample5-SGSDSsample7	-0.0206366	0.863833	0.985203	protein.linear.MS2	GSDS	0	0
1929	O00567	SGSDSsample5-SGSDSsample8	-0.205116	0.102462	0.580649	protein.linear.MS2	GSDS	0	0
1930	O00567	SGSDSsample6-SGSDSsample7	1.7954e-05	0.999881	0.999924	protein.linear.MS2	GSDS	0	0
1931	O00567	SGSDSsample6-SGSDSsample8	-0.184462	0.138838	0.64908	protein.linear.MS2	GSDS	0	0
1932	O00567	SGSDSsample7-SGSDSsample8	-0.18448	0.138802	0.649041	protein.linear.MS2	GSDS	0	0
1933	O00571	SGSDSsample1-SGSDSsample2	0.130528	0.0763485	0.521349	protein.linear.MS2	GSDS	0	0
1934	O00571	SGSDSsample1-SGSDSsample3	0.0239637	0.732485	0.965456	protein.linear.MS2	GSDS	0	0
1935	O00571	SGSDSsample1-SGSDSsample4	0.0953464	0.185353	0.710529	protein.linear.MS2	GSDS	0	0
1936	O00571	SGSDSsample1-SGSDSsample5	0.0279097	0.690747	0.956452	protein.linear.MS2	GSDS	0	0
1937	O00571	SGSDSsample1-SGSDSsample6	0.0939774	0.191402	0.717633	protein.linear.MS2	GSDS	0	0
1938	O00571	SGSDSsample1-SGSDSsample7	0.0993081	0.16872	0.690108	protein.linear.MS2	GSDS	0	0
1939	O00571	SGSDSsample1-SGSDSsample8	-0.179463	0.0191433	0.268965	protein.linear.MS2	GSDS	0	0
1940	O00571	SGSDSsample2-SGSDSsample3	-0.106564	0.141445	0.653518	protein.linear.MS2	GSDS	0	0
1941	O00571	SGSDSsample2-SGSDSsample4	-0.0351817	0.616542	0.941178	protein.linear.MS2	GSDS	0	0
1942	O00571	SGSDSsample2-SGSDSsample5	-0.102618	0.15578	0.672141	protein.linear.MS2	GSDS	0	0
1943	O00571	SGSDSsample2-SGSDSsample6	-0.0365507	0.603009	0.937638	protein.linear.MS2	GSDS	0	0
1944	O00571	SGSDSsample2-SGSDSsample7	-0.03122	0.656503	0.950479	protein.linear.MS2	GSDS	0	0
1945	O00571	SGSDSsample2-SGSDSsample8	-0.309991	0.000363714	0.0185644	protein.linear.MS2	GSDS	0	0
1946	O00571	SGSDSsample3-SGSDSsample4	0.0713826	0.315528	0.822455	protein.linear.MS2	GSDS	0	0
1947	O00571	SGSDSsample3-SGSDSsample5	0.00394595	0.955033	0.995568	protein.linear.MS2	GSDS	0	0
1948	O00571	SGSDSsample3-SGSDSsample6	0.0700136	0.324608	0.829764	protein.linear.MS2	GSDS	0	0
1949	O00571	SGSDSsample3-SGSDSsample7	0.0753443	0.290287	0.806156	protein.linear.MS2	GSDS	0	0
1950	O00571	SGSDSsample3-SGSDSsample8	-0.203427	0.00935381	0.1774	protein.linear.MS2	GSDS	0	0
1951	O00571	SGSDSsample4-SGSDSsample5	-0.0674367	0.342201	0.840288	protein.linear.MS2	GSDS	0	0
1952	O00571	SGSDSsample4-SGSDSsample6	-0.00136902	0.984391	0.998695	protein.linear.MS2	GSDS	0	0
1953	O00571	SGSDSsample4-SGSDSsample7	0.00396171	0.954853	0.995568	protein.linear.MS2	GSDS	0	0
1954	O00571	SGSDSsample4-SGSDSsample8	-0.27481	0.001056	0.0408892	protein.linear.MS2	GSDS	0	0
1955	O00571	SGSDSsample5-SGSDSsample6	0.0660677	0.351815	0.844833	protein.linear.MS2	GSDS	0	0
1956	O00571	SGSDSsample5-SGSDSsample7	0.0713984	0.315424	0.822455	protein.linear.MS2	GSDS	0	0
1957	O00571	SGSDSsample5-SGSDSsample8	-0.207373	0.00830124	0.165211	protein.linear.MS2	GSDS	0	0
1958	O00571	SGSDSsample6-SGSDSsample7	0.00533073	0.939281	0.993774	protein.linear.MS2	GSDS	0	0
1959	O00571	SGSDSsample6-SGSDSsample8	-0.273441	0.00110107	0.0421999	protein.linear.MS2	GSDS	0	0
1960	O00571	SGSDSsample7-SGSDSsample8	-0.278771	0.000935787	0.0378624	protein.linear.MS2	GSDS	0	0
1961	O00584	SGSDSsample1-SGSDSsample2	0.0687244	0.381934	0.861468	protein.linear.MS2	GSDS	0	0
1962	O00584	SGSDSsample1-SGSDSsample3	0.0376917	0.628637	0.943875	protein.linear.MS2	GSDS	0	0
1963	O00584	SGSDSsample1-SGSDSsample4	0.022055	0.77664	0.972713	protein.linear.MS2	GSDS	0	0
1964	O00584	SGSDSsample1-SGSDSsample5	0.0120088	0.877126	0.986954	protein.linear.MS2	GSDS	0	0
1965	O00584	SGSDSsample1-SGSDSsample6	0.0900872	0.255798	0.78095	protein.linear.MS2	GSDS	0	0
1966	O00584	SGSDSsample1-SGSDSsample7	0.0652569	0.405855	0.873818	protein.linear.MS2	GSDS	0	0
1967	O00584	SGSDSsample1-SGSDSsample8	0.331744	0.000506562	0.0240524	protein.linear.MS2	GSDS	0	0
1968	O00584	SGSDSsample2-SGSDSsample3	-0.0310328	0.690128	0.956427	protein.linear.MS2	GSDS	0	0
1969	O00584	SGSDSsample2-SGSDSsample4	-0.0466694	0.550067	0.924251	protein.linear.MS2	GSDS	0	0
1970	O00584	SGSDSsample2-SGSDSsample5	-0.0567157	0.468847	0.897855	protein.linear.MS2	GSDS	0	0
1971	O00584	SGSDSsample2-SGSDSsample6	0.0213628	0.783456	0.973538	protein.linear.MS2	GSDS	0	0
1972	O00584	SGSDSsample2-SGSDSsample7	-0.00346757	0.964378	0.996393	protein.linear.MS2	GSDS	0	0
1973	O00584	SGSDSsample2-SGSDSsample8	0.26302	0.00335684	0.092154	protein.linear.MS2	GSDS	0	0
1974	O00584	SGSDSsample3-SGSDSsample4	-0.0156366	0.840489	0.981391	protein.linear.MS2	GSDS	0	0
1975	O00584	SGSDSsample3-SGSDSsample5	-0.0256829	0.741237	0.96748	protein.linear.MS2	GSDS	0	0
1976	O00584	SGSDSsample3-SGSDSsample6	0.0523955	0.502858	0.90951	protein.linear.MS2	GSDS	0	0
1977	O00584	SGSDSsample3-SGSDSsample7	0.0275652	0.723097	0.963046	protein.linear.MS2	GSDS	0	0
1978	O00584	SGSDSsample3-SGSDSsample8	0.294052	0.00142438	0.0499624	protein.linear.MS2	GSDS	0	0
1979	O00584	SGSDSsample4-SGSDSsample5	-0.0100463	0.897072	0.989443	protein.linear.MS2	GSDS	0	0
1980	O00584	SGSDSsample4-SGSDSsample6	0.0680322	0.386632	0.863565	protein.linear.MS2	GSDS	0	0
1981	O00584	SGSDSsample4-SGSDSsample7	0.0432018	0.579782	0.931893	protein.linear.MS2	GSDS	0	0
1982	O00584	SGSDSsample4-SGSDSsample8	0.309689	0.000926095	0.0375757	protein.linear.MS2	GSDS	0	0
1983	O00584	SGSDSsample5-SGSDSsample6	0.0780785	0.322229	0.827577	protein.linear.MS2	GSDS	0	0
1984	O00584	SGSDSsample5-SGSDSsample7	0.0532481	0.496035	0.907905	protein.linear.MS2	GSDS	0	0
1985	O00584	SGSDSsample5-SGSDSsample8	0.319735	0.000703089	0.030703	protein.linear.MS2	GSDS	0	0
1986	O00584	SGSDSsample6-SGSDSsample7	-0.0248304	0.749506	0.968875	protein.linear.MS2	GSDS	0	0
1987	O00584	SGSDSsample6-SGSDSsample8	0.241657	0.0060474	0.134372	protein.linear.MS2	GSDS	0	0
1988	O00584	SGSDSsample7-SGSDSsample8	0.266487	0.00305022	0.0862439	protein.linear.MS2	GSDS	0	0
1989	O00625	SGSDSsample1-SGSDSsample2	-0.0267769	0.837922	0.980871	protein.linear.MS2	GSDS	0	0
1990	O00625	SGSDSsample1-SGSDSsample3	0.0024004	0.98536	0.998759	protein.linear.MS2	GSDS	0	0
1991	O00625	SGSDSsample1-SGSDSsample4	-0.0282729	0.829017	0.979723	protein.linear.MS2	GSDS	0	0
1992	O00625	SGSDSsample1-SGSDSsample5	0.022536	0.863289	0.985084	protein.linear.MS2	GSDS	0	0
1993	O00625	SGSDSsample1-SGSDSsample6	0.0239426	0.854857	0.983492	protein.linear.MS2	GSDS	0	0
1994	O00625	SGSDSsample1-SGSDSsample7	0.0279498	0.830938	0.979723	protein.linear.MS2	GSDS	0	0
1995	O00625	SGSDSsample1-SGSDSsample8	0.275945	0.0478703	0.428938	protein.linear.MS2	GSDS	0	0
1996	O00625	SGSDSsample2-SGSDSsample3	0.0291773	0.823644	0.979002	protein.linear.MS2	GSDS	0	0
1997	O00625	SGSDSsample2-SGSDSsample4	-0.00149594	0.990876	0.99922	protein.linear.MS2	GSDS	0	0
1998	O00625	SGSDSsample2-SGSDSsample5	0.0493129	0.706839	0.9601	protein.linear.MS2	GSDS	0	0
1999	O00625	SGSDSsample2-SGSDSsample6	0.0507195	0.698917	0.958208	protein.linear.MS2	GSDS	0	0
[truncated: 84,465 more rows]

## Sheet: MS1MS2
	Protein	Compare	log2FC	pvalue	adjusted.pvalue	Method	Dataset	Label	Tlog2FC
1	A0AVT1	SGSDSsample1-SGSDSsample2	0.175284	0.267966	0.744974	protein.linear.MS1.MS2	GSDS	0	0
2	A0AVT1	SGSDSsample1-SGSDSsample3	0.18308	0.248084	0.724965	protein.linear.MS1.MS2	GSDS	0	0
3	A0AVT1	SGSDSsample1-SGSDSsample4	0.421173	0.0140109	0.172619	protein.linear.MS1.MS2	GSDS	0	0
4	A0AVT1	SGSDSsample1-SGSDSsample5	0.0786927	0.613423	0.919458	protein.linear.MS1.MS2	GSDS	0	0
5	A0AVT1	SGSDSsample1-SGSDSsample6	0.480693	0.0062291	0.0994632	protein.linear.MS1.MS2	GSDS	0	0
6	A0AVT1	SGSDSsample1-SGSDSsample7	0.206584	0.19498	0.668334	protein.linear.MS1.MS2	GSDS	0	0
7	A0AVT1	SGSDSsample1-SGSDSsample8	0.443789	0.0103168	0.140783	protein.linear.MS1.MS2	GSDS	0	0
8	A0AVT1	SGSDSsample2-SGSDSsample3	0.00779572	0.959923	0.993876	protein.linear.MS1.MS2	GSDS	0	0
9	A0AVT1	SGSDSsample2-SGSDSsample4	0.245889	0.12695	0.567516	protein.linear.MS1.MS2	GSDS	0	0
10	A0AVT1	SGSDSsample2-SGSDSsample5	-0.0965914	0.536031	0.890933	protein.linear.MS1.MS2	GSDS	0	0
11	A0AVT1	SGSDSsample2-SGSDSsample6	0.305409	0.0628068	0.414639	protein.linear.MS1.MS2	GSDS	0	0
12	A0AVT1	SGSDSsample2-SGSDSsample7	0.0313002	0.840202	0.974819	protein.linear.MS1.MS2	GSDS	0	0
13	A0AVT1	SGSDSsample2-SGSDSsample8	0.268505	0.0978463	0.50757	protein.linear.MS1.MS2	GSDS	0	0
14	A0AVT1	SGSDSsample3-SGSDSsample4	0.238093	0.138568	0.587597	protein.linear.MS1.MS2	GSDS	0	0
15	A0AVT1	SGSDSsample3-SGSDSsample5	-0.104387	0.504077	0.879138	protein.linear.MS1.MS2	GSDS	0	0
16	A0AVT1	SGSDSsample3-SGSDSsample6	0.297613	0.069094	0.435453	protein.linear.MS1.MS2	GSDS	0	0
17	A0AVT1	SGSDSsample3-SGSDSsample7	0.0235045	0.879614	0.981037	protein.linear.MS1.MS2	GSDS	0	0
18	A0AVT1	SGSDSsample3-SGSDSsample8	0.260709	0.107146	0.528497	protein.linear.MS1.MS2	GSDS	0	0
19	A0AVT1	SGSDSsample4-SGSDSsample5	-0.34248	0.0394519	0.324549	protein.linear.MS1.MS2	GSDS	0	0
20	A0AVT1	SGSDSsample4-SGSDSsample6	0.05952	0.701886	0.94565	protein.linear.MS1.MS2	GSDS	0	0
21	A0AVT1	SGSDSsample4-SGSDSsample7	-0.214589	0.179125	0.648868	protein.linear.MS1.MS2	GSDS	0	0
22	A0AVT1	SGSDSsample4-SGSDSsample8	0.0226158	0.88413	0.981334	protein.linear.MS1.MS2	GSDS	0	0
23	A0AVT1	SGSDSsample5-SGSDSsample6	0.402001	0.0181166	0.203777	protein.linear.MS1.MS2	GSDS	0	0
24	A0AVT1	SGSDSsample5-SGSDSsample7	0.127892	0.414709	0.838598	protein.linear.MS1.MS2	GSDS	0	0
25	A0AVT1	SGSDSsample5-SGSDSsample8	0.365096	0.0294701	0.274108	protein.linear.MS1.MS2	GSDS	0	0
26	A0AVT1	SGSDSsample6-SGSDSsample7	-0.274109	0.0916049	0.493731	protein.linear.MS1.MS2	GSDS	0	0
27	A0AVT1	SGSDSsample6-SGSDSsample8	-0.0369042	0.812133	0.969181	protein.linear.MS1.MS2	GSDS	0	0
28	A0AVT1	SGSDSsample7-SGSDSsample8	0.237205	0.139947	0.590551	protein.linear.MS1.MS2	GSDS	0	0
29	A0FGR8	SGSDSsample1-SGSDSsample2	0.0315441	0.780563	0.962996	protein.linear.MS1.MS2	GSDS	0	0
30	A0FGR8	SGSDSsample1-SGSDSsample3	-0.172343	0.141185	0.59237	protein.linear.MS1.MS2	GSDS	0	0
31	A0FGR8	SGSDSsample1-SGSDSsample4	-0.153701	0.186413	0.657342	protein.linear.MS1.MS2	GSDS	0	0
32	A0FGR8	SGSDSsample1-SGSDSsample5	-0.0761198	0.503953	0.879138	protein.linear.MS1.MS2	GSDS	0	0
33	A0FGR8	SGSDSsample1-SGSDSsample6	-0.0141914	0.900161	0.983678	protein.linear.MS1.MS2	GSDS	0	0
34	A0FGR8	SGSDSsample1-SGSDSsample7	-0.049531	0.662369	0.934693	protein.linear.MS1.MS2	GSDS	0	0
35	A0FGR8	SGSDSsample1-SGSDSsample8	-0.0349919	0.757363	0.958306	protein.linear.MS1.MS2	GSDS	0	0
36	A0FGR8	SGSDSsample2-SGSDSsample3	-0.203888	0.0857455	0.479926	protein.linear.MS1.MS2	GSDS	0	0
37	A0FGR8	SGSDSsample2-SGSDSsample4	-0.185245	0.115606	0.547082	protein.linear.MS1.MS2	GSDS	0	0
38	A0FGR8	SGSDSsample2-SGSDSsample5	-0.107664	0.347929	0.801294	protein.linear.MS1.MS2	GSDS	0	0
39	A0FGR8	SGSDSsample2-SGSDSsample6	-0.0457355	0.686678	0.941718	protein.linear.MS1.MS2	GSDS	0	0
40	A0FGR8	SGSDSsample2-SGSDSsample7	-0.0810751	0.477016	0.867907	protein.linear.MS1.MS2	GSDS	0	0
41	A0FGR8	SGSDSsample2-SGSDSsample8	-0.066536	0.558464	0.900317	protein.linear.MS1.MS2	GSDS	0	0
42	A0FGR8	SGSDSsample3-SGSDSsample4	0.0186423	0.869121	0.979331	protein.linear.MS1.MS2	GSDS	0	0
43	A0FGR8	SGSDSsample3-SGSDSsample5	0.0962237	0.400218	0.831747	protein.linear.MS1.MS2	GSDS	0	0
44	A0FGR8	SGSDSsample3-SGSDSsample6	0.158152	0.174661	0.642796	protein.linear.MS1.MS2	GSDS	0	0
45	A0FGR8	SGSDSsample3-SGSDSsample7	0.122813	0.286311	0.759735	protein.linear.MS1.MS2	GSDS	0	0
46	A0FGR8	SGSDSsample3-SGSDSsample8	0.137352	0.235146	0.712927	protein.linear.MS1.MS2	GSDS	0	0
47	A0FGR8	SGSDSsample4-SGSDSsample5	0.0775814	0.495917	0.875684	protein.linear.MS1.MS2	GSDS	0	0
48	A0FGR8	SGSDSsample4-SGSDSsample6	0.13951	0.228193	0.705853	protein.linear.MS1.MS2	GSDS	0	0
49	A0FGR8	SGSDSsample4-SGSDSsample7	0.10417	0.36337	0.810678	protein.linear.MS1.MS2	GSDS	0	0
50	A0FGR8	SGSDSsample4-SGSDSsample8	0.118709	0.30215	0.771106	protein.linear.MS1.MS2	GSDS	0	0
51	A0FGR8	SGSDSsample5-SGSDSsample6	0.0619283	0.585752	0.909837	protein.linear.MS1.MS2	GSDS	0	0
52	A0FGR8	SGSDSsample5-SGSDSsample7	0.0265888	0.814281	0.969598	protein.linear.MS1.MS2	GSDS	0	0
53	A0FGR8	SGSDSsample5-SGSDSsample8	0.0411279	0.716672	0.949279	protein.linear.MS1.MS2	GSDS	0	0
54	A0FGR8	SGSDSsample6-SGSDSsample7	-0.0353395	0.755036	0.957959	protein.linear.MS1.MS2	GSDS	0	0
55	A0FGR8	SGSDSsample6-SGSDSsample8	-0.0208005	0.854146	0.97711	protein.linear.MS1.MS2	GSDS	0	0
56	A0FGR8	SGSDSsample7-SGSDSsample8	0.0145391	0.89773	0.983445	protein.linear.MS1.MS2	GSDS	0	0
57	A0MZ66	SGSDSsample1-SGSDSsample2	-0.128935	0.155663	0.614997	protein.linear.MS1.MS2	GSDS	0	0
58	A0MZ66	SGSDSsample1-SGSDSsample3	0.0195675	0.823962	0.971806	protein.linear.MS1.MS2	GSDS	0	0
59	A0MZ66	SGSDSsample1-SGSDSsample4	-0.0756614	0.394845	0.829036	protein.linear.MS1.MS2	GSDS	0	0
60	A0MZ66	SGSDSsample1-SGSDSsample5	-0.127382	0.160392	0.621723	protein.linear.MS1.MS2	GSDS	0	0
61	A0MZ66	SGSDSsample1-SGSDSsample6	-0.0821141	0.356758	0.806829	protein.linear.MS1.MS2	GSDS	0	0
62	A0MZ66	SGSDSsample1-SGSDSsample7	-0.133205	0.14325	0.595955	protein.linear.MS1.MS2	GSDS	0	0
63	A0MZ66	SGSDSsample1-SGSDSsample8	-0.158874	0.0850067	0.478431	protein.linear.MS1.MS2	GSDS	0	0
64	A0MZ66	SGSDSsample2-SGSDSsample3	0.148502	0.105425	0.52406	protein.linear.MS1.MS2	GSDS	0	0
65	A0MZ66	SGSDSsample2-SGSDSsample4	0.0532733	0.546781	0.895955	protein.linear.MS1.MS2	GSDS	0	0
66	A0MZ66	SGSDSsample2-SGSDSsample5	0.00155283	0.985904	0.998036	protein.linear.MS1.MS2	GSDS	0	0
67	A0MZ66	SGSDSsample2-SGSDSsample6	0.0468205	0.595904	0.913719	protein.linear.MS1.MS2	GSDS	0	0
68	A0MZ66	SGSDSsample2-SGSDSsample7	-0.00427065	0.961248	0.994119	protein.linear.MS1.MS2	GSDS	0	0
69	A0MZ66	SGSDSsample2-SGSDSsample8	-0.0299389	0.733858	0.953127	protein.linear.MS1.MS2	GSDS	0	0
70	A0MZ66	SGSDSsample3-SGSDSsample4	-0.0952288	0.287389	0.760265	protein.linear.MS1.MS2	GSDS	0	0
71	A0MZ66	SGSDSsample3-SGSDSsample5	-0.146949	0.108825	0.53211	protein.linear.MS1.MS2	GSDS	0	0
72	A0MZ66	SGSDSsample3-SGSDSsample6	-0.101682	0.257151	0.734898	protein.linear.MS1.MS2	GSDS	0	0
73	A0MZ66	SGSDSsample3-SGSDSsample7	-0.152773	0.0965488	0.505045	protein.linear.MS1.MS2	GSDS	0	0
74	A0MZ66	SGSDSsample3-SGSDSsample8	-0.178441	0.0558207	0.390324	protein.linear.MS1.MS2	GSDS	0	0
75	A0MZ66	SGSDSsample4-SGSDSsample5	-0.0517205	0.558399	0.900252	protein.linear.MS1.MS2	GSDS	0	0
76	A0MZ66	SGSDSsample4-SGSDSsample6	-0.00645276	0.94148	0.990145	protein.linear.MS1.MS2	GSDS	0	0
77	A0MZ66	SGSDSsample4-SGSDSsample7	-0.057544	0.515516	0.883836	protein.linear.MS1.MS2	GSDS	0	0
78	A0MZ66	SGSDSsample4-SGSDSsample8	-0.0832122	0.350537	0.803272	protein.linear.MS1.MS2	GSDS	0	0
79	A0MZ66	SGSDSsample5-SGSDSsample6	0.0452677	0.608047	0.917589	protein.linear.MS1.MS2	GSDS	0	0
80	A0MZ66	SGSDSsample5-SGSDSsample7	-0.00582348	0.947177	0.991286	protein.linear.MS1.MS2	GSDS	0	0
81	A0MZ66	SGSDSsample5-SGSDSsample8	-0.0314917	0.720671	0.950209	protein.linear.MS1.MS2	GSDS	0	0
82	A0MZ66	SGSDSsample6-SGSDSsample7	-0.0510912	0.563145	0.9021	protein.linear.MS1.MS2	GSDS	0	0
83	A0MZ66	SGSDSsample6-SGSDSsample8	-0.0767594	0.388179	0.825308	protein.linear.MS1.MS2	GSDS	0	0
84	A0MZ66	SGSDSsample7-SGSDSsample8	-0.0256682	0.770561	0.961391	protein.linear.MS1.MS2	GSDS	0	0
85	A1L0T0	SGSDSsample1-SGSDSsample2	-0.0467432	0.370728	0.814831	protein.linear.MS1.MS2	GSDS	0	0
86	A1L0T0	SGSDSsample1-SGSDSsample3	-0.00452407	0.930077	0.988611	protein.linear.MS1.MS2	GSDS	0	0
87	A1L0T0	SGSDSsample1-SGSDSsample4	-0.0144613	0.779348	0.962623	protein.linear.MS1.MS2	GSDS	0	0
88	A1L0T0	SGSDSsample1-SGSDSsample5	-0.0625398	0.235658	0.713448	protein.linear.MS1.MS2	GSDS	0	0
89	A1L0T0	SGSDSsample1-SGSDSsample6	-0.0422841	0.417028	0.839859	protein.linear.MS1.MS2	GSDS	0	0
90	A1L0T0	SGSDSsample1-SGSDSsample7	-0.0107407	0.835068	0.97382	protein.linear.MS1.MS2	GSDS	0	0
91	A1L0T0	SGSDSsample1-SGSDSsample8	-0.0479086	0.359225	0.808833	protein.linear.MS1.MS2	GSDS	0	0
92	A1L0T0	SGSDSsample2-SGSDSsample3	0.0422192	0.417729	0.840059	protein.linear.MS1.MS2	GSDS	0	0
93	A1L0T0	SGSDSsample2-SGSDSsample4	0.032282	0.533727	0.890078	protein.linear.MS1.MS2	GSDS	0	0
94	A1L0T0	SGSDSsample2-SGSDSsample5	-0.0157966	0.759631	0.958623	protein.linear.MS1.MS2	GSDS	0	0
95	A1L0T0	SGSDSsample2-SGSDSsample6	0.00445911	0.931078	0.98894	protein.linear.MS1.MS2	GSDS	0	0
96	A1L0T0	SGSDSsample2-SGSDSsample7	0.0360025	0.488302	0.872775	protein.linear.MS1.MS2	GSDS	0	0
97	A1L0T0	SGSDSsample2-SGSDSsample8	-0.0011654	0.981964	0.997298	protein.linear.MS1.MS2	GSDS	0	0
98	A1L0T0	SGSDSsample3-SGSDSsample4	-0.00993721	0.847234	0.975897	protein.linear.MS1.MS2	GSDS	0	0
99	A1L0T0	SGSDSsample3-SGSDSsample5	-0.0580158	0.269809	0.746514	protein.linear.MS1.MS2	GSDS	0	0
100	A1L0T0	SGSDSsample3-SGSDSsample6	-0.0377601	0.467661	0.862993	protein.linear.MS1.MS2	GSDS	0	0
101	A1L0T0	SGSDSsample3-SGSDSsample7	-0.00621666	0.904037	0.984154	protein.linear.MS1.MS2	GSDS	0	0
102	A1L0T0	SGSDSsample3-SGSDSsample8	-0.0433846	0.405266	0.833762	protein.linear.MS1.MS2	GSDS	0	0
103	A1L0T0	SGSDSsample4-SGSDSsample5	-0.0480786	0.357568	0.807543	protein.linear.MS1.MS2	GSDS	0	0
104	A1L0T0	SGSDSsample4-SGSDSsample6	-0.0278228	0.591118	0.911918	protein.linear.MS1.MS2	GSDS	0	0
105	A1L0T0	SGSDSsample4-SGSDSsample7	0.00372055	0.94247	0.990286	protein.linear.MS1.MS2	GSDS	0	0
106	A1L0T0	SGSDSsample4-SGSDSsample8	-0.0334474	0.519251	0.88546	protein.linear.MS1.MS2	GSDS	0	0
107	A1L0T0	SGSDSsample5-SGSDSsample6	0.0202557	0.695091	0.943767	protein.linear.MS1.MS2	GSDS	0	0
108	A1L0T0	SGSDSsample5-SGSDSsample7	0.0517991	0.322619	0.784714	protein.linear.MS1.MS2	GSDS	0	0
109	A1L0T0	SGSDSsample5-SGSDSsample8	0.0146312	0.77683	0.962517	protein.linear.MS1.MS2	GSDS	0	0
110	A1L0T0	SGSDSsample6-SGSDSsample7	0.0315434	0.543016	0.894252	protein.linear.MS1.MS2	GSDS	0	0
111	A1L0T0	SGSDSsample6-SGSDSsample8	-0.00562451	0.913136	0.985761	protein.linear.MS1.MS2	GSDS	0	0
112	A1L0T0	SGSDSsample7-SGSDSsample8	-0.0371679	0.474556	0.866336	protein.linear.MS1.MS2	GSDS	0	0
113	A3KMH1	SGSDSsample1-SGSDSsample2	0.0635622	0.792237	0.965268	protein.linear.MS1.MS2	GSDS	0	0
114	A3KMH1	SGSDSsample1-SGSDSsample3	-0.197932	0.416515	0.839494	protein.linear.MS1.MS2	GSDS	0	0
115	A3KMH1	SGSDSsample1-SGSDSsample4	-0.0631574	0.793528	0.965654	protein.linear.MS1.MS2	GSDS	0	0
116	A3KMH1	SGSDSsample1-SGSDSsample5	0.251902	0.30422	0.772736	protein.linear.MS1.MS2	GSDS	0	0
117	A3KMH1	SGSDSsample1-SGSDSsample6	0.710898	0.00855579	0.123731	protein.linear.MS1.MS2	GSDS	0	0
118	A3KMH1	SGSDSsample1-SGSDSsample7	0.509146	0.0476	0.359041	protein.linear.MS1.MS2	GSDS	0	0
119	A3KMH1	SGSDSsample1-SGSDSsample8	1.12178	0.000227828	0.00815205	protein.linear.MS1.MS2	GSDS	0	0
120	A3KMH1	SGSDSsample2-SGSDSsample3	-0.261494	0.286792	0.760088	protein.linear.MS1.MS2	GSDS	0	0
121	A3KMH1	SGSDSsample2-SGSDSsample4	-0.12672	0.600687	0.915626	protein.linear.MS1.MS2	GSDS	0	0
122	A3KMH1	SGSDSsample2-SGSDSsample5	0.18834	0.439007	0.850277	protein.linear.MS1.MS2	GSDS	0	0
123	A3KMH1	SGSDSsample2-SGSDSsample6	0.647336	0.0148965	0.179689	protein.linear.MS1.MS2	GSDS	0	0
124	A3KMH1	SGSDSsample2-SGSDSsample7	0.445584	0.0787775	0.463153	protein.linear.MS1.MS2	GSDS	0	0
125	A3KMH1	SGSDSsample2-SGSDSsample8	1.05822	0.000395492	0.0125502	protein.linear.MS1.MS2	GSDS	0	0
126	A3KMH1	SGSDSsample3-SGSDSsample4	0.134775	0.577961	0.907742	protein.linear.MS1.MS2	GSDS	0	0
127	A3KMH1	SGSDSsample3-SGSDSsample5	0.449834	0.076226	0.456364	protein.linear.MS1.MS2	GSDS	0	0
128	A3KMH1	SGSDSsample3-SGSDSsample6	0.90883	0.00147695	0.0346549	protein.linear.MS1.MS2	GSDS	0	0
129	A3KMH1	SGSDSsample3-SGSDSsample7	0.707078	0.00884778	0.126511	protein.linear.MS1.MS2	GSDS	0	0
130	A3KMH1	SGSDSsample3-SGSDSsample8	1.31971	4.29961e-05	0.00218812	protein.linear.MS1.MS2	GSDS	0	0
131	A3KMH1	SGSDSsample4-SGSDSsample5	0.315059	0.202925	0.678233	protein.linear.MS1.MS2	GSDS	0	0
132	A3KMH1	SGSDSsample4-SGSDSsample6	0.774055	0.00489735	0.0836713	protein.linear.MS1.MS2	GSDS	0	0
133	A3KMH1	SGSDSsample4-SGSDSsample7	0.572303	0.0282548	0.267126	protein.linear.MS1.MS2	GSDS	0	0
134	A3KMH1	SGSDSsample4-SGSDSsample8	1.18494	0.000132651	0.00533469	protein.linear.MS1.MS2	GSDS	0	0
135	A3KMH1	SGSDSsample5-SGSDSsample6	0.458996	0.0709758	0.441368	protein.linear.MS1.MS2	GSDS	0	0
136	A3KMH1	SGSDSsample5-SGSDSsample7	0.257244	0.294421	0.766003	protein.linear.MS1.MS2	GSDS	0	0
137	A3KMH1	SGSDSsample5-SGSDSsample8	0.869876	0.00208858	0.0450117	protein.linear.MS1.MS2	GSDS	0	0
138	A3KMH1	SGSDSsample6-SGSDSsample7	-0.201752	0.407769	0.835194	protein.linear.MS1.MS2	GSDS	0	0
139	A3KMH1	SGSDSsample6-SGSDSsample8	0.41088	0.102606	0.516978	protein.linear.MS1.MS2	GSDS	0	0
140	A3KMH1	SGSDSsample7-SGSDSsample8	0.612632	0.020076	0.217362	protein.linear.MS1.MS2	GSDS	0	0
141	A5YKK6	SGSDSsample1-SGSDSsample2	0.0908854	0.236116	0.713665	protein.linear.MS1.MS2	GSDS	0	0
142	A5YKK6	SGSDSsample1-SGSDSsample3	0.0139621	0.852386	0.976865	protein.linear.MS1.MS2	GSDS	0	0
143	A5YKK6	SGSDSsample1-SGSDSsample4	0.0180279	0.810197	0.968612	protein.linear.MS1.MS2	GSDS	0	0
144	A5YKK6	SGSDSsample1-SGSDSsample5	0.194314	0.0181266	0.203863	protein.linear.MS1.MS2	GSDS	0	0
145	A5YKK6	SGSDSsample1-SGSDSsample6	0.164136	0.0409645	0.331161	protein.linear.MS1.MS2	GSDS	0	0
146	A5YKK6	SGSDSsample1-SGSDSsample7	0.232237	0.00625368	0.0997451	protein.linear.MS1.MS2	GSDS	0	0
147	A5YKK6	SGSDSsample1-SGSDSsample8	0.130659	0.0958285	0.503393	protein.linear.MS1.MS2	GSDS	0	0
148	A5YKK6	SGSDSsample2-SGSDSsample3	-0.0769233	0.312954	0.779198	protein.linear.MS1.MS2	GSDS	0	0
149	A5YKK6	SGSDSsample2-SGSDSsample4	-0.0728575	0.338423	0.795407	protein.linear.MS1.MS2	GSDS	0	0
150	A5YKK6	SGSDSsample2-SGSDSsample5	0.103429	0.180344	0.650208	protein.linear.MS1.MS2	GSDS	0	0
151	A5YKK6	SGSDSsample2-SGSDSsample6	0.0732504	0.3359	0.793728	protein.linear.MS1.MS2	GSDS	0	0
152	A5YKK6	SGSDSsample2-SGSDSsample7	0.141352	0.0736081	0.448928	protein.linear.MS1.MS2	GSDS	0	0
153	A5YKK6	SGSDSsample2-SGSDSsample8	0.0397737	0.597502	0.914415	protein.linear.MS1.MS2	GSDS	0	0
154	A5YKK6	SGSDSsample3-SGSDSsample4	0.0040658	0.956765	0.993442	protein.linear.MS1.MS2	GSDS	0	0
155	A5YKK6	SGSDSsample3-SGSDSsample5	0.180352	0.0265541	0.257339	protein.linear.MS1.MS2	GSDS	0	0
156	A5YKK6	SGSDSsample3-SGSDSsample6	0.150174	0.0588765	0.400779	protein.linear.MS1.MS2	GSDS	0	0
157	A5YKK6	SGSDSsample3-SGSDSsample7	0.218275	0.00928573	0.130525	protein.linear.MS1.MS2	GSDS	0	0
158	A5YKK6	SGSDSsample3-SGSDSsample8	0.116697	0.133535	0.578226	protein.linear.MS1.MS2	GSDS	0	0
159	A5YKK6	SGSDSsample4-SGSDSsample5	0.176287	0.0296354	0.274863	protein.linear.MS1.MS2	GSDS	0	0
160	A5YKK6	SGSDSsample4-SGSDSsample6	0.146108	0.0652985	0.422887	protein.linear.MS1.MS2	GSDS	0	0
[truncated: 86,304 more rows]
