# Supplementary material for: Combining Precursor and Fragment Information for Improved Detection of Differential Abundance in Data Independent Acquisition
Source: Mol Cell Proteomics. 2019 Dec 30;19(2):421–30. doi: 10.1074/mcp.RA119.001705 (PMC7000113; doi:10.1074/mcp.RA119.001705)
Supplement: Statistical results controlled mixtures [file 154840_1_supp_443472_q2pq36.zip › MP-LFC-OT.xlsx]

## Sheet: MS1
	Protein	Compare	log2FC	pvalue	adjusted.pvalue	Method	Dataset	Label	Tlog2FC
1	A0A061ACL3;O76618;Q965I6	S209-S-1-240min-S209-S-2-240min	-1.805	0.00237974	0.0134235	protein.linear.MS1	MP_LFC	1	-1
2	A0A061ACR1;F5GUA3;Q22498;Q2XN02	S209-S-1-240min-S209-S-2-240min	-0.992649	0.0531842	0.16835	protein.linear.MS1	MP_LFC	1	-1
3	A0A061AD21;A0A061AJI9;C1P640;C1P641;G5EEV6;Q21313	S209-S-1-240min-S209-S-2-240min	-1.69047	0.0014175	0.00877691	protein.linear.MS1	MP_LFC	1	-1
4	A0A078BTL9;Q9NA34	S209-S-1-240min-S209-S-2-240min	0.188329	0.0874868	0.238801	protein.linear.MS1	MP_LFC	1	-1
5	A0A0K3AUC2	S209-S-1-240min-S209-S-2-240min	-1.23779	0.000168918	0.00179814	protein.linear.MS1	MP_LFC	1	-1
6	A0A0K3AUJ9;H2KZL7;Q8IG31	S209-S-1-240min-S209-S-2-240min	-1.19741	1.20095e-05	0.000416036	protein.linear.MS1	MP_LFC	1	-1
7	A0A131MBD0	S209-S-1-240min-S209-S-2-240min	-0.0476058	0.588616	0.740592	protein.linear.MS1	MP_LFC	1	-1
8	Q19853	S209-S-1-240min-S209-S-2-240min	-1.72912	0.000998812	0.00658528	protein.linear.MS1	MP_LFC	1	-1
9	A0A131MBU3	S209-S-1-240min-S209-S-2-240min	-1.90747	0.0023555	0.0133037	protein.linear.MS1	MP_LFC	1	-1
10	A0A1D3PDA8	S209-S-1-240min-S209-S-2-240min	-0.284833	0.0584833	0.179744	protein.linear.MS1	MP_LFC	1	-1
11	A0A1N7SYP6;Q95QW0	S209-S-1-240min-S209-S-2-240min	-0.539565	0.0122722	0.0537501	protein.linear.MS1	MP_LFC	1	-1
12	A0A1T5HUZ1;G5EEI5;H9G351;H9G352;Q06561	S209-S-1-240min-S209-S-2-240min	-1.17392	5.2782e-05	0.000896192	protein.linear.MS1	MP_LFC	1	-1
13	A3QMC5	S209-S-1-240min-S209-S-2-240min	-0.948361	0.0092323	0.042207	protein.linear.MS1	MP_LFC	1	-1
14	A5JYX8;O18033	S209-S-1-240min-S209-S-2-240min	-1.62266	0.00398322	0.0205188	protein.linear.MS1	MP_LFC	1	-1
15	A5Z2X5	S209-S-1-240min-S209-S-2-240min	1.97668	0.000212856	0.00211462	protein.linear.MS1	MP_LFC	1	0.584963
16	A7LPE6;P34517;Q7JMU1	S209-S-1-240min-S209-S-2-240min	-1.26853	0.000119403	0.00145842	protein.linear.MS1	MP_LFC	1	-1
17	A7LPG5;Q5FC71;Q9NL51	S209-S-1-240min-S209-S-2-240min	-1.41489	0.00034943	0.00301327	protein.linear.MS1	MP_LFC	1	-1
18	A9Z1L1;G5EBT3	S209-S-1-240min-S209-S-2-240min	-1.82451	0.0151944	0.0645442	protein.linear.MS1	MP_LFC	1	-1
19	B2D6P1	S209-S-1-240min-S209-S-2-240min	-1.2758	0.00013499	0.00157463	protein.linear.MS1	MP_LFC	1	-1
20	B3CJ34	S209-S-1-240min-S209-S-2-240min	-1.63918	0.000331427	0.00291241	protein.linear.MS1	MP_LFC	1	-1
21	B3WFW9	S209-S-1-240min-S209-S-2-240min	-1.29902	0.00401223	0.0206442	protein.linear.MS1	MP_LFC	1	-1
22	B4E3X6;G5EFG3	S209-S-1-240min-S209-S-2-240min	-1.38507	0.000330921	0.00291241	protein.linear.MS1	MP_LFC	1	-1
23	B5BM23;Q21531;Q7JMF0	S209-S-1-240min-S209-S-2-240min	-1.55972	0.00910841	0.0417375	protein.linear.MS1	MP_LFC	1	-1
24	B5U8N2;G5ECZ2;G5EDI2;Q7JLB1	S209-S-1-240min-S209-S-2-240min	-0.55749	0.14207	0.321457	protein.linear.MS1	MP_LFC	1	-1
25	B6VQ96;O45569	S209-S-1-240min-S209-S-2-240min	-0.958081	0.00568114	0.0276054	protein.linear.MS1	MP_LFC	1	-1
26	B7WN95	S209-S-1-240min-S209-S-2-240min	-1.25103	0.00483881	0.024185	protein.linear.MS1	MP_LFC	1	-1
27	B7WNA0;O17836;Q3S1I8	S209-S-1-240min-S209-S-2-240min	-1.15188	0.000520175	0.0039968	protein.linear.MS1	MP_LFC	1	-1
28	C1P622;Q09517;S6FCZ1	S209-S-1-240min-S209-S-2-240min	-1.25194	0.000130504	0.00154472	protein.linear.MS1	MP_LFC	1	-1
29	C1P636;Q27481;Q3S1J5	S209-S-1-240min-S209-S-2-240min	-1.32869	2.90932e-05	0.000642368	protein.linear.MS1	MP_LFC	1	-1
30	C2BR91	S209-S-1-240min-S209-S-2-240min	-1.12525	0.00547488	0.026863	protein.linear.MS1	MP_LFC	1	-1
31	C6KRL2	S209-S-1-240min-S209-S-2-240min	-1.61734	0.00397433	0.0204886	protein.linear.MS1	MP_LFC	1	-1
32	C7FZU3;C7FZU4;Q93791	S209-S-1-240min-S209-S-2-240min	-0.723694	0.0186726	0.0764284	protein.linear.MS1	MP_LFC	1	-1
33	D0IMZ5;U4PR92	S209-S-1-240min-S209-S-2-240min	-1.38192	6.5808e-06	0.000368795	protein.linear.MS1	MP_LFC	1	-1
34	D0PV95	S209-S-1-240min-S209-S-2-240min	-1.42809	8.99762e-05	0.00122983	protein.linear.MS1	MP_LFC	1	-1
35	D1MN85;O45551	S209-S-1-240min-S209-S-2-240min	-1.24584	0.00552	0.0270498	protein.linear.MS1	MP_LFC	1	-1
36	D4PH96;G5ED29	S209-S-1-240min-S209-S-2-240min	-1.94202	0.0347839	0.124858	protein.linear.MS1	MP_LFC	1	-1
37	D4YWC3	S209-S-1-240min-S209-S-2-240min	-1.26344	0.000107188	0.00136094	protein.linear.MS1	MP_LFC	1	-1
38	D5MCN2	S209-S-1-240min-S209-S-2-240min	-1.29023	0.00168094	0.010037	protein.linear.MS1	MP_LFC	1	-1
39	D5MCR9;Q22641	S209-S-1-240min-S209-S-2-240min	-1.18544	0.00803449	0.0375208	protein.linear.MS1	MP_LFC	1	-1
40	D7SFJ4;H2KYV1	S209-S-1-240min-S209-S-2-240min	-1.32163	0.000267394	0.00247586	protein.linear.MS1	MP_LFC	1	-1
41	E0AHA7;G5EG85;Q9U9J8;S6FN00	S209-S-1-240min-S209-S-2-240min	-0.703213	0.0194058	0.07877	protein.linear.MS1	MP_LFC	1	-1
42	E1B6Q7	S209-S-1-240min-S209-S-2-240min	-0.660108	0.13832	0.316776	protein.linear.MS1	MP_LFC	1	-1
43	E3W743;Q6A2D2	S209-S-1-240min-S209-S-2-240min	-1.39882	0.000238143	0.00227222	protein.linear.MS1	MP_LFC	1	-1
44	G1K0V8;P34563	S209-S-1-240min-S209-S-2-240min	-0.989532	0.000609736	0.00450409	protein.linear.MS1	MP_LFC	1	-1
45	G3MTX8;Q09596	S209-S-1-240min-S209-S-2-240min	-1.77326	0.00504383	0.0250755	protein.linear.MS1	MP_LFC	1	-1
46	Q27497	S209-S-1-240min-S209-S-2-240min	-1.17261	0.0466425	0.154456	protein.linear.MS1	MP_LFC	1	-1
47	G3MU38;Q18785	S209-S-1-240min-S209-S-2-240min	-1.04496	0.00457954	0.0231192	protein.linear.MS1	MP_LFC	1	-1
48	G4RYA5	S209-S-1-240min-S209-S-2-240min	1.00551	0.0640859	0.191899	protein.linear.MS1	MP_LFC	1	-1
49	G4S034;Q21408	S209-S-1-240min-S209-S-2-240min	-1.62007	0.0155009	0.0656032	protein.linear.MS1	MP_LFC	1	-1
50	A0A2I2LDV7;G4SLH0	S209-S-1-240min-S209-S-2-240min	-1.18049	0.000948447	0.00633275	protein.linear.MS1	MP_LFC	1	-1
51	G5EBF3	S209-S-1-240min-S209-S-2-240min	-1.28069	0.00027321	0.0025268	protein.linear.MS1	MP_LFC	1	-1
52	G5EBH7	S209-S-1-240min-S209-S-2-240min	-1.33998	0.0010516	0.00685462	protein.linear.MS1	MP_LFC	1	-1
53	G5EBI0	S209-S-1-240min-S209-S-2-240min	-1.6608	0.000158831	0.00173702	protein.linear.MS1	MP_LFC	1	-1
54	G5EBJ7	S209-S-1-240min-S209-S-2-240min	-1.28803	0.000299634	0.0027058	protein.linear.MS1	MP_LFC	1	-1
55	G5EBK3	S209-S-1-240min-S209-S-2-240min	-1.32253	0.000729489	0.00517467	protein.linear.MS1	MP_LFC	1	-1
56	G5EBP5	S209-S-1-240min-S209-S-2-240min	-1.3704	2.39623e-07	0.000132066	protein.linear.MS1	MP_LFC	1	-1
57	G5EBR1;Q2V4S2	S209-S-1-240min-S209-S-2-240min	-1.18356	0.000795537	0.00551184	protein.linear.MS1	MP_LFC	1	-1
58	Q304E5;Q9TZQ3	S209-S-1-240min-S209-S-2-240min	-1.13612	7.78492e-05	0.00113347	protein.linear.MS1	MP_LFC	1	-1
59	G5EBV6	S209-S-1-240min-S209-S-2-240min	-2.09931	0.00808004	0.0376678	protein.linear.MS1	MP_LFC	1	-1
60	G5EC10	S209-S-1-240min-S209-S-2-240min	-1.39228	0.000173852	0.00182886	protein.linear.MS1	MP_LFC	1	-1
61	G5EC31	S209-S-1-240min-S209-S-2-240min	-1.19507	0.00340671	0.0180066	protein.linear.MS1	MP_LFC	1	-1
62	G5EC87	S209-S-1-240min-S209-S-2-240min	-1.52315	0.0243896	0.0941044	protein.linear.MS1	MP_LFC	1	-1
63	G5EC91	S209-S-1-240min-S209-S-2-240min	-1.23323	0.00112826	0.00724044	protein.linear.MS1	MP_LFC	1	-1
64	G5EC98	S209-S-1-240min-S209-S-2-240min	-1.44427	0.00572938	0.027823	protein.linear.MS1	MP_LFC	1	-1
65	A0A2C9C352;A0A2C9C3S7;A0A2C9C3Z4;G5ECC3;G5EEU7;G5EFP1;Q7KFZ3;Q86S80;Q8WSP1;Q9N5B7	S209-S-1-240min-S209-S-2-240min	-1.189	0.00423115	0.0215909	protein.linear.MS1	MP_LFC	1	-1
66	G5ECC9	S209-S-1-240min-S209-S-2-240min	-1.35012	0.0336635	0.121871	protein.linear.MS1	MP_LFC	1	-1
67	G5ECE7	S209-S-1-240min-S209-S-2-240min	-1.50195	0.00366345	0.0191687	protein.linear.MS1	MP_LFC	1	-1
68	G5ECG7	S209-S-1-240min-S209-S-2-240min	-1.49199	0.00583362	0.0282609	protein.linear.MS1	MP_LFC	1	-1
69	G5ECM6;Q7JQD2	S209-S-1-240min-S209-S-2-240min	-0.938786	0.00753214	0.0354218	protein.linear.MS1	MP_LFC	1	-1
70	G5ECM9	S209-S-1-240min-S209-S-2-240min	-1.30289	0.038218	0.133758	protein.linear.MS1	MP_LFC	1	-1
71	G5ECP2;G5EEL2	S209-S-1-240min-S209-S-2-240min	0.171396	0.00667592	0.0317294	protein.linear.MS1	MP_LFC	1	-1
72	G5ECP9;G5EEC4;G5EFW2;Q86NF8;Q86NF9	S209-S-1-240min-S209-S-2-240min	-1.4142	5.08018e-05	0.000876167	protein.linear.MS1	MP_LFC	1	-1
73	G5ECR0	S209-S-1-240min-S209-S-2-240min	-1.16493	0.000396831	0.00330158	protein.linear.MS1	MP_LFC	1	-1
74	G5ECS9	S209-S-1-240min-S209-S-2-240min	-1.43813	0.00388126	0.020099	protein.linear.MS1	MP_LFC	1	-1
75	G5ECU1	S209-S-1-240min-S209-S-2-240min	-1.26511	0.00238023	0.0134235	protein.linear.MS1	MP_LFC	1	-1
76	G5ECU3;P40614	S209-S-1-240min-S209-S-2-240min	-1.23169	5.36263e-05	0.000903972	protein.linear.MS1	MP_LFC	1	-1
77	G5ECV9	S209-S-1-240min-S209-S-2-240min	-0.982674	0.0285282	0.106543	protein.linear.MS1	MP_LFC	1	-1
78	G5ECY0	S209-S-1-240min-S209-S-2-240min	-2.21183	0.0333723	0.12098	protein.linear.MS1	MP_LFC	1	-1
79	G5ED07	S209-S-1-240min-S209-S-2-240min	-1.24863	0.00021494	0.00212481	protein.linear.MS1	MP_LFC	1	-1
80	G5ED31;G5EDD1	S209-S-1-240min-S209-S-2-240min	-1.3941	0.000518094	0.00398966	protein.linear.MS1	MP_LFC	1	-1
81	G5ED41	S209-S-1-240min-S209-S-2-240min	-1.33273	0.0014042	0.00872146	protein.linear.MS1	MP_LFC	1	-1
82	G5EDB7;Q8I4E0	S209-S-1-240min-S209-S-2-240min	0.18234	0.335863	0.53622	protein.linear.MS1	MP_LFC	1	-1
83	G5EDB8	S209-S-1-240min-S209-S-2-240min	-0.725967	0.00365112	0.0191291	protein.linear.MS1	MP_LFC	1	-1
84	G5EDE8	S209-S-1-240min-S209-S-2-240min	-1.34492	0.000677811	0.00489449	protein.linear.MS1	MP_LFC	1	-1
85	G5EDP0	S209-S-1-240min-S209-S-2-240min	-1.42591	0.1376	0.315911	protein.linear.MS1	MP_LFC	1	-1
86	G5EDP2	S209-S-1-240min-S209-S-2-240min	-1.46128	7.43846e-05	0.00111744	protein.linear.MS1	MP_LFC	1	-1
87	G5EDQ2	S209-S-1-240min-S209-S-2-240min	-0.917343	0.018096	0.0743928	protein.linear.MS1	MP_LFC	1	-1
88	G5EDR3	S209-S-1-240min-S209-S-2-240min	-1.32678	0.000756271	0.0053038	protein.linear.MS1	MP_LFC	1	-1
89	G5EDV0	S209-S-1-240min-S209-S-2-240min	-0.215135	0.56459	0.723144	protein.linear.MS1	MP_LFC	1	-1
90	G5EDV3	S209-S-1-240min-S209-S-2-240min	-1.25825	4.39552e-05	0.000805383	protein.linear.MS1	MP_LFC	1	-1
91	G5EDW8	S209-S-1-240min-S209-S-2-240min	-1.41993	0.000518749	0.00398966	protein.linear.MS1	MP_LFC	1	-1
92	G5EDY2	S209-S-1-240min-S209-S-2-240min	-1.3617	0.00415319	0.0212742	protein.linear.MS1	MP_LFC	1	-1
93	G5EDY8;Q8WQC9	S209-S-1-240min-S209-S-2-240min	-1.66003	0.0024948	0.0139531	protein.linear.MS1	MP_LFC	1	-1
94	G5EE04	S209-S-1-240min-S209-S-2-240min	-1.19968	0.000518659	0.00398966	protein.linear.MS1	MP_LFC	1	-1
95	G5EE96	S209-S-1-240min-S209-S-2-240min	-0.369998	0.118632	0.291753	protein.linear.MS1	MP_LFC	1	-1
96	G5EEA8	S209-S-1-240min-S209-S-2-240min	-1.24351	9.84103e-05	0.00129236	protein.linear.MS1	MP_LFC	1	-1
97	G5EEE5	S209-S-1-240min-S209-S-2-240min	-1.28469	4.34834e-05	0.00080155	protein.linear.MS1	MP_LFC	1	-1
98	G5EEG4	S209-S-1-240min-S209-S-2-240min	-1.21334	0.0138202	0.0594368	protein.linear.MS1	MP_LFC	1	-1
99	G5EEH6	S209-S-1-240min-S209-S-2-240min	-1.6613	0.00621818	0.0298361	protein.linear.MS1	MP_LFC	1	-1
100	G5EEI4;O76830	S209-S-1-240min-S209-S-2-240min	-1.37546	0.000928924	0.00623185	protein.linear.MS1	MP_LFC	1	-1
101	G5EEJ7	S209-S-1-240min-S209-S-2-240min	-1.11903	0.000260216	0.00241935	protein.linear.MS1	MP_LFC	1	-1
102	G5EEK8	S209-S-1-240min-S209-S-2-240min	-1.49848	0.000230709	0.00223398	protein.linear.MS1	MP_LFC	1	-1
103	G5EEK9	S209-S-1-240min-S209-S-2-240min	-1.5165	0.000996962	0.00657847	protein.linear.MS1	MP_LFC	1	-1
104	G5EEL1;G5EFG1;G5EFL5	S209-S-1-240min-S209-S-2-240min	1.76928	0.143797	0.323905	protein.linear.MS1	MP_LFC	1	-1
105	G5EEN7	S209-S-1-240min-S209-S-2-240min	-1.98877	0.00269014	0.0147985	protein.linear.MS1	MP_LFC	1	-1
106	G5EES9	S209-S-1-240min-S209-S-2-240min	-1.18323	0.000549961	0.00416199	protein.linear.MS1	MP_LFC	1	-1
107	G5EET2	S209-S-1-240min-S209-S-2-240min	-1.02635	0.0227862	0.0890938	protein.linear.MS1	MP_LFC	1	-1
108	G5EET8	S209-S-1-240min-S209-S-2-240min	-1.26522	0.000991085	0.00654507	protein.linear.MS1	MP_LFC	1	-1
109	G5EF32	S209-S-1-240min-S209-S-2-240min	-1.21207	0.000238234	0.00227222	protein.linear.MS1	MP_LFC	1	-1
110	G5EF37	S209-S-1-240min-S209-S-2-240min	-1.30917	5.29957e-06	0.000354939	protein.linear.MS1	MP_LFC	1	-1
111	G5EF53	S209-S-1-240min-S209-S-2-240min	0.284649	0.929338	0.962759	protein.linear.MS1	MP_LFC	1	-1
112	G5EF86	S209-S-1-240min-S209-S-2-240min	-1.31437	0.00406943	0.0209117	protein.linear.MS1	MP_LFC	1	-1
113	G5EFB5	S209-S-1-240min-S209-S-2-240min	-1.51606	0.0135437	0.0584276	protein.linear.MS1	MP_LFC	1	-1
114	G5EFG4	S209-S-1-240min-S209-S-2-240min	-1.16238	0.000345272	0.00298061	protein.linear.MS1	MP_LFC	1	-1
115	G5EFH0	S209-S-1-240min-S209-S-2-240min	-1.87026	0.0319636	0.116822	protein.linear.MS1	MP_LFC	1	-1
116	G5EFH8	S209-S-1-240min-S209-S-2-240min	-1.1805	0.0566166	0.175483	protein.linear.MS1	MP_LFC	1	-1
117	G5EFI4	S209-S-1-240min-S209-S-2-240min	-1.39401	0.000238304	0.00227222	protein.linear.MS1	MP_LFC	1	-1
118	G5EFK4	S209-S-1-240min-S209-S-2-240min	-1.32095	0.000470052	0.0037367	protein.linear.MS1	MP_LFC	1	-1
119	G5EFR8	S209-S-1-240min-S209-S-2-240min	-1.38607	0.00162766	0.00980622	protein.linear.MS1	MP_LFC	1	-1
120	G5EFU2;G5EFW8	S209-S-1-240min-S209-S-2-240min	-1.48804	0.00080208	0.00554761	protein.linear.MS1	MP_LFC	1	-1
121	G5EFV4	S209-S-1-240min-S209-S-2-240min	-0.462996	0.0284392	0.10626	protein.linear.MS1	MP_LFC	1	-1
122	G5EFZ1	S209-S-1-240min-S209-S-2-240min	-1.37642	7.19782e-05	0.00108943	protein.linear.MS1	MP_LFC	1	-1
123	G5EGA5	S209-S-1-240min-S209-S-2-240min	-1.31898	0.000232371	0.00224467	protein.linear.MS1	MP_LFC	1	-1
124	G5EGK1	S209-S-1-240min-S209-S-2-240min	-1.25686	0.00208355	0.0119937	protein.linear.MS1	MP_LFC	1	-1
125	G5EGP4	S209-S-1-240min-S209-S-2-240min	-1.25886	0.000753138	0.00529106	protein.linear.MS1	MP_LFC	1	-1
126	G5EGT7	S209-S-1-240min-S209-S-2-240min	-1.73502	0.000605478	0.00448914	protein.linear.MS1	MP_LFC	1	-1
127	G5EGU1	S209-S-1-240min-S209-S-2-240min	-0.896615	0.295385	0.497959	protein.linear.MS1	MP_LFC	1	-1
128	G8JY03;Q20875	S209-S-1-240min-S209-S-2-240min	-1.70584	0.0104015	0.0468065	protein.linear.MS1	MP_LFC	1	-1
129	G8JY38;P05690	S209-S-1-240min-S209-S-2-240min	-1.24479	8.4778e-06	0.000373504	protein.linear.MS1	MP_LFC	1	-1
130	G8JY40;P43510;Q8MQC6	S209-S-1-240min-S209-S-2-240min	-1.20598	0.000379117	0.00318256	protein.linear.MS1	MP_LFC	1	-1
131	G8JY94;Q21067	S209-S-1-240min-S209-S-2-240min	-1.19031	0.000372942	0.00314515	protein.linear.MS1	MP_LFC	1	-1
132	G8XYY6;Q23232	S209-S-1-240min-S209-S-2-240min	-0.889487	0.00993601	0.044888	protein.linear.MS1	MP_LFC	1	-1
133	H1UBK1;Q9U2V9	S209-S-1-240min-S209-S-2-240min	-1.51242	0.000324274	0.00286394	protein.linear.MS1	MP_LFC	1	-1
134	H2FLH3;Q23551	S209-S-1-240min-S209-S-2-240min	-1.37466	0.00393056	0.0202889	protein.linear.MS1	MP_LFC	1	-1
135	H2FLJ1	S209-S-1-240min-S209-S-2-240min	-0.974846	0.0032665	0.0173975	protein.linear.MS1	MP_LFC	1	-1
136	P91859	S209-S-1-240min-S209-S-2-240min	-1.55198	0.000516947	0.00398966	protein.linear.MS1	MP_LFC	1	-1
137	H2FLK7;H2FLK9	S209-S-1-240min-S209-S-2-240min	-1.59444	0.0262189	0.099564	protein.linear.MS1	MP_LFC	1	-1
138	H2FLK8;H2FLL1	S209-S-1-240min-S209-S-2-240min	-1.19486	4.13071e-05	0.000772059	protein.linear.MS1	MP_LFC	1	-1
139	H2KYB6	S209-S-1-240min-S209-S-2-240min	0.119176	0.573217	0.729524	protein.linear.MS1	MP_LFC	1	-1
140	H2KYE0;Q9UAN9	S209-S-1-240min-S209-S-2-240min	-1.46144	0.00437081	0.0222331	protein.linear.MS1	MP_LFC	1	-1
141	H2KYI5;Q86NI2	S209-S-1-240min-S209-S-2-240min	-1.55339	0.00520118	0.0257559	protein.linear.MS1	MP_LFC	1	-1
142	H2KYJ5	S209-S-1-240min-S209-S-2-240min	-1.33267	0.000486918	0.00383287	protein.linear.MS1	MP_LFC	1	-1
143	H2KYQ5	S209-S-1-240min-S209-S-2-240min	-1.01239	0.000582505	0.00434285	protein.linear.MS1	MP_LFC	1	-1
144	H2KYR1	S209-S-1-240min-S209-S-2-240min	-1.07632	4.60302e-05	0.000829071	protein.linear.MS1	MP_LFC	1	-1
145	H2KYV3;Q18076	S209-S-1-240min-S209-S-2-240min	-1.1622	0.000337959	0.00294596	protein.linear.MS1	MP_LFC	1	-1
146	H2KYX4;Q8IFY5	S209-S-1-240min-S209-S-2-240min	-1.47319	0.000549071	0.00415918	protein.linear.MS1	MP_LFC	1	-1
147	H2KZ37;Q7JPE4	S209-S-1-240min-S209-S-2-240min	-1.25471	0.00199158	0.0115403	protein.linear.MS1	MP_LFC	1	-1
148	H2KZA3;H2KZA4;V6CJC7;V6CJD2;V6CKH6;V6CKI4;V6CKJ1;V6CLQ4;V6CLQ8;V6CLR2;V6CLU3;V6CLU8;V6CLV0;V6CLV2;V6CLV6;V6CLW0	S209-S-1-240min-S209-S-2-240min	-1.25509	0.0010877	0.00702721	protein.linear.MS1	MP_LFC	1	-1
149	H2KZA5;Q8ITY8	S209-S-1-240min-S209-S-2-240min	-1.14753	0.00622544	0.0298531	protein.linear.MS1	MP_LFC	1	-1
150	H2KZD5;Q27GU1	S209-S-1-240min-S209-S-2-240min	-1.26044	0.00230411	0.0130679	protein.linear.MS1	MP_LFC	1	-1
151	H2KZF5;Q23552;Q86NB3	S209-S-1-240min-S209-S-2-240min	-1.36605	1.78836e-05	0.000490548	protein.linear.MS1	MP_LFC	1	-1
152	H2KZF8;O44466	S209-S-1-240min-S209-S-2-240min	-1.28402	0.0308988	0.113862	protein.linear.MS1	MP_LFC	1	-1
153	H2KZG6	S209-S-1-240min-S209-S-2-240min	-1.17873	2.06242e-05	0.00053298	protein.linear.MS1	MP_LFC	1	-1
154	H2KZJ5;Q6EZG4	S209-S-1-240min-S209-S-2-240min	-1.52663	0.00892223	0.0410463	protein.linear.MS1	MP_LFC	1	-1
155	H2KZS2;H2KZS3	S209-S-1-240min-S209-S-2-240min	-1.13644	0.00040664	0.00334853	protein.linear.MS1	MP_LFC	1	-1
156	H2KZW0;O61848	S209-S-1-240min-S209-S-2-240min	-1.03151	9.52117e-05	0.00127749	protein.linear.MS1	MP_LFC	1	-1
157	H2L023	S209-S-1-240min-S209-S-2-240min	-1.47691	0.0657232	0.195564	protein.linear.MS1	MP_LFC	1	-1
158	H2L034;H2L035	S209-S-1-240min-S209-S-2-240min	-1.68966	0.00301523	0.0162749	protein.linear.MS1	MP_LFC	1	-1
159	H2L075;Q5PY59;V6CKH1;V6CLP5;V6CLU0	S209-S-1-240min-S209-S-2-240min	-1.10322	0.0049934	0.0248772	protein.linear.MS1	MP_LFC	1	-1
160	H2L0B3;Q65ZJ0	S209-S-1-240min-S209-S-2-240min	0.230816	0.238979	0.440275	protein.linear.MS1	MP_LFC	1	-1
161	H2L0M0;Q9GZI3	S209-S-1-240min-S209-S-2-240min	-1.67206	0.00659409	0.0313776	protein.linear.MS1	MP_LFC	1	-1
162	H2L0N9;Q6AW03	S209-S-1-240min-S209-S-2-240min	-1.23092	0.00311463	0.0167105	protein.linear.MS1	MP_LFC	1	-1
163	H2L0Q1;Q6EZG8	S209-S-1-240min-S209-S-2-240min	-1.46531	0.00600295	0.0288896	protein.linear.MS1	MP_LFC	1	-1
164	H2L2J5;H2L2J6;O02238	S209-S-1-240min-S209-S-2-240min	-1.1065	0.0450479	0.150415	protein.linear.MS1	MP_LFC	1	-1
165	H9G2T4;Q21032	S209-S-1-240min-S209-S-2-240min	-1.30246	1.16746e-05	0.000410289	protein.linear.MS1	MP_LFC	1	-1
166	I2HA98;P90925	S209-S-1-240min-S209-S-2-240min	-1.56791	0.0518839	0.165802	protein.linear.MS1	MP_LFC	1	-1
167	I2HAF8;Q9NEN6	S209-S-1-240min-S209-S-2-240min	-1.00227	0.00063653	0.00464481	protein.linear.MS1	MP_LFC	1	-1
168	I2HAG1;Q09581	S209-S-1-240min-S209-S-2-240min	-1.25378	0.00020707	0.00207768	protein.linear.MS1	MP_LFC	1	-1
169	J7RNJ4;Q18826	S209-S-1-240min-S209-S-2-240min	0.0995155	0.295426	0.497959	protein.linear.MS1	MP_LFC	1	-1
170	K8ESE2;O45391	S209-S-1-240min-S209-S-2-240min	-1.22811	3.80243e-05	0.000738619	protein.linear.MS1	MP_LFC	1	-1
171	K8ESM2	S209-S-1-240min-S209-S-2-240min	-1.19517	0.000639532	0.00465573	protein.linear.MS1	MP_LFC	1	-1
172	M1Z854;Q19286	S209-S-1-240min-S209-S-2-240min	-1.17427	0.000184054	0.00190395	protein.linear.MS1	MP_LFC	1	-1
173	N1NSH4;Q17815	S209-S-1-240min-S209-S-2-240min	0.171675	0.170947	0.360346	protein.linear.MS1	MP_LFC	1	-1
174	O01504	S209-S-1-240min-S209-S-2-240min	-0.888832	0.00224542	0.012808	protein.linear.MS1	MP_LFC	1	-1
175	O01530	S209-S-1-240min-S209-S-2-240min	-1.47591	0.00201965	0.011686	protein.linear.MS1	MP_LFC	1	-1
176	O01541	S209-S-1-240min-S209-S-2-240min	-0.627557	0.0376359	0.132667	protein.linear.MS1	MP_LFC	1	-1
177	O01542	S209-S-1-240min-S209-S-2-240min	-1.27728	3.28567e-05	0.000689476	protein.linear.MS1	MP_LFC	1	-1
178	O01578	S209-S-1-240min-S209-S-2-240min	-1.7363	0.000410892	0.00337318	protein.linear.MS1	MP_LFC	1	-1
179	O01590	S209-S-1-240min-S209-S-2-240min	0.137483	0.0958704	0.253208	protein.linear.MS1	MP_LFC	1	-1
180	O01593	S209-S-1-240min-S209-S-2-240min	-1.65932	0.000882941	0.00598835	protein.linear.MS1	MP_LFC	1	-1
181	Q86NC2	S209-S-1-240min-S209-S-2-240min	-1.55195	0.000956073	0.0063609	protein.linear.MS1	MP_LFC	1	-1
182	O01615	S209-S-1-240min-S209-S-2-240min	-1.25741	0.000733908	0.00519685	protein.linear.MS1	MP_LFC	1	-1
183	O01683	S209-S-1-240min-S209-S-2-240min	-1.2437	0.00118529	0.00753655	protein.linear.MS1	MP_LFC	1	-1
184	O01685	S209-S-1-240min-S209-S-2-240min	-0.742707	0.00954688	0.0434968	protein.linear.MS1	MP_LFC	1	-1
185	O01692	S209-S-1-240min-S209-S-2-240min	-1.16629	0.000115917	0.00142668	protein.linear.MS1	MP_LFC	1	-1
186	A0A2C9C2S8;A0A2C9C2V5;A0A2C9C330;O01761	S209-S-1-240min-S209-S-2-240min	-0.926618	0.0385208	0.134313	protein.linear.MS1	MP_LFC	1	-1
187	O01802	S209-S-1-240min-S209-S-2-240min	-1.27575	0.000252859	0.00236856	protein.linear.MS1	MP_LFC	1	-1
188	O01805	S209-S-1-240min-S209-S-2-240min	-1.26527	0.000962628	0.00638864	protein.linear.MS1	MP_LFC	1	-1
189	O01806	S209-S-1-240min-S209-S-2-240min	-1.03321	0.00112881	0.00724044	protein.linear.MS1	MP_LFC	1	-1
190	O01812	S209-S-1-240min-S209-S-2-240min	-1.34572	0.000299232	0.0027052	protein.linear.MS1	MP_LFC	1	-1
191	O01814	S209-S-1-240min-S209-S-2-240min	-1.04375	0.00130588	0.00819307	protein.linear.MS1	MP_LFC	1	-1
192	O01816	S209-S-1-240min-S209-S-2-240min	-1.49853	0.000306213	0.00275592	protein.linear.MS1	MP_LFC	1	-1
193	O01868	S209-S-1-240min-S209-S-2-240min	-1.32781	0.00180149	0.010607	protein.linear.MS1	MP_LFC	1	-1
194	O01869	S209-S-1-240min-S209-S-2-240min	-1.20706	7.17577e-05	0.00108814	protein.linear.MS1	MP_LFC	1	-1
195	O01925	S209-S-1-240min-S209-S-2-240min	-1.36078	0.000220674	0.00216551	protein.linear.MS1	MP_LFC	1	-1
196	O01974	S209-S-1-240min-S209-S-2-240min	-0.998481	0.0013669	0.00851612	protein.linear.MS1	MP_LFC	1	-1
197	O02056	S209-S-1-240min-S209-S-2-240min	-1.24634	2.46247e-05	0.000582085	protein.linear.MS1	MP_LFC	1	-1
198	O02082	S209-S-1-240min-S209-S-2-240min	-0.881753	0.0022382	0.0127759	protein.linear.MS1	MP_LFC	1	-1
199	O02089	S209-S-1-240min-S209-S-2-240min	-1.49931	0.00129648	0.00815319	protein.linear.MS1	MP_LFC	1	-1
200	O02108;Q336L8	S209-S-1-240min-S209-S-2-240min	-1.20618	0.000909437	0.00613183	protein.linear.MS1	MP_LFC	1	-1
201	O02115	S209-S-1-240min-S209-S-2-240min	-1.31171	0.00164635	0.00987441	protein.linear.MS1	MP_LFC	1	-1
202	O02158	S209-S-1-240min-S209-S-2-240min	-1.36582	0.00360261	0.0189243	protein.linear.MS1	MP_LFC	1	-1
203	O02225	S209-S-1-240min-S209-S-2-240min	-2.15277	0.00307869	0.0165508	protein.linear.MS1	MP_LFC	1	-1
204	O02267	S209-S-1-240min-S209-S-2-240min	-1.63395	0.0149746	0.0638805	protein.linear.MS1	MP_LFC	1	-1
205	O02286	S209-S-1-240min-S209-S-2-240min	-1.3915	9.79425e-05	0.00129043	protein.linear.MS1	MP_LFC	1	-1
206	O02323	S209-S-1-240min-S209-S-2-240min	-1.7951	0.00224703	0.0128081	protein.linear.MS1	MP_LFC	1	-1
207	O02325	S209-S-1-240min-S209-S-2-240min	-0.00812612	0.966759	0.981288	protein.linear.MS1	MP_LFC	1	-1
208	O02328	S209-S-1-240min-S209-S-2-240min	-0.23239	0.0842796	0.23213	protein.linear.MS1	MP_LFC	1	-1
209	O02365	S209-S-1-240min-S209-S-2-240min	-1.14257	1.4784e-05	0.000450072	protein.linear.MS1	MP_LFC	1	-1
210	O02495	S209-S-1-240min-S209-S-2-240min	-1.64445	0.00991166	0.0448227	protein.linear.MS1	MP_LFC	1	-1
211	O02639	S209-S-1-240min-S209-S-2-240min	-1.41815	0.000121334	0.00147327	protein.linear.MS1	MP_LFC	1	-1
212	O02640	S209-S-1-240min-S209-S-2-240min	-1.32258	0.000180233	0.00188092	protein.linear.MS1	MP_LFC	1	-1
213	O02642	S209-S-1-240min-S209-S-2-240min	-1.24532	0.000446935	0.00361317	protein.linear.MS1	MP_LFC	1	-1
214	O14455	S209-S-1-240min-S209-S-2-240min	2.63014	1.5598e-05	0.000460801	protein.linear.MS1	MP_LFC	1	0.584963
215	O14467	S209-S-1-240min-S209-S-2-240min	2.36336	5.51527e-05	0.000909724	protein.linear.MS1	MP_LFC	1	0.584963
216	O16259	S209-S-1-240min-S209-S-2-240min	-1.5237	0.000124788	0.00149244	protein.linear.MS1	MP_LFC	1	-1
217	O16294	S209-S-1-240min-S209-S-2-240min	-1.22719	0.000241939	0.00229893	protein.linear.MS1	MP_LFC	1	-1
218	O16303	S209-S-1-240min-S209-S-2-240min	-1.22259	0.0438774	0.147797	protein.linear.MS1	MP_LFC	1	-1
219	O16368	S209-S-1-240min-S209-S-2-240min	-0.886947	0.00200681	0.0116201	protein.linear.MS1	MP_LFC	1	-1
220	O16462	S209-S-1-240min-S209-S-2-240min	-1.49712	0.000111581	0.00139588	protein.linear.MS1	MP_LFC	1	-1
221	O16517	S209-S-1-240min-S209-S-2-240min	-1.26017	0.000699024	0.0050341	protein.linear.MS1	MP_LFC	1	-1
222	O16518;Q86S57;Q8MXJ7	S209-S-1-240min-S209-S-2-240min	-1.39327	0.000614238	0.00452902	protein.linear.MS1	MP_LFC	1	-1
223	O16520	S209-S-1-240min-S209-S-2-240min	-1.27802	0.000499035	0.00389771	protein.linear.MS1	MP_LFC	1	-1
224	O16521	S209-S-1-240min-S209-S-2-240min	-0.825565	0.0150165	0.0639439	protein.linear.MS1	MP_LFC	1	-1
225	O16785	S209-S-1-240min-S209-S-2-240min	-1.97894	0.00538689	0.0264827	protein.linear.MS1	MP_LFC	1	-1
226	O17005	S209-S-1-240min-S209-S-2-240min	-1.7954	0.00281649	0.0154092	protein.linear.MS1	MP_LFC	1	-1
227	O17071	S209-S-1-240min-S209-S-2-240min	-0.854651	0.00269884	0.0148363	protein.linear.MS1	MP_LFC	1	-1
228	O17157	S209-S-1-240min-S209-S-2-240min	-2.81276	0.000496227	0.00388333	protein.linear.MS1	MP_LFC	1	-1
229	O17214	S209-S-1-240min-S209-S-2-240min	-1.29882	0.000213576	0.00211915	protein.linear.MS1	MP_LFC	1	-1
230	O17218	S209-S-1-240min-S209-S-2-240min	-1.25639	0.00118193	0.00752711	protein.linear.MS1	MP_LFC	1	-1
231	O17287	S209-S-1-240min-S209-S-2-240min	-1.29291	8.49693e-05	0.00119388	protein.linear.MS1	MP_LFC	1	-1
232	O17389	S209-S-1-240min-S209-S-2-240min	-1.54082	0.0192242	0.0781511	protein.linear.MS1	MP_LFC	1	-1
233	O17406	S209-S-1-240min-S209-S-2-240min	-1.6412	0.00227251	0.012935	protein.linear.MS1	MP_LFC	1	-1
234	O17528	S209-S-1-240min-S209-S-2-240min	-1.70801	0.00323408	0.0172363	protein.linear.MS1	MP_LFC	1	-1
235	O17586	S209-S-1-240min-S209-S-2-240min	-1.29878	0.00168235	0.0100379	protein.linear.MS1	MP_LFC	1	-1
236	O17607	S209-S-1-240min-S209-S-2-240min	-1.02444	0.00256821	0.0142941	protein.linear.MS1	MP_LFC	1	-1
237	O17622	S209-S-1-240min-S209-S-2-240min	-1.28826	0.0148703	0.0635367	protein.linear.MS1	MP_LFC	1	-1
238	O17626	S209-S-1-240min-S209-S-2-240min	-1.4428	2.14774e-05	0.000545844	protein.linear.MS1	MP_LFC	1	-1
239	O17680	S209-S-1-240min-S209-S-2-240min	-1.18281	0.000823355	0.00565581	protein.linear.MS1	MP_LFC	1	-1
240	O17687	S209-S-1-240min-S209-S-2-240min	-1.85584	1.09172e-05	0.000396113	protein.linear.MS1	MP_LFC	1	-1
241	O17694	S209-S-1-240min-S209-S-2-240min	-1.3295	0.000158926	0.00173702	protein.linear.MS1	MP_LFC	1	-1
242	O17732	S209-S-1-240min-S209-S-2-240min	-0.902782	0.000604909	0.00448906	protein.linear.MS1	MP_LFC	1	-1
243	O17759	S209-S-1-240min-S209-S-2-240min	-1.27606	2.1408e-05	0.000545844	protein.linear.MS1	MP_LFC	1	-1
244	O17861	S209-S-1-240min-S209-S-2-240min	-1.10002	0.00264081	0.0145871	protein.linear.MS1	MP_LFC	1	-1
245	O17892	S209-S-1-240min-S209-S-2-240min	-0.576753	0.0327556	0.119121	protein.linear.MS1	MP_LFC	1	-1
246	O17919	S209-S-1-240min-S209-S-2-240min	-1.33667	0.000615324	0.00453287	protein.linear.MS1	MP_LFC	1	-1
247	O17921	S209-S-1-240min-S209-S-2-240min	-1.14555	0.000156464	0.00173502	protein.linear.MS1	MP_LFC	1	-1
248	O17953	S209-S-1-240min-S209-S-2-240min	-1.24751	0.00102025	0.0066773	protein.linear.MS1	MP_LFC	1	-1
249	O18000	S209-S-1-240min-S209-S-2-240min	-1.37757	0.0047705	0.0239328	protein.linear.MS1	MP_LFC	1	-1
250	O18054	S209-S-1-240min-S209-S-2-240min	-1.2944	0.000216061	0.00213327	protein.linear.MS1	MP_LFC	1	-1
251	O18089	S209-S-1-240min-S209-S-2-240min	-1.42025	0.000297835	0.00269864	protein.linear.MS1	MP_LFC	1	-1
252	O18178	S209-S-1-240min-S209-S-2-240min	-0.699601	0.225216	0.425897	protein.linear.MS1	MP_LFC	1	-1
253	O18180	S209-S-1-240min-S209-S-2-240min	-1.17534	0.000226225	0.00219851	protein.linear.MS1	MP_LFC	1	-1
254	O18240	S209-S-1-240min-S209-S-2-240min	-0.759347	0.00364051	0.019086	protein.linear.MS1	MP_LFC	1	-1
255	O18307	S209-S-1-240min-S209-S-2-240min	-1.10162	0.0134658	0.0581539	protein.linear.MS1	MP_LFC	1	-1
256	O18650	S209-S-1-240min-S209-S-2-240min	-1.08172	0.00010935	0.00137967	protein.linear.MS1	MP_LFC	1	-1
257	O44144	S209-S-1-240min-S209-S-2-240min	-1.02611	1.73068e-05	0.000481553	protein.linear.MS1	MP_LFC	1	-1
258	O44156	S209-S-1-240min-S209-S-2-240min	-1.10766	0.000928861	0.00623185	protein.linear.MS1	MP_LFC	1	-1
259	O44400	S209-S-1-240min-S209-S-2-240min	-1.47517	0.000186741	0.00192415	protein.linear.MS1	MP_LFC	1	-1
260	O44441	S209-S-1-240min-S209-S-2-240min	-1.33555	0.000384035	0.00320891	protein.linear.MS1	MP_LFC	1	-1
261	O44451	S209-S-1-240min-S209-S-2-240min	-1.27022	0.000776534	0.00540347	protein.linear.MS1	MP_LFC	1	-1
262	O44480	S209-S-1-240min-S209-S-2-240min	-1.1583	0.000398307	0.00331044	protein.linear.MS1	MP_LFC	1	-1
263	O44503;U4PFH6	S209-S-1-240min-S209-S-2-240min	-0.50515	0.0985484	0.257572	protein.linear.MS1	MP_LFC	1	-1
264	O44509	S209-S-1-240min-S209-S-2-240min	-1.22016	0.00011435	0.00141607	protein.linear.MS1	MP_LFC	1	-1
265	O44512	S209-S-1-240min-S209-S-2-240min	-1.05836	0.00135688	0.00847291	protein.linear.MS1	MP_LFC	1	-1
266	O44549	S209-S-1-240min-S209-S-2-240min	-1.05682	0.00584774	0.0283122	protein.linear.MS1	MP_LFC	1	-1
267	O44565	S209-S-1-240min-S209-S-2-240min	-0.768232	0.013361	0.0577326	protein.linear.MS1	MP_LFC	1	-1
268	O44739	S209-S-1-240min-S209-S-2-240min	0.293996	0.222802	0.422801	protein.linear.MS1	MP_LFC	1	-1
269	O44906	S209-S-1-240min-S209-S-2-240min	-1.13767	0.0219774	0.0869683	protein.linear.MS1	MP_LFC	1	-1
270	O44952	S209-S-1-240min-S209-S-2-240min	-0.294782	0.263164	0.465972	protein.linear.MS1	MP_LFC	1	-1
271	O44985	S209-S-1-240min-S209-S-2-240min	0.199717	0.184734	0.377884	protein.linear.MS1	MP_LFC	1	-1
272	O44995	S209-S-1-240min-S209-S-2-240min	-0.774785	0.00418156	0.0213824	protein.linear.MS1	MP_LFC	1	-1
273	O45011	S209-S-1-240min-S209-S-2-240min	-1.02391	0.000154338	0.00172041	protein.linear.MS1	MP_LFC	1	-1
274	O45012	S209-S-1-240min-S209-S-2-240min	-1.19442	0.000112909	0.00140039	protein.linear.MS1	MP_LFC	1	-1
275	O45060	S209-S-1-240min-S209-S-2-240min	-1.15965	0.00197676	0.0114875	protein.linear.MS1	MP_LFC	1	-1
276	O45106	S209-S-1-240min-S209-S-2-240min	-1.17134	0.00321459	0.0171665	protein.linear.MS1	MP_LFC	1	-1
277	O45148	S209-S-1-240min-S209-S-2-240min	-1.4837	0.000983959	0.00650336	protein.linear.MS1	MP_LFC	1	-1
278	O45166	S209-S-1-240min-S209-S-2-240min	-1.5101	0.000321606	0.00284978	protein.linear.MS1	MP_LFC	1	-1
279	O45181	S209-S-1-240min-S209-S-2-240min	-0.458066	0.0282384	0.105693	protein.linear.MS1	MP_LFC	1	-1
280	O45218	S209-S-1-240min-S209-S-2-240min	-1.24198	0.00346308	0.018263	protein.linear.MS1	MP_LFC	1	-1
281	O45293	S209-S-1-240min-S209-S-2-240min	-1.2449	0.00318031	0.0170288	protein.linear.MS1	MP_LFC	1	-1
282	O45319	S209-S-1-240min-S209-S-2-240min	-1.3269	0.000490872	0.00385267	protein.linear.MS1	MP_LFC	1	-1
283	O45418	S209-S-1-240min-S209-S-2-240min	-1.14939	0.000711831	0.00508985	protein.linear.MS1	MP_LFC	1	-1
284	O45430	S209-S-1-240min-S209-S-2-240min	-1.22463	0.000111764	0.00139588	protein.linear.MS1	MP_LFC	1	-1
285	O45444	S209-S-1-240min-S209-S-2-240min	-1.37038	8.24945e-06	0.000373504	protein.linear.MS1	MP_LFC	1	-1
286	O45495	S209-S-1-240min-S209-S-2-240min	-1.4199	0.0053458	0.0263422	protein.linear.MS1	MP_LFC	1	-1
287	O45499	S209-S-1-240min-S209-S-2-240min	-1.16406	1.51815e-05	0.000455276	protein.linear.MS1	MP_LFC	1	-1
288	O45502	S209-S-1-240min-S209-S-2-240min	-1.35326	0.00128696	0.008106	protein.linear.MS1	MP_LFC	1	-1
289	O45525	S209-S-1-240min-S209-S-2-240min	-1.60847	0.0032023	0.0171237	protein.linear.MS1	MP_LFC	1	-1
290	O45552	S209-S-1-240min-S209-S-2-240min	-1.31788	3.58934e-05	0.00071939	protein.linear.MS1	MP_LFC	1	-1
291	O45622	S209-S-1-240min-S209-S-2-240min	-1.32574	0.00089469	0.00605271	protein.linear.MS1	MP_LFC	1	-1
292	O45713	S209-S-1-240min-S209-S-2-240min	-1.21194	0.000927833	0.00623185	protein.linear.MS1	MP_LFC	1	-1
293	O45734	S209-S-1-240min-S209-S-2-240min	-1.39976	0.000610917	0.00450867	protein.linear.MS1	MP_LFC	1	-1
294	O45781	S209-S-1-240min-S209-S-2-240min	-1.20702	0.000930599	0.00623789	protein.linear.MS1	MP_LFC	1	-1
295	O45812	S209-S-1-240min-S209-S-2-240min	0.0578493	0.532482	0.699046	protein.linear.MS1	MP_LFC	1	-1
296	O45815	S209-S-1-240min-S209-S-2-240min	-1.30922	2.94811e-05	0.000646293	protein.linear.MS1	MP_LFC	1	-1
297	O45865	S209-S-1-240min-S209-S-2-240min	-1.35446	0.000712948	0.0050933	protein.linear.MS1	MP_LFC	1	-1
298	O45924;Q4A1S8	S209-S-1-240min-S209-S-2-240min	-1.29376	0.000624354	0.00458566	protein.linear.MS1	MP_LFC	1	-1
299	O45946	S209-S-1-240min-S209-S-2-240min	-1.18485	0.000155564	0.00173167	protein.linear.MS1	MP_LFC	1	-1
300	O61199	S209-S-1-240min-S209-S-2-240min	-0.795716	0.000170671	0.00181102	protein.linear.MS1	MP_LFC	1	-1
301	O61522	S209-S-1-240min-S209-S-2-240min	-2.09009	0.00289538	0.0157337	protein.linear.MS1	MP_LFC	1	-1
302	O61708	S209-S-1-240min-S209-S-2-240min	-1.1631	0.0252709	0.0968536	protein.linear.MS1	MP_LFC	1	-1
303	O61741	S209-S-1-240min-S209-S-2-240min	0.19915	0.122732	0.297017	protein.linear.MS1	MP_LFC	1	-1
304	O61790	S209-S-1-240min-S209-S-2-240min	-1.24073	2.83559e-05	0.000635695	protein.linear.MS1	MP_LFC	1	-1
305	O61792	S209-S-1-240min-S209-S-2-240min	-1.07294	0.011916	0.0524759	protein.linear.MS1	MP_LFC	1	-1
306	O61815	S209-S-1-240min-S209-S-2-240min	-1.3811	0.000202645	0.00204605	protein.linear.MS1	MP_LFC	1	-1
307	O61820	S209-S-1-240min-S209-S-2-240min	-1.19181	0.000645092	0.00468771	protein.linear.MS1	MP_LFC	1	-1
308	O61874	S209-S-1-240min-S209-S-2-240min	-1.51763	0.00176281	0.0104174	protein.linear.MS1	MP_LFC	1	-1
309	O61880	S209-S-1-240min-S209-S-2-240min	-1.36608	0.000815221	0.00561915	protein.linear.MS1	MP_LFC	1	-1
310	O61955	S209-S-1-240min-S209-S-2-240min	-1.50428	0.000503021	0.00392122	protein.linear.MS1	MP_LFC	1	-1
311	O62102	S209-S-1-240min-S209-S-2-240min	-0.898515	0.00150246	0.00920372	protein.linear.MS1	MP_LFC	1	-1
312	O62106	S209-S-1-240min-S209-S-2-240min	-1.34244	0.000358286	0.00305862	protein.linear.MS1	MP_LFC	1	-1
313	Q564Q1	S209-S-1-240min-S209-S-2-240min	-1.45258	0.00628849	0.0300905	protein.linear.MS1	MP_LFC	1	-1
314	O62137	S209-S-1-240min-S209-S-2-240min	-2.1646	0.0206831	0.0830339	protein.linear.MS1	MP_LFC	1	-1
315	O62183	S209-S-1-240min-S209-S-2-240min	-1.27073	0.00031784	0.00281951	protein.linear.MS1	MP_LFC	1	-1
316	O62277	S209-S-1-240min-S209-S-2-240min	-1.17889	0.00907899	0.0416672	protein.linear.MS1	MP_LFC	1	-1
317	O62327;U4PB05	S209-S-1-240min-S209-S-2-240min	-1.209	0.00165827	0.00993108	protein.linear.MS1	MP_LFC	1	-1
318	O62388	S209-S-1-240min-S209-S-2-240min	-1.42498	0.0050179	0.0249714	protein.linear.MS1	MP_LFC	1	-1
319	O62431	S209-S-1-240min-S209-S-2-240min	-1.38038	0.0001367	0.00158537	protein.linear.MS1	MP_LFC	1	-1
320	O62432	S209-S-1-240min-S209-S-2-240min	-1.06597	0.0116177	0.0515458	protein.linear.MS1	MP_LFC	1	-1
321	O62477	S209-S-1-240min-S209-S-2-240min	-0.287666	0.0731039	0.209759	protein.linear.MS1	MP_LFC	1	-1
322	O62519	S209-S-1-240min-S209-S-2-240min	0.312867	0.606531	0.753779	protein.linear.MS1	MP_LFC	1	-1
323	O76367	S209-S-1-240min-S209-S-2-240min	-1.29541	0.00195258	0.0113779	protein.linear.MS1	MP_LFC	1	-1
324	O76371	S209-S-1-240min-S209-S-2-240min	-1.69268	0.000141909	0.001625	protein.linear.MS1	MP_LFC	1	-1
325	O76840	S209-S-1-240min-S209-S-2-240min	-1.04436	0.000106456	0.00135656	protein.linear.MS1	MP_LFC	1	-1
326	P00044	S209-S-1-240min-S209-S-2-240min	1.19602	0.000332913	0.0029178	protein.linear.MS1	MP_LFC	1	0.584963
327	P00330	S209-S-1-240min-S209-S-2-240min	2.13178	2.29653e-05	0.000566173	protein.linear.MS1	MP_LFC	1	0.584963
328	P00350	S209-S-1-240min-S209-S-2-240min	-2.53456	3.17211e-05	0.000677032	protein.linear.MS1	MP_LFC	1	-2
329	P00359	S209-S-1-240min-S209-S-2-240min	2.40693	0.000762812	0.00533161	protein.linear.MS1	MP_LFC	1	0.584963
330	P00360	S209-S-1-240min-S209-S-2-240min	2.3747	7.99766e-07	0.000183649	protein.linear.MS1	MP_LFC	1	0.584963
331	P00393	S209-S-1-240min-S209-S-2-240min	-2.14098	7.57888e-05	0.00112799	protein.linear.MS1	MP_LFC	1	-2
332	P00410	S209-S-1-240min-S209-S-2-240min	2.95413	0.00154545	0.00939542	protein.linear.MS1	MP_LFC	1	0.584963
333	P00445	S209-S-1-240min-S209-S-2-240min	2.31088	1.93788e-05	0.000511881	protein.linear.MS1	MP_LFC	1	0.584963
334	P00447	S209-S-1-240min-S209-S-2-240min	2.32649	7.40565e-06	0.000368795	protein.linear.MS1	MP_LFC	1	0.584963
335	P00448	S209-S-1-240min-S209-S-2-240min	-2.49239	5.82363e-05	0.000937966	protein.linear.MS1	MP_LFC	1	-2
336	P00490	S209-S-1-240min-S209-S-2-240min	-2.25078	0.00139139	0.00865529	protein.linear.MS1	MP_LFC	1	-2
337	P00509	S209-S-1-240min-S209-S-2-240min	-2.24662	6.58189e-06	0.000368795	protein.linear.MS1	MP_LFC	1	-2
338	P00549	S209-S-1-240min-S209-S-2-240min	2.30575	4.79832e-06	0.000348584	protein.linear.MS1	MP_LFC	1	0.584963
339	P00560	S209-S-1-240min-S209-S-2-240min	2.20562	0.000214339	0.00212409	protein.linear.MS1	MP_LFC	1	0.584963
340	P00729	S209-S-1-240min-S209-S-2-240min	2.24004	0.000208112	0.00208293	protein.linear.MS1	MP_LFC	1	0.584963
341	P00817	S209-S-1-240min-S209-S-2-240min	2.33211	5.10241e-05	0.000876766	protein.linear.MS1	MP_LFC	1	0.584963
342	P00830	S209-S-1-240min-S209-S-2-240min	2.2937	4.42019e-06	0.000348584	protein.linear.MS1	MP_LFC	1	0.584963
343	P00864	S209-S-1-240min-S209-S-2-240min	-2.54031	0.00015713	0.00173702	protein.linear.MS1	MP_LFC	1	-2
344	P00890	S209-S-1-240min-S209-S-2-240min	2.12873	0.000191168	0.00194977	protein.linear.MS1	MP_LFC	1	0.584963
345	P00924	S209-S-1-240min-S209-S-2-240min	2.53588	6.79041e-05	0.00104222	protein.linear.MS1	MP_LFC	1	0.584963
346	P00925	S209-S-1-240min-S209-S-2-240min	2.03127	0.000235626	0.00226252	protein.linear.MS1	MP_LFC	1	0.584963
347	P00931	S209-S-1-240min-S209-S-2-240min	2.7282	0.000715216	0.00510044	protein.linear.MS1	MP_LFC	1	0.584963
348	P00942	S209-S-1-240min-S209-S-2-240min	2.1902	0.000238332	0.00227222	protein.linear.MS1	MP_LFC	1	0.584963
349	P00950	S209-S-1-240min-S209-S-2-240min	2.30974	1.34875e-05	0.000435921	protein.linear.MS1	MP_LFC	1	0.584963
350	P00954	S209-S-1-240min-S209-S-2-240min	-2.13797	2.29134e-05	0.000566173	protein.linear.MS1	MP_LFC	1	-2
351	P00956	S209-S-1-240min-S209-S-2-240min	-2.14353	0.00192055	0.0112105	protein.linear.MS1	MP_LFC	1	-2
352	P00957	S209-S-1-240min-S209-S-2-240min	-2.38831	0.000677602	0.00489449	protein.linear.MS1	MP_LFC	1	-2
353	P00961	S209-S-1-240min-S209-S-2-240min	-2.20398	0.000728848	0.00517467	protein.linear.MS1	MP_LFC	1	-2
354	P00962	S209-S-1-240min-S209-S-2-240min	-2.67356	0.00146533	0.00901061	protein.linear.MS1	MP_LFC	1	-2
355	P01094	S209-S-1-240min-S209-S-2-240min	0.780231	0.00144038	0.00888434	protein.linear.MS1	MP_LFC	1	0.584963
356	P01123	S209-S-1-240min-S209-S-2-240min	2.9905	0.0004134	0.00338685	protein.linear.MS1	MP_LFC	1	0.584963
357	P02293;P02294	S209-S-1-240min-S209-S-2-240min	2.51821	0.000153434	0.00171508	protein.linear.MS1	MP_LFC	1	0.584963
358	P02309	S209-S-1-240min-S209-S-2-240min	2.13509	8.27345e-07	0.000184705	protein.linear.MS1	MP_LFC	1	0.584963
359	P02358	S209-S-1-240min-S209-S-2-240min	-2.31472	1.05841e-05	0.000395648	protein.linear.MS1	MP_LFC	1	-2
360	P02359	S209-S-1-240min-S209-S-2-240min	-2.22262	1.01175e-05	0.000389028	protein.linear.MS1	MP_LFC	1	-2
361	P02400	S209-S-1-240min-S209-S-2-240min	2.27739	8.91742e-06	0.000374051	protein.linear.MS1	MP_LFC	1	0.584963
362	P02406	S209-S-1-240min-S209-S-2-240min	2.40222	0.000405918	0.00334601	protein.linear.MS1	MP_LFC	1	0.584963
363	P02407;P14127	S209-S-1-240min-S209-S-2-240min	2.45096	9.76907e-05	0.00129043	protein.linear.MS1	MP_LFC	1	0.584963
364	P02413	S209-S-1-240min-S209-S-2-240min	-1.88777	7.23376e-05	0.00109076	protein.linear.MS1	MP_LFC	1	-2
365	P02557	S209-S-1-240min-S209-S-2-240min	2.72081	0.00111925	0.00720785	protein.linear.MS1	MP_LFC	1	0.584963
366	P02566	S209-S-1-240min-S209-S-2-240min	-1.19479	8.55231e-05	0.00119388	protein.linear.MS1	MP_LFC	1	-1
367	P02567	S209-S-1-240min-S209-S-2-240min	-1.23776	5.37549e-05	0.000903972	protein.linear.MS1	MP_LFC	1	-1
368	P02919;P02919-2	S209-S-1-240min-S209-S-2-240min	-2.34005	0.000124006	0.0014876	protein.linear.MS1	MP_LFC	1	-2
369	P02930	S209-S-1-240min-S209-S-2-240min	-3.01253	0.000551473	0.00416389	protein.linear.MS1	MP_LFC	1	-2
370	P02931	S209-S-1-240min-S209-S-2-240min	-2.33379	0.000104524	0.00134195	protein.linear.MS1	MP_LFC	1	-2
371	P02992	S209-S-1-240min-S209-S-2-240min	2.56715	0.000425894	0.00345052	protein.linear.MS1	MP_LFC	1	0.584963
372	P02994	S209-S-1-240min-S209-S-2-240min	2.30495	2.46163e-05	0.000582085	protein.linear.MS1	MP_LFC	1	0.584963
373	P03023	S209-S-1-240min-S209-S-2-240min	-2.25459	0.00024996	0.00234962	protein.linear.MS1	MP_LFC	1	-2
374	P04037	S209-S-1-240min-S209-S-2-240min	2.41512	4.70706e-07	0.000183649	protein.linear.MS1	MP_LFC	1	0.584963
375	P04046	S209-S-1-240min-S209-S-2-240min	-0.0220133	0.805716	0.888765	protein.linear.MS1	MP_LFC	1	0.584963
376	P04076	S209-S-1-240min-S209-S-2-240min	2.50364	4.94039e-05	0.000867448	protein.linear.MS1	MP_LFC	1	0.584963
377	P04079	S209-S-1-240min-S209-S-2-240min	-2.85801	2.95122e-05	0.000646293	protein.linear.MS1	MP_LFC	1	-2
378	P04147	S209-S-1-240min-S209-S-2-240min	2.31943	8.90632e-05	0.00122569	protein.linear.MS1	MP_LFC	1	0.584963
379	P04255	S209-S-1-240min-S209-S-2-240min	-1.14919	0.000580455	0.00433488	protein.linear.MS1	MP_LFC	1	-1
380	P04425	S209-S-1-240min-S209-S-2-240min	-2.15117	0.00186402	0.0109272	protein.linear.MS1	MP_LFC	1	-2
381	P04449	S209-S-1-240min-S209-S-2-240min	2.30179	2.48302e-05	0.000585221	protein.linear.MS1	MP_LFC	1	0.584963
382	P04456	S209-S-1-240min-S209-S-2-240min	2.45539	4.47509e-06	0.000348584	protein.linear.MS1	MP_LFC	1	0.584963
383	P04802	S209-S-1-240min-S209-S-2-240min	2.4184	0.00095747	0.00636492	protein.linear.MS1	MP_LFC	1	0.584963
384	P04805	S209-S-1-240min-S209-S-2-240min	-2.75159	0.00012455	0.00149182	protein.linear.MS1	MP_LFC	1	-2
385	P04806	S209-S-1-240min-S209-S-2-240min	2.27685	6.7573e-06	0.000368795	protein.linear.MS1	MP_LFC	1	0.584963
386	P04807	S209-S-1-240min-S209-S-2-240min	2.33742	1.41121e-05	0.000444781	protein.linear.MS1	MP_LFC	1	0.584963
387	P04825	S209-S-1-240min-S209-S-2-240min	-1.83968	0.00166251	0.00994904	protein.linear.MS1	MP_LFC	1	-2
388	P04840	S209-S-1-240min-S209-S-2-240min	2.29185	1.07827e-05	0.000396113	protein.linear.MS1	MP_LFC	1	0.584963
389	P04911;P04912	S209-S-1-240min-S209-S-2-240min	2.17936	1.56656e-06	0.000259382	protein.linear.MS1	MP_LFC	1	0.584963
390	P04970;P17331	S209-S-1-240min-S209-S-2-240min	-1.41512	3.41219e-05	0.0007021	protein.linear.MS1	MP_LFC	1	-1
391	P05030	S209-S-1-240min-S209-S-2-240min	2.24169	1.93381e-05	0.000511881	protein.linear.MS1	MP_LFC	1	0.584963
392	P05042	S209-S-1-240min-S209-S-2-240min	-3.32448	0.00111047	0.00716279	protein.linear.MS1	MP_LFC	1	-2
393	P05055	S209-S-1-240min-S209-S-2-240min	-2.08553	5.41813e-07	0.000183649	protein.linear.MS1	MP_LFC	1	-2
394	P05317	S209-S-1-240min-S209-S-2-240min	2.14137	6.43104e-06	0.000368795	protein.linear.MS1	MP_LFC	1	0.584963
395	P05318	S209-S-1-240min-S209-S-2-240min	2.32506	7.53417e-05	0.0011276	protein.linear.MS1	MP_LFC	1	0.584963
396	P05319	S209-S-1-240min-S209-S-2-240min	1.89875	0.000115001	0.00142088	protein.linear.MS1	MP_LFC	1	0.584963
397	P05374	S209-S-1-240min-S209-S-2-240min	-0.101315	0.197788	0.392403	protein.linear.MS1	MP_LFC	1	0.584963
398	P05694	S209-S-1-240min-S209-S-2-240min	2.42014	7.84007e-07	0.000183649	protein.linear.MS1	MP_LFC	1	0.584963
399	P05737	S209-S-1-240min-S209-S-2-240min	2.14586	2.65766e-05	0.000615552	protein.linear.MS1	MP_LFC	1	0.584963
400	P05738	S209-S-1-240min-S209-S-2-240min	2.47859	2.153e-06	0.000262176	protein.linear.MS1	MP_LFC	1	0.584963
401	P05739	S209-S-1-240min-S209-S-2-240min	2.11771	1.57655e-06	0.000259382	protein.linear.MS1	MP_LFC	1	0.584963
402	P05740	S209-S-1-240min-S209-S-2-240min	2.29651	6.00433e-06	0.000368795	protein.linear.MS1	MP_LFC	1	0.584963
403	P05744	S209-S-1-240min-S209-S-2-240min	2.33354	1.25647e-06	0.000246299	protein.linear.MS1	MP_LFC	1	0.584963
404	P05745	S209-S-1-240min-S209-S-2-240min	2.40903	0.00016222	0.00175662	protein.linear.MS1	MP_LFC	1	0.584963
405	P05748	S209-S-1-240min-S209-S-2-240min	2.41676	7.03573e-06	0.000368795	protein.linear.MS1	MP_LFC	1	0.584963
406	P05750	S209-S-1-240min-S209-S-2-240min	2.41908	1.47614e-06	0.000259382	protein.linear.MS1	MP_LFC	1	0.584963
407	P05755	S209-S-1-240min-S209-S-2-240min	1.38611	2.87181e-05	0.000636669	protein.linear.MS1	MP_LFC	1	0.584963
408	P05756	S209-S-1-240min-S209-S-2-240min	2.53076	9.86866e-06	0.000388796	protein.linear.MS1	MP_LFC	1	0.584963
409	P05759	S209-S-1-240min-S209-S-2-240min	1.95681	0.000141672	0.001625	protein.linear.MS1	MP_LFC	1	0.584963
410	P05791	S209-S-1-240min-S209-S-2-240min	-2.35301	0.000567563	0.00426309	protein.linear.MS1	MP_LFC	1	-2
411	P05793	S209-S-1-240min-S209-S-2-240min	2.53897	1.95083e-05	0.000511881	protein.linear.MS1	MP_LFC	1	-2
412	P06106	S209-S-1-240min-S209-S-2-240min	2.44398	5.47314e-07	0.000183649	protein.linear.MS1	MP_LFC	1	0.584963
413	P06115	S209-S-1-240min-S209-S-2-240min	2.61495	0.00310599	0.0166753	protein.linear.MS1	MP_LFC	1	0.584963
414	P18947	S209-S-1-240min-S209-S-2-240min	-1.16929	0.000246244	0.00232831	protein.linear.MS1	MP_LFC	1	-1
415	P06125	S209-S-1-240min-S209-S-2-240min	-1.13247	4.94545e-05	0.000867448	protein.linear.MS1	MP_LFC	1	-1
416	P06168	S209-S-1-240min-S209-S-2-240min	2.45004	2.83553e-05	0.000635695	protein.linear.MS1	MP_LFC	1	0.584963
417	P06169	S209-S-1-240min-S209-S-2-240min	2.22856	0.000161271	0.00174917	protein.linear.MS1	MP_LFC	1	0.584963
418	P06208;P06208-2	S209-S-1-240min-S209-S-2-240min	2.87286	0.000247273	0.00232982	protein.linear.MS1	MP_LFC	1	0.584963
419	P06367	S209-S-1-240min-S209-S-2-240min	2.479	2.84801e-06	0.000302924	protein.linear.MS1	MP_LFC	1	0.584963
420	P06715	S209-S-1-240min-S209-S-2-240min	2.14638	0.137144	0.315627	protein.linear.MS1	MP_LFC	1	-2
421	P06738	S209-S-1-240min-S209-S-2-240min	2.25798	8.34127e-06	0.000373504	protein.linear.MS1	MP_LFC	1	0.584963
422	P06959	S209-S-1-240min-S209-S-2-240min	-2.0683	9.90159e-05	0.00129608	protein.linear.MS1	MP_LFC	1	-2
423	P06999	S209-S-1-240min-S209-S-2-240min	-2.00283	0.000249264	0.00234583	protein.linear.MS1	MP_LFC	1	-2
424	P07014	S209-S-1-240min-S209-S-2-240min	-2.3702	6.45091e-06	0.000368795	protein.linear.MS1	MP_LFC	1	-2
425	P07118	S209-S-1-240min-S209-S-2-240min	-0.463882	0.188387	0.38162	protein.linear.MS1	MP_LFC	1	-2
426	P07149	S209-S-1-240min-S209-S-2-240min	2.15495	0.000252692	0.00236856	protein.linear.MS1	MP_LFC	1	0.584963
427	P07170	S209-S-1-240min-S209-S-2-240min	2.49264	1.26509e-05	0.000430087	protein.linear.MS1	MP_LFC	1	0.584963
428	P07244	S209-S-1-240min-S209-S-2-240min	-0.485853	0.0128542	0.0559637	protein.linear.MS1	MP_LFC	1	0.584963
429	P07251	S209-S-1-240min-S209-S-2-240min	2.13827	8.40426e-06	0.000373504	protein.linear.MS1	MP_LFC	1	0.584963
430	P07256	S209-S-1-240min-S209-S-2-240min	2.23215	0.000486445	0.00383287	protein.linear.MS1	MP_LFC	1	0.584963
431	P07257	S209-S-1-240min-S209-S-2-240min	1.81811	0.000504323	0.00392376	protein.linear.MS1	MP_LFC	1	0.584963
432	P07259	S209-S-1-240min-S209-S-2-240min	2.93881	0.000278832	0.00254849	protein.linear.MS1	MP_LFC	1	0.584963
433	P07262	S209-S-1-240min-S209-S-2-240min	2.23523	2.15242e-06	0.000262176	protein.linear.MS1	MP_LFC	1	0.584963
434	P07267	S209-S-1-240min-S209-S-2-240min	2.25567	1.42226e-05	0.000445733	protein.linear.MS1	MP_LFC	1	0.584963
435	P07274	S209-S-1-240min-S209-S-2-240min	2.47463	8.22909e-05	0.00117346	protein.linear.MS1	MP_LFC	1	0.584963
436	P07278	S209-S-1-240min-S209-S-2-240min	2.56671	0.000528319	0.00403257	protein.linear.MS1	MP_LFC	1	0.584963
437	P07280;P07281	S209-S-1-240min-S209-S-2-240min	2.12229	0.000458378	0.00367663	protein.linear.MS1	MP_LFC	1	0.584963
438	P07283	S209-S-1-240min-S209-S-2-240min	1.73593	0.000920539	0.00619629	protein.linear.MS1	MP_LFC	1	0.584963
439	P07284	S209-S-1-240min-S209-S-2-240min	-1.4491	0.000160212	0.00174462	protein.linear.MS1	MP_LFC	1	0.584963
440	P07342	S209-S-1-240min-S209-S-2-240min	1.50107	1.71996e-05	0.000481553	protein.linear.MS1	MP_LFC	1	0.584963
441	P07560	S209-S-1-240min-S209-S-2-240min	-0.279456	0.353483	0.549824	protein.linear.MS1	MP_LFC	1	0.584963
442	P07806;P07806-2	S209-S-1-240min-S209-S-2-240min	2.75651	0.000276334	0.00254108	protein.linear.MS1	MP_LFC	1	0.584963
443	P07913	S209-S-1-240min-S209-S-2-240min	-2.05231	1.35598e-05	0.000435921	protein.linear.MS1	MP_LFC	1	-2
444	P07991	S209-S-1-240min-S209-S-2-240min	2.69166	0.000257226	0.00239829	protein.linear.MS1	MP_LFC	1	0.584963
445	P08067	S209-S-1-240min-S209-S-2-240min	2.17266	6.93995e-06	0.000368795	protein.linear.MS1	MP_LFC	1	0.584963
446	P08200	S209-S-1-240min-S209-S-2-240min	-2.28319	6.54322e-05	0.00101717	protein.linear.MS1	MP_LFC	1	-2
447	P08312	S209-S-1-240min-S209-S-2-240min	-3.53795	0.00375791	0.0195611	protein.linear.MS1	MP_LFC	1	-2
448	P08417	S209-S-1-240min-S209-S-2-240min	-0.0955781	0.552266	0.714629	protein.linear.MS1	MP_LFC	1	0.584963
449	P08524	S209-S-1-240min-S209-S-2-240min	2.10913	5.74358e-05	0.000930117	protein.linear.MS1	MP_LFC	1	0.584963
450	P08536	S209-S-1-240min-S209-S-2-240min	2.8471	0.000205361	0.00206569	protein.linear.MS1	MP_LFC	1	0.584963
451	P08839	S209-S-1-240min-S209-S-2-240min	-2.043	7.33761e-06	0.000368795	protein.linear.MS1	MP_LFC	1	-2
452	P09053	S209-S-1-240min-S209-S-2-240min	-1.60722	0.00297399	0.0161065	protein.linear.MS1	MP_LFC	1	-2
453	P09232	S209-S-1-240min-S209-S-2-240min	2.38715	2.38217e-05	0.000581931	protein.linear.MS1	MP_LFC	1	0.584963
454	P09372	S209-S-1-240min-S209-S-2-240min	-2.17034	2.86628e-05	0.000636669	protein.linear.MS1	MP_LFC	1	-2
455	P09373	S209-S-1-240min-S209-S-2-240min	-1.97989	8.76053e-06	0.000374051	protein.linear.MS1	MP_LFC	1	-2
456	P09424	S209-S-1-240min-S209-S-2-240min	-2.45603	0.000241	0.00229492	protein.linear.MS1	MP_LFC	1	-2
457	P09436	S209-S-1-240min-S209-S-2-240min	2.66209	0.000209053	0.00208838	protein.linear.MS1	MP_LFC	1	0.584963
458	P09446	S209-S-1-240min-S209-S-2-240min	-1.33925	0.000157665	0.00173702	protein.linear.MS1	MP_LFC	1	-1
459	P09457	S209-S-1-240min-S209-S-2-240min	3.17937	0.000538443	0.0040941	protein.linear.MS1	MP_LFC	1	0.584963
460	P09624	S209-S-1-240min-S209-S-2-240min	2.34219	1.70142e-05	0.000478123	protein.linear.MS1	MP_LFC	1	0.584963
461	P09938	S209-S-1-240min-S209-S-2-240min	2.50648	0.000488562	0.00383829	protein.linear.MS1	MP_LFC	1	0.584963
462	P0A6A3	S209-S-1-240min-S209-S-2-240min	-2.10915	1.35587e-05	0.000435921	protein.linear.MS1	MP_LFC	1	-2
463	P0A6A8	S209-S-1-240min-S209-S-2-240min	-2.42483	2.50592e-05	0.000587175	protein.linear.MS1	MP_LFC	1	-2
464	P0A6B7	S209-S-1-240min-S209-S-2-240min	-2.38414	5.36605e-06	0.000356421	protein.linear.MS1	MP_LFC	1	-2
465	P0A6D0	S209-S-1-240min-S209-S-2-240min	0.364794	0.14348	0.323645	protein.linear.MS1	MP_LFC	1	-2
466	P0A6E4	S209-S-1-240min-S209-S-2-240min	-2.73936	0.00152634	0.0093004	protein.linear.MS1	MP_LFC	1	-2
467	P0A6E6	S209-S-1-240min-S209-S-2-240min	-2.18265	3.86711e-06	0.000330867	protein.linear.MS1	MP_LFC	1	-2
468	P0A6F1	S209-S-1-240min-S209-S-2-240min	-2.52975	3.57061e-05	0.000717425	protein.linear.MS1	MP_LFC	1	-2
469	P0A6F3	S209-S-1-240min-S209-S-2-240min	-2.17945	6.72733e-06	0.000368795	protein.linear.MS1	MP_LFC	1	-2
470	P0A6F5	S209-S-1-240min-S209-S-2-240min	-2.10359	0.000160531	0.00174462	protein.linear.MS1	MP_LFC	1	-2
471	P0A6F9	S209-S-1-240min-S209-S-2-240min	-2.19398	4.67018e-07	0.000183649	protein.linear.MS1	MP_LFC	1	-2
472	P0A6G7	S209-S-1-240min-S209-S-2-240min	-2.43383	8.52391e-06	0.000373504	protein.linear.MS1	MP_LFC	1	-2
473	P0A6H1	S209-S-1-240min-S209-S-2-240min	-2.3153	7.59267e-06	0.000368795	protein.linear.MS1	MP_LFC	1	-2
474	P0A6H5	S209-S-1-240min-S209-S-2-240min	-2.35338	3.39954e-05	0.0007021	protein.linear.MS1	MP_LFC	1	-2
475	P0A6J5	S209-S-1-240min-S209-S-2-240min	-2.1356	8.55104e-06	0.000373504	protein.linear.MS1	MP_LFC	1	-2
476	P0A6K3	S209-S-1-240min-S209-S-2-240min	-2.43783	2.45561e-06	0.000282992	protein.linear.MS1	MP_LFC	1	-2
477	P0A6K6	S209-S-1-240min-S209-S-2-240min	-2.25522	6.25342e-06	0.000368795	protein.linear.MS1	MP_LFC	1	-2
478	P0A6L0	S209-S-1-240min-S209-S-2-240min	-1.64882	0.00258416	0.0143444	protein.linear.MS1	MP_LFC	1	-2
479	P0A6L2	S209-S-1-240min-S209-S-2-240min	-2.51009	0.000220474	0.00216551	protein.linear.MS1	MP_LFC	1	-2
480	P0A6L9	S209-S-1-240min-S209-S-2-240min	-2.95306	5.10547e-05	0.000876766	protein.linear.MS1	MP_LFC	1	-2
481	P0A6M8	S209-S-1-240min-S209-S-2-240min	-2.26838	1.66511e-06	0.000259382	protein.linear.MS1	MP_LFC	1	-2
482	P0A6N4	S209-S-1-240min-S209-S-2-240min	-2.06915	0.000197668	0.00200521	protein.linear.MS1	MP_LFC	1	-2
483	P0A6P1	S209-S-1-240min-S209-S-2-240min	-2.15102	2.93992e-06	0.000302924	protein.linear.MS1	MP_LFC	1	-2
484	P0A6P9	S209-S-1-240min-S209-S-2-240min	-2.4367	5.08679e-06	0.000350087	protein.linear.MS1	MP_LFC	1	-2
485	P0A6Q3	S209-S-1-240min-S209-S-2-240min	-1.22789	0.000678953	0.00489834	protein.linear.MS1	MP_LFC	1	-2
486	P0A6Q6	S209-S-1-240min-S209-S-2-240min	-1.89273	5.01391e-05	0.000870632	protein.linear.MS1	MP_LFC	1	-2
487	P0A6R0	S209-S-1-240min-S209-S-2-240min	-0.916717	0.10008	0.260389	protein.linear.MS1	MP_LFC	1	-2
488	P0A6R3	S209-S-1-240min-S209-S-2-240min	-2.32814	1.60513e-05	0.000464574	protein.linear.MS1	MP_LFC	1	-2
489	P0A6T5	S209-S-1-240min-S209-S-2-240min	-2.33559	1.4072e-05	0.000444781	protein.linear.MS1	MP_LFC	1	-2
490	P0A6W5	S209-S-1-240min-S209-S-2-240min	-2.24028	0.000234461	0.00225673	protein.linear.MS1	MP_LFC	1	-2
491	P0A6X7	S209-S-1-240min-S209-S-2-240min	-2.09286	7.37205e-06	0.000368795	protein.linear.MS1	MP_LFC	1	-2
492	P0A6Y1	S209-S-1-240min-S209-S-2-240min	-2.25301	4.87963e-06	0.000349372	protein.linear.MS1	MP_LFC	1	-2
493	P0A6Y8	S209-S-1-240min-S209-S-2-240min	-2.5568	1.03507e-05	0.000389028	protein.linear.MS1	MP_LFC	1	-2
494	P0A6Z1	S209-S-1-240min-S209-S-2-240min	-2.36807	5.0204e-05	0.000870632	protein.linear.MS1	MP_LFC	1	-2
495	P0A6Z3	S209-S-1-240min-S209-S-2-240min	-2.38602	9.80711e-06	0.000388275	protein.linear.MS1	MP_LFC	1	-2
496	P0A705	S209-S-1-240min-S209-S-2-240min	-1.8932	6.10234e-05	0.000965443	protein.linear.MS1	MP_LFC	1	-2
497	P0A707	S209-S-1-240min-S209-S-2-240min	-2.07776	7.51079e-07	0.000183649	protein.linear.MS1	MP_LFC	1	-2
498	P0A715	S209-S-1-240min-S209-S-2-240min	-2.33551	8.95415e-05	0.00122776	protein.linear.MS1	MP_LFC	1	-2
499	P0A717	S209-S-1-240min-S209-S-2-240min	-2.16275	1.67515e-05	0.000475732	protein.linear.MS1	MP_LFC	1	-2
500	P0A720	S209-S-1-240min-S209-S-2-240min	-0.126272	0.400566	0.591575	protein.linear.MS1	MP_LFC	1	-2
501	P0A729	S209-S-1-240min-S209-S-2-240min	-2.45654	0.00015064	0.00169565	protein.linear.MS1	MP_LFC	1	-2
502	P0A734	S209-S-1-240min-S209-S-2-240min	-2.67461	3.51934e-05	0.000714265	protein.linear.MS1	MP_LFC	1	-2
503	P0A763	S209-S-1-240min-S209-S-2-240min	-2.08164	0.000315582	0.00280568	protein.linear.MS1	MP_LFC	1	-2
504	P0A780	S209-S-1-240min-S209-S-2-240min	-2.73425	0.000112783	0.00140039	protein.linear.MS1	MP_LFC	1	-2
505	P0A786	S209-S-1-240min-S209-S-2-240min	-1.52019	0.00554458	0.0271305	protein.linear.MS1	MP_LFC	1	-2
506	P0A796	S209-S-1-240min-S209-S-2-240min	-2.29668	9.11608e-05	0.0012376	protein.linear.MS1	MP_LFC	1	-2
507	P0A799	S209-S-1-240min-S209-S-2-240min	-2.10407	1.82897e-05	0.000496601	protein.linear.MS1	MP_LFC	1	-2
508	P0A7A9	S209-S-1-240min-S209-S-2-240min	-2.31715	6.94623e-06	0.000368795	protein.linear.MS1	MP_LFC	1	-2
509	P0A7B8	S209-S-1-240min-S209-S-2-240min	-2.22863	9.03395e-05	0.0012327	protein.linear.MS1	MP_LFC	1	-2
510	P0A7D4	S209-S-1-240min-S209-S-2-240min	-2.25955	5.35522e-07	0.000183649	protein.linear.MS1	MP_LFC	1	-2
511	P0A7E5	S209-S-1-240min-S209-S-2-240min	-2.51763	0.00013659	0.00158537	protein.linear.MS1	MP_LFC	1	-2
512	P0A7E9	S209-S-1-240min-S209-S-2-240min	-2.44949	0.000156512	0.00173502	protein.linear.MS1	MP_LFC	1	-2
513	P0A7G2	S209-S-1-240min-S209-S-2-240min	-0.496238	0.000258442	0.00240684	protein.linear.MS1	MP_LFC	1	-2
514	P0A7G6	S209-S-1-240min-S209-S-2-240min	-2.60429	4.05775e-05	0.000769335	protein.linear.MS1	MP_LFC	1	-2
515	P0A7I7	S209-S-1-240min-S209-S-2-240min	-1.41057	0.000162459	0.00175662	protein.linear.MS1	MP_LFC	1	-2
516	P0A7J3	S209-S-1-240min-S209-S-2-240min	-2.16046	3.80696e-06	0.000330867	protein.linear.MS1	MP_LFC	1	-2
517	P0A7J7	S209-S-1-240min-S209-S-2-240min	-2.26834	2.65015e-05	0.000615552	protein.linear.MS1	MP_LFC	1	-2
518	P0A7K2	S209-S-1-240min-S209-S-2-240min	-1.87181	0.00033936	0.00295209	protein.linear.MS1	MP_LFC	1	-2
519	P0A7K6	S209-S-1-240min-S209-S-2-240min	-2.16251	2.30411e-06	0.000272325	protein.linear.MS1	MP_LFC	1	-2
520	P0A7L0	S209-S-1-240min-S209-S-2-240min	-1.8853	3.45601e-05	0.000703188	protein.linear.MS1	MP_LFC	1	-2
521	P0A7L3	S209-S-1-240min-S209-S-2-240min	-1.87134	7.08121e-05	0.00107787	protein.linear.MS1	MP_LFC	1	-2
522	P0A7L8	S209-S-1-240min-S209-S-2-240min	-2.30398	0.000335717	0.00293278	protein.linear.MS1	MP_LFC	1	-2
523	P0A7M2	S209-S-1-240min-S209-S-2-240min	-1.98414	8.90178e-05	0.00122569	protein.linear.MS1	MP_LFC	1	-2
524	P0A7M6	S209-S-1-240min-S209-S-2-240min	-2.51193	0.000164634	0.00177171	protein.linear.MS1	MP_LFC	1	-2
525	P0A7M9	S209-S-1-240min-S209-S-2-240min	-2.30668	3.12402e-05	0.000669541	protein.linear.MS1	MP_LFC	1	-2
526	P0A7N4	S209-S-1-240min-S209-S-2-240min	-2.38098	7.96748e-06	0.000373504	protein.linear.MS1	MP_LFC	1	-2
527	P0A7N9	S209-S-1-240min-S209-S-2-240min	-2.28456	9.74621e-05	0.00129043	protein.linear.MS1	MP_LFC	1	-2
528	P0A7P5	S209-S-1-240min-S209-S-2-240min	-2.24327	2.53032e-05	0.000591169	protein.linear.MS1	MP_LFC	1	-2
529	P0A7Q1	S209-S-1-240min-S209-S-2-240min	-2.22615	0.000175543	0.00183933	protein.linear.MS1	MP_LFC	1	-2
530	P0A7Q6	S209-S-1-240min-S209-S-2-240min	-2.28676	0.00116593	0.007437	protein.linear.MS1	MP_LFC	1	-2
531	P0A7R1	S209-S-1-240min-S209-S-2-240min	-2.27623	2.87287e-06	0.000302924	protein.linear.MS1	MP_LFC	1	-2
532	P0A7R5	S209-S-1-240min-S209-S-2-240min	-2.20299	3.30023e-05	0.000690727	protein.linear.MS1	MP_LFC	1	-2
533	P0A7R9	S209-S-1-240min-S209-S-2-240min	-2.13946	4.80988e-06	0.000348584	protein.linear.MS1	MP_LFC	1	-2
534	P0A7S3	S209-S-1-240min-S209-S-2-240min	-2.12436	2.67108e-05	0.000616882	protein.linear.MS1	MP_LFC	1	-2
535	P0A7S9	S209-S-1-240min-S209-S-2-240min	-2.19629	3.46134e-08	6.95471e-05	protein.linear.MS1	MP_LFC	1	-2
536	P0A7T3	S209-S-1-240min-S209-S-2-240min	-2.25784	2.13073e-05	0.000545844	protein.linear.MS1	MP_LFC	1	-2
537	P0A7T7	S209-S-1-240min-S209-S-2-240min	-2.25372	3.12994e-06	0.000310322	protein.linear.MS1	MP_LFC	1	-2
538	P0A7U3	S209-S-1-240min-S209-S-2-240min	-2.56571	3.56223e-05	0.000717425	protein.linear.MS1	MP_LFC	1	-2
539	P0A7U7	S209-S-1-240min-S209-S-2-240min	-2.26529	6.60483e-05	0.00102477	protein.linear.MS1	MP_LFC	1	-2
540	P0A7V0	S209-S-1-240min-S209-S-2-240min	-2.22207	7.69281e-06	0.000368795	protein.linear.MS1	MP_LFC	1	-2
541	P0A7V3	S209-S-1-240min-S209-S-2-240min	-2.30704	1.72508e-06	0.000259382	protein.linear.MS1	MP_LFC	1	-2
542	P0A7V8	S209-S-1-240min-S209-S-2-240min	-2.37476	1.65586e-05	0.000474492	protein.linear.MS1	MP_LFC	1	-2
543	P0A7W1	S209-S-1-240min-S209-S-2-240min	-2.36187	1.8076e-06	0.000259382	protein.linear.MS1	MP_LFC	1	-2
544	P0A7W7	S209-S-1-240min-S209-S-2-240min	-2.33714	8.88658e-06	0.000374051	protein.linear.MS1	MP_LFC	1	-2
545	P0A7X3	S209-S-1-240min-S209-S-2-240min	-2.32405	3.36342e-06	0.000314791	protein.linear.MS1	MP_LFC	1	-2
546	P0A7Z0	S209-S-1-240min-S209-S-2-240min	-2.15033	5.50285e-05	0.000909724	protein.linear.MS1	MP_LFC	1	-2
547	P0A7Z4	S209-S-1-240min-S209-S-2-240min	-2.36177	5.93989e-06	0.000368795	protein.linear.MS1	MP_LFC	1	-2
548	P0A800	S209-S-1-240min-S209-S-2-240min	-2.18859	0.000151312	0.00169982	protein.linear.MS1	MP_LFC	1	-2
549	P0A805	S209-S-1-240min-S209-S-2-240min	-1.6521	3.69635e-05	0.000733521	protein.linear.MS1	MP_LFC	1	-2
550	P0A817	S209-S-1-240min-S209-S-2-240min	-2.23756	5.65243e-06	0.000360545	protein.linear.MS1	MP_LFC	1	-2
551	P0A825	S209-S-1-240min-S209-S-2-240min	-2.10236	0.00015907	0.00173702	protein.linear.MS1	MP_LFC	1	-2
552	P0A836	S209-S-1-240min-S209-S-2-240min	-2.31045	2.21169e-05	0.000552699	protein.linear.MS1	MP_LFC	1	-2
553	P0A850	S209-S-1-240min-S209-S-2-240min	-2.13046	5.37855e-05	0.000903972	protein.linear.MS1	MP_LFC	1	-2
554	P0A853	S209-S-1-240min-S209-S-2-240min	-2.28233	1.78545e-06	0.000259382	protein.linear.MS1	MP_LFC	1	-2
555	P0A855	S209-S-1-240min-S209-S-2-240min	-1.83126	0.000134922	0.00157463	protein.linear.MS1	MP_LFC	1	-2
556	P0A858	S209-S-1-240min-S209-S-2-240min	-2.3064	0.00015967	0.00174121	protein.linear.MS1	MP_LFC	1	-2
557	P0A862	S209-S-1-240min-S209-S-2-240min	-2.26682	8.93589e-06	0.000374051	protein.linear.MS1	MP_LFC	1	-2
558	P0A867	S209-S-1-240min-S209-S-2-240min	-2.16748	0.0015158	0.00925283	protein.linear.MS1	MP_LFC	1	-2
559	P0A870	S209-S-1-240min-S209-S-2-240min	-2.2534	2.27686e-06	0.000272325	protein.linear.MS1	MP_LFC	1	-2
560	P0A8A2	S209-S-1-240min-S209-S-2-240min	-2.10869	0.00332181	0.0176337	protein.linear.MS1	MP_LFC	1	-2
561	P0A8B5	S209-S-1-240min-S209-S-2-240min	-1.61871	4.90922e-05	0.000867448	protein.linear.MS1	MP_LFC	1	-2
562	P0A8E7	S209-S-1-240min-S209-S-2-240min	-2.32046	6.79064e-05	0.00104222	protein.linear.MS1	MP_LFC	1	-2
563	P0A8F0	S209-S-1-240min-S209-S-2-240min	-2.26752	0.000284364	0.00258241	protein.linear.MS1	MP_LFC	1	-2
564	P0A8G6	S209-S-1-240min-S209-S-2-240min	-2.26221	8.29966e-05	0.00117346	protein.linear.MS1	MP_LFC	1	-2
565	P0A8I3	S209-S-1-240min-S209-S-2-240min	1.04386	0.0949527	0.251197	protein.linear.MS1	MP_LFC	1	-2
566	P0A8J4	S209-S-1-240min-S209-S-2-240min	-1.88981	0.00156887	0.00950906	protein.linear.MS1	MP_LFC	1	-2
567	P0A8L1	S209-S-1-240min-S209-S-2-240min	-2.94733	0.000482255	0.00381485	protein.linear.MS1	MP_LFC	1	-2
568	P0A8M0	S209-S-1-240min-S209-S-2-240min	-2.25941	1.09908e-05	0.000396113	protein.linear.MS1	MP_LFC	1	-2
569	P0A8M6	S209-S-1-240min-S209-S-2-240min	-2.30281	0.000748654	0.00526877	protein.linear.MS1	MP_LFC	1	-2
570	P0A8N3	S209-S-1-240min-S209-S-2-240min	-2.20778	4.06658e-06	0.000336939	protein.linear.MS1	MP_LFC	1	-2
571	P0A8N5	S209-S-1-240min-S209-S-2-240min	-2.38602	2.20361e-07	0.000132066	protein.linear.MS1	MP_LFC	1	-2
572	P0A8T7	S209-S-1-240min-S209-S-2-240min	-2.24713	2.83623e-06	0.000302924	protein.linear.MS1	MP_LFC	1	-2
573	P0A8V2	S209-S-1-240min-S209-S-2-240min	-2.29284	7.63643e-05	0.00113224	protein.linear.MS1	MP_LFC	1	-2
574	P0A8W8	S209-S-1-240min-S209-S-2-240min	-1.80601	0.000103689	0.0013368	protein.linear.MS1	MP_LFC	1	-2
575	P0A8Y5	S209-S-1-240min-S209-S-2-240min	-2.13095	0.00106338	0.00691456	protein.linear.MS1	MP_LFC	1	-2
576	P0A910	S209-S-1-240min-S209-S-2-240min	-2.13254	5.38292e-05	0.000903972	protein.linear.MS1	MP_LFC	1	-2
577	P0A940	S209-S-1-240min-S209-S-2-240min	-2.11557	6.53722e-05	0.00101717	protein.linear.MS1	MP_LFC	1	-2
578	P0A953	S209-S-1-240min-S209-S-2-240min	-2.02141	1.48901e-05	0.000450622	protein.linear.MS1	MP_LFC	1	-2
579	P0A955	S209-S-1-240min-S209-S-2-240min	-1.91367	0.00362999	0.0190432	protein.linear.MS1	MP_LFC	1	-2
580	P0A9A6	S209-S-1-240min-S209-S-2-240min	-2.2503	1.65898e-05	0.000474492	protein.linear.MS1	MP_LFC	1	-2
581	P0A9A9	S209-S-1-240min-S209-S-2-240min	-2.42121	1.91766e-05	0.000511881	protein.linear.MS1	MP_LFC	1	-2
582	P0A9B2	S209-S-1-240min-S209-S-2-240min	-2.19977	6.66747e-05	0.00103249	protein.linear.MS1	MP_LFC	1	-2
583	P0A9D8	S209-S-1-240min-S209-S-2-240min	-2.33708	7.88876e-06	0.000373504	protein.linear.MS1	MP_LFC	1	-2
584	P0A9K3	S209-S-1-240min-S209-S-2-240min	-2.51293	0.00105653	0.0068756	protein.linear.MS1	MP_LFC	1	-2
585	P0A9K9	S209-S-1-240min-S209-S-2-240min	-2.22389	0.000115097	0.00142088	protein.linear.MS1	MP_LFC	1	-2
586	P0A9L3	S209-S-1-240min-S209-S-2-240min	-2.30416	7.60672e-07	0.000183649	protein.linear.MS1	MP_LFC	1	-2
587	P0A9L5	S209-S-1-240min-S209-S-2-240min	-2.85796	0.00102344	0.00669055	protein.linear.MS1	MP_LFC	1	-2
588	P0A9L8	S209-S-1-240min-S209-S-2-240min	-2.51091	0.00010419	0.0013398	protein.linear.MS1	MP_LFC	1	-2
589	P0A9M2	S209-S-1-240min-S209-S-2-240min	-2.45707	0.0102082	0.0459885	protein.linear.MS1	MP_LFC	1	-2
590	P0A9M5	S209-S-1-240min-S209-S-2-240min	-2.40389	3.87117e-05	0.000746105	protein.linear.MS1	MP_LFC	1	-2
591	P0A9M8	S209-S-1-240min-S209-S-2-240min	-2.25053	4.21543e-05	0.000782435	protein.linear.MS1	MP_LFC	1	-2
592	P0A9P0	S209-S-1-240min-S209-S-2-240min	-2.42124	1.20424e-07	0.000132066	protein.linear.MS1	MP_LFC	1	-2
593	P0A9P4	S209-S-1-240min-S209-S-2-240min	-2.19945	0.000841412	0.00575526	protein.linear.MS1	MP_LFC	1	-2
594	P0A9P6	S209-S-1-240min-S209-S-2-240min	-2.61839	0.000494726	0.00387536	protein.linear.MS1	MP_LFC	1	-2
595	P0A9Q1	S209-S-1-240min-S209-S-2-240min	-2.16619	1.51268e-06	0.000259382	protein.linear.MS1	MP_LFC	1	-2
596	P0A9Q5	S209-S-1-240min-S209-S-2-240min	-1.96349	3.43397e-05	0.000703188	protein.linear.MS1	MP_LFC	1	-2
597	P0A9Q7	S209-S-1-240min-S209-S-2-240min	-2.31139	1.59295e-05	0.000464574	protein.linear.MS1	MP_LFC	1	-2
598	P0A9Q9	S209-S-1-240min-S209-S-2-240min	-1.90248	0.00470522	0.0236497	protein.linear.MS1	MP_LFC	1	-2
599	P0A9R7	S209-S-1-240min-S209-S-2-240min	-1.8098	0.000767524	0.00535468	protein.linear.MS1	MP_LFC	1	-2
600	P0A9S3	S209-S-1-240min-S209-S-2-240min	-2.34247	1.14828e-06	0.000236633	protein.linear.MS1	MP_LFC	1	-2
601	P0A9W3	S209-S-1-240min-S209-S-2-240min	-2.37552	0.000926811	0.00623185	protein.linear.MS1	MP_LFC	1	-2
602	P0A9X4	S209-S-1-240min-S209-S-2-240min	-2.26372	0.000155936	0.00173341	protein.linear.MS1	MP_LFC	1	-2
603	P0A9X9	S209-S-1-240min-S209-S-2-240min	-2.39759	2.15295e-05	0.000545844	protein.linear.MS1	MP_LFC	1	-2
604	P0A9Y6	S209-S-1-240min-S209-S-2-240min	-2.26787	5.62306e-06	0.000360545	protein.linear.MS1	MP_LFC	1	-2
605	P0A9Z1	S209-S-1-240min-S209-S-2-240min	-2.10399	0.000158862	0.00173702	protein.linear.MS1	MP_LFC	1	-2
606	P0AA04	S209-S-1-240min-S209-S-2-240min	-1.93266	4.39919e-05	0.000805383	protein.linear.MS1	MP_LFC	1	-2
607	P0AA10	S209-S-1-240min-S209-S-2-240min	-2.25566	1.00968e-05	0.000389028	protein.linear.MS1	MP_LFC	1	-2
608	P0AA25	S209-S-1-240min-S209-S-2-240min	-2.33684	1.58528e-06	0.000259382	protein.linear.MS1	MP_LFC	1	-2
609	P0AAI5	S209-S-1-240min-S209-S-2-240min	-2.22386	2.27481e-05	0.000564279	protein.linear.MS1	MP_LFC	1	-2
610	P0AAX8	S209-S-1-240min-S209-S-2-240min	-3.34635	0.00477345	0.0239328	protein.linear.MS1	MP_LFC	1	-2
611	P0AB52	S209-S-1-240min-S209-S-2-240min	-2.81849	0.000568566	0.00426663	protein.linear.MS1	MP_LFC	1	-2
612	P0AB71	S209-S-1-240min-S209-S-2-240min	-2.33125	1.69205e-06	0.000259382	protein.linear.MS1	MP_LFC	1	-2
613	P0AB77	S209-S-1-240min-S209-S-2-240min	-2.20193	3.80011e-05	0.000738619	protein.linear.MS1	MP_LFC	1	-2
614	P0ABA4	S209-S-1-240min-S209-S-2-240min	-2.33504	2.01913e-06	0.000259382	protein.linear.MS1	MP_LFC	1	-2
615	P0ABA6	S209-S-1-240min-S209-S-2-240min	-2.18019	2.92403e-06	0.000302924	protein.linear.MS1	MP_LFC	1	-2
616	P0ABB0	S209-S-1-240min-S209-S-2-240min	-2.31796	7.27463e-06	0.000368795	protein.linear.MS1	MP_LFC	1	-2
617	P0ABB4	S209-S-1-240min-S209-S-2-240min	-2.1188	2.18349e-05	0.000550367	protein.linear.MS1	MP_LFC	1	-2
618	P0ABC7	S209-S-1-240min-S209-S-2-240min	-2.48492	0.0181078	0.0744032	protein.linear.MS1	MP_LFC	1	-2
619	P0ABD3	S209-S-1-240min-S209-S-2-240min	-2.25979	1.02346e-05	0.000389028	protein.linear.MS1	MP_LFC	1	-2
620	P0ABD5	S209-S-1-240min-S209-S-2-240min	-2.2677	0.000330722	0.00291241	protein.linear.MS1	MP_LFC	1	-2
621	P0ABD8	S209-S-1-240min-S209-S-2-240min	-2.54261	1.29922e-05	0.000434688	protein.linear.MS1	MP_LFC	1	-2
622	P0ABH7	S209-S-1-240min-S209-S-2-240min	-2.22087	1.58798e-05	0.000464574	protein.linear.MS1	MP_LFC	1	-2
623	P0ABH9	S209-S-1-240min-S209-S-2-240min	-2.46427	0.00111175	0.00716529	protein.linear.MS1	MP_LFC	1	-2
624	P0ABK5	S209-S-1-240min-S209-S-2-240min	-2.22098	3.28024e-05	0.000689476	protein.linear.MS1	MP_LFC	1	-2
625	P0ABP8	S209-S-1-240min-S209-S-2-240min	-2.25278	8.19827e-05	0.00117241	protein.linear.MS1	MP_LFC	1	-2
626	P0ABS1	S209-S-1-240min-S209-S-2-240min	-2.20342	5.41165e-05	0.000903972	protein.linear.MS1	MP_LFC	1	-2
627	P0ABT2	S209-S-1-240min-S209-S-2-240min	-2.3822	1.60405e-05	0.000464574	protein.linear.MS1	MP_LFC	1	-2
628	P0ABU2	S209-S-1-240min-S209-S-2-240min	-2.50784	0.00207445	0.0119515	protein.linear.MS1	MP_LFC	1	-2
629	P0ABZ6	S209-S-1-240min-S209-S-2-240min	-2.33782	4.03921e-05	0.000769335	protein.linear.MS1	MP_LFC	1	-2
630	P0AC02	S209-S-1-240min-S209-S-2-240min	-2.74085	0.0104821	0.0471082	protein.linear.MS1	MP_LFC	1	-2
631	P0AC33	S209-S-1-240min-S209-S-2-240min	-1.29255	0.00878394	0.0405029	protein.linear.MS1	MP_LFC	1	-2
632	P0AC38	S209-S-1-240min-S209-S-2-240min	-2.39778	0.000283116	0.002576	protein.linear.MS1	MP_LFC	1	-2
633	P0AC41	S209-S-1-240min-S209-S-2-240min	-2.1978	1.91084e-06	0.000259382	protein.linear.MS1	MP_LFC	1	-2
634	P0AC53	S209-S-1-240min-S209-S-2-240min	-2.73619	4.81433e-06	0.000348584	protein.linear.MS1	MP_LFC	1	-2
635	P0AC59	S209-S-1-240min-S209-S-2-240min	-2.39034	4.06042e-05	0.000769335	protein.linear.MS1	MP_LFC	1	-2
636	P0AC69	S209-S-1-240min-S209-S-2-240min	-1.97381	1.1431e-05	0.000404717	protein.linear.MS1	MP_LFC	1	-2
637	P0ACA3	S209-S-1-240min-S209-S-2-240min	-2.40465	5.2015e-05	0.000887519	protein.linear.MS1	MP_LFC	1	-2
638	P0ACA7	S209-S-1-240min-S209-S-2-240min	-3.01801	0.000131398	0.00155072	protein.linear.MS1	MP_LFC	1	-2
639	P0ACB2	S209-S-1-240min-S209-S-2-240min	-2.30185	0.000630685	0.00461641	protein.linear.MS1	MP_LFC	1	-2
640	P0ACC3	S209-S-1-240min-S209-S-2-240min	-2.2019	0.000211591	0.00210465	protein.linear.MS1	MP_LFC	1	-2
641	P0ACC7	S209-S-1-240min-S209-S-2-240min	-2.82995	0.000182963	0.00189983	protein.linear.MS1	MP_LFC	1	-2
642	P0ACD4	S209-S-1-240min-S209-S-2-240min	-2.50427	1.31429e-05	0.000434688	protein.linear.MS1	MP_LFC	1	-2
643	P0ACF0	S209-S-1-240min-S209-S-2-240min	-2.28903	2.79799e-05	0.00063345	protein.linear.MS1	MP_LFC	1	-2
644	P0ACF4	S209-S-1-240min-S209-S-2-240min	-2.45833	0.00196705	0.0114394	protein.linear.MS1	MP_LFC	1	-2
645	P0ACF8	S209-S-1-240min-S209-S-2-240min	-2.15834	0.0002327	0.00224515	protein.linear.MS1	MP_LFC	1	-2
646	P0ACJ0	S209-S-1-240min-S209-S-2-240min	-0.0504427	0.828614	0.904096	protein.linear.MS1	MP_LFC	1	-2
647	P0ACJ8	S209-S-1-240min-S209-S-2-240min	-2.11497	4.436e-05	0.000808438	protein.linear.MS1	MP_LFC	1	-2
648	P0ACX3	S209-S-1-240min-S209-S-2-240min	-2.54987	0.000354488	0.00303733	protein.linear.MS1	MP_LFC	1	-2
649	P0AD49	S209-S-1-240min-S209-S-2-240min	-2.46165	0.00080069	0.00554276	protein.linear.MS1	MP_LFC	1	-2
650	P0AD61	S209-S-1-240min-S209-S-2-240min	-2.25671	3.45115e-05	0.000703188	protein.linear.MS1	MP_LFC	1	-2
651	P0ADE8	S209-S-1-240min-S209-S-2-240min	-1.73375	9.52935e-06	0.000381032	protein.linear.MS1	MP_LFC	1	-2
652	P0ADG7	S209-S-1-240min-S209-S-2-240min	-2.32253	1.12594e-05	0.000402185	protein.linear.MS1	MP_LFC	1	-2
653	P0ADN2	S209-S-1-240min-S209-S-2-240min	-1.95494	0.168665	0.358045	protein.linear.MS1	MP_LFC	1	-2
654	P0ADU5	S209-S-1-240min-S209-S-2-240min	-2.86295	0.000245298	0.00232483	protein.linear.MS1	MP_LFC	1	-2
655	P0ADV5	S209-S-1-240min-S209-S-2-240min	-2.46327	7.37496e-05	0.00110997	protein.linear.MS1	MP_LFC	1	-2
656	P0ADY3	S209-S-1-240min-S209-S-2-240min	-2.20461	2.99778e-05	0.000652931	protein.linear.MS1	MP_LFC	1	-2
657	P0ADY7	S209-S-1-240min-S209-S-2-240min	-2.23476	4.99728e-06	0.000349372	protein.linear.MS1	MP_LFC	1	-2
658	P0ADZ0	S209-S-1-240min-S209-S-2-240min	-2.17041	1.46258e-05	0.000448116	protein.linear.MS1	MP_LFC	1	-2
659	P0ADZ4	S209-S-1-240min-S209-S-2-240min	-2.28931	4.08654e-05	0.000769335	protein.linear.MS1	MP_LFC	1	-2
660	P0AE08	S209-S-1-240min-S209-S-2-240min	-2.25264	3.88078e-05	0.000746168	protein.linear.MS1	MP_LFC	1	-2
661	P0AE18	S209-S-1-240min-S209-S-2-240min	-2.25868	0.000252274	0.00236856	protein.linear.MS1	MP_LFC	1	-2
662	P0AE52	S209-S-1-240min-S209-S-2-240min	-1.56973	2.60196e-05	0.000606144	protein.linear.MS1	MP_LFC	1	-2
663	P0AE88	S209-S-1-240min-S209-S-2-240min	-2.78403	0.00106437	0.00691538	protein.linear.MS1	MP_LFC	1	-2
664	P0AEB2	S209-S-1-240min-S209-S-2-240min	-2.24719	3.4078e-05	0.0007021	protein.linear.MS1	MP_LFC	1	-2
665	P0AEG4	S209-S-1-240min-S209-S-2-240min	-2.37946	9.60519e-05	0.00128661	protein.linear.MS1	MP_LFC	1	-2
666	P0AEK2	S209-S-1-240min-S209-S-2-240min	-1.93686	0.000111851	0.00139588	protein.linear.MS1	MP_LFC	1	-2
667	P0AEK4	S209-S-1-240min-S209-S-2-240min	-2.11245	8.15215e-06	0.000373504	protein.linear.MS1	MP_LFC	1	-2
668	P0AEQ3	S209-S-1-240min-S209-S-2-240min	-1.93264	5.00993e-05	0.000870632	protein.linear.MS1	MP_LFC	1	-2
669	P0AES4	S209-S-1-240min-S209-S-2-240min	-2.80461	0.003042	0.0163754	protein.linear.MS1	MP_LFC	1	-2
670	P0AEU0	S209-S-1-240min-S209-S-2-240min	-2.55695	7.70377e-05	0.00113224	protein.linear.MS1	MP_LFC	1	-2
671	P0AEU7	S209-S-1-240min-S209-S-2-240min	-2.22852	9.03229e-06	0.000376127	protein.linear.MS1	MP_LFC	1	-2
672	P0AEX9	S209-S-1-240min-S209-S-2-240min	-2.13511	2.46483e-07	0.000132066	protein.linear.MS1	MP_LFC	1	-2
673	P0AF12	S209-S-1-240min-S209-S-2-240min	-2.14645	0.00114108	0.00730166	protein.linear.MS1	MP_LFC	1	-2
674	P0AF36	S209-S-1-240min-S209-S-2-240min	-2.42157	0.00053624	0.00408121	protein.linear.MS1	MP_LFC	1	-2
675	P0AF90	S209-S-1-240min-S209-S-2-240min	-1.80512	0.000132821	0.00156293	protein.linear.MS1	MP_LFC	1	-2
676	P0AF93	S209-S-1-240min-S209-S-2-240min	-2.15204	3.11227e-05	0.000668806	protein.linear.MS1	MP_LFC	1	-2
677	P0AFC7	S209-S-1-240min-S209-S-2-240min	-2.30263	7.53431e-06	0.000368795	protein.linear.MS1	MP_LFC	1	-2
678	P0AFD1	S209-S-1-240min-S209-S-2-240min	-0.262789	0.761496	0.859812	protein.linear.MS1	MP_LFC	1	-2
679	P0AFD6	S209-S-1-240min-S209-S-2-240min	-3.38402	0.000146189	0.0016552	protein.linear.MS1	MP_LFC	1	-2
680	P0AFF6	S209-S-1-240min-S209-S-2-240min	-2.48049	1.90371e-06	0.000259382	protein.linear.MS1	MP_LFC	1	-2
681	P0AFG0	S209-S-1-240min-S209-S-2-240min	-2.18799	0.000162613	0.00175662	protein.linear.MS1	MP_LFC	1	-2
682	P0AFG3	S209-S-1-240min-S209-S-2-240min	-2.41141	4.67216e-06	0.000348584	protein.linear.MS1	MP_LFC	1	-2
683	P0AFG6	S209-S-1-240min-S209-S-2-240min	-1.98585	4.58916e-05	0.000828833	protein.linear.MS1	MP_LFC	1	-2
684	P0AFG8	S209-S-1-240min-S209-S-2-240min	-2.22282	1.69803e-06	0.000259382	protein.linear.MS1	MP_LFC	1	-2
685	P0AFH8	S209-S-1-240min-S209-S-2-240min	-2.2984	3.24793e-05	0.000688749	protein.linear.MS1	MP_LFC	1	-2
686	P0AFK9	S209-S-1-240min-S209-S-2-240min	-2.63258	0.000365649	0.00309992	protein.linear.MS1	MP_LFC	1	-2
687	P0AFL3	S209-S-1-240min-S209-S-2-240min	-0.27861	0.0264084	0.100163	protein.linear.MS1	MP_LFC	1	-2
688	P0AFX0	S209-S-1-240min-S209-S-2-240min	-2.23765	2.44074e-05	0.000582085	protein.linear.MS1	MP_LFC	1	-2
689	P0AFY8	S209-S-1-240min-S209-S-2-240min	-0.854704	0.0398257	0.137491	protein.linear.MS1	MP_LFC	1	-2
690	P0AFZ3	S209-S-1-240min-S209-S-2-240min	-2.55108	0.000740605	0.00522585	protein.linear.MS1	MP_LFC	1	-2
691	P0AG30	S209-S-1-240min-S209-S-2-240min	-2.28382	3.5531e-05	0.000717425	protein.linear.MS1	MP_LFC	1	-2
692	P0AG44	S209-S-1-240min-S209-S-2-240min	-2.39773	1.89711e-06	0.000259382	protein.linear.MS1	MP_LFC	1	-2
693	P0AG48	S209-S-1-240min-S209-S-2-240min	-2.2295	5.18009e-06	0.000352322	protein.linear.MS1	MP_LFC	1	-2
694	P0AG51	S209-S-1-240min-S209-S-2-240min	-2.14476	0.000178237	0.0018628	protein.linear.MS1	MP_LFC	1	-2
695	P0AG55	S209-S-1-240min-S209-S-2-240min	-1.95734	1.80461e-05	0.000491649	protein.linear.MS1	MP_LFC	1	-2
696	P0AG59	S209-S-1-240min-S209-S-2-240min	-2.56196	7.7262e-05	0.00113224	protein.linear.MS1	MP_LFC	1	-2
697	P0AG63	S209-S-1-240min-S209-S-2-240min	-2.4349	0.000111456	0.00139588	protein.linear.MS1	MP_LFC	1	-2
698	P0AG67	S209-S-1-240min-S209-S-2-240min	-2.22163	3.72022e-05	0.000734629	protein.linear.MS1	MP_LFC	1	-2
699	P0AG86	S209-S-1-240min-S209-S-2-240min	-2.15988	8.01617e-06	0.000373504	protein.linear.MS1	MP_LFC	1	-2
700	P0AGD3	S209-S-1-240min-S209-S-2-240min	-2.41189	4.28222e-06	0.000344162	protein.linear.MS1	MP_LFC	1	-2
701	P0AGD7	S209-S-1-240min-S209-S-2-240min	-2.41202	0.000312665	0.002789	protein.linear.MS1	MP_LFC	1	-2
702	P0AGE0	S209-S-1-240min-S209-S-2-240min	-2.15416	1.95183e-05	0.000511881	protein.linear.MS1	MP_LFC	1	-2
703	P0AGE9	S209-S-1-240min-S209-S-2-240min	-2.18081	1.22938e-06	0.000246299	protein.linear.MS1	MP_LFC	1	-2
704	P0AGF2	S209-S-1-240min-S209-S-2-240min	-2.44044	0.00095292	0.00634517	protein.linear.MS1	MP_LFC	1	-2
705	P0AGG8	S209-S-1-240min-S209-S-2-240min	-3.2259	0.000195005	0.00198387	protein.linear.MS1	MP_LFC	1	-2
706	P0AGK4	S209-S-1-240min-S209-S-2-240min	-3.71506	0.00562375	0.0273762	protein.linear.MS1	MP_LFC	1	-2
707	P0AGK8	S209-S-1-240min-S209-S-2-240min	-1.70274	0.00100677	0.00662302	protein.linear.MS1	MP_LFC	1	-2
708	P0AGL2	S209-S-1-240min-S209-S-2-240min	-2.4157	3.69335e-05	0.000733521	protein.linear.MS1	MP_LFC	1	-2
709	P0C018	S209-S-1-240min-S209-S-2-240min	-1.86748	0.000105163	0.00134399	protein.linear.MS1	MP_LFC	1	-2
710	P0C0L2	S209-S-1-240min-S209-S-2-240min	-2.23096	5.44446e-06	0.000358665	protein.linear.MS1	MP_LFC	1	-2
711	P0C0T4;Q3E792	S209-S-1-240min-S209-S-2-240min	1.9096	0.000453448	0.00365167	protein.linear.MS1	MP_LFC	1	0.584963
712	P0C0V0	S209-S-1-240min-S209-S-2-240min	-2.59687	0.000420893	0.0034238	protein.linear.MS1	MP_LFC	1	-2
713	P0C0V8	S209-S-1-240min-S209-S-2-240min	2.1332	7.02287e-05	0.00107102	protein.linear.MS1	MP_LFC	1	0.584963
714	P0C0W1;Q3E7Y3	S209-S-1-240min-S209-S-2-240min	2.48674	6.42764e-07	0.000183649	protein.linear.MS1	MP_LFC	1	0.584963
715	P0C0W9;Q3E757	S209-S-1-240min-S209-S-2-240min	2.25748	1.33159e-05	0.000435041	protein.linear.MS1	MP_LFC	1	0.584963
716	P0C0X0;Q3E7X9	S209-S-1-240min-S209-S-2-240min	2.06284	0.000526347	0.00402498	protein.linear.MS1	MP_LFC	1	0.584963
717	P0C2H6;P0C2H7	S209-S-1-240min-S209-S-2-240min	2.18065	1.30925e-05	0.000434688	protein.linear.MS1	MP_LFC	1	0.584963
718	P0C2H8	S209-S-1-240min-S209-S-2-240min	1.28263	0.00120402	0.0076375	protein.linear.MS1	MP_LFC	1	0.584963
719	P0C8J8	S209-S-1-240min-S209-S-2-240min	-2.30132	4.23067e-06	0.000344162	protein.linear.MS1	MP_LFC	1	-2
720	P0CE47;P0CE48	S209-S-1-240min-S209-S-2-240min	-2.14542	2.11845e-05	0.000545704	protein.linear.MS1	MP_LFC	1	-2
721	P0CS90	S209-S-1-240min-S209-S-2-240min	2.43536	4.37365e-07	0.000183649	protein.linear.MS1	MP_LFC	1	0.584963
722	P0CT04	S209-S-1-240min-S209-S-2-240min	2.44411	0.000187217	0.00192659	protein.linear.MS1	MP_LFC	1	0.584963
723	P0CX10;P0CX11	S209-S-1-240min-S209-S-2-240min	2.76967	0.00100887	0.00662566	protein.linear.MS1	MP_LFC	1	0.584963
724	P0CX23;P0CX24	S209-S-1-240min-S209-S-2-240min	2.16269	7.45304e-06	0.000368795	protein.linear.MS1	MP_LFC	1	0.584963
725	P0CX25;P0CX26	S209-S-1-240min-S209-S-2-240min	2.73406	1.38344e-05	0.000442323	protein.linear.MS1	MP_LFC	1	0.584963
726	P0CX27;P0CX28	S209-S-1-240min-S209-S-2-240min	-0.196143	0.0884633	0.240034	protein.linear.MS1	MP_LFC	1	0.584963
727	P0CX29;P0CX30	S209-S-1-240min-S209-S-2-240min	2.20548	1.12289e-05	0.000402185	protein.linear.MS1	MP_LFC	1	0.584963
728	P0CX31;P0CX32	S209-S-1-240min-S209-S-2-240min	2.22708	1.17419e-05	0.000410304	protein.linear.MS1	MP_LFC	1	0.584963
729	P0CX35;P0CX36	S209-S-1-240min-S209-S-2-240min	2.1478	9.35918e-05	0.00125996	protein.linear.MS1	MP_LFC	1	0.584963
730	P0CX37;P0CX38	S209-S-1-240min-S209-S-2-240min	2.22458	0.000209206	0.00208838	protein.linear.MS1	MP_LFC	1	0.584963
731	P0CX39;P0CX40	S209-S-1-240min-S209-S-2-240min	2.40623	2.76053e-06	0.000302924	protein.linear.MS1	MP_LFC	1	0.584963
732	P0CX41;P0CX42	S209-S-1-240min-S209-S-2-240min	2.28765	4.67144e-08	7.50887e-05	protein.linear.MS1	MP_LFC	1	0.584963
733	P0CX43;P0CX44	S209-S-1-240min-S209-S-2-240min	2.16973	1.19727e-05	0.000416036	protein.linear.MS1	MP_LFC	1	0.584963
734	P0CX45;P0CX46	S209-S-1-240min-S209-S-2-240min	2.2925	8.62013e-05	0.00120069	protein.linear.MS1	MP_LFC	1	0.584963
735	P0CX47;P0CX48	S209-S-1-240min-S209-S-2-240min	2.44296	4.2527e-05	0.000787533	protein.linear.MS1	MP_LFC	1	0.584963
736	P0CX49;P0CX50	S209-S-1-240min-S209-S-2-240min	2.47072	4.3701e-05	0.000803719	protein.linear.MS1	MP_LFC	1	0.584963
737	P0CX51;P0CX52	S209-S-1-240min-S209-S-2-240min	2.25876	5.51265e-05	0.000909724	protein.linear.MS1	MP_LFC	1	0.584963
738	P0CX53;P0CX54	S209-S-1-240min-S209-S-2-240min	2.47711	9.09509e-05	0.00123684	protein.linear.MS1	MP_LFC	1	0.584963
739	P0CX55;P0CX56	S209-S-1-240min-S209-S-2-240min	1.92913	3.40155e-06	0.000314791	protein.linear.MS1	MP_LFC	1	0.584963
740	P0CX82;P0CX83	S209-S-1-240min-S209-S-2-240min	2.35828	6.67673e-06	0.000368795	protein.linear.MS1	MP_LFC	1	0.584963
741	P0CX84;P0CX85	S209-S-1-240min-S209-S-2-240min	0.738936	0.0491684	0.159922	protein.linear.MS1	MP_LFC	1	0.584963
742	P0DM41;P0DM42;P10986;Q6A8K1	S209-S-1-240min-S209-S-2-240min	-1.47911	0.108476	0.275282	protein.linear.MS1	MP_LFC	1	-1
743	P10080	S209-S-1-240min-S209-S-2-240min	2.22495	0.000372735	0.00314515	protein.linear.MS1	MP_LFC	1	0.584963
744	P10081	S209-S-1-240min-S209-S-2-240min	2.42934	0.00011822	0.00144837	protein.linear.MS1	MP_LFC	1	0.584963
745	P10121	S209-S-1-240min-S209-S-2-240min	-1.78682	0.00130498	0.00819307	protein.linear.MS1	MP_LFC	1	-2
746	P10299	S209-S-1-240min-S209-S-2-240min	-1.20852	3.67364e-05	0.000732631	protein.linear.MS1	MP_LFC	1	-1
747	P10507	S209-S-1-240min-S209-S-2-240min	0.225396	0.25292	0.455358	protein.linear.MS1	MP_LFC	1	0.584963
748	P10567	S209-S-1-240min-S209-S-2-240min	-1.43408	0.000418819	0.00341731	protein.linear.MS1	MP_LFC	1	-1
749	P10591	S209-S-1-240min-S209-S-2-240min	2.44442	4.43757e-06	0.000348584	protein.linear.MS1	MP_LFC	1	0.584963
750	P10592	S209-S-1-240min-S209-S-2-240min	2.41299	2.41831e-07	0.000132066	protein.linear.MS1	MP_LFC	1	0.584963
751	P10622	S209-S-1-240min-S209-S-2-240min	2.34913	2.22304e-05	0.000553144	protein.linear.MS1	MP_LFC	1	0.584963
752	P10659	S209-S-1-240min-S209-S-2-240min	2.24719	1.00751e-05	0.000389028	protein.linear.MS1	MP_LFC	1	0.584963
753	P10664	S209-S-1-240min-S209-S-2-240min	1.9595	4.8788e-05	0.000865584	protein.linear.MS1	MP_LFC	1	0.584963
754	P11141	S209-S-1-240min-S209-S-2-240min	-1.14154	9.09484e-05	0.00123684	protein.linear.MS1	MP_LFC	1	-1
755	P11412	S209-S-1-240min-S209-S-2-240min	2.35055	1.49142e-05	0.000450622	protein.linear.MS1	MP_LFC	1	0.584963
756	P11484	S209-S-1-240min-S209-S-2-240min	2.02077	7.6751e-06	0.000368795	protein.linear.MS1	MP_LFC	1	0.584963
757	P11986	S209-S-1-240min-S209-S-2-240min	2.28138	1.95292e-06	0.000259382	protein.linear.MS1	MP_LFC	1	0.584963
758	P12695	S209-S-1-240min-S209-S-2-240min	2.2633	6.35232e-05	0.00099714	protein.linear.MS1	MP_LFC	1	0.584963
759	P12709	S209-S-1-240min-S209-S-2-240min	2.19854	7.16397e-05	0.00108814	protein.linear.MS1	MP_LFC	1	0.584963
760	P12758	S209-S-1-240min-S209-S-2-240min	-2.24586	3.2055e-05	0.00068155	protein.linear.MS1	MP_LFC	1	-2
761	P12844	S209-S-1-240min-S209-S-2-240min	-1.25489	0.000512271	0.00397022	protein.linear.MS1	MP_LFC	1	-1
762	P12845	S209-S-1-240min-S209-S-2-240min	-1.04794	0.00021983	0.00216252	protein.linear.MS1	MP_LFC	1	-1
763	P13029	S209-S-1-240min-S209-S-2-240min	-2.39981	1.29629e-05	0.000434688	protein.linear.MS1	MP_LFC	1	-2
764	P13035	S209-S-1-240min-S209-S-2-240min	-2.41576	9.29662e-06	0.000381032	protein.linear.MS1	MP_LFC	1	-2
765	P13298	S209-S-1-240min-S209-S-2-240min	3.48669	0.00192073	0.0112105	protein.linear.MS1	MP_LFC	1	0.584963
766	P13663	S209-S-1-240min-S209-S-2-240min	2.41431	4.94277e-07	0.000183649	protein.linear.MS1	MP_LFC	1	0.584963
767	P14020	S209-S-1-240min-S209-S-2-240min	-5.19626	0.000323914	0.00286391	protein.linear.MS1	MP_LFC	1	0.584963
768	P14065	S209-S-1-240min-S209-S-2-240min	1.63635	0.00022275	0.00217263	protein.linear.MS1	MP_LFC	1	0.584963
769	P14120	S209-S-1-240min-S209-S-2-240min	2.21117	4.71994e-05	0.000846744	protein.linear.MS1	MP_LFC	1	0.584963
770	P14126	S209-S-1-240min-S209-S-2-240min	2.2994	6.7203e-06	0.000368795	protein.linear.MS1	MP_LFC	1	0.584963
771	P14306	S209-S-1-240min-S209-S-2-240min	2.26244	1.60696e-05	0.000464574	protein.linear.MS1	MP_LFC	1	0.584963
772	P14540	S209-S-1-240min-S209-S-2-240min	1.82993	4.78365e-05	0.000852466	protein.linear.MS1	MP_LFC	1	0.584963
773	P14832	S209-S-1-240min-S209-S-2-240min	2.13282	2.74644e-05	0.000627079	protein.linear.MS1	MP_LFC	1	0.584963
774	P15019	S209-S-1-240min-S209-S-2-240min	2.29368	1.92243e-06	0.000259382	protein.linear.MS1	MP_LFC	1	0.584963
775	P15042	S209-S-1-240min-S209-S-2-240min	0.581084	0.0167185	0.0696921	protein.linear.MS1	MP_LFC	1	-2
776	P15108	S209-S-1-240min-S209-S-2-240min	1.73431	0.000170804	0.00181102	protein.linear.MS1	MP_LFC	1	0.584963
777	P15180	S209-S-1-240min-S209-S-2-240min	2.31814	1.96264e-05	0.000512135	protein.linear.MS1	MP_LFC	1	0.584963
778	P15288	S209-S-1-240min-S209-S-2-240min	-2.52161	2.37473e-05	0.000581881	protein.linear.MS1	MP_LFC	1	-2
779	P15424	S209-S-1-240min-S209-S-2-240min	0.127803	0.150609	0.334075	protein.linear.MS1	MP_LFC	1	0.584963
780	P15454	S209-S-1-240min-S209-S-2-240min	2.44781	0.000354433	0.00303733	protein.linear.MS1	MP_LFC	1	0.584963
781	P15624	S209-S-1-240min-S209-S-2-240min	0.695372	0.0867973	0.23768	protein.linear.MS1	MP_LFC	1	0.584963
782	P15703	S209-S-1-240min-S209-S-2-240min	2.34706	4.7621e-06	0.000348584	protein.linear.MS1	MP_LFC	1	0.584963
783	P15705	S209-S-1-240min-S209-S-2-240min	2.89387	1.32007e-05	0.00043473	protein.linear.MS1	MP_LFC	1	0.584963
784	P15891	S209-S-1-240min-S209-S-2-240min	2.65959	0.00586434	0.0283414	protein.linear.MS1	MP_LFC	1	0.584963
785	P15992	S209-S-1-240min-S209-S-2-240min	2.30566	0.000174346	0.00183166	protein.linear.MS1	MP_LFC	1	0.584963
786	P16120	S209-S-1-240min-S209-S-2-240min	2.7532	0.00190307	0.0111317	protein.linear.MS1	MP_LFC	1	0.584963
787	P16140	S209-S-1-240min-S209-S-2-240min	2.3862	8.44141e-06	0.000373504	protein.linear.MS1	MP_LFC	1	0.584963
788	P16467	S209-S-1-240min-S209-S-2-240min	2.57842	0.000902663	0.00609639	protein.linear.MS1	MP_LFC	1	0.584963
789	P16474	S209-S-1-240min-S209-S-2-240min	2.15389	9.4845e-06	0.000381032	protein.linear.MS1	MP_LFC	1	0.584963
790	P16521	S209-S-1-240min-S209-S-2-240min	1.92426	2.87559e-05	0.000636669	protein.linear.MS1	MP_LFC	1	0.584963
791	P16547	S209-S-1-240min-S209-S-2-240min	-0.843327	0.0222756	0.0877592	protein.linear.MS1	MP_LFC	1	0.584963
792	P16659	S209-S-1-240min-S209-S-2-240min	-2.35707	8.8118e-05	0.00121894	protein.linear.MS1	MP_LFC	1	-2
793	P16861	S209-S-1-240min-S209-S-2-240min	2.17124	3.78525e-05	0.000738619	protein.linear.MS1	MP_LFC	1	0.584963
794	P17076	S209-S-1-240min-S209-S-2-240min	2.20375	6.95464e-06	0.000368795	protein.linear.MS1	MP_LFC	1	0.584963
795	P17117	S209-S-1-240min-S209-S-2-240min	-3.47921	5.21225e-05	0.000887519	protein.linear.MS1	MP_LFC	1	-2
796	P17140	S209-S-1-240min-S209-S-2-240min	0.163467	0.560918	0.720143	protein.linear.MS1	MP_LFC	1	-1
797	P17169	S209-S-1-240min-S209-S-2-240min	-2.11117	4.80562e-05	0.000854486	protein.linear.MS1	MP_LFC	1	-2
798	P17255	S209-S-1-240min-S209-S-2-240min	2.19861	0.000246857	0.0023294	protein.linear.MS1	MP_LFC	1	0.584963
799	P17329;P17330	S209-S-1-240min-S209-S-2-240min	-1.39616	7.5438e-06	0.000368795	protein.linear.MS1	MP_LFC	1	-1
800	P17343	S209-S-1-240min-S209-S-2-240min	0.158338	0.342824	0.542335	protein.linear.MS1	MP_LFC	1	-1
801	P17505	S209-S-1-240min-S209-S-2-240min	1.96642	0.000117335	0.00143973	protein.linear.MS1	MP_LFC	1	0.584963
802	P17536	S209-S-1-240min-S209-S-2-240min	2.41116	0.000107679	0.00136286	protein.linear.MS1	MP_LFC	1	0.584963
803	P17555	S209-S-1-240min-S209-S-2-240min	2.46303	0.000174918	0.00183527	protein.linear.MS1	MP_LFC	1	0.584963
804	P17649	S209-S-1-240min-S209-S-2-240min	3.21327	0.000167118	0.0017837	protein.linear.MS1	MP_LFC	1	0.584963
805	P17695	S209-S-1-240min-S209-S-2-240min	2.3181	3.33179e-06	0.000314791	protein.linear.MS1	MP_LFC	1	0.584963
806	P17709	S209-S-1-240min-S209-S-2-240min	2.06697	8.82348e-06	0.000374051	protein.linear.MS1	MP_LFC	1	0.584963
807	P17967	S209-S-1-240min-S209-S-2-240min	2.45359	1.40499e-05	0.000444781	protein.linear.MS1	MP_LFC	1	0.584963
808	P18239	S209-S-1-240min-S209-S-2-240min	2.33777	2.69483e-05	0.00061881	protein.linear.MS1	MP_LFC	1	0.584963
809	P18334	S209-S-1-240min-S209-S-2-240min	-1.7288	0.000158565	0.00173702	protein.linear.MS1	MP_LFC	1	-1
810	P18562	S209-S-1-240min-S209-S-2-240min	2.7933	0.000216577	0.00213574	protein.linear.MS1	MP_LFC	1	0.584963
811	P18833	S209-S-1-240min-S209-S-2-240min	-1.13955	0.000518293	0.00398966	protein.linear.MS1	MP_LFC	1	-1
812	P18843	S209-S-1-240min-S209-S-2-240min	-2.18109	8.30778e-05	0.00117346	protein.linear.MS1	MP_LFC	1	-2
813	P18948	S209-S-1-240min-S209-S-2-240min	-1.18675	0.000115268	0.00142088	protein.linear.MS1	MP_LFC	1	-1
814	P19097	S209-S-1-240min-S209-S-2-240min	2.49251	3.32564e-05	0.000694238	protein.linear.MS1	MP_LFC	1	0.584963
815	P19146	S209-S-1-240min-S209-S-2-240min	1.97421	0.000492424	0.00386108	protein.linear.MS1	MP_LFC	1	0.584963
816	P19358	S209-S-1-240min-S209-S-2-240min	2.34055	1.09791e-05	0.000396113	protein.linear.MS1	MP_LFC	1	0.584963
817	P19414	S209-S-1-240min-S209-S-2-240min	0.999288	0.032092	0.117238	protein.linear.MS1	MP_LFC	1	0.584963
818	P19625	S209-S-1-240min-S209-S-2-240min	-1.27633	7.12301e-06	0.000368795	protein.linear.MS1	MP_LFC	1	-1
819	P19626	S209-S-1-240min-S209-S-2-240min	-1.13675	0.0030349	0.0163482	protein.linear.MS1	MP_LFC	1	-1
820	P19826;Q8MPS2	S209-S-1-240min-S209-S-2-240min	-1.47639	0.000308255	0.00276501	protein.linear.MS1	MP_LFC	1	-1
821	P19882	S209-S-1-240min-S209-S-2-240min	2.51988	6.75605e-07	0.000183649	protein.linear.MS1	MP_LFC	1	0.584963
822	P19974	S209-S-1-240min-S209-S-2-240min	-1.35987	7.75706e-05	0.00113231	protein.linear.MS1	MP_LFC	1	-1
823	P20081	S209-S-1-240min-S209-S-2-240min	2.34719	2.35947e-05	0.00057991	protein.linear.MS1	MP_LFC	1	0.584963
824	P20163	S209-S-1-240min-S209-S-2-240min	-1.17795	4.76228e-05	0.000850543	protein.linear.MS1	MP_LFC	1	-1
825	P20435	S209-S-1-240min-S209-S-2-240min	3.37626	3.01227e-05	0.000654314	protein.linear.MS1	MP_LFC	1	0.584963
826	P20485	S209-S-1-240min-S209-S-2-240min	-1.07444	0.331286	0.532296	protein.linear.MS1	MP_LFC	1	0.584963
827	P20606	S209-S-1-240min-S209-S-2-240min	2.00626	0.000499015	0.00389771	protein.linear.MS1	MP_LFC	1	0.584963
828	P21165	S209-S-1-240min-S209-S-2-240min	-2.97935	0.00256076	0.0142724	protein.linear.MS1	MP_LFC	1	-2
829	P21170	S209-S-1-240min-S209-S-2-240min	-2.04122	0.00145308	0.00895586	protein.linear.MS1	MP_LFC	1	-2
830	P21179	S209-S-1-240min-S209-S-2-240min	-3.17625	2.94714e-05	0.000646293	protein.linear.MS1	MP_LFC	1	-2
831	P21375	S209-S-1-240min-S209-S-2-240min	-1.59539	0.000403435	0.00332896	protein.linear.MS1	MP_LFC	1	0.584963
832	P21599	S209-S-1-240min-S209-S-2-240min	-1.82605	2.76619e-05	0.000628019	protein.linear.MS1	MP_LFC	1	-2
833	P21889	S209-S-1-240min-S209-S-2-240min	-2.56602	0.00146439	0.00901061	protein.linear.MS1	MP_LFC	1	-2
834	P21954	S209-S-1-240min-S209-S-2-240min	2.43949	0.0020563	0.0118555	protein.linear.MS1	MP_LFC	1	0.584963
835	P22137	S209-S-1-240min-S209-S-2-240min	2.75428	1.44196e-05	0.000445733	protein.linear.MS1	MP_LFC	1	0.584963
836	P22188	S209-S-1-240min-S209-S-2-240min	-2.27578	0.00223717	0.0127759	protein.linear.MS1	MP_LFC	1	-2
837	P22202	S209-S-1-240min-S209-S-2-240min	2.52228	4.52865e-05	0.000821598	protein.linear.MS1	MP_LFC	1	0.584963
838	P22203	S209-S-1-240min-S209-S-2-240min	1.96364	0.000207749	0.0020819	protein.linear.MS1	MP_LFC	1	0.584963
839	P22217	S209-S-1-240min-S209-S-2-240min	2.01867	8.6833e-06	0.000374051	protein.linear.MS1	MP_LFC	1	0.584963
840	P22768	S209-S-1-240min-S209-S-2-240min	2.3518	3.90801e-06	0.000330867	protein.linear.MS1	MP_LFC	1	0.584963
841	P22803	S209-S-1-240min-S209-S-2-240min	2.2503	2.40286e-05	0.000582085	protein.linear.MS1	MP_LFC	1	0.584963
842	P22943	S209-S-1-240min-S209-S-2-240min	2.42707	4.9835e-05	0.000870632	protein.linear.MS1	MP_LFC	1	0.584963
843	P23254	S209-S-1-240min-S209-S-2-240min	2.30774	0.000234398	0.00225673	protein.linear.MS1	MP_LFC	1	0.584963
844	P23301	S209-S-1-240min-S209-S-2-240min	1.11479	0.000408245	0.0033583	protein.linear.MS1	MP_LFC	1	0.584963
845	P23542	S209-S-1-240min-S209-S-2-240min	2.32474	0.00844522	0.0391658	protein.linear.MS1	MP_LFC	1	0.584963
846	P23638	S209-S-1-240min-S209-S-2-240min	1.78075	0.000579124	0.00432969	protein.linear.MS1	MP_LFC	1	0.584963
847	P23641	S209-S-1-240min-S209-S-2-240min	2.25898	0.00174622	0.0103635	protein.linear.MS1	MP_LFC	1	0.584963
848	P23721	S209-S-1-240min-S209-S-2-240min	-2.26465	6.06717e-05	0.000961773	protein.linear.MS1	MP_LFC	1	-2
849	P23869	S209-S-1-240min-S209-S-2-240min	-2.40271	0.000116229	0.00142834	protein.linear.MS1	MP_LFC	1	-2
850	P23893	S209-S-1-240min-S209-S-2-240min	-2.32262	0.000341699	0.0029625	protein.linear.MS1	MP_LFC	1	-2
851	P23908	S209-S-1-240min-S209-S-2-240min	-1.93477	8.95839e-05	0.00122776	protein.linear.MS1	MP_LFC	1	-2
852	P24182	S209-S-1-240min-S209-S-2-240min	-2.43947	1.77763e-05	0.000489273	protein.linear.MS1	MP_LFC	1	-2
853	P24186	S209-S-1-240min-S209-S-2-240min	-1.26887	0.00354686	0.018668	protein.linear.MS1	MP_LFC	1	-2
854	P24251	S209-S-1-240min-S209-S-2-240min	-2.46861	0.000146222	0.0016552	protein.linear.MS1	MP_LFC	1	-2
855	P24255	S209-S-1-240min-S209-S-2-240min	0.289275	0.0209727	0.0839014	protein.linear.MS1	MP_LFC	1	-2
856	G4XR16;G5EDL6;P24887	S209-S-1-240min-S209-S-2-240min	-0.985941	0.00404355	0.0207921	protein.linear.MS1	MP_LFC	1	-1
857	G5EGS6;P24894	S209-S-1-240min-S209-S-2-240min	-1.10865	0.000106506	0.00135656	protein.linear.MS1	MP_LFC	1	-1
858	P25373	S209-S-1-240min-S209-S-2-240min	2.31428	4.08742e-05	0.000769335	protein.linear.MS1	MP_LFC	1	0.584963
859	P25374	S209-S-1-240min-S209-S-2-240min	-2.41789	2.45253e-05	0.000582085	protein.linear.MS1	MP_LFC	1	0.584963
860	P25443	S209-S-1-240min-S209-S-2-240min	2.49908	0.000204797	0.0020626	protein.linear.MS1	MP_LFC	1	0.584963
861	P25553	S209-S-1-240min-S209-S-2-240min	-1.67815	0.00039152	0.00326077	protein.linear.MS1	MP_LFC	1	-2
862	P25605	S209-S-1-240min-S209-S-2-240min	2.25916	8.50568e-06	0.000373504	protein.linear.MS1	MP_LFC	1	0.584963
863	P25648	S209-S-1-240min-S209-S-2-240min	0.135559	0.482585	0.658572	protein.linear.MS1	MP_LFC	1	0.584963
864	P25665	S209-S-1-240min-S209-S-2-240min	-1.85103	0.00759214	0.0356831	protein.linear.MS1	MP_LFC	1	-2
865	P25694	S209-S-1-240min-S209-S-2-240min	1.71605	0.000166404	0.00177845	protein.linear.MS1	MP_LFC	1	0.584963
866	P25719	S209-S-1-240min-S209-S-2-240min	2.38656	0.000160634	0.00174462	protein.linear.MS1	MP_LFC	1	0.584963
867	P26321	S209-S-1-240min-S209-S-2-240min	2.24969	9.81267e-05	0.00129074	protein.linear.MS1	MP_LFC	1	0.584963
868	P26637	S209-S-1-240min-S209-S-2-240min	0.132948	0.227965	0.429277	protein.linear.MS1	MP_LFC	1	0.584963
869	P26783	S209-S-1-240min-S209-S-2-240min	2.41967	3.3116e-06	0.000314791	protein.linear.MS1	MP_LFC	1	0.584963
870	P26784	S209-S-1-240min-S209-S-2-240min	2.1176	0.000134404	0.00157463	protein.linear.MS1	MP_LFC	1	0.584963
871	P26785	S209-S-1-240min-S209-S-2-240min	2.61809	0.000331573	0.00291241	protein.linear.MS1	MP_LFC	1	0.584963
872	P26786	S209-S-1-240min-S209-S-2-240min	2.36343	1.03089e-05	0.000389028	protein.linear.MS1	MP_LFC	1	0.584963
873	P27302	S209-S-1-240min-S209-S-2-240min	-2.40346	1.43095e-05	0.000445733	protein.linear.MS1	MP_LFC	1	-2
874	P27420	S209-S-1-240min-S209-S-2-240min	-1.21527	6.27526e-05	0.000988907	protein.linear.MS1	MP_LFC	1	-1
875	P27604	S209-S-1-240min-S209-S-2-240min	-1.51902	3.04576e-05	0.000659805	protein.linear.MS1	MP_LFC	1	-1
876	P27616	S209-S-1-240min-S209-S-2-240min	1.60616	0.0146305	0.0625788	protein.linear.MS1	MP_LFC	1	0.584963
877	P27639	S209-S-1-240min-S209-S-2-240min	-1.09594	5.28549e-05	0.000896192	protein.linear.MS1	MP_LFC	1	-1
878	P27798	S209-S-1-240min-S209-S-2-240min	-1.19939	1.21302e-05	0.000418415	protein.linear.MS1	MP_LFC	1	-1
879	P27836	S209-S-1-240min-S209-S-2-240min	0.997811	0.397555	0.588759	protein.linear.MS1	MP_LFC	1	-2
880	P28241	S209-S-1-240min-S209-S-2-240min	2.12425	0.000142263	0.00162641	protein.linear.MS1	MP_LFC	1	0.584963
881	P28274	S209-S-1-240min-S209-S-2-240min	-1.18552	0.000279016	0.00254849	protein.linear.MS1	MP_LFC	1	0.584963
882	P28635	S209-S-1-240min-S209-S-2-240min	-1.71269	7.55663e-05	0.00112799	protein.linear.MS1	MP_LFC	1	-2
883	P28707	S209-S-1-240min-S209-S-2-240min	2.46828	1.32523e-05	0.00043473	protein.linear.MS1	MP_LFC	1	0.584963
884	P28834	S209-S-1-240min-S209-S-2-240min	2.41169	6.79512e-05	0.00104222	protein.linear.MS1	MP_LFC	1	0.584963
885	P28904	S209-S-1-240min-S209-S-2-240min	-2.34929	3.55687e-05	0.000717425	protein.linear.MS1	MP_LFC	1	-2
886	P29311	S209-S-1-240min-S209-S-2-240min	2.21058	3.54863e-06	0.000320453	protein.linear.MS1	MP_LFC	1	0.584963
887	P29691	S209-S-1-240min-S209-S-2-240min	-1.13207	2.86807e-05	0.000636669	protein.linear.MS1	MP_LFC	1	-1
888	P30625	S209-S-1-240min-S209-S-2-240min	-1.23591	0.000140712	0.00161789	protein.linear.MS1	MP_LFC	1	-1
889	P30632	S209-S-1-240min-S209-S-2-240min	-1.28557	0.000327872	0.00289255	protein.linear.MS1	MP_LFC	1	-1
890	P30642	S209-S-1-240min-S209-S-2-240min	-1.49788	0.00281504	0.0154092	protein.linear.MS1	MP_LFC	1	-1
891	P30859	S209-S-1-240min-S209-S-2-240min	-2.43808	0.000146754	0.00165888	protein.linear.MS1	MP_LFC	1	-2
892	P30871	S209-S-1-240min-S209-S-2-240min	0.290143	0.273767	0.477178	protein.linear.MS1	MP_LFC	1	-2
893	P30958	S209-S-1-240min-S209-S-2-240min	-2.47106	0.000100699	0.00131032	protein.linear.MS1	MP_LFC	1	-2
894	P31116	S209-S-1-240min-S209-S-2-240min	2.47285	0.00071857	0.00511075	protein.linear.MS1	MP_LFC	1	0.584963
895	P31161	S209-S-1-240min-S209-S-2-240min	-1.45745	0.00354494	0.018668	protein.linear.MS1	MP_LFC	1	-1
896	P31373	S209-S-1-240min-S209-S-2-240min	2.36634	4.05879e-05	0.000769335	protein.linear.MS1	MP_LFC	1	0.584963
897	P31539	S209-S-1-240min-S209-S-2-240min	2.02029	8.15923e-05	0.00116891	protein.linear.MS1	MP_LFC	1	0.584963
898	P31787	S209-S-1-240min-S209-S-2-240min	2.23818	3.83252e-05	0.000742216	protein.linear.MS1	MP_LFC	1	0.584963
899	P31979	S209-S-1-240min-S209-S-2-240min	-2.17609	0.000131102	0.0015495	protein.linear.MS1	MP_LFC	1	-2
900	P32132	S209-S-1-240min-S209-S-2-240min	-2.13045	6.32944e-07	0.000183649	protein.linear.MS1	MP_LFC	1	-2
901	P32263	S209-S-1-240min-S209-S-2-240min	-0.00854139	0.981144	0.988722	protein.linear.MS1	MP_LFC	1	0.584963
902	P32266	S209-S-1-240min-S209-S-2-240min	0.189311	0.344539	0.54314	protein.linear.MS1	MP_LFC	1	0.584963
903	P32324	S209-S-1-240min-S209-S-2-240min	2.29516	4.95187e-06	0.000349372	protein.linear.MS1	MP_LFC	1	0.584963
904	P32353	S209-S-1-240min-S209-S-2-240min	-0.0909528	0.645146	0.77912	protein.linear.MS1	MP_LFC	1	0.584963
905	P32471	S209-S-1-240min-S209-S-2-240min	2.23036	4.74034e-05	0.000848511	protein.linear.MS1	MP_LFC	1	0.584963
906	P32473	S209-S-1-240min-S209-S-2-240min	2.47641	7.23303e-07	0.000183649	protein.linear.MS1	MP_LFC	1	0.584963
907	P32565	S209-S-1-240min-S209-S-2-240min	2.29303	0.000137295	0.00158997	protein.linear.MS1	MP_LFC	1	0.584963
908	P32582	S209-S-1-240min-S209-S-2-240min	2.46945	5.51186e-06	0.000360153	protein.linear.MS1	MP_LFC	1	0.584963
909	P32589	S209-S-1-240min-S209-S-2-240min	2.50398	1.13284e-05	0.000402859	protein.linear.MS1	MP_LFC	1	0.584963
910	P32599	S209-S-1-240min-S209-S-2-240min	2.25606	0.000569188	0.00426732	protein.linear.MS1	MP_LFC	1	0.584963
911	P32614	S209-S-1-240min-S209-S-2-240min	2.52477	0.000144577	0.00164783	protein.linear.MS1	MP_LFC	1	0.584963
912	P32771	S209-S-1-240min-S209-S-2-240min	2.58146	0.00258616	0.0143444	protein.linear.MS1	MP_LFC	1	0.584963
913	P32799	S209-S-1-240min-S209-S-2-240min	2.28081	8.28063e-05	0.00117346	protein.linear.MS1	MP_LFC	1	0.584963
914	P32861	S209-S-1-240min-S209-S-2-240min	2.38907	1.67809e-07	0.000132066	protein.linear.MS1	MP_LFC	1	0.584963
915	P33136	S209-S-1-240min-S209-S-2-240min	-2.65023	0.00261296	0.0144531	protein.linear.MS1	MP_LFC	1	-2
916	P33195	S209-S-1-240min-S209-S-2-240min	-2.24665	0.000144752	0.00164783	protein.linear.MS1	MP_LFC	1	-2
917	P33232	S209-S-1-240min-S209-S-2-240min	-2.42804	4.72595e-06	0.000348584	protein.linear.MS1	MP_LFC	1	-2
918	P33297	S209-S-1-240min-S209-S-2-240min	2.67748	0.00264749	0.0145939	protein.linear.MS1	MP_LFC	1	0.584963
919	P33314	S209-S-1-240min-S209-S-2-240min	1.56923	0.00764812	0.0358832	protein.linear.MS1	MP_LFC	1	0.584963
920	P33315	S209-S-1-240min-S209-S-2-240min	0.622916	0.00238172	0.0134235	protein.linear.MS1	MP_LFC	1	0.584963
921	P33331	S209-S-1-240min-S209-S-2-240min	2.22394	0.00204933	0.0118322	protein.linear.MS1	MP_LFC	1	0.584963
922	P33442	S209-S-1-240min-S209-S-2-240min	2.27261	0.000121523	0.00147327	protein.linear.MS1	MP_LFC	1	0.584963
923	P33599	S209-S-1-240min-S209-S-2-240min	-2.79724	3.41571e-05	0.0007021	protein.linear.MS1	MP_LFC	1	-2
924	P33602	S209-S-1-240min-S209-S-2-240min	-2.18835	3.77816e-05	0.000738619	protein.linear.MS1	MP_LFC	1	-2
925	P33755	S209-S-1-240min-S209-S-2-240min	2.28559	9.7903e-05	0.00129043	protein.linear.MS1	MP_LFC	1	0.584963
926	P34183	S209-S-1-240min-S209-S-2-240min	-1.09518	0.00537604	0.0264588	protein.linear.MS1	MP_LFC	1	-1
927	P34227	S209-S-1-240min-S209-S-2-240min	2.33398	8.20318e-06	0.000373504	protein.linear.MS1	MP_LFC	1	0.584963
928	P34255	S209-S-1-240min-S209-S-2-240min	-1.44227	0.000164229	0.00177169	protein.linear.MS1	MP_LFC	1	-1
929	P34286	S209-S-1-240min-S209-S-2-240min	-1.05125	0.000790304	0.00548504	protein.linear.MS1	MP_LFC	1	-1
930	P34308	S209-S-1-240min-S209-S-2-240min	-1.45739	0.00420637	0.0214918	protein.linear.MS1	MP_LFC	1	-1
931	P34328	S209-S-1-240min-S209-S-2-240min	-1.17946	7.92824e-05	0.00114461	protein.linear.MS1	MP_LFC	1	-1
932	P34329	S209-S-1-240min-S209-S-2-240min	-1.45777	0.000223603	0.0021783	protein.linear.MS1	MP_LFC	1	-1
933	P34334	S209-S-1-240min-S209-S-2-240min	-0.774493	0.0107758	0.0481944	protein.linear.MS1	MP_LFC	1	-1
934	P34339	S209-S-1-240min-S209-S-2-240min	-1.29466	5.02642e-05	0.000870632	protein.linear.MS1	MP_LFC	1	-1
935	P34346	S209-S-1-240min-S209-S-2-240min	-1.51237	0.000141937	0.001625	protein.linear.MS1	MP_LFC	1	-1
936	P34355	S209-S-1-240min-S209-S-2-240min	-1.08942	0.001377	0.00857237	protein.linear.MS1	MP_LFC	1	-1
937	P34369	S209-S-1-240min-S209-S-2-240min	0.185996	0.317769	0.519192	protein.linear.MS1	MP_LFC	1	-1
938	P34382	S209-S-1-240min-S209-S-2-240min	-1.45778	3.0659e-05	0.000662383	protein.linear.MS1	MP_LFC	1	-1
939	P34383	S209-S-1-240min-S209-S-2-240min	-1.22111	5.52377e-05	0.000909724	protein.linear.MS1	MP_LFC	1	-1
940	P34385	S209-S-1-240min-S209-S-2-240min	-0.312899	0.127012	0.302189	protein.linear.MS1	MP_LFC	1	-1
941	P34455	S209-S-1-240min-S209-S-2-240min	-1.28253	0.000175763	0.00183933	protein.linear.MS1	MP_LFC	1	-1
942	P34460	S209-S-1-240min-S209-S-2-240min	-1.28806	5.42135e-05	0.000903972	protein.linear.MS1	MP_LFC	1	-1
943	P34462	S209-S-1-240min-S209-S-2-240min	-1.62171	0.000739084	0.0052197	protein.linear.MS1	MP_LFC	1	-1
944	P34466	S209-S-1-240min-S209-S-2-240min	-1.35703	0.00141746	0.00877691	protein.linear.MS1	MP_LFC	1	-1
945	P34476	S209-S-1-240min-S209-S-2-240min	-1.09422	0.000933921	0.00625494	protein.linear.MS1	MP_LFC	1	-1
946	P34477	S209-S-1-240min-S209-S-2-240min	-1.85627	0.000118789	0.00145313	protein.linear.MS1	MP_LFC	1	-1
947	P34500	S209-S-1-240min-S209-S-2-240min	-1.46261	0.00360046	0.0189243	protein.linear.MS1	MP_LFC	1	-1
948	P34519	S209-S-1-240min-S209-S-2-240min	-2.25505	0.00597515	0.0287904	protein.linear.MS1	MP_LFC	1	-1
949	P34528	S209-S-1-240min-S209-S-2-240min	-1.20647	0.000312214	0.00278807	protein.linear.MS1	MP_LFC	1	-1
950	P34540	S209-S-1-240min-S209-S-2-240min	-1.39602	0.000597911	0.00444473	protein.linear.MS1	MP_LFC	1	-1
951	P34546	S209-S-1-240min-S209-S-2-240min	-1.25894	0.000455843	0.00366086	protein.linear.MS1	MP_LFC	1	-1
952	P34559	S209-S-1-240min-S209-S-2-240min	-1.05619	8.38091e-05	0.00117964	protein.linear.MS1	MP_LFC	1	-1
953	P34560	S209-S-1-240min-S209-S-2-240min	-1.43103	0.0234812	0.0912123	protein.linear.MS1	MP_LFC	1	-1
954	P34574	S209-S-1-240min-S209-S-2-240min	-1.28069	0.000209435	0.00208838	protein.linear.MS1	MP_LFC	1	-1
955	P34575	S209-S-1-240min-S209-S-2-240min	-1.12095	0.000311546	0.00278807	protein.linear.MS1	MP_LFC	1	-1
956	P34604	S209-S-1-240min-S209-S-2-240min	-1.07834	0.0505056	0.162791	protein.linear.MS1	MP_LFC	1	-1
957	P34610	S209-S-1-240min-S209-S-2-240min	-1.82756	0.00999397	0.0450991	protein.linear.MS1	MP_LFC	1	-1
958	P34629	S209-S-1-240min-S209-S-2-240min	-1.2671	9.75023e-05	0.00129043	protein.linear.MS1	MP_LFC	1	-1
959	P34647	S209-S-1-240min-S209-S-2-240min	0.273375	0.022351	0.0879243	protein.linear.MS1	MP_LFC	1	-1
960	P34652	S209-S-1-240min-S209-S-2-240min	-1.61813	6.8364e-05	0.00104655	protein.linear.MS1	MP_LFC	1	-1
961	P34662	S209-S-1-240min-S209-S-2-240min	-1.25063	0.000942585	0.0063077	protein.linear.MS1	MP_LFC	1	-1
962	P34685	S209-S-1-240min-S209-S-2-240min	-0.889195	0.003857	0.020025	protein.linear.MS1	MP_LFC	1	-1
963	P34689	S209-S-1-240min-S209-S-2-240min	-1.46444	9.77829e-05	0.00129043	protein.linear.MS1	MP_LFC	1	-1
964	H2L2E8;O18688;Q17409	S209-S-1-240min-S209-S-2-240min	-1.36615	0.000156805	0.00173588	protein.linear.MS1	MP_LFC	1	-1
965	P34690	S209-S-1-240min-S209-S-2-240min	-1.06049	0.000709132	0.00508866	protein.linear.MS1	MP_LFC	1	-1
966	P34697	S209-S-1-240min-S209-S-2-240min	-1.20617	8.34555e-05	0.00117672	protein.linear.MS1	MP_LFC	1	-1
967	P34703	S209-S-1-240min-S209-S-2-240min	-0.0543621	0.563543	0.722821	protein.linear.MS1	MP_LFC	1	-1
968	P34730	S209-S-1-240min-S209-S-2-240min	2.33608	0.000353783	0.00303733	protein.linear.MS1	MP_LFC	1	0.584963
969	P34760	S209-S-1-240min-S209-S-2-240min	2.39706	1.07204e-05	0.000396113	protein.linear.MS1	MP_LFC	1	0.584963
970	P34815	S209-S-1-240min-S209-S-2-240min	0.0197663	0.89725	0.945011	protein.linear.MS1	MP_LFC	1	-1
971	P35183	S209-S-1-240min-S209-S-2-240min	2.35056	2.18038e-07	0.000132066	protein.linear.MS1	MP_LFC	1	0.584963
972	P35189	S209-S-1-240min-S209-S-2-240min	-1.41541	0.000524417	0.00401404	protein.linear.MS1	MP_LFC	1	0.584963
973	P35197	S209-S-1-240min-S209-S-2-240min	-0.0383011	0.811331	0.892143	protein.linear.MS1	MP_LFC	1	0.584963
974	P35340	S209-S-1-240min-S209-S-2-240min	-2.30528	2.21235e-05	0.000552699	protein.linear.MS1	MP_LFC	1	-2
975	P35603	S209-S-1-240min-S209-S-2-240min	0.187922	0.0362039	0.128521	protein.linear.MS1	MP_LFC	1	-1
976	P35691	S209-S-1-240min-S209-S-2-240min	2.33146	3.91095e-06	0.000330867	protein.linear.MS1	MP_LFC	1	0.584963
977	P35719	S209-S-1-240min-S209-S-2-240min	0.140395	0.358511	0.554854	protein.linear.MS1	MP_LFC	1	0.584963
978	P35844	S209-S-1-240min-S209-S-2-240min	2.39454	0.00805545	0.037575	protein.linear.MS1	MP_LFC	1	0.584963
979	P35997;P38711	S209-S-1-240min-S209-S-2-240min	2.4094	8.49642e-06	0.000373504	protein.linear.MS1	MP_LFC	1	0.584963
980	P36008	S209-S-1-240min-S209-S-2-240min	2.32482	0.000151434	0.00169982	protein.linear.MS1	MP_LFC	1	0.584963
981	P36010	S209-S-1-240min-S209-S-2-240min	1.83868	1.97476e-06	0.000259382	protein.linear.MS1	MP_LFC	1	0.584963
982	P36060	S209-S-1-240min-S209-S-2-240min	2.3769	0.00046156	0.00369478	protein.linear.MS1	MP_LFC	1	0.584963
983	P36126	S209-S-1-240min-S209-S-2-240min	2.46963	0.000636877	0.00464481	protein.linear.MS1	MP_LFC	1	0.584963
984	P36139	S209-S-1-240min-S209-S-2-240min	2.59716	3.99134e-05	0.000765477	protein.linear.MS1	MP_LFC	1	0.584963
985	P36573	S209-S-1-240min-S209-S-2-240min	-1.15513	7.67322e-05	0.00113224	protein.linear.MS1	MP_LFC	1	-1
986	O45904	S209-S-1-240min-S209-S-2-240min	-1.30918	0.000181676	0.00188892	protein.linear.MS1	MP_LFC	1	-1
987	P36609	S209-S-1-240min-S209-S-2-240min	-1.45047	0.00103719	0.00677165	protein.linear.MS1	MP_LFC	1	-1
988	P36683	S209-S-1-240min-S209-S-2-240min	-2.16893	1.4664e-05	0.000448116	protein.linear.MS1	MP_LFC	1	-2
989	P36938	S209-S-1-240min-S209-S-2-240min	-2.1926	0.000121671	0.00147327	protein.linear.MS1	MP_LFC	1	-2
990	P37012	S209-S-1-240min-S209-S-2-240min	2.32619	1.74183e-07	0.000132066	protein.linear.MS1	MP_LFC	1	0.584963
991	P37095	S209-S-1-240min-S209-S-2-240min	-1.86393	0.00114428	0.00731046	protein.linear.MS1	MP_LFC	1	-2
992	P37128	S209-S-1-240min-S209-S-2-240min	-2.21359	9.76153e-05	0.00129043	protein.linear.MS1	MP_LFC	1	-2
993	P37177	S209-S-1-240min-S209-S-2-240min	1.96694	0.0693163	0.202409	protein.linear.MS1	MP_LFC	1	-2
994	P37291	S209-S-1-240min-S209-S-2-240min	2.24473	0.000124013	0.0014876	protein.linear.MS1	MP_LFC	1	0.584963
995	P37302	S209-S-1-240min-S209-S-2-240min	2.24863	1.92594e-05	0.000511881	protein.linear.MS1	MP_LFC	1	0.584963
996	P37666	S209-S-1-240min-S209-S-2-240min	-2.68239	1.55334e-05	0.000460801	protein.linear.MS1	MP_LFC	1	-2
997	P37689	S209-S-1-240min-S209-S-2-240min	0.0271279	0.864256	0.92589	protein.linear.MS1	MP_LFC	1	-2
998	P37759	S209-S-1-240min-S209-S-2-240min	-2.92048	0.000419856	0.00341882	protein.linear.MS1	MP_LFC	1	-2
999	P37806;Q6LD30	S209-S-1-240min-S209-S-2-240min	-1.30446	0.000305985	0.00275592	protein.linear.MS1	MP_LFC	1	-1
1000	P37902	S209-S-1-240min-S209-S-2-240min	-2.78089	0.000944896	0.00631791	protein.linear.MS1	MP_LFC	1	-2
1001	P38011	S209-S-1-240min-S209-S-2-240min	2.31127	4.59461e-06	0.000348584	protein.linear.MS1	MP_LFC	1	0.584963
1002	P38013	S209-S-1-240min-S209-S-2-240min	2.54293	1.21933e-05	0.000418792	protein.linear.MS1	MP_LFC	1	0.584963
1003	P38061	S209-S-1-240min-S209-S-2-240min	2.34827	0.000306912	0.00275912	protein.linear.MS1	MP_LFC	1	0.584963
1004	P38067	S209-S-1-240min-S209-S-2-240min	2.49459	0.00299845	0.0161952	protein.linear.MS1	MP_LFC	1	0.584963
1005	P38079	S209-S-1-240min-S209-S-2-240min	2.31966	6.99823e-06	0.000368795	protein.linear.MS1	MP_LFC	1	0.584963
1006	P38115	S209-S-1-240min-S209-S-2-240min	2.2977	7.31034e-06	0.000368795	protein.linear.MS1	MP_LFC	1	0.584963
1007	P38219	S209-S-1-240min-S209-S-2-240min	1.95066	0.000173753	0.00182886	protein.linear.MS1	MP_LFC	1	0.584963
1008	P38221	S209-S-1-240min-S209-S-2-240min	2.47625	9.58392e-06	0.000381317	protein.linear.MS1	MP_LFC	1	0.584963
1009	P38295	S209-S-1-240min-S209-S-2-240min	0.163284	0.23556	0.437127	protein.linear.MS1	MP_LFC	1	0.584963
1010	P38314	S209-S-1-240min-S209-S-2-240min	2.22149	0.00258485	0.0143444	protein.linear.MS1	MP_LFC	1	0.584963
1011	P38427	S209-S-1-240min-S209-S-2-240min	2.3548	7.63116e-07	0.000183649	protein.linear.MS1	MP_LFC	1	0.584963
1012	P38489	S209-S-1-240min-S209-S-2-240min	-2.63758	2.97043e-05	0.000648732	protein.linear.MS1	MP_LFC	1	-2
1013	P38616	S209-S-1-240min-S209-S-2-240min	2.25888	6.56152e-06	0.000368795	protein.linear.MS1	MP_LFC	1	0.584963
1014	P38697	S209-S-1-240min-S209-S-2-240min	0.258379	0.125564	0.300041	protein.linear.MS1	MP_LFC	1	0.584963
1015	P38701	S209-S-1-240min-S209-S-2-240min	2.60387	2.9396e-06	0.000302924	protein.linear.MS1	MP_LFC	1	0.584963
1016	P38715	S209-S-1-240min-S209-S-2-240min	2.2987	0.000112092	0.00139672	protein.linear.MS1	MP_LFC	1	0.584963
1017	P38720	S209-S-1-240min-S209-S-2-240min	1.84014	8.29121e-05	0.00117346	protein.linear.MS1	MP_LFC	1	0.584963
1018	P38754	S209-S-1-240min-S209-S-2-240min	2.08758	0.000105184	0.00134399	protein.linear.MS1	MP_LFC	1	0.584963
1019	P38788	S209-S-1-240min-S209-S-2-240min	2.26994	9.4777e-06	0.000381032	protein.linear.MS1	MP_LFC	1	0.584963
1020	P38804	S209-S-1-240min-S209-S-2-240min	2.36656	1.56524e-05	0.000460801	protein.linear.MS1	MP_LFC	1	0.584963
1021	P38858	S209-S-1-240min-S209-S-2-240min	2.35898	0.00046126	0.00369478	protein.linear.MS1	MP_LFC	1	0.584963
1022	P38879	S209-S-1-240min-S209-S-2-240min	2.26711	0.000773896	0.00538978	protein.linear.MS1	MP_LFC	1	0.584963
1023	P38889	S209-S-1-240min-S209-S-2-240min	-0.107047	0.524955	0.693622	protein.linear.MS1	MP_LFC	1	0.584963
1024	P38891	S209-S-1-240min-S209-S-2-240min	1.99011	7.3293e-06	0.000368795	protein.linear.MS1	MP_LFC	1	0.584963
1025	P38910	S209-S-1-240min-S209-S-2-240min	1.71515	0.00132021	0.00827652	protein.linear.MS1	MP_LFC	1	0.584963
1026	P38999	S209-S-1-240min-S209-S-2-240min	0.311107	0.0994934	0.259031	protein.linear.MS1	MP_LFC	1	0.584963
1027	P39015	S209-S-1-240min-S209-S-2-240min	2.41661	0.00036319	0.00308884	protein.linear.MS1	MP_LFC	1	0.584963
1028	P39077	S209-S-1-240min-S209-S-2-240min	-4.16386	1.29276e-05	0.000434688	protein.linear.MS1	MP_LFC	1	0.584963
1029	P39173	S209-S-1-240min-S209-S-2-240min	-2.42013	3.91e-06	0.000330867	protein.linear.MS1	MP_LFC	1	-2
1030	P39676	S209-S-1-240min-S209-S-2-240min	2.21779	7.09932e-06	0.000368795	protein.linear.MS1	MP_LFC	1	0.584963
1031	P39726	S209-S-1-240min-S209-S-2-240min	2.29799	8.08388e-05	0.00116018	protein.linear.MS1	MP_LFC	1	0.584963
1032	P39831	S209-S-1-240min-S209-S-2-240min	-1.77714	0.000190198	0.00194234	protein.linear.MS1	MP_LFC	1	-2
1033	P39940	S209-S-1-240min-S209-S-2-240min	0.37818	0.193674	0.387588	protein.linear.MS1	MP_LFC	1	0.584963
1034	P39954	S209-S-1-240min-S209-S-2-240min	1.82728	3.62694e-05	0.000725117	protein.linear.MS1	MP_LFC	1	0.584963
1035	P39979	S209-S-1-240min-S209-S-2-240min	2.12045	0.000132391	0.00156015	protein.linear.MS1	MP_LFC	1	0.584963
1036	P39986	S209-S-1-240min-S209-S-2-240min	0.718925	0.638258	0.774803	protein.linear.MS1	MP_LFC	1	0.584963
1037	P39990	S209-S-1-240min-S209-S-2-240min	2.34914	6.29761e-05	0.000990487	protein.linear.MS1	MP_LFC	1	0.584963
1038	P40040	S209-S-1-240min-S209-S-2-240min	0.152317	0.509934	0.681396	protein.linear.MS1	MP_LFC	1	0.584963
1039	P40089	S209-S-1-240min-S209-S-2-240min	2.0008	0.00342432	0.0180704	protein.linear.MS1	MP_LFC	1	0.584963
1040	P40159	S209-S-1-240min-S209-S-2-240min	2.41112	1.67124e-05	0.000475732	protein.linear.MS1	MP_LFC	1	0.584963
1041	P40185	S209-S-1-240min-S209-S-2-240min	2.10479	1.6534e-08	6.77189e-05	protein.linear.MS1	MP_LFC	1	0.584963
1042	P40212;Q12690	S209-S-1-240min-S209-S-2-240min	2.22518	0.000274435	0.0025294	protein.linear.MS1	MP_LFC	1	0.584963
1043	P40215	S209-S-1-240min-S209-S-2-240min	2.73729	0.000146199	0.0016552	protein.linear.MS1	MP_LFC	1	0.584963
1044	P40302	S209-S-1-240min-S209-S-2-240min	0.0584201	0.353938	0.550106	protein.linear.MS1	MP_LFC	1	0.584963
1045	P40413	S209-S-1-240min-S209-S-2-240min	0.0895168	0.208508	0.405855	protein.linear.MS1	MP_LFC	1	0.584963
1046	P40518	S209-S-1-240min-S209-S-2-240min	1.928	9.52852e-06	0.000381032	protein.linear.MS1	MP_LFC	1	0.584963
1047	P40525;P87262	S209-S-1-240min-S209-S-2-240min	2.0016	0.000121519	0.00147327	protein.linear.MS1	MP_LFC	1	0.584963
1048	P40582	S209-S-1-240min-S209-S-2-240min	2.40591	0.000857086	0.00584258	protein.linear.MS1	MP_LFC	1	0.584963
1049	P41057	S209-S-1-240min-S209-S-2-240min	2.06434	0.0040962	0.0210225	protein.linear.MS1	MP_LFC	1	0.584963
1050	P41277	S209-S-1-240min-S209-S-2-240min	2.00368	0.00114082	0.00730166	protein.linear.MS1	MP_LFC	1	0.584963
1051	P41338	S209-S-1-240min-S209-S-2-240min	2.37046	6.00665e-05	0.000956959	protein.linear.MS1	MP_LFC	1	0.584963
1052	P41805	S209-S-1-240min-S209-S-2-240min	2.4017	7.84794e-05	0.00114058	protein.linear.MS1	MP_LFC	1	0.584963
1053	P41847	S209-S-1-240min-S209-S-2-240min	-0.95056	0.00047865	0.0037938	protein.linear.MS1	MP_LFC	1	-1
1054	P41921;P41921-2	S209-S-1-240min-S209-S-2-240min	2.33575	1.62783e-05	0.000468921	protein.linear.MS1	MP_LFC	1	0.584963
1055	P41932	S209-S-1-240min-S209-S-2-240min	-1.2075	0.00321096	0.0171586	protein.linear.MS1	MP_LFC	1	-1
1056	P41938	S209-S-1-240min-S209-S-2-240min	-1.15225	0.00268692	0.014791	protein.linear.MS1	MP_LFC	1	-1
1057	P41940	S209-S-1-240min-S209-S-2-240min	1.96886	5.39785e-05	0.000903972	protein.linear.MS1	MP_LFC	1	0.584963
1058	P41956	S209-S-1-240min-S209-S-2-240min	-1.22383	0.000533556	0.00406464	protein.linear.MS1	MP_LFC	1	-1
1059	P41988	S209-S-1-240min-S209-S-2-240min	-1.26321	0.000455957	0.00366086	protein.linear.MS1	MP_LFC	1	-1
1060	P41994	S209-S-1-240min-S209-S-2-240min	-1.71106	0.00249086	0.0139408	protein.linear.MS1	MP_LFC	1	-1
1061	P42168	S209-S-1-240min-S209-S-2-240min	-1.74082	6.40107e-05	0.00100283	protein.linear.MS1	MP_LFC	1	-1
1062	P42170	S209-S-1-240min-S209-S-2-240min	-1.52692	0.0630093	0.189597	protein.linear.MS1	MP_LFC	1	-1
1063	P43593	S209-S-1-240min-S209-S-2-240min	2.54325	7.8932e-05	0.00114302	protein.linear.MS1	MP_LFC	1	0.584963
1064	P43616	S209-S-1-240min-S209-S-2-240min	0.13348	0.379567	0.574714	protein.linear.MS1	MP_LFC	1	0.584963
1065	P43672	S209-S-1-240min-S209-S-2-240min	-1.71679	8.55634e-05	0.00119388	protein.linear.MS1	MP_LFC	1	-2
1066	P45523	S209-S-1-240min-S209-S-2-240min	-2.2219	8.71062e-06	0.000374051	protein.linear.MS1	MP_LFC	1	-2
1067	P45565	S209-S-1-240min-S209-S-2-240min	-2.17094	0.000865742	0.00588163	protein.linear.MS1	MP_LFC	1	-2
1068	P45577	S209-S-1-240min-S209-S-2-240min	-2.48996	6.9951e-06	0.000368795	protein.linear.MS1	MP_LFC	1	-2
1069	P45578	S209-S-1-240min-S209-S-2-240min	-2.22765	2.71158e-05	0.000620883	protein.linear.MS1	MP_LFC	1	-2
1070	P45971	S209-S-1-240min-S209-S-2-240min	-1.44366	7.72373e-05	0.00113224	protein.linear.MS1	MP_LFC	1	-1
1071	P46367	S209-S-1-240min-S209-S-2-240min	2.30974	2.49718e-05	0.000586838	protein.linear.MS1	MP_LFC	1	0.584963
1072	P46502	S209-S-1-240min-S209-S-2-240min	-1.54816	0.00221807	0.012688	protein.linear.MS1	MP_LFC	1	-1
1073	P46548;Q95ZN7	S209-S-1-240min-S209-S-2-240min	-0.137525	0.32358	0.524	protein.linear.MS1	MP_LFC	1	-1
1074	P46550	S209-S-1-240min-S209-S-2-240min	-1.10011	0.00271742	0.0149282	protein.linear.MS1	MP_LFC	1	-1
1075	P46561	S209-S-1-240min-S209-S-2-240min	-0.902097	5.21666e-06	0.000352322	protein.linear.MS1	MP_LFC	1	-1
1076	P46562	S209-S-1-240min-S209-S-2-240min	-1.18273	4.25602e-06	0.000344162	protein.linear.MS1	MP_LFC	1	-1
1077	P46563	S209-S-1-240min-S209-S-2-240min	-1.14006	0.00215836	0.0123728	protein.linear.MS1	MP_LFC	1	-1
1078	P46654	S209-S-1-240min-S209-S-2-240min	2.19014	8.8963e-06	0.000374051	protein.linear.MS1	MP_LFC	1	0.584963
1079	P46655	S209-S-1-240min-S209-S-2-240min	2.34736	0.000221906	0.00216702	protein.linear.MS1	MP_LFC	1	0.584963
1080	P46769	S209-S-1-240min-S209-S-2-240min	-1.15784	0.000111827	0.00139588	protein.linear.MS1	MP_LFC	1	-1
1081	P46784;Q08745	S209-S-1-240min-S209-S-2-240min	2.24009	0.000466206	0.00371716	protein.linear.MS1	MP_LFC	1	0.584963
1082	P46975	S209-S-1-240min-S209-S-2-240min	-0.703939	0.212772	0.410652	protein.linear.MS1	MP_LFC	1	-1
1083	P47117	S209-S-1-240min-S209-S-2-240min	2.64871	0.000181003	0.00188436	protein.linear.MS1	MP_LFC	1	0.584963
1084	P47143	S209-S-1-240min-S209-S-2-240min	2.08253	5.83726e-05	0.000938282	protein.linear.MS1	MP_LFC	1	0.584963
1085	P47207	S209-S-1-240min-S209-S-2-240min	-1.40686	8.53027e-05	0.00119388	protein.linear.MS1	MP_LFC	1	-1
1086	P47208	S209-S-1-240min-S209-S-2-240min	-1.28546	0.000335422	0.00293278	protein.linear.MS1	MP_LFC	1	-1
1087	P47209	S209-S-1-240min-S209-S-2-240min	-1.07622	0.000154255	0.00172041	protein.linear.MS1	MP_LFC	1	-1
1088	P47771	S209-S-1-240min-S209-S-2-240min	2.4021	6.86684e-06	0.000368795	protein.linear.MS1	MP_LFC	1	0.584963
1089	P47991	S209-S-1-240min-S209-S-2-240min	-1.22251	0.000514468	0.00397958	protein.linear.MS1	MP_LFC	1	-1
1090	P48015	S209-S-1-240min-S209-S-2-240min	2.36014	2.42624e-05	0.000582085	protein.linear.MS1	MP_LFC	1	0.584963
1091	P48016	S209-S-1-240min-S209-S-2-240min	0.249646	0.0466286	0.154456	protein.linear.MS1	MP_LFC	1	0.584963
1092	P48053	S209-S-1-240min-S209-S-2-240min	-1.05498	0.00882826	0.0406839	protein.linear.MS1	MP_LFC	1	-1
1093	P48150	S209-S-1-240min-S209-S-2-240min	-1.10227	0.000505642	0.00392642	protein.linear.MS1	MP_LFC	1	-1
1094	P48152	S209-S-1-240min-S209-S-2-240min	-1.46112	8.54915e-05	0.00119388	protein.linear.MS1	MP_LFC	1	-1
1095	P48154	S209-S-1-240min-S209-S-2-240min	-1.22714	0.000140672	0.00161789	protein.linear.MS1	MP_LFC	1	-1
1096	P48156	S209-S-1-240min-S209-S-2-240min	-1.17698	0.000475523	0.00377273	protein.linear.MS1	MP_LFC	1	-1
1097	P48158	S209-S-1-240min-S209-S-2-240min	-1.61868	0.000502398	0.00392017	protein.linear.MS1	MP_LFC	1	-1
1098	P48162	S209-S-1-240min-S209-S-2-240min	-1.28987	9.95232e-05	0.0013006	protein.linear.MS1	MP_LFC	1	-1
1099	P48164	S209-S-1-240min-S209-S-2-240min	2.42308	2.11892e-06	0.000262176	protein.linear.MS1	MP_LFC	1	0.584963
1100	P48570	S209-S-1-240min-S209-S-2-240min	2.08649	5.07179e-05	0.000876167	protein.linear.MS1	MP_LFC	1	0.584963
1101	P48589	S209-S-1-240min-S209-S-2-240min	2.49275	0.000379357	0.00318256	protein.linear.MS1	MP_LFC	1	0.584963
1102	P48727	S209-S-1-240min-S209-S-2-240min	-1.28574	4.95085e-05	0.000867448	protein.linear.MS1	MP_LFC	1	-1
1103	P49041	S209-S-1-240min-S209-S-2-240min	-0.735455	0.0499651	0.161503	protein.linear.MS1	MP_LFC	1	-1
1104	P49049	S209-S-1-240min-S209-S-2-240min	-1.22726	0.000445641	0.00360686	protein.linear.MS1	MP_LFC	1	-1
1105	P49167	S209-S-1-240min-S209-S-2-240min	2.17465	0.000199489	0.00201926	protein.linear.MS1	MP_LFC	1	0.584963
1106	P49180	S209-S-1-240min-S209-S-2-240min	-1.18123	0.00056236	0.00422796	protein.linear.MS1	MP_LFC	1	-1
1107	P49181	S209-S-1-240min-S209-S-2-240min	-0.317666	0.0160277	0.0674069	protein.linear.MS1	MP_LFC	1	-1
1108	P49196	S209-S-1-240min-S209-S-2-240min	-1.24147	0.00013437	0.00157463	protein.linear.MS1	MP_LFC	1	-1
1109	P49197	S209-S-1-240min-S209-S-2-240min	-1.10873	0.000545934	0.00414322	protein.linear.MS1	MP_LFC	1	-1
1110	P49405	S209-S-1-240min-S209-S-2-240min	-1.17291	0.00633771	0.0303011	protein.linear.MS1	MP_LFC	1	-1
1111	P49596	S209-S-1-240min-S209-S-2-240min	-1.19047	0.00940715	0.0429158	protein.linear.MS1	MP_LFC	1	-1
1112	P49723	S209-S-1-240min-S209-S-2-240min	2.45714	5.49242e-05	0.000909724	protein.linear.MS1	MP_LFC	1	0.584963
1113	P50093	S209-S-1-240min-S209-S-2-240min	-1.54644	0.00166683	0.00996748	protein.linear.MS1	MP_LFC	1	-1
1114	P50094	S209-S-1-240min-S209-S-2-240min	0.242596	0.141683	0.321	protein.linear.MS1	MP_LFC	1	0.584963
1115	P50140	S209-S-1-240min-S209-S-2-240min	-1.0452	0.00104859	0.00684049	protein.linear.MS1	MP_LFC	1	-1
1116	P50305	S209-S-1-240min-S209-S-2-240min	-1.19459	0.000337199	0.00294253	protein.linear.MS1	MP_LFC	1	-1
1117	P50432	S209-S-1-240min-S209-S-2-240min	-1.34381	0.000671038	0.00485868	protein.linear.MS1	MP_LFC	1	-1
1118	P50861	S209-S-1-240min-S209-S-2-240min	1.80087	0.000277389	0.00254786	protein.linear.MS1	MP_LFC	1	0.584963
1119	P50880	S209-S-1-240min-S209-S-2-240min	-1.23509	5.67879e-07	0.000183649	protein.linear.MS1	MP_LFC	1	-1
1120	P51402	S209-S-1-240min-S209-S-2-240min	2.81628	0.00638524	0.0305102	protein.linear.MS1	MP_LFC	1	0.584963
1121	P51403	S209-S-1-240min-S209-S-2-240min	-1.32141	4.61111e-05	0.000829071	protein.linear.MS1	MP_LFC	1	-1
1122	P51404	S209-S-1-240min-S209-S-2-240min	-1.25819	0.00146919	0.00902743	protein.linear.MS1	MP_LFC	1	-1
1123	P51875	S209-S-1-240min-S209-S-2-240min	-1.90274	0.0112679	0.0502832	protein.linear.MS1	MP_LFC	1	-1
1124	P52009	S209-S-1-240min-S209-S-2-240min	-1.52214	0.00198282	0.0115144	protein.linear.MS1	MP_LFC	1	-1
1125	P52011	S209-S-1-240min-S209-S-2-240min	-1.19393	0.000343778	0.00297411	protein.linear.MS1	MP_LFC	1	-1
1126	P52013	S209-S-1-240min-S209-S-2-240min	-1.44559	1.30688e-05	0.000434688	protein.linear.MS1	MP_LFC	1	-1
1127	P52015	S209-S-1-240min-S209-S-2-240min	-1.26933	0.000351916	0.00302714	protein.linear.MS1	MP_LFC	1	-1
1128	P52489	S209-S-1-240min-S209-S-2-240min	2.08286	2.81368e-05	0.000635212	protein.linear.MS1	MP_LFC	1	0.584963
1129	P52554	S209-S-1-240min-S209-S-2-240min	-1.61074	0.00112331	0.00722704	protein.linear.MS1	MP_LFC	1	-1
1130	P52709;Q86D21	S209-S-1-240min-S209-S-2-240min	-1.22356	0.000552284	0.00416389	protein.linear.MS1	MP_LFC	1	-1
1131	P52713	S209-S-1-240min-S209-S-2-240min	-1.15293	0.00133997	0.00838082	protein.linear.MS1	MP_LFC	1	-1
1132	P52717	S209-S-1-240min-S209-S-2-240min	-1.39637	3.9995e-06	0.000334833	protein.linear.MS1	MP_LFC	1	-1
1133	P52814	S209-S-1-240min-S209-S-2-240min	-1.20661	0.00154121	0.00937676	protein.linear.MS1	MP_LFC	1	-1
1134	P52819	S209-S-1-240min-S209-S-2-240min	-1.08277	0.00361187	0.0189605	protein.linear.MS1	MP_LFC	1	-1
1135	P52821	S209-S-1-240min-S209-S-2-240min	-1.38172	0.000218147	0.00214859	protein.linear.MS1	MP_LFC	1	-1
1136	P52872	S209-S-1-240min-S209-S-2-240min	-1.15605	0.0174227	0.0721041	protein.linear.MS1	MP_LFC	1	-1
1137	P52899;Q8I111	S209-S-1-240min-S209-S-2-240min	-1.16522	9.89343e-05	0.00129608	protein.linear.MS1	MP_LFC	1	-1
1138	P52910	S209-S-1-240min-S209-S-2-240min	2.24762	0.000236611	0.00226926	protein.linear.MS1	MP_LFC	1	0.584963
1139	P53013	S209-S-1-240min-S209-S-2-240min	-1.12714	0.00190246	0.0111317	protein.linear.MS1	MP_LFC	1	-1
1140	B6EU49;P53014	S209-S-1-240min-S209-S-2-240min	-1.32125	6.43977e-05	0.00100693	protein.linear.MS1	MP_LFC	1	-1
1141	P53090	S209-S-1-240min-S209-S-2-240min	2.49222	1.54777e-05	0.000460801	protein.linear.MS1	MP_LFC	1	0.584963
1142	P53184	S209-S-1-240min-S209-S-2-240min	2.2381	2.21437e-05	0.000552699	protein.linear.MS1	MP_LFC	1	0.584963
1143	P53221	S209-S-1-240min-S209-S-2-240min	2.26584	6.87913e-05	0.00105109	protein.linear.MS1	MP_LFC	1	0.584963
1144	P53228	S209-S-1-240min-S209-S-2-240min	2.41918	0.000143329	0.00163627	protein.linear.MS1	MP_LFC	1	0.584963
1145	P53252	S209-S-1-240min-S209-S-2-240min	2.44925	1.09903e-05	0.000396113	protein.linear.MS1	MP_LFC	1	0.584963
1146	P53550	S209-S-1-240min-S209-S-2-240min	-0.0564232	0.913961	0.952342	protein.linear.MS1	MP_LFC	1	0.584963
1147	P53585	S209-S-1-240min-S209-S-2-240min	-1.66871	0.0119419	0.0525615	protein.linear.MS1	MP_LFC	1	-1
1148	P53588	S209-S-1-240min-S209-S-2-240min	-1.21188	0.00041528	0.00339878	protein.linear.MS1	MP_LFC	1	-1
1149	P53589	S209-S-1-240min-S209-S-2-240min	-1.31206	0.000641224	0.00466382	protein.linear.MS1	MP_LFC	1	-1
1150	P53596	S209-S-1-240min-S209-S-2-240min	-1.11403	0.00230563	0.0130679	protein.linear.MS1	MP_LFC	1	-1
1151	P53598	S209-S-1-240min-S209-S-2-240min	2.42513	0.000135877	0.00158038	protein.linear.MS1	MP_LFC	1	0.584963
1152	P53630	S209-S-1-240min-S209-S-2-240min	2.30208	0.000110287	0.00138713	protein.linear.MS1	MP_LFC	1	0.584963
1153	P53691	S209-S-1-240min-S209-S-2-240min	2.53939	0.000524226	0.00401404	protein.linear.MS1	MP_LFC	1	0.584963
1154	P53703	S209-S-1-240min-S209-S-2-240min	-1.91157	0.00135349	0.00845877	protein.linear.MS1	MP_LFC	1	-1
1155	P53912	S209-S-1-240min-S209-S-2-240min	2.18735	1.08184e-05	0.000396113	protein.linear.MS1	MP_LFC	1	0.584963
1156	P54114	S209-S-1-240min-S209-S-2-240min	2.33312	1.73583e-05	0.000481553	protein.linear.MS1	MP_LFC	1	0.584963
1157	P54115	S209-S-1-240min-S209-S-2-240min	2.2389	4.33774e-05	0.000801434	protein.linear.MS1	MP_LFC	1	0.584963
1158	P54216	S209-S-1-240min-S209-S-2-240min	-1.29236	0.000173515	0.00182886	protein.linear.MS1	MP_LFC	1	-1
1159	P54412	S209-S-1-240min-S209-S-2-240min	-1.61147	0.00075955	0.00532215	protein.linear.MS1	MP_LFC	1	-1
1160	P54688	S209-S-1-240min-S209-S-2-240min	-0.99927	0.0199786	0.0806876	protein.linear.MS1	MP_LFC	1	-1
1161	P54811	S209-S-1-240min-S209-S-2-240min	-1.15103	8.50926e-07	0.000184835	protein.linear.MS1	MP_LFC	1	-1
1162	P54812	S209-S-1-240min-S209-S-2-240min	-1.11716	0.00018407	0.00190395	protein.linear.MS1	MP_LFC	1	-1
1163	P54838	S209-S-1-240min-S209-S-2-240min	2.2193	0.000868658	0.00589646	protein.linear.MS1	MP_LFC	1	0.584963
1164	P54839	S209-S-1-240min-S209-S-2-240min	2.02961	7.73421e-05	0.00113224	protein.linear.MS1	MP_LFC	1	0.584963
1165	P54889	S209-S-1-240min-S209-S-2-240min	-1.58559	0.00113822	0.00729493	protein.linear.MS1	MP_LFC	1	-1
1166	P55155	S209-S-1-240min-S209-S-2-240min	-1.04353	0.000307875	0.00276468	protein.linear.MS1	MP_LFC	1	-1
1167	P55216	S209-S-1-240min-S209-S-2-240min	-1.4611	0.000372366	0.00314515	protein.linear.MS1	MP_LFC	1	-1
1168	P55326	S209-S-1-240min-S209-S-2-240min	-0.328007	0.806614	0.889007	protein.linear.MS1	MP_LFC	1	-1
1169	P55853	S209-S-1-240min-S209-S-2-240min	-1.50434	0.00101017	0.00662756	protein.linear.MS1	MP_LFC	1	-1
1170	P55954	S209-S-1-240min-S209-S-2-240min	-1.23582	9.14565e-05	0.00123952	protein.linear.MS1	MP_LFC	1	-1
1171	P55955	S209-S-1-240min-S209-S-2-240min	-1.34286	1.34519e-05	0.000435921	protein.linear.MS1	MP_LFC	1	-1
1172	P55956	S209-S-1-240min-S209-S-2-240min	-1.10068	9.16707e-05	0.00124033	protein.linear.MS1	MP_LFC	1	-1
1173	P58798	S209-S-1-240min-S209-S-2-240min	-1.49566	0.0012962	0.00815319	protein.linear.MS1	MP_LFC	1	-1
1174	P60010	S209-S-1-240min-S209-S-2-240min	2.45559	1.07474e-05	0.000396113	protein.linear.MS1	MP_LFC	1	0.584963
1175	P60422	S209-S-1-240min-S209-S-2-240min	-2.25615	2.83955e-05	0.000635695	protein.linear.MS1	MP_LFC	1	-2
1176	P60438	S209-S-1-240min-S209-S-2-240min	-2.11761	1.75511e-05	0.000484736	protein.linear.MS1	MP_LFC	1	-2
1177	P60560	S209-S-1-240min-S209-S-2-240min	0.612799	0.462103	0.643884	protein.linear.MS1	MP_LFC	1	-2
1178	P60624	S209-S-1-240min-S209-S-2-240min	-2.28618	7.62249e-05	0.00113224	protein.linear.MS1	MP_LFC	1	-2
1179	P60723	S209-S-1-240min-S209-S-2-240min	-2.42676	2.52777e-08	6.77189e-05	protein.linear.MS1	MP_LFC	1	-2
1180	P60906	S209-S-1-240min-S209-S-2-240min	-2.60037	0.000628293	0.00460729	protein.linear.MS1	MP_LFC	1	-2
1181	P61175	S209-S-1-240min-S209-S-2-240min	-2.25689	9.75675e-05	0.00129043	protein.linear.MS1	MP_LFC	1	-2
1182	P61517	S209-S-1-240min-S209-S-2-240min	-2.2271	0.000109736	0.00138237	protein.linear.MS1	MP_LFC	1	-2
1183	P61714	S209-S-1-240min-S209-S-2-240min	-1.9009	0.0142327	0.0610072	protein.linear.MS1	MP_LFC	1	-2
1184	P61866	S209-S-1-240min-S209-S-2-240min	-1.19654	0.000121719	0.00147327	protein.linear.MS1	MP_LFC	1	-1
1185	P61889	S209-S-1-240min-S209-S-2-240min	-2.26181	2.54462e-06	0.000288044	protein.linear.MS1	MP_LFC	1	-2
1186	P61949	S209-S-1-240min-S209-S-2-240min	-2.46056	0.00489643	0.0244426	protein.linear.MS1	MP_LFC	1	-2
1187	P62399	S209-S-1-240min-S209-S-2-240min	-2.38129	8.1831e-08	0.000109613	protein.linear.MS1	MP_LFC	1	-2
1188	P62707	S209-S-1-240min-S209-S-2-240min	-1.99988	5.97207e-05	0.000954224	protein.linear.MS1	MP_LFC	1	-2
1189	P62768	S209-S-1-240min-S209-S-2-240min	-0.903242	0.00098132	0.00649928	protein.linear.MS1	MP_LFC	1	-2
1190	P63020	S209-S-1-240min-S209-S-2-240min	-2.34172	0.000165811	0.00177683	protein.linear.MS1	MP_LFC	1	-2
1191	P63224	S209-S-1-240min-S209-S-2-240min	-2.04376	0.00025712	0.00239829	protein.linear.MS1	MP_LFC	1	-2
1192	P63284	S209-S-1-240min-S209-S-2-240min	-2.39367	6.99426e-06	0.000368795	protein.linear.MS1	MP_LFC	1	-2
1193	P67087	S209-S-1-240min-S209-S-2-240min	0.0772609	0.635478	0.773019	protein.linear.MS1	MP_LFC	1	-2
1194	P67910	S209-S-1-240min-S209-S-2-240min	-2.3332	0.000647203	0.00469456	protein.linear.MS1	MP_LFC	1	-2
1195	P68187	S209-S-1-240min-S209-S-2-240min	-2.84793	0.00260245	0.0144148	protein.linear.MS1	MP_LFC	1	-2
1196	P68206	S209-S-1-240min-S209-S-2-240min	-2.2114	0.000139114	0.0016041	protein.linear.MS1	MP_LFC	1	-2
1197	P68679	S209-S-1-240min-S209-S-2-240min	-1.78341	0.000138238	0.00159859	protein.linear.MS1	MP_LFC	1	-2
1198	P68919	S209-S-1-240min-S209-S-2-240min	-2.38514	3.16616e-06	0.000310322	protein.linear.MS1	MP_LFC	1	-2
1199	P69441	S209-S-1-240min-S209-S-2-240min	-2.56631	1.03313e-05	0.000389028	protein.linear.MS1	MP_LFC	1	-2
1200	P69503	S209-S-1-240min-S209-S-2-240min	-2.27204	0.000241992	0.00229893	protein.linear.MS1	MP_LFC	1	-2
1201	P69776	S209-S-1-240min-S209-S-2-240min	-1.90757	0.00022168	0.00216702	protein.linear.MS1	MP_LFC	1	-2
1202	P69783	S209-S-1-240min-S209-S-2-240min	-2.16462	3.40759e-06	0.000314791	protein.linear.MS1	MP_LFC	1	-2
1203	P69828	S209-S-1-240min-S209-S-2-240min	-2.25459	1.51136e-05	0.000454936	protein.linear.MS1	MP_LFC	1	-2
1204	P69829	S209-S-1-240min-S209-S-2-240min	-3.0384	0.0490321	0.159743	protein.linear.MS1	MP_LFC	1	-2
1205	P71301	S209-S-1-240min-S209-S-2-240min	-2.05229	4.95407e-05	0.000867448	protein.linear.MS1	MP_LFC	1	-2
1206	P76116	S209-S-1-240min-S209-S-2-240min	0.013073	0.959698	0.977702	protein.linear.MS1	MP_LFC	1	-2
1207	P76177	S209-S-1-240min-S209-S-2-240min	-2.1088	0.00128306	0.00810067	protein.linear.MS1	MP_LFC	1	-2
1208	P76402	S209-S-1-240min-S209-S-2-240min	-2.26451	0.00150467	0.00921025	protein.linear.MS1	MP_LFC	1	-2
1209	P76536	S209-S-1-240min-S209-S-2-240min	-2.02455	0.00149696	0.00918107	protein.linear.MS1	MP_LFC	1	-2
1210	P76576	S209-S-1-240min-S209-S-2-240min	-2.71641	0.00184752	0.0108463	protein.linear.MS1	MP_LFC	1	-2
1211	P77258	S209-S-1-240min-S209-S-2-240min	0.35936	0.0288234	0.107396	protein.linear.MS1	MP_LFC	1	-2
1212	P77376	S209-S-1-240min-S209-S-2-240min	0.00414686	0.960749	0.978031	protein.linear.MS1	MP_LFC	1	-2
1213	P77395	S209-S-1-240min-S209-S-2-240min	-2.44739	3.16474e-06	0.000310322	protein.linear.MS1	MP_LFC	1	-2
1214	P77398	S209-S-1-240min-S209-S-2-240min	-2.97303	5.17868e-05	0.000886505	protein.linear.MS1	MP_LFC	1	-2
1215	P77804	S209-S-1-240min-S209-S-2-240min	-1.43275	0.000402664	0.00332601	protein.linear.MS1	MP_LFC	1	-2
1216	P90731	S209-S-1-240min-S209-S-2-240min	0.140921	0.198528	0.393482	protein.linear.MS1	MP_LFC	1	-1
1217	P90732	S209-S-1-240min-S209-S-2-240min	0.0675098	0.520132	0.689428	protein.linear.MS1	MP_LFC	1	-1
1218	P90735;Q27461	S209-S-1-240min-S209-S-2-240min	-1.18008	4.11555e-05	0.000771018	protein.linear.MS1	MP_LFC	1	-1
1219	P90790	S209-S-1-240min-S209-S-2-240min	-1.69636	0.00243882	0.0136973	protein.linear.MS1	MP_LFC	1	-1
1220	P90795	S209-S-1-240min-S209-S-2-240min	-1.37245	0.00504856	0.0250774	protein.linear.MS1	MP_LFC	1	-1
1221	P90815	S209-S-1-240min-S209-S-2-240min	0.134835	0.216106	0.414284	protein.linear.MS1	MP_LFC	1	-1
1222	P90860	S209-S-1-240min-S209-S-2-240min	-1.31258	0.00152574	0.0093004	protein.linear.MS1	MP_LFC	1	-1
1223	P90868	S209-S-1-240min-S209-S-2-240min	-1.0987	9.29338e-05	0.0012532	protein.linear.MS1	MP_LFC	1	-1
1224	P90900	S209-S-1-240min-S209-S-2-240min	-1.17699	0.00338727	0.0179338	protein.linear.MS1	MP_LFC	1	-1
1225	P90901	S209-S-1-240min-S209-S-2-240min	-1.17101	0.000101398	0.00131654	protein.linear.MS1	MP_LFC	1	-1
1226	P90916	S209-S-1-240min-S209-S-2-240min	-1.62405	0.00319777	0.0171108	protein.linear.MS1	MP_LFC	1	-1
1227	P90961	S209-S-1-240min-S209-S-2-240min	-0.520177	0.00118302	0.00752804	protein.linear.MS1	MP_LFC	1	-1
1228	P90978;Q8MXS2	S209-S-1-240min-S209-S-2-240min	0.0680102	0.602778	0.750507	protein.linear.MS1	MP_LFC	1	-1
1229	P90983	S209-S-1-240min-S209-S-2-240min	-1.23765	0.0011428	0.00730683	protein.linear.MS1	MP_LFC	1	-1
1230	P91020	S209-S-1-240min-S209-S-2-240min	-1.33585	3.73301e-05	0.000735103	protein.linear.MS1	MP_LFC	1	-1
1231	P91027	S209-S-1-240min-S209-S-2-240min	-1.29265	1.46487e-05	0.000448116	protein.linear.MS1	MP_LFC	1	-1
1232	P91128	S209-S-1-240min-S209-S-2-240min	-1.21003	0.000401417	0.00332087	protein.linear.MS1	MP_LFC	1	-1
1233	P91134	S209-S-1-240min-S209-S-2-240min	-1.2843	8.70853e-05	0.00120673	protein.linear.MS1	MP_LFC	1	-1
1234	P91180;Q95Q60	S209-S-1-240min-S209-S-2-240min	-0.880805	0.0983902	0.257259	protein.linear.MS1	MP_LFC	1	-1
1235	P91252	S209-S-1-240min-S209-S-2-240min	-1.43972	0.00106952	0.00693765	protein.linear.MS1	MP_LFC	1	-1
1236	P91253	S209-S-1-240min-S209-S-2-240min	-1.17341	0.000264863	0.00245809	protein.linear.MS1	MP_LFC	1	-1
1237	P91276	S209-S-1-240min-S209-S-2-240min	-1.24064	0.000763906	0.00533407	protein.linear.MS1	MP_LFC	1	-1
1238	P91277;Q8I7G8	S209-S-1-240min-S209-S-2-240min	-1.4192	0.00451578	0.0228547	protein.linear.MS1	MP_LFC	1	-1
1239	P91283;Q7JNG1	S209-S-1-240min-S209-S-2-240min	-1.05221	0.000158057	0.00173702	protein.linear.MS1	MP_LFC	1	-1
1240	P91303	S209-S-1-240min-S209-S-2-240min	-1.09988	0.000974903	0.00646477	protein.linear.MS1	MP_LFC	1	-1
1241	P91306	S209-S-1-240min-S209-S-2-240min	-1.10347	8.65812e-05	0.0012039	protein.linear.MS1	MP_LFC	1	-1
1242	P91341	S209-S-1-240min-S209-S-2-240min	-1.60037	0.0120138	0.0528413	protein.linear.MS1	MP_LFC	1	-1
1243	P91374	S209-S-1-240min-S209-S-2-240min	-1.39616	2.45306e-05	0.000582085	protein.linear.MS1	MP_LFC	1	-1
1244	P91390	S209-S-1-240min-S209-S-2-240min	-1.26252	0.00619971	0.0297831	protein.linear.MS1	MP_LFC	1	-1
1245	P91398	S209-S-1-240min-S209-S-2-240min	-1.1979	0.00481353	0.0240886	protein.linear.MS1	MP_LFC	1	-1
1246	P91401	S209-S-1-240min-S209-S-2-240min	-1.13712	0.0010777	0.00697379	protein.linear.MS1	MP_LFC	1	-1
1247	P91423	S209-S-1-240min-S209-S-2-240min	-1.45223	0.000323389	0.00286242	protein.linear.MS1	MP_LFC	1	-1
1248	P91427	S209-S-1-240min-S209-S-2-240min	-1.28986	0.000343113	0.00297155	protein.linear.MS1	MP_LFC	1	-1
1249	P91430	S209-S-1-240min-S209-S-2-240min	0.191096	0.256811	0.45895	protein.linear.MS1	MP_LFC	1	-1
1250	P91455	S209-S-1-240min-S209-S-2-240min	-0.450958	0.17334	0.363362	protein.linear.MS1	MP_LFC	1	-1
1251	P91477	S209-S-1-240min-S209-S-2-240min	-1.28419	0.00264497	0.0145932	protein.linear.MS1	MP_LFC	1	-1
1252	P91856	S209-S-1-240min-S209-S-2-240min	-1.35932	0.00011988	0.00146202	protein.linear.MS1	MP_LFC	1	-1
1253	P91871	S209-S-1-240min-S209-S-2-240min	-1.09858	0.000356569	0.00304867	protein.linear.MS1	MP_LFC	1	-1
1254	P91913	S209-S-1-240min-S209-S-2-240min	-0.956196	0.00126117	0.00798109	protein.linear.MS1	MP_LFC	1	-1
1255	P91914	S209-S-1-240min-S209-S-2-240min	-1.25491	0.00021486	0.00212481	protein.linear.MS1	MP_LFC	1	-1
1256	P91917	S209-S-1-240min-S209-S-2-240min	-1.2392	4.91405e-05	0.000867448	protein.linear.MS1	MP_LFC	1	-1
1257	P91918	S209-S-1-240min-S209-S-2-240min	-1.24516	0.00245889	0.0138003	protein.linear.MS1	MP_LFC	1	-1
1258	P98080	S209-S-1-240min-S209-S-2-240min	-1.19446	1.09877e-06	0.00023239	protein.linear.MS1	MP_LFC	1	-1
1259	Q00055	S209-S-1-240min-S209-S-2-240min	2.3427	1.3869e-05	0.000442323	protein.linear.MS1	MP_LFC	1	0.584963
1260	Q00764	S209-S-1-240min-S209-S-2-240min	2.23123	4.9991e-06	0.000349372	protein.linear.MS1	MP_LFC	1	0.584963
1261	Q00955	S209-S-1-240min-S209-S-2-240min	2.38558	2.00075e-05	0.00052039	protein.linear.MS1	MP_LFC	1	0.584963
1262	Q01519	S209-S-1-240min-S209-S-2-240min	1.89182	1.80035e-05	0.000491649	protein.linear.MS1	MP_LFC	1	0.584963
1263	Q01532-2	S209-S-1-240min-S209-S-2-240min	2.04054	0.00165756	0.00993108	protein.linear.MS1	MP_LFC	1	0.584963
1264	Q01855	S209-S-1-240min-S209-S-2-240min	1.85945	0.000278703	0.00254849	protein.linear.MS1	MP_LFC	1	0.584963
1265	Q01939	S209-S-1-240min-S209-S-2-240min	-0.762789	0.03811	0.133751	protein.linear.MS1	MP_LFC	1	0.584963
1266	Q02196	S209-S-1-240min-S209-S-2-240min	2.19576	5.72855e-06	0.000362523	protein.linear.MS1	MP_LFC	1	0.584963
1267	Q02753;Q12672	S209-S-1-240min-S209-S-2-240min	2.37495	2.75964e-05	0.000628019	protein.linear.MS1	MP_LFC	1	0.584963
1268	Q02969	S209-S-1-240min-S209-S-2-240min	2.42338	2.03323e-06	0.000259382	protein.linear.MS1	MP_LFC	1	0.584963
1269	Q03048	S209-S-1-240min-S209-S-2-240min	2.23306	1.69861e-05	0.000478123	protein.linear.MS1	MP_LFC	1	0.584963
1270	Q03104	S209-S-1-240min-S209-S-2-240min	2.45337	3.09929e-05	0.000667802	protein.linear.MS1	MP_LFC	1	0.584963
1271	Q03161	S209-S-1-240min-S209-S-2-240min	2.9711	0.000246122	0.00232831	protein.linear.MS1	MP_LFC	1	0.584963
1272	Q03558	S209-S-1-240min-S209-S-2-240min	2.32066	8.22639e-06	0.000373504	protein.linear.MS1	MP_LFC	1	0.584963
1273	Q03565	S209-S-1-240min-S209-S-2-240min	-1.55798	0.00479507	0.0240262	protein.linear.MS1	MP_LFC	1	-1
1274	Q03577	S209-S-1-240min-S209-S-2-240min	-0.910668	0.000361241	0.00307879	protein.linear.MS1	MP_LFC	1	-1
1275	Q03598	S209-S-1-240min-S209-S-2-240min	-0.027888	0.569395	0.726649	protein.linear.MS1	MP_LFC	1	-1
1276	Q04304	S209-S-1-240min-S209-S-2-240min	2.28347	3.80476e-05	0.000738619	protein.linear.MS1	MP_LFC	1	0.584963
1277	Q04336	S209-S-1-240min-S209-S-2-240min	2.81525	0.000416574	0.00340244	protein.linear.MS1	MP_LFC	1	0.584963
1278	Q04432	S209-S-1-240min-S209-S-2-240min	2.30238	4.42296e-05	0.000807895	protein.linear.MS1	MP_LFC	1	0.584963
1279	Q04491	S209-S-1-240min-S209-S-2-240min	2.55448	9.49275e-06	0.000381032	protein.linear.MS1	MP_LFC	1	0.584963
1280	Q04869	S209-S-1-240min-S209-S-2-240min	2.60746	0.000423309	0.00343303	protein.linear.MS1	MP_LFC	1	0.584963
1281	Q04908	S209-S-1-240min-S209-S-2-240min	-1.26399	9.45508e-06	0.000381032	protein.linear.MS1	MP_LFC	1	-1
1282	Q05016	S209-S-1-240min-S209-S-2-240min	2.13554	0.000573388	0.00429083	protein.linear.MS1	MP_LFC	1	0.584963
1283	Q05036	S209-S-1-240min-S209-S-2-240min	-1.27374	0.000184811	0.0019075	protein.linear.MS1	MP_LFC	1	-1
1284	Q05506	S209-S-1-240min-S209-S-2-240min	2.78018	0.000384095	0.00320891	protein.linear.MS1	MP_LFC	1	0.584963
1285	Q05812	S209-S-1-240min-S209-S-2-240min	2.32307	0.000762891	0.00533161	protein.linear.MS1	MP_LFC	1	0.584963
1286	Q05905	S209-S-1-240min-S209-S-2-240min	2.4168	0.00308414	0.016569	protein.linear.MS1	MP_LFC	1	0.584963
1287	Q06151	S209-S-1-240min-S209-S-2-240min	2.15603	0.000352168	0.00302714	protein.linear.MS1	MP_LFC	1	0.584963
1288	Q06252	S209-S-1-240min-S209-S-2-240min	2.49671	4.51007e-05	0.000820078	protein.linear.MS1	MP_LFC	1	0.584963
1289	Q06494	S209-S-1-240min-S209-S-2-240min	2.42118	2.46193e-05	0.000582085	protein.linear.MS1	MP_LFC	1	0.584963
1290	Q067X2	S209-S-1-240min-S209-S-2-240min	-0.877706	0.0193874	0.0787349	protein.linear.MS1	MP_LFC	1	-1
1291	Q07551	S209-S-1-240min-S209-S-2-240min	2.22804	9.74657e-05	0.00129043	protein.linear.MS1	MP_LFC	1	0.584963
1292	Q07653	S209-S-1-240min-S209-S-2-240min	2.48508	0.000607845	0.00449607	protein.linear.MS1	MP_LFC	1	0.584963
1293	Q07749	S209-S-1-240min-S209-S-2-240min	-1.13863	0.00159926	0.00965683	protein.linear.MS1	MP_LFC	1	-1
1294	Q07750	S209-S-1-240min-S209-S-2-240min	-1.25659	0.000314123	0.0027989	protein.linear.MS1	MP_LFC	1	-1
1295	Q08245	S209-S-1-240min-S209-S-2-240min	2.41563	0.000148971	0.00167921	protein.linear.MS1	MP_LFC	1	0.584963
1296	Q08723	S209-S-1-240min-S209-S-2-240min	2.44399	9.19875e-05	0.00124253	protein.linear.MS1	MP_LFC	1	0.584963
1297	Q08969	S209-S-1-240min-S209-S-2-240min	2.20499	5.09644e-06	0.000350087	protein.linear.MS1	MP_LFC	1	0.584963
1298	Q08971	S209-S-1-240min-S209-S-2-240min	2.62798	3.71722e-05	0.000734629	protein.linear.MS1	MP_LFC	1	0.584963
1299	Q09249	S209-S-1-240min-S209-S-2-240min	1.50831	0.129312	0.305221	protein.linear.MS1	MP_LFC	1	-1
1300	Q09312;Q9N5M6	S209-S-1-240min-S209-S-2-240min	-2.0002	0.00210031	0.0120745	protein.linear.MS1	MP_LFC	1	-1
1301	Q09321	S209-S-1-240min-S209-S-2-240min	0.0448841	0.654946	0.785408	protein.linear.MS1	MP_LFC	1	-1
1302	Q09422	S209-S-1-240min-S209-S-2-240min	-1.0992	5.58219e-05	0.000915283	protein.linear.MS1	MP_LFC	1	-1
1303	Q09450	S209-S-1-240min-S209-S-2-240min	-1.04122	0.000813569	0.00561803	protein.linear.MS1	MP_LFC	1	-1
1304	Q09475	S209-S-1-240min-S209-S-2-240min	-1.31459	0.000133254	0.00156573	protein.linear.MS1	MP_LFC	1	-1
1305	Q09486	S209-S-1-240min-S209-S-2-240min	-1.29603	0.000125916	0.0015037	protein.linear.MS1	MP_LFC	1	-1
1306	Q09489;Q65ZJ7	S209-S-1-240min-S209-S-2-240min	-1.45122	0.000130504	0.00154472	protein.linear.MS1	MP_LFC	1	-1
1307	Q09508	S209-S-1-240min-S209-S-2-240min	-1.33884	0.00418231	0.0213824	protein.linear.MS1	MP_LFC	1	-1
1308	Q09510	S209-S-1-240min-S209-S-2-240min	-0.559201	0.0293865	0.109191	protein.linear.MS1	MP_LFC	1	-1
1309	Q09530	S209-S-1-240min-S209-S-2-240min	0.426636	0.1787	0.369776	protein.linear.MS1	MP_LFC	1	-1
1310	Q09533	S209-S-1-240min-S209-S-2-240min	-1.42655	0.000168077	0.00179156	protein.linear.MS1	MP_LFC	1	-1
1311	Q09541	S209-S-1-240min-S209-S-2-240min	-1.49429	0.00178829	0.010537	protein.linear.MS1	MP_LFC	1	-1
1312	Q09543;V5XY55	S209-S-1-240min-S209-S-2-240min	-1.11041	0.000710818	0.00508985	protein.linear.MS1	MP_LFC	1	-1
1313	Q09544	S209-S-1-240min-S209-S-2-240min	-1.17972	0.000865007	0.00588161	protein.linear.MS1	MP_LFC	1	-1
1314	Q09545	S209-S-1-240min-S209-S-2-240min	-1.63531	0.000948835	0.00633275	protein.linear.MS1	MP_LFC	1	-1
1315	Q09580	S209-S-1-240min-S209-S-2-240min	-1.40371	0.00702617	0.0332564	protein.linear.MS1	MP_LFC	1	-1
1316	Q09583	S209-S-1-240min-S209-S-2-240min	-1.2598	1.9051e-06	0.000259382	protein.linear.MS1	MP_LFC	1	-1
1317	Q09590	S209-S-1-240min-S209-S-2-240min	-0.675934	0.00336152	0.017821	protein.linear.MS1	MP_LFC	1	-1
1318	Q09607	S209-S-1-240min-S209-S-2-240min	-1.33469	1.91203e-05	0.000511881	protein.linear.MS1	MP_LFC	1	-1
1319	Q09622	S209-S-1-240min-S209-S-2-240min	-1.07284	0.00585833	0.0283294	protein.linear.MS1	MP_LFC	1	-1
1320	Q09657	S209-S-1-240min-S209-S-2-240min	-1.0478	0.00038158	0.00319454	protein.linear.MS1	MP_LFC	1	-1
1321	Q09665	S209-S-1-240min-S209-S-2-240min	-1.1958	0.000350009	0.00301503	protein.linear.MS1	MP_LFC	1	-1
1322	Q09936	S209-S-1-240min-S209-S-2-240min	-0.832932	0.000134745	0.00157463	protein.linear.MS1	MP_LFC	1	-1
1323	Q09996	S209-S-1-240min-S209-S-2-240min	-1.1154	0.00031208	0.00278807	protein.linear.MS1	MP_LFC	1	-1
1324	Q09EF7	S209-S-1-240min-S209-S-2-240min	-0.350446	0.0896228	0.242606	protein.linear.MS1	MP_LFC	1	-1
1325	Q10013	S209-S-1-240min-S209-S-2-240min	-0.728263	0.0115562	0.0513862	protein.linear.MS1	MP_LFC	1	-1
1326	Q10020	S209-S-1-240min-S209-S-2-240min	-1.39993	0.00214612	0.0123115	protein.linear.MS1	MP_LFC	1	-1
1327	Q10033;Q8I4L0	S209-S-1-240min-S209-S-2-240min	-0.619917	0.0440911	0.14827	protein.linear.MS1	MP_LFC	1	-1
1328	Q10039;Q8I711	S209-S-1-240min-S209-S-2-240min	-0.938765	0.00175456	0.0103916	protein.linear.MS1	MP_LFC	1	-1
1329	Q10051	S209-S-1-240min-S209-S-2-240min	-1.73498	8.00433e-05	0.00115288	protein.linear.MS1	MP_LFC	1	-1
1330	Q10121	S209-S-1-240min-S209-S-2-240min	-0.978245	0.00041985	0.00341882	protein.linear.MS1	MP_LFC	1	-1
1331	Q10454	S209-S-1-240min-S209-S-2-240min	-0.850953	0.000747963	0.00526852	protein.linear.MS1	MP_LFC	1	-1
1332	Q10576	S209-S-1-240min-S209-S-2-240min	-1.03729	0.00627027	0.0300502	protein.linear.MS1	MP_LFC	1	-1
1333	Q10578	S209-S-1-240min-S209-S-2-240min	0.0446919	0.779392	0.87157	protein.linear.MS1	MP_LFC	1	-1
1334	Q10657	S209-S-1-240min-S209-S-2-240min	-1.21111	0.00169651	0.0101149	protein.linear.MS1	MP_LFC	1	-1
1335	Q10661	S209-S-1-240min-S209-S-2-240min	-0.939937	0.000449674	0.00362855	protein.linear.MS1	MP_LFC	1	-1
1336	Q10663	S209-S-1-240min-S209-S-2-240min	-1.32483	0.000754294	0.00529455	protein.linear.MS1	MP_LFC	1	-1
1337	Q10901	S209-S-1-240min-S209-S-2-240min	-1.36448	0.016857	0.0702332	protein.linear.MS1	MP_LFC	1	-1
1338	Q11067	S209-S-1-240min-S209-S-2-240min	-1.36221	0.000253834	0.00237217	protein.linear.MS1	MP_LFC	1	-1
1339	Q11102	S209-S-1-240min-S209-S-2-240min	-0.969851	0.00260756	0.0144332	protein.linear.MS1	MP_LFC	1	-1
1340	Q11117	S209-S-1-240min-S209-S-2-240min	-1.47823	0.00396946	0.0204766	protein.linear.MS1	MP_LFC	1	-1
1341	Q11183	S209-S-1-240min-S209-S-2-240min	-0.996107	0.00866724	0.0400567	protein.linear.MS1	MP_LFC	1	-1
1342	Q12207	S209-S-1-240min-S209-S-2-240min	2.0199	0.00322672	0.0172085	protein.linear.MS1	MP_LFC	1	0.584963
1343	Q12230	S209-S-1-240min-S209-S-2-240min	2.4263	1.03105e-05	0.000389028	protein.linear.MS1	MP_LFC	1	0.584963
1344	Q12305	S209-S-1-240min-S209-S-2-240min	2.22831	0.000283337	0.002576	protein.linear.MS1	MP_LFC	1	0.584963
1345	Q12329	S209-S-1-240min-S209-S-2-240min	2.91764	0.000237824	0.00227222	protein.linear.MS1	MP_LFC	1	0.584963
1346	Q12335	S209-S-1-240min-S209-S-2-240min	2.26465	7.42626e-06	0.000368795	protein.linear.MS1	MP_LFC	1	0.584963
1347	Q12408	S209-S-1-240min-S209-S-2-240min	0.22775	0.0152096	0.0645744	protein.linear.MS1	MP_LFC	1	0.584963
1348	Q12443	S209-S-1-240min-S209-S-2-240min	1.37006	0.00030243	0.00272798	protein.linear.MS1	MP_LFC	1	0.584963
1349	Q12447	S209-S-1-240min-S209-S-2-240min	1.92895	5.62876e-05	0.000917924	protein.linear.MS1	MP_LFC	1	0.584963
1350	Q12458	S209-S-1-240min-S209-S-2-240min	-0.816772	0.0309296	0.113895	protein.linear.MS1	MP_LFC	1	0.584963
1351	Q12460	S209-S-1-240min-S209-S-2-240min	2.12539	0.000401629	0.00332087	protein.linear.MS1	MP_LFC	1	0.584963
1352	Q12497	S209-S-1-240min-S209-S-2-240min	2.35128	5.46526e-05	0.000909406	protein.linear.MS1	MP_LFC	1	0.584963
1353	Q12499	S209-S-1-240min-S209-S-2-240min	3.08673	0.0180142	0.0741322	protein.linear.MS1	MP_LFC	1	0.584963
1354	Q12513	S209-S-1-240min-S209-S-2-240min	2.27872	0.000283195	0.002576	protein.linear.MS1	MP_LFC	1	0.584963
1355	Q12523	S209-S-1-240min-S209-S-2-240min	-0.308381	0.371753	0.566092	protein.linear.MS1	MP_LFC	1	0.584963
1356	Q17334	S209-S-1-240min-S209-S-2-240min	-1.75839	0.00220669	0.0126409	protein.linear.MS1	MP_LFC	1	-1
1357	Q17335	S209-S-1-240min-S209-S-2-240min	-1.23794	0.000422505	0.00342997	protein.linear.MS1	MP_LFC	1	-1
1358	Q17339	S209-S-1-240min-S209-S-2-240min	-1.80032	0.0071579	0.0338201	protein.linear.MS1	MP_LFC	1	-1
1359	Q17348	S209-S-1-240min-S209-S-2-240min	-1.04641	0.000904242	0.00610193	protein.linear.MS1	MP_LFC	1	-1
1360	Q17361	S209-S-1-240min-S209-S-2-240min	-1.70155	4.07971e-05	0.000769335	protein.linear.MS1	MP_LFC	1	-1
1361	Q17446	S209-S-1-240min-S209-S-2-240min	0.369763	0.0770871	0.217386	protein.linear.MS1	MP_LFC	1	-1
1362	Q17473	S209-S-1-240min-S209-S-2-240min	-1.98833	0.0152749	0.0648176	protein.linear.MS1	MP_LFC	1	-1
1363	Q17474;Q17475	S209-S-1-240min-S209-S-2-240min	-1.03086	0.0321926	0.117461	protein.linear.MS1	MP_LFC	1	-1
1364	Q17489	S209-S-1-240min-S209-S-2-240min	-1.35722	9.48511e-05	0.00127478	protein.linear.MS1	MP_LFC	1	-1
1365	Q17343;Q17490	S209-S-1-240min-S209-S-2-240min	-1.43401	0.005775	0.0280107	protein.linear.MS1	MP_LFC	1	-1
1366	Q17499	S209-S-1-240min-S209-S-2-240min	0.253099	0.0932116	0.248719	protein.linear.MS1	MP_LFC	1	-1
1367	Q17512	S209-S-1-240min-S209-S-2-240min	-1.72759	0.000190049	0.00194234	protein.linear.MS1	MP_LFC	1	-1
1368	Q17571;Q7JMQ6	S209-S-1-240min-S209-S-2-240min	-1.23858	0.000188827	0.00193572	protein.linear.MS1	MP_LFC	1	-1
1369	Q17574	S209-S-1-240min-S209-S-2-240min	-1.33925	0.00559386	0.0272802	protein.linear.MS1	MP_LFC	1	-1
1370	Q17686;Q5WRS4	S209-S-1-240min-S209-S-2-240min	-1.2096	0.000792319	0.00549428	protein.linear.MS1	MP_LFC	1	-1
1371	Q17693	S209-S-1-240min-S209-S-2-240min	-1.18897	0.000550914	0.00416389	protein.linear.MS1	MP_LFC	1	-1
1372	Q17698	S209-S-1-240min-S209-S-2-240min	-1.27339	0.000364118	0.00309347	protein.linear.MS1	MP_LFC	1	-1
1373	Q17761	S209-S-1-240min-S209-S-2-240min	-1.06193	0.00017153	0.00181393	protein.linear.MS1	MP_LFC	1	-1
1374	Q17763	S209-S-1-240min-S209-S-2-240min	-1.32559	1.26827e-05	0.000430087	protein.linear.MS1	MP_LFC	1	-1
1375	Q17770	S209-S-1-240min-S209-S-2-240min	-1.25696	0.000789284	0.00548269	protein.linear.MS1	MP_LFC	1	-1
1376	Q17802	S209-S-1-240min-S209-S-2-240min	-1.28126	0.00714709	0.0337889	protein.linear.MS1	MP_LFC	1	-1
1377	Q17820	S209-S-1-240min-S209-S-2-240min	0.58076	0.644688	0.778683	protein.linear.MS1	MP_LFC	1	-1
1378	Q17832	S209-S-1-240min-S209-S-2-240min	-1.24297	1.03586e-05	0.000389028	protein.linear.MS1	MP_LFC	1	-1
1379	Q17849;Q86GU1	S209-S-1-240min-S209-S-2-240min	-1.61333	0.00133164	0.00833518	protein.linear.MS1	MP_LFC	1	-1
1380	Q17880	S209-S-1-240min-S209-S-2-240min	-0.651279	0.000244325	0.00231835	protein.linear.MS1	MP_LFC	1	-1
1381	Q17967	S209-S-1-240min-S209-S-2-240min	-1.2498	7.06003e-06	0.000368795	protein.linear.MS1	MP_LFC	1	-1
1382	Q17993	S209-S-1-240min-S209-S-2-240min	-1.85128	0.00128308	0.00810067	protein.linear.MS1	MP_LFC	1	-1
1383	Q17994	S209-S-1-240min-S209-S-2-240min	-1.10621	0.00019362	0.00197227	protein.linear.MS1	MP_LFC	1	-1
1384	Q18025	S209-S-1-240min-S209-S-2-240min	-1.19435	0.00164353	0.00986488	protein.linear.MS1	MP_LFC	1	-1
1385	Q18026	S209-S-1-240min-S209-S-2-240min	-0.608906	0.0190872	0.0776336	protein.linear.MS1	MP_LFC	1	-1
1386	Q18032	S209-S-1-240min-S209-S-2-240min	-0.850723	0.000513058	0.00397249	protein.linear.MS1	MP_LFC	1	-1
1387	Q18036	S209-S-1-240min-S209-S-2-240min	-1.11246	0.00182356	0.0107261	protein.linear.MS1	MP_LFC	1	-1
1388	Q18038	S209-S-1-240min-S209-S-2-240min	-0.100168	0.666441	0.794686	protein.linear.MS1	MP_LFC	1	-1
1389	Q18040	S209-S-1-240min-S209-S-2-240min	-1.29382	4.00025e-05	0.000765477	protein.linear.MS1	MP_LFC	1	-1
1390	Q18066	S209-S-1-240min-S209-S-2-240min	-0.788372	0.000983211	0.00650336	protein.linear.MS1	MP_LFC	1	-1
1391	Q18115	S209-S-1-240min-S209-S-2-240min	-1.3262	0.000260388	0.00241935	protein.linear.MS1	MP_LFC	1	-1
1392	Q18164	S209-S-1-240min-S209-S-2-240min	-1.31909	0.00336699	0.0178381	protein.linear.MS1	MP_LFC	1	-1
1393	Q18211	S209-S-1-240min-S209-S-2-240min	-0.541637	0.0175403	0.0725162	protein.linear.MS1	MP_LFC	1	-1
1394	Q18212	S209-S-1-240min-S209-S-2-240min	-1.26844	8.96721e-05	0.00122776	protein.linear.MS1	MP_LFC	1	-1
1395	Q18231	S209-S-1-240min-S209-S-2-240min	-1.27561	0.000825695	0.00566594	protein.linear.MS1	MP_LFC	1	-1
1396	Q18246	S209-S-1-240min-S209-S-2-240min	0.0192827	0.93192	0.964306	protein.linear.MS1	MP_LFC	1	-1
1397	Q18359	S209-S-1-240min-S209-S-2-240min	-1.27245	7.80802e-07	0.000183649	protein.linear.MS1	MP_LFC	1	-1
1398	Q18409	S209-S-1-240min-S209-S-2-240min	-1.62583	6.50275e-05	0.00101481	protein.linear.MS1	MP_LFC	1	-1
1399	Q18421	S209-S-1-240min-S209-S-2-240min	-1.35638	0.00125214	0.00793021	protein.linear.MS1	MP_LFC	1	-1
1400	Q18453	S209-S-1-240min-S209-S-2-240min	-1.8699	0.0128454	0.0559558	protein.linear.MS1	MP_LFC	1	-1
1401	Q18493	S209-S-1-240min-S209-S-2-240min	-1.49688	1.43983e-05	0.000445733	protein.linear.MS1	MP_LFC	1	-1
1402	Q18577	S209-S-1-240min-S209-S-2-240min	-0.807904	0.00978428	0.0443771	protein.linear.MS1	MP_LFC	1	-1
1403	Q18599	S209-S-1-240min-S209-S-2-240min	-1.42882	0.000447319	0.00361317	protein.linear.MS1	MP_LFC	1	-1
1404	Q18625	S209-S-1-240min-S209-S-2-240min	-1.42543	0.00304436	0.0163772	protein.linear.MS1	MP_LFC	1	-1
1405	Q18678	S209-S-1-240min-S209-S-2-240min	-0.695363	0.0933371	0.248806	protein.linear.MS1	MP_LFC	1	-1
1406	Q18680	S209-S-1-240min-S209-S-2-240min	-1.20037	0.00302826	0.0163233	protein.linear.MS1	MP_LFC	1	-1
1407	Q18688	S209-S-1-240min-S209-S-2-240min	-1.36333	0.000589009	0.00438321	protein.linear.MS1	MP_LFC	1	-1
1408	Q18786	S209-S-1-240min-S209-S-2-240min	-1.1383	0.000157878	0.00173702	protein.linear.MS1	MP_LFC	1	-1
1409	Q18787	S209-S-1-240min-S209-S-2-240min	-1.2761	0.00446938	0.0226574	protein.linear.MS1	MP_LFC	1	-1
1410	Q18803	S209-S-1-240min-S209-S-2-240min	-1.26609	5.413e-05	0.000903972	protein.linear.MS1	MP_LFC	1	-1
1411	Q18823	S209-S-1-240min-S209-S-2-240min	-1.35939	0.000273895	0.00252732	protein.linear.MS1	MP_LFC	1	-1
1412	Q18853	S209-S-1-240min-S209-S-2-240min	-1.3225	3.85832e-05	0.000745417	protein.linear.MS1	MP_LFC	1	-1
1413	Q18864	S209-S-1-240min-S209-S-2-240min	-1.47124	0.00195696	0.0113889	protein.linear.MS1	MP_LFC	1	-1
1414	Q18885	S209-S-1-240min-S209-S-2-240min	-1.42318	0.00519493	0.0257559	protein.linear.MS1	MP_LFC	1	-1
1415	Q18905	S209-S-1-240min-S209-S-2-240min	0.046406	0.769921	0.865313	protein.linear.MS1	MP_LFC	1	-1
1416	Q18926	S209-S-1-240min-S209-S-2-240min	-1.71918	0.00228809	0.012996	protein.linear.MS1	MP_LFC	1	-1
1417	Q18943	S209-S-1-240min-S209-S-2-240min	-1.28131	0.00020629	0.00207244	protein.linear.MS1	MP_LFC	1	-1
1418	Q18947	S209-S-1-240min-S209-S-2-240min	-1.52093	0.000464377	0.0037087	protein.linear.MS1	MP_LFC	1	-1
1419	Q18967	S209-S-1-240min-S209-S-2-240min	-1.44522	0.00447397	0.0226574	protein.linear.MS1	MP_LFC	1	-1
1420	Q18990	S209-S-1-240min-S209-S-2-240min	-1.13316	0.00247511	0.0138624	protein.linear.MS1	MP_LFC	1	-1
1421	Q19007	S209-S-1-240min-S209-S-2-240min	-1.25651	1.43078e-05	0.000445733	protein.linear.MS1	MP_LFC	1	-1
1422	Q19020	S209-S-1-240min-S209-S-2-240min	-0.0267055	0.864242	0.92589	protein.linear.MS1	MP_LFC	1	-1
1423	Q19057	S209-S-1-240min-S209-S-2-240min	-1.25409	0.000635394	0.00464242	protein.linear.MS1	MP_LFC	1	-1
1424	Q19086	S209-S-1-240min-S209-S-2-240min	0.573741	0.0890084	0.241187	protein.linear.MS1	MP_LFC	1	-1
1425	A0A2K5ATU7;Q19087	S209-S-1-240min-S209-S-2-240min	-1.42713	0.00335415	0.0177936	protein.linear.MS1	MP_LFC	1	-1
1426	Q19102	S209-S-1-240min-S209-S-2-240min	-1.19468	0.00107704	0.00697379	protein.linear.MS1	MP_LFC	1	-1
1427	Q19126	S209-S-1-240min-S209-S-2-240min	-1.33151	0.00130136	0.0081775	protein.linear.MS1	MP_LFC	1	-1
1428	Q19130;Q95QM8	S209-S-1-240min-S209-S-2-240min	-1.13932	0.0406776	0.139652	protein.linear.MS1	MP_LFC	1	-1
1429	Q19202	S209-S-1-240min-S209-S-2-240min	-0.623934	0.0155497	0.0657261	protein.linear.MS1	MP_LFC	1	-1
1430	Q19246	S209-S-1-240min-S209-S-2-240min	-1.05441	0.0621744	0.187785	protein.linear.MS1	MP_LFC	1	-1
1431	Q19264	S209-S-1-240min-S209-S-2-240min	-1.29122	2.04086e-05	0.00052911	protein.linear.MS1	MP_LFC	1	-1
1432	Q19278;Q8MNT7	S209-S-1-240min-S209-S-2-240min	-0.732095	0.00734953	0.0346644	protein.linear.MS1	MP_LFC	1	-1
1433	Q19289	S209-S-1-240min-S209-S-2-240min	-1.19851	0.00101771	0.00666613	protein.linear.MS1	MP_LFC	1	-1
1434	Q19328	S209-S-1-240min-S209-S-2-240min	-1.22718	0.000275809	0.00253915	protein.linear.MS1	MP_LFC	1	-1
1435	Q19371	S209-S-1-240min-S209-S-2-240min	-1.13154	0.00472649	0.0237418	protein.linear.MS1	MP_LFC	1	-1
1436	Q19437	S209-S-1-240min-S209-S-2-240min	-1.30416	0.000267045	0.00247548	protein.linear.MS1	MP_LFC	1	-1
1437	Q19459	S209-S-1-240min-S209-S-2-240min	-1.32226	0.0920043	0.246649	protein.linear.MS1	MP_LFC	1	-1
1438	Q19554	S209-S-1-240min-S209-S-2-240min	-1.82454	0.00823111	0.0382832	protein.linear.MS1	MP_LFC	1	-1
1439	Q19626	S209-S-1-240min-S209-S-2-240min	-1.35746	0.000103026	0.00133336	protein.linear.MS1	MP_LFC	1	-1
1440	Q19642	S209-S-1-240min-S209-S-2-240min	-1.43275	3.46388e-06	0.000316354	protein.linear.MS1	MP_LFC	1	-1
1441	Q19655	S209-S-1-240min-S209-S-2-240min	0.205838	0.301217	0.503615	protein.linear.MS1	MP_LFC	1	-1
1442	Q19699	S209-S-1-240min-S209-S-2-240min	-1.70157	0.00415885	0.0212896	protein.linear.MS1	MP_LFC	1	-1
1443	Q19706	S209-S-1-240min-S209-S-2-240min	-1.43116	0.000362795	0.00308876	protein.linear.MS1	MP_LFC	1	-1
1444	Q19713	S209-S-1-240min-S209-S-2-240min	-1.45859	1.5265e-06	0.000259382	protein.linear.MS1	MP_LFC	1	-1
1445	A0A1X7RBJ2;A0A1X7RBJ5;A0A1X7RBK2;A0A1X7RBK3;A0A1X7RBK4;A0A1X7RBM0;A0A1X7RBM7;A0A1X7RBN7;A0A1X7RBR4;A0A1X7RBS0;A0A1X7RC48;A0A1X7RC50;A0A1X7RCT5;A0A1X7RCV1;Q19720	S209-S-1-240min-S209-S-2-240min	-2.20977	8.10821e-06	0.000373504	protein.linear.MS1	MP_LFC	1	-1
1446	Q19722	S209-S-1-240min-S209-S-2-240min	-1.24169	0.00100906	0.00662566	protein.linear.MS1	MP_LFC	1	-1
1447	Q19749	S209-S-1-240min-S209-S-2-240min	-1.40152	3.26595e-05	0.000689476	protein.linear.MS1	MP_LFC	1	-1
1448	Q19753	S209-S-1-240min-S209-S-2-240min	-1.50495	0.0235268	0.0913454	protein.linear.MS1	MP_LFC	1	-1
1449	Q19766	S209-S-1-240min-S209-S-2-240min	-1.62371	0.00299505	0.0161878	protein.linear.MS1	MP_LFC	1	-1
1450	Q19825;Q65ZK0	S209-S-1-240min-S209-S-2-240min	-0.974828	0.000503965	0.00392376	protein.linear.MS1	MP_LFC	1	-1
1451	Q19842	S209-S-1-240min-S209-S-2-240min	-1.37286	3.27781e-05	0.000689476	protein.linear.MS1	MP_LFC	1	-1
1452	Q18907;Q19866;Q7JPI2	S209-S-1-240min-S209-S-2-240min	0.114221	0.36921	0.563999	protein.linear.MS1	MP_LFC	1	-1
1453	Q19869	S209-S-1-240min-S209-S-2-240min	-1.36217	0.000170484	0.00181102	protein.linear.MS1	MP_LFC	1	-1
1454	Q19877	S209-S-1-240min-S209-S-2-240min	-1.36919	0.000127876	0.00152257	protein.linear.MS1	MP_LFC	1	-1
1455	Q19905	S209-S-1-240min-S209-S-2-240min	-1.57625	0.00331429	0.0176054	protein.linear.MS1	MP_LFC	1	-1
1456	Q1XFY9	S209-S-1-240min-S209-S-2-240min	-1.31254	0.000107053	0.00136094	protein.linear.MS1	MP_LFC	1	-1
1457	Q20025	S209-S-1-240min-S209-S-2-240min	-1.55182	0.00254204	0.0141779	protein.linear.MS1	MP_LFC	1	-1
1458	Q20049	S209-S-1-240min-S209-S-2-240min	-1.13226	0.000515107	0.00398068	protein.linear.MS1	MP_LFC	1	-1
1459	Q20053	S209-S-1-240min-S209-S-2-240min	-1.36763	0.00167701	0.0100209	protein.linear.MS1	MP_LFC	1	-1
1460	Q20065	S209-S-1-240min-S209-S-2-240min	-1.82373	0.00376595	0.0195903	protein.linear.MS1	MP_LFC	1	-1
1461	Q20107	S209-S-1-240min-S209-S-2-240min	-1.199	0.0562433	0.17484	protein.linear.MS1	MP_LFC	1	-1
1462	Q20117	S209-S-1-240min-S209-S-2-240min	-1.19337	0.000660562	0.00478714	protein.linear.MS1	MP_LFC	1	-1
1463	Q20121	S209-S-1-240min-S209-S-2-240min	-1.33891	0.000506672	0.00393062	protein.linear.MS1	MP_LFC	1	-1
1464	Q20128	S209-S-1-240min-S209-S-2-240min	-0.102934	0.0709374	0.205354	protein.linear.MS1	MP_LFC	1	-1
1465	Q20140	S209-S-1-240min-S209-S-2-240min	-1.28446	0.000474557	0.00376879	protein.linear.MS1	MP_LFC	1	-1
1466	Q20168	S209-S-1-240min-S209-S-2-240min	-1.32561	0.00198738	0.0115325	protein.linear.MS1	MP_LFC	1	-1
1467	Q20203	S209-S-1-240min-S209-S-2-240min	-1.2004	1.16905e-05	0.000410289	protein.linear.MS1	MP_LFC	1	-1
1468	Q20206	S209-S-1-240min-S209-S-2-240min	-1.14893	0.000672198	0.00486269	protein.linear.MS1	MP_LFC	1	-1
1469	Q20223	S209-S-1-240min-S209-S-2-240min	-1.33703	3.74091e-05	0.000735103	protein.linear.MS1	MP_LFC	1	-1
1470	Q20224	S209-S-1-240min-S209-S-2-240min	-1.35016	0.0029776	0.0161151	protein.linear.MS1	MP_LFC	1	-1
1471	Q20228	S209-S-1-240min-S209-S-2-240min	-1.29665	0.00037291	0.00314515	protein.linear.MS1	MP_LFC	1	-1
1472	Q20239;Q9U3F8	S209-S-1-240min-S209-S-2-240min	-1.12904	0.00463527	0.0233565	protein.linear.MS1	MP_LFC	1	-1
1473	Q20303	S209-S-1-240min-S209-S-2-240min	-1.13396	0.00213799	0.0122823	protein.linear.MS1	MP_LFC	1	-1
1474	Q20306	S209-S-1-240min-S209-S-2-240min	-1.47564	0.000523216	0.00401249	protein.linear.MS1	MP_LFC	1	-1
1475	Q20310	S209-S-1-240min-S209-S-2-240min	-1.31693	0.00203985	0.011786	protein.linear.MS1	MP_LFC	1	-1
1476	Q20312	S209-S-1-240min-S209-S-2-240min	-1.3784	0.00961408	0.0437533	protein.linear.MS1	MP_LFC	1	-1
1477	Q20334	S209-S-1-240min-S209-S-2-240min	-1.45634	0.00886203	0.0408161	protein.linear.MS1	MP_LFC	1	-1
1478	Q20363	S209-S-1-240min-S209-S-2-240min	-1.25413	0.000365545	0.00309992	protein.linear.MS1	MP_LFC	1	-1
1479	Q20384;Q86RT3;Q8MQ51	S209-S-1-240min-S209-S-2-240min	-0.510339	0.0264794	0.100292	protein.linear.MS1	MP_LFC	1	-1
1480	Q20412	S209-S-1-240min-S209-S-2-240min	-1.4744	0.00108076	0.00698802	protein.linear.MS1	MP_LFC	1	-1
1481	Q20477	S209-S-1-240min-S209-S-2-240min	-1.41856	0.000481237	0.00381054	protein.linear.MS1	MP_LFC	1	-1
1482	Q20502	S209-S-1-240min-S209-S-2-240min	-0.700612	0.0328747	0.1195	protein.linear.MS1	MP_LFC	1	-1
1483	Q20507	S209-S-1-240min-S209-S-2-240min	-1.59001	5.65457e-05	0.000919956	protein.linear.MS1	MP_LFC	1	-1
1484	Q20626	S209-S-1-240min-S209-S-2-240min	-1.4837	6.01299e-05	0.000956959	protein.linear.MS1	MP_LFC	1	-1
1485	Q4TT88	S209-S-1-240min-S209-S-2-240min	-1.235	6.2575e-05	0.000988046	protein.linear.MS1	MP_LFC	1	-1
1486	Q20637	S209-S-1-240min-S209-S-2-240min	-1.26763	0.00439459	0.0223257	protein.linear.MS1	MP_LFC	1	-1
1487	Q20641	S209-S-1-240min-S209-S-2-240min	-1.36366	0.00160948	0.00970399	protein.linear.MS1	MP_LFC	1	-1
1488	Q20647	S209-S-1-240min-S209-S-2-240min	-1.34746	0.000123333	0.00148609	protein.linear.MS1	MP_LFC	1	-1
1489	Q20655;W6E8Z9	S209-S-1-240min-S209-S-2-240min	-1.4159	0.000608092	0.00449607	protein.linear.MS1	MP_LFC	1	-1
1490	Q20676;Q8WQF1	S209-S-1-240min-S209-S-2-240min	-1.31405	5.57746e-05	0.000915283	protein.linear.MS1	MP_LFC	1	-1
1491	Q20684	S209-S-1-240min-S209-S-2-240min	-1.34162	8.23911e-05	0.00117346	protein.linear.MS1	MP_LFC	1	-1
1492	Q20719	S209-S-1-240min-S209-S-2-240min	-1.52147	0.000950267	0.00633275	protein.linear.MS1	MP_LFC	1	-1
1493	Q20720	S209-S-1-240min-S209-S-2-240min	-1.11724	0.00527769	0.0260706	protein.linear.MS1	MP_LFC	1	-1
1494	Q20748	S209-S-1-240min-S209-S-2-240min	-1.86065	0.000814053	0.00561803	protein.linear.MS1	MP_LFC	1	-1
1495	Q20751	S209-S-1-240min-S209-S-2-240min	-1.14464	0.00386749	0.0200665	protein.linear.MS1	MP_LFC	1	-1
1496	Q20774	S209-S-1-240min-S209-S-2-240min	-1.41579	0.000229028	0.00222307	protein.linear.MS1	MP_LFC	1	-1
1497	Q20779	S209-S-1-240min-S209-S-2-240min	-1.23977	0.000707414	0.00508086	protein.linear.MS1	MP_LFC	1	-1
1498	Q20780	S209-S-1-240min-S209-S-2-240min	-1.27513	0.00135786	0.00847291	protein.linear.MS1	MP_LFC	1	-1
1499	Q20822	S209-S-1-240min-S209-S-2-240min	-1.5576	0.00329416	0.0175332	protein.linear.MS1	MP_LFC	1	-1
1500	Q20936	S209-S-1-240min-S209-S-2-240min	0.0718095	0.554772	0.715453	protein.linear.MS1	MP_LFC	1	-1
1501	Q20938	S209-S-1-240min-S209-S-2-240min	-0.991512	0.0115757	0.0513998	protein.linear.MS1	MP_LFC	1	-1
1502	Q20964	S209-S-1-240min-S209-S-2-240min	-1.34258	1.73759e-05	0.000481553	protein.linear.MS1	MP_LFC	1	-1
1503	Q20970	S209-S-1-240min-S209-S-2-240min	-1.74901	0.000298642	0.00270291	protein.linear.MS1	MP_LFC	1	-1
1504	Q21000	S209-S-1-240min-S209-S-2-240min	-1.13148	0.00118664	0.00753915	protein.linear.MS1	MP_LFC	1	-1
1505	Q21018	S209-S-1-240min-S209-S-2-240min	-1.18255	0.000646638	0.00469456	protein.linear.MS1	MP_LFC	1	-1
1506	Q21021;Q86G90	S209-S-1-240min-S209-S-2-240min	-1.37196	0.00156156	0.00947907	protein.linear.MS1	MP_LFC	1	-1
1507	Q21086	S209-S-1-240min-S209-S-2-240min	-1.42491	0.00172719	0.0102673	protein.linear.MS1	MP_LFC	1	-1
1508	Q21153	S209-S-1-240min-S209-S-2-240min	-1.65295	0.00342095	0.0180645	protein.linear.MS1	MP_LFC	1	-1
1509	Q21166	S209-S-1-240min-S209-S-2-240min	-1.28759	0.000279044	0.00254849	protein.linear.MS1	MP_LFC	1	-1
1510	Q21193	S209-S-1-240min-S209-S-2-240min	-1.26102	0.000210317	0.00209457	protein.linear.MS1	MP_LFC	1	-1
1511	Q21210	S209-S-1-240min-S209-S-2-240min	-1.73579	0.00381086	0.019811	protein.linear.MS1	MP_LFC	1	-1
1512	Q21215	S209-S-1-240min-S209-S-2-240min	-1.18781	0.000981725	0.00649928	protein.linear.MS1	MP_LFC	1	-1
1513	Q21217	S209-S-1-240min-S209-S-2-240min	-1.38162	1.51176e-06	0.000259382	protein.linear.MS1	MP_LFC	1	-1
1514	Q21233	S209-S-1-240min-S209-S-2-240min	-1.38433	0.00390085	0.0201745	protein.linear.MS1	MP_LFC	1	-1
1515	Q21276	S209-S-1-240min-S209-S-2-240min	-1.37155	7.57695e-05	0.00112799	protein.linear.MS1	MP_LFC	1	-1
1516	Q21284	S209-S-1-240min-S209-S-2-240min	-2.116	0.0186932	0.0764565	protein.linear.MS1	MP_LFC	1	-1
1517	Q21351	S209-S-1-240min-S209-S-2-240min	-1.39071	0.00018809	0.00193063	protein.linear.MS1	MP_LFC	1	-1
1518	Q21392	S209-S-1-240min-S209-S-2-240min	-1.22767	0.000376069	0.00316434	protein.linear.MS1	MP_LFC	1	-1
1519	Q21443	S209-S-1-240min-S209-S-2-240min	-1.16416	0.000197218	0.00200385	protein.linear.MS1	MP_LFC	1	-1
1520	Q21465	S209-S-1-240min-S209-S-2-240min	-1.16611	0.00365747	0.0191499	protein.linear.MS1	MP_LFC	1	-1
1521	Q21473	S209-S-1-240min-S209-S-2-240min	-1.39433	0.00012197	0.00147409	protein.linear.MS1	MP_LFC	1	-1
1522	Q21481	S209-S-1-240min-S209-S-2-240min	-1.10567	5.63067e-05	0.000917924	protein.linear.MS1	MP_LFC	1	-1
1523	Q21525	S209-S-1-240min-S209-S-2-240min	0.0287741	0.773678	0.868079	protein.linear.MS1	MP_LFC	1	-1
1524	Q21544	S209-S-1-240min-S209-S-2-240min	-1.40713	0.00598283	0.0288101	protein.linear.MS1	MP_LFC	1	-1
1525	Q21549	S209-S-1-240min-S209-S-2-240min	-2.20468	0.0021453	0.0123115	protein.linear.MS1	MP_LFC	1	-1
1526	Q21559	S209-S-1-240min-S209-S-2-240min	-0.372213	0.48124	0.657776	protein.linear.MS1	MP_LFC	1	-1
1527	Q21568	S209-S-1-240min-S209-S-2-240min	-1.19254	0.00163708	0.00984085	protein.linear.MS1	MP_LFC	1	-1
1528	Q21573	S209-S-1-240min-S209-S-2-240min	-0.114058	0.784539	0.874649	protein.linear.MS1	MP_LFC	1	-1
1529	Q21603	S209-S-1-240min-S209-S-2-240min	-1.52236	1.85201e-05	0.000501166	protein.linear.MS1	MP_LFC	1	-1
1530	Q21633	S209-S-1-240min-S209-S-2-240min	-1.68411	0.0116214	0.0515458	protein.linear.MS1	MP_LFC	1	-1
1531	Q21693	S209-S-1-240min-S209-S-2-240min	-1.9769	0.00257943	0.0143367	protein.linear.MS1	MP_LFC	1	-1
1532	Q21732	S209-S-1-240min-S209-S-2-240min	-1.20057	0.00112685	0.00723943	protein.linear.MS1	MP_LFC	1	-1
1533	Q21735	S209-S-1-240min-S209-S-2-240min	-1.13525	0.00366726	0.0191762	protein.linear.MS1	MP_LFC	1	-1
1534	Q21746	S209-S-1-240min-S209-S-2-240min	-1.06523	0.0013999	0.00870146	protein.linear.MS1	MP_LFC	1	-1
1535	Q21752	S209-S-1-240min-S209-S-2-240min	-1.28736	5.75185e-05	0.000930117	protein.linear.MS1	MP_LFC	1	-1
1536	Q21763	S209-S-1-240min-S209-S-2-240min	-0.972772	0.00203525	0.0117678	protein.linear.MS1	MP_LFC	1	-1
1537	Q21770	S209-S-1-240min-S209-S-2-240min	-0.715667	0.121439	0.295043	protein.linear.MS1	MP_LFC	1	-1
1538	Q21773	S209-S-1-240min-S209-S-2-240min	0.146774	0.195685	0.390254	protein.linear.MS1	MP_LFC	1	-1
1539	Q21774	S209-S-1-240min-S209-S-2-240min	-1.73703	0.00558513	0.0272542	protein.linear.MS1	MP_LFC	1	-1
1540	Q21824	S209-S-1-240min-S209-S-2-240min	-1.21451	6.12359e-06	0.000368795	protein.linear.MS1	MP_LFC	1	-1
1541	Q21832	S209-S-1-240min-S209-S-2-240min	-1.40781	0.00736388	0.0347117	protein.linear.MS1	MP_LFC	1	-1
1542	Q21888	S209-S-1-240min-S209-S-2-240min	-1.16081	0.00085258	0.00582669	protein.linear.MS1	MP_LFC	1	-1
1543	Q21926	S209-S-1-240min-S209-S-2-240min	-1.05475	0.000229942	0.00222925	protein.linear.MS1	MP_LFC	1	-1
1544	Q21928	S209-S-1-240min-S209-S-2-240min	-1.00155	0.0004158	0.00339958	protein.linear.MS1	MP_LFC	1	-1
1545	Q21929	S209-S-1-240min-S209-S-2-240min	-1.31441	0.0150213	0.0639439	protein.linear.MS1	MP_LFC	1	-1
1546	Q21930	S209-S-1-240min-S209-S-2-240min	-1.04222	0.000731987	0.00518781	protein.linear.MS1	MP_LFC	1	-1
1547	Q21962;Q86LS6	S209-S-1-240min-S209-S-2-240min	-1.50039	0.00178151	0.0105048	protein.linear.MS1	MP_LFC	1	-1
1548	Q21966	S209-S-1-240min-S209-S-2-240min	-1.22227	0.00461395	0.0232637	protein.linear.MS1	MP_LFC	1	-1
1549	Q21986	S209-S-1-240min-S209-S-2-240min	-1.06638	7.88723e-05	0.00114302	protein.linear.MS1	MP_LFC	1	-1
1550	Q21994;Q6AHR3;Q9BI73	S209-S-1-240min-S209-S-2-240min	-0.713186	0.024114	0.0932199	protein.linear.MS1	MP_LFC	1	-1
1551	Q22021	S209-S-1-240min-S209-S-2-240min	-1.19108	0.000341593	0.0029625	protein.linear.MS1	MP_LFC	1	-1
1552	Q22037	S209-S-1-240min-S209-S-2-240min	-1.10569	0.0255938	0.0978115	protein.linear.MS1	MP_LFC	1	-1
1553	Q22046	S209-S-1-240min-S209-S-2-240min	-1.42877	0.0243763	0.0940983	protein.linear.MS1	MP_LFC	1	-1
1554	Q22053	S209-S-1-240min-S209-S-2-240min	-1.30392	0.000123869	0.0014876	protein.linear.MS1	MP_LFC	1	-1
1555	Q22054	S209-S-1-240min-S209-S-2-240min	-1.5471	0.00148542	0.00912017	protein.linear.MS1	MP_LFC	1	-1
1556	Q22067	S209-S-1-240min-S209-S-2-240min	-1.28683	8.26212e-05	0.00117346	protein.linear.MS1	MP_LFC	1	-1
1557	Q22099;Q95ZQ3	S209-S-1-240min-S209-S-2-240min	-1.32061	0.00473201	0.0237546	protein.linear.MS1	MP_LFC	1	-1
1558	Q22100	S209-S-1-240min-S209-S-2-240min	-1.31139	0.00160823	0.0097037	protein.linear.MS1	MP_LFC	1	-1
1559	Q22101	S209-S-1-240min-S209-S-2-240min	-0.954597	0.000531735	0.00405461	protein.linear.MS1	MP_LFC	1	-1
1560	Q22135	S209-S-1-240min-S209-S-2-240min	-1.63608	0.0024109	0.0135499	protein.linear.MS1	MP_LFC	1	-1
1561	Q22169	S209-S-1-240min-S209-S-2-240min	-1.05036	0.000358495	0.00305862	protein.linear.MS1	MP_LFC	1	-1
1562	Q22192	S209-S-1-240min-S209-S-2-240min	-1.20318	0.00112403	0.00722704	protein.linear.MS1	MP_LFC	1	-1
1563	Q22235	S209-S-1-240min-S209-S-2-240min	-1.32669	2.42303e-05	0.000582085	protein.linear.MS1	MP_LFC	1	-1
1564	Q22253	S209-S-1-240min-S209-S-2-240min	-1.69404	0.00170731	0.0101717	protein.linear.MS1	MP_LFC	1	-1
1565	Q22257	S209-S-1-240min-S209-S-2-240min	0.224686	0.0602874	0.18386	protein.linear.MS1	MP_LFC	1	-1
1566	Q22288	S209-S-1-240min-S209-S-2-240min	-1.06661	0.0179696	0.0739865	protein.linear.MS1	MP_LFC	1	-1
1567	Q22352	S209-S-1-240min-S209-S-2-240min	-1.2148	0.00232695	0.0131795	protein.linear.MS1	MP_LFC	1	-1
1568	Q22370	S209-S-1-240min-S209-S-2-240min	-1.19253	0.000760261	0.00532249	protein.linear.MS1	MP_LFC	1	-1
1569	Q22494	S209-S-1-240min-S209-S-2-240min	-1.21582	0.000197852	0.00200521	protein.linear.MS1	MP_LFC	1	-1
1570	Q22505	S209-S-1-240min-S209-S-2-240min	-1.03211	0.00141527	0.00877661	protein.linear.MS1	MP_LFC	1	-1
1571	Q22515;Q5WRQ0	S209-S-1-240min-S209-S-2-240min	-2.17124	0.013655	0.0588131	protein.linear.MS1	MP_LFC	1	-1
1572	Q22562	S209-S-1-240min-S209-S-2-240min	-1.2854	0.000334389	0.00292754	protein.linear.MS1	MP_LFC	1	-1
1573	Q22620	S209-S-1-240min-S209-S-2-240min	-1.18653	0.000344993	0.00298061	protein.linear.MS1	MP_LFC	1	-1
1574	Q22633	S209-S-1-240min-S209-S-2-240min	-1.45058	6.72027e-05	0.00103822	protein.linear.MS1	MP_LFC	1	-1
1575	Q22716	S209-S-1-240min-S209-S-2-240min	-1.26659	0.00156287	0.00947981	protein.linear.MS1	MP_LFC	1	-1
1576	Q22781	S209-S-1-240min-S209-S-2-240min	-0.411299	0.00234438	0.0132536	protein.linear.MS1	MP_LFC	1	-1
1577	Q22814	S209-S-1-240min-S209-S-2-240min	-1.38186	0.00042187	0.00342828	protein.linear.MS1	MP_LFC	1	-1
1578	K8FDX2	S209-S-1-240min-S209-S-2-240min	-1.33191	0.00136023	0.0084811	protein.linear.MS1	MP_LFC	1	-1
1579	Q22968	S209-S-1-240min-S209-S-2-240min	-0.801182	0.0131807	0.0571067	protein.linear.MS1	MP_LFC	1	-1
1580	Q22972	S209-S-1-240min-S209-S-2-240min	-1.65723	0.00414456	0.0212435	protein.linear.MS1	MP_LFC	1	-1
1581	Q22993	S209-S-1-240min-S209-S-2-240min	-1.30844	1.70004e-05	0.000478123	protein.linear.MS1	MP_LFC	1	-1
1582	Q23050	S209-S-1-240min-S209-S-2-240min	-1.28955	5.5902e-06	0.000360545	protein.linear.MS1	MP_LFC	1	-1
1583	Q23089	S209-S-1-240min-S209-S-2-240min	-1.85279	0.000204545	0.0020626	protein.linear.MS1	MP_LFC	1	-1
1584	Q23098	S209-S-1-240min-S209-S-2-240min	-1.3464	0.00372663	0.0194332	protein.linear.MS1	MP_LFC	1	-1
1585	Q23121	S209-S-1-240min-S209-S-2-240min	-0.504866	0.0384078	0.134035	protein.linear.MS1	MP_LFC	1	-1
1586	Q23158	S209-S-1-240min-S209-S-2-240min	-1.29729	2.18449e-05	0.000550367	protein.linear.MS1	MP_LFC	1	-1
1587	Q23188	S209-S-1-240min-S209-S-2-240min	-1.53603	0.00683548	0.0324111	protein.linear.MS1	MP_LFC	1	-1
1588	Q23237	S209-S-1-240min-S209-S-2-240min	-0.93956	0.000391214	0.00326077	protein.linear.MS1	MP_LFC	1	-1
1589	Q23280	S209-S-1-240min-S209-S-2-240min	-1.27065	0.00110521	0.00713463	protein.linear.MS1	MP_LFC	1	-1
1590	Q23312	S209-S-1-240min-S209-S-2-240min	-1.36928	0.000861813	0.00586982	protein.linear.MS1	MP_LFC	1	-1
1591	Q23315	S209-S-1-240min-S209-S-2-240min	-1.58792	8.70038e-05	0.00120673	protein.linear.MS1	MP_LFC	1	-1
1592	Q23445	S209-S-1-240min-S209-S-2-240min	-0.843896	0.000528343	0.00403257	protein.linear.MS1	MP_LFC	1	-1
1593	Q23449	S209-S-1-240min-S209-S-2-240min	-1.22783	0.00427759	0.0218002	protein.linear.MS1	MP_LFC	1	-1
1594	Q23451	S209-S-1-240min-S209-S-2-240min	-1.243	0.000221472	0.00216702	protein.linear.MS1	MP_LFC	1	-1
1595	Q23500	S209-S-1-240min-S209-S-2-240min	-1.26975	3.14091e-06	0.000310322	protein.linear.MS1	MP_LFC	1	-1
1596	Q23523	S209-S-1-240min-S209-S-2-240min	-0.12611	0.341794	0.541582	protein.linear.MS1	MP_LFC	1	-1
1597	Q23534	S209-S-1-240min-S209-S-2-240min	-1.0467	0.000171861	0.00181504	protein.linear.MS1	MP_LFC	1	-1
1598	Q23571	S209-S-1-240min-S209-S-2-240min	-0.976953	0.00176077	0.0104174	protein.linear.MS1	MP_LFC	1	-1
1599	Q23597	S209-S-1-240min-S209-S-2-240min	-0.873734	0.00272834	0.0149779	protein.linear.MS1	MP_LFC	1	-1
1600	Q23621	S209-S-1-240min-S209-S-2-240min	-1.25389	4.18347e-05	0.0007783	protein.linear.MS1	MP_LFC	1	-1
1601	Q23655	S209-S-1-240min-S209-S-2-240min	-1.20987	0.000401556	0.00332087	protein.linear.MS1	MP_LFC	1	-1
1602	Q23680	S209-S-1-240min-S209-S-2-240min	-1.21881	0.000710552	0.00508985	protein.linear.MS1	MP_LFC	1	-1
1603	Q27245	S209-S-1-240min-S209-S-2-240min	-1.11528	0.000164975	0.0017726	protein.linear.MS1	MP_LFC	1	-1
1604	Q27249	S209-S-1-240min-S209-S-2-240min	-1.25116	7.90098e-07	0.000183649	protein.linear.MS1	MP_LFC	1	-1
1605	Q27274	S209-S-1-240min-S209-S-2-240min	-1.38644	0.00592246	0.0285707	protein.linear.MS1	MP_LFC	1	-1
1606	Q27371	S209-S-1-240min-S209-S-2-240min	-1.23205	1.55636e-05	0.000460801	protein.linear.MS1	MP_LFC	1	-1
1607	Q27389	S209-S-1-240min-S209-S-2-240min	-1.18671	0.000135523	0.00157855	protein.linear.MS1	MP_LFC	1	-1
1608	Q27464	S209-S-1-240min-S209-S-2-240min	-1.19658	0.0338253	0.122127	protein.linear.MS1	MP_LFC	1	-1
1609	Q27473	S209-S-1-240min-S209-S-2-240min	-1.05728	0.00686637	0.0325384	protein.linear.MS1	MP_LFC	1	-1
1610	O61235	S209-S-1-240min-S209-S-2-240min	-1.40223	0.00182438	0.0107261	protein.linear.MS1	MP_LFC	1	-1
1611	Q27511	S209-S-1-240min-S209-S-2-240min	-0.796001	0.00299048	0.0161739	protein.linear.MS1	MP_LFC	1	-1
1612	Q27527	S209-S-1-240min-S209-S-2-240min	-1.19965	0.000738072	0.0052197	protein.linear.MS1	MP_LFC	1	-1
1613	Q27535	S209-S-1-240min-S209-S-2-240min	-1.03232	0.00116923	0.00745213	protein.linear.MS1	MP_LFC	1	-1
1614	A0A2C9C320;Q27888	S209-S-1-240min-S209-S-2-240min	-1.10532	0.00289269	0.0157297	protein.linear.MS1	MP_LFC	1	-1
1615	Q2AAB8;Q9GUM1	S209-S-1-240min-S209-S-2-240min	-1.02786	0.0382332	0.133758	protein.linear.MS1	MP_LFC	1	-1
1616	Q2HQL4;Q9U307	S209-S-1-240min-S209-S-2-240min	-1.03482	0.0022111	0.0126571	protein.linear.MS1	MP_LFC	1	-1
1617	Q2L6Y6	S209-S-1-240min-S209-S-2-240min	-1.89148	0.00529477	0.0261388	protein.linear.MS1	MP_LFC	1	-1
1618	Q2XN18	S209-S-1-240min-S209-S-2-240min	-1.11093	0.00783637	0.0366808	protein.linear.MS1	MP_LFC	1	-1
1619	Q3E841	S209-S-1-240min-S209-S-2-240min	2.25899	3.44271e-05	0.000703188	protein.linear.MS1	MP_LFC	1	0.584963
1620	Q3LFN1	S209-S-1-240min-S209-S-2-240min	-0.968125	0.000450357	0.00363041	protein.linear.MS1	MP_LFC	1	-1
1621	Q46857	S209-S-1-240min-S209-S-2-240min	-1.19616	0.000617188	0.00453828	protein.linear.MS1	MP_LFC	1	-2
1622	Q4PIU9;Q53U87	S209-S-1-240min-S209-S-2-240min	-0.545173	0.00596283	0.0287482	protein.linear.MS1	MP_LFC	1	-1
1623	Q4W4Y5;Q8MXD9	S209-S-1-240min-S209-S-2-240min	-1.39258	0.000725449	0.00515512	protein.linear.MS1	MP_LFC	1	-1
1624	Q4W5P0;Q8MXR6	S209-S-1-240min-S209-S-2-240min	-1.03484	0.00321713	0.0171687	protein.linear.MS1	MP_LFC	1	-1
1625	Q56VZ2;Q9U365;Q9XXN4	S209-S-1-240min-S209-S-2-240min	-1.66434	0.00709074	0.0335423	protein.linear.MS1	MP_LFC	1	-1
1626	Q5WRM0;Q9XUT9	S209-S-1-240min-S209-S-2-240min	-1.24364	9.08228e-06	0.000376259	protein.linear.MS1	MP_LFC	1	-1
1627	Q65XX4	S209-S-1-240min-S209-S-2-240min	-1.63805	0.00999025	0.0450991	protein.linear.MS1	MP_LFC	1	-1
1628	A8WHP8	S209-S-1-240min-S209-S-2-240min	-1.05425	0.000376397	0.00316434	protein.linear.MS1	MP_LFC	1	-1
1629	Q69Z12	S209-S-1-240min-S209-S-2-240min	-1.49757	0.00480585	0.0240652	protein.linear.MS1	MP_LFC	1	-1
1630	Q69Z13;Q86D12;Q9XUS4;Q9XUS5;Q9XUS6	S209-S-1-240min-S209-S-2-240min	-1.28788	0.000638936	0.0046556	protein.linear.MS1	MP_LFC	1	-1
1631	Q7K707;Q9U1Q2	S209-S-1-240min-S209-S-2-240min	-1.43507	0.000853737	0.00582964	protein.linear.MS1	MP_LFC	1	-1
1632	Q7Z072	S209-S-1-240min-S209-S-2-240min	-1.39406	7.93268e-05	0.00114461	protein.linear.MS1	MP_LFC	1	-1
1633	Q7Z1Q2;Q7Z1Q3	S209-S-1-240min-S209-S-2-240min	-0.738514	0.00250956	0.014026	protein.linear.MS1	MP_LFC	1	-1
1634	Q86B36;Q9GYS8	S209-S-1-240min-S209-S-2-240min	-1.00001	0.0663261	0.196557	protein.linear.MS1	MP_LFC	1	-1
1635	Q86GV3;Q8T8L6	S209-S-1-240min-S209-S-2-240min	0.0311639	0.82997	0.904961	protein.linear.MS1	MP_LFC	1	-1
1636	Q86MI3;Q95X21;Q9TZC8	S209-S-1-240min-S209-S-2-240min	-1.39484	0.000505271	0.00392642	protein.linear.MS1	MP_LFC	1	-1
1637	Q86NC1	S209-S-1-240min-S209-S-2-240min	-1.08248	0.000158831	0.00173702	protein.linear.MS1	MP_LFC	1	-1
1638	Q86NE0	S209-S-1-240min-S209-S-2-240min	-1.08844	0.000277902	0.00254849	protein.linear.MS1	MP_LFC	1	-1
1639	Q86S66	S209-S-1-240min-S209-S-2-240min	-1.31821	0.00127613	0.00806945	protein.linear.MS1	MP_LFC	1	-1
1640	Q8I0Z2;Q8I0Z3	S209-S-1-240min-S209-S-2-240min	-0.136752	0.56686	0.725108	protein.linear.MS1	MP_LFC	1	-1
1641	Q8MXI1	S209-S-1-240min-S209-S-2-240min	-1.27348	0.000716945	0.00510371	protein.linear.MS1	MP_LFC	1	-1
1642	Q8MXK1	S209-S-1-240min-S209-S-2-240min	-1.30563	0.00107137	0.00694403	protein.linear.MS1	MP_LFC	1	-1
1643	Q8MXQ7	S209-S-1-240min-S209-S-2-240min	-1.34603	0.00149762	0.00918107	protein.linear.MS1	MP_LFC	1	-1
1644	Q8WQA8	S209-S-1-240min-S209-S-2-240min	-1.35032	5.19643e-07	0.000183649	protein.linear.MS1	MP_LFC	1	-1
1645	Q93168	S209-S-1-240min-S209-S-2-240min	-0.910519	0.00142517	0.00881764	protein.linear.MS1	MP_LFC	1	-1
1646	Q93235	S209-S-1-240min-S209-S-2-240min	-1.2204	5.94065e-05	0.000951096	protein.linear.MS1	MP_LFC	1	-1
1647	Q93244	S209-S-1-240min-S209-S-2-240min	-0.560693	0.122592	0.296947	protein.linear.MS1	MP_LFC	1	-1
1648	Q93315	S209-S-1-240min-S209-S-2-240min	-1.28357	0.000190197	0.00194234	protein.linear.MS1	MP_LFC	1	-1
1649	Q93341	S209-S-1-240min-S209-S-2-240min	0.101225	0.362497	0.558007	protein.linear.MS1	MP_LFC	1	-1
1650	Q93353	S209-S-1-240min-S209-S-2-240min	-1.34767	0.000699998	0.0050366	protein.linear.MS1	MP_LFC	1	-1
1651	Q93379	S209-S-1-240min-S209-S-2-240min	-1.21003	0.00425288	0.0216881	protein.linear.MS1	MP_LFC	1	-1
1652	Q93545	S209-S-1-240min-S209-S-2-240min	-1.52879	3.40746e-05	0.0007021	protein.linear.MS1	MP_LFC	1	-1
1653	Q93568	S209-S-1-240min-S209-S-2-240min	-2.04441	0.0229483	0.0895754	protein.linear.MS1	MP_LFC	1	-1
1654	Q93572	S209-S-1-240min-S209-S-2-240min	-1.19197	6.06149e-05	0.000961773	protein.linear.MS1	MP_LFC	1	-1
1655	Q93573	S209-S-1-240min-S209-S-2-240min	-1.22196	1.91789e-05	0.000511881	protein.linear.MS1	MP_LFC	1	-1
1656	Q93576	S209-S-1-240min-S209-S-2-240min	-1.40397	0.000769853	0.00536627	protein.linear.MS1	MP_LFC	1	-1
1657	Q93615	S209-S-1-240min-S209-S-2-240min	-1.295	0.000560072	0.00421865	protein.linear.MS1	MP_LFC	1	-1
1658	Q93618	S209-S-1-240min-S209-S-2-240min	-1.63087	0.000368119	0.00311757	protein.linear.MS1	MP_LFC	1	-1
1659	Q93714	S209-S-1-240min-S209-S-2-240min	-1.26585	0.000380215	0.00318643	protein.linear.MS1	MP_LFC	1	-1
1660	Q93796	S209-S-1-240min-S209-S-2-240min	-1.15948	0.00106874	0.00693765	protein.linear.MS1	MP_LFC	1	-1
1661	Q93831	S209-S-1-240min-S209-S-2-240min	-1.28543	0.00369276	0.0192844	protein.linear.MS1	MP_LFC	1	-1
1662	Q93873	S209-S-1-240min-S209-S-2-240min	-1.17143	0.00174853	0.0103635	protein.linear.MS1	MP_LFC	1	-1
1663	Q22800	S209-S-1-240min-S209-S-2-240min	-1.35319	0.000580896	0.00433488	protein.linear.MS1	MP_LFC	1	-1
1664	Q93934	S209-S-1-240min-S209-S-2-240min	-1.23992	0.000123155	0.00148609	protein.linear.MS1	MP_LFC	1	-1
1665	Q94053	S209-S-1-240min-S209-S-2-240min	-1.27867	0.000129158	0.00153556	protein.linear.MS1	MP_LFC	1	-1
1666	Q94207	S209-S-1-240min-S209-S-2-240min	-1.456	0.00738764	0.0348033	protein.linear.MS1	MP_LFC	1	-1
1667	Q94230	S209-S-1-240min-S209-S-2-240min	-1.1571	0.000253484	0.00237165	protein.linear.MS1	MP_LFC	1	-1
1668	Q94246;Q94247	S209-S-1-240min-S209-S-2-240min	-1.28705	2.14785e-05	0.000545844	protein.linear.MS1	MP_LFC	1	-1
1669	Q94261	S209-S-1-240min-S209-S-2-240min	-1.28322	0.000152066	0.00170454	protein.linear.MS1	MP_LFC	1	-1
1670	Q94269	S209-S-1-240min-S209-S-2-240min	-1.32836	0.00278431	0.0152539	protein.linear.MS1	MP_LFC	1	-1
1671	Q94271	S209-S-1-240min-S209-S-2-240min	-1.50622	0.00302447	0.0163139	protein.linear.MS1	MP_LFC	1	-1
1672	Q94272	S209-S-1-240min-S209-S-2-240min	-1.33279	0.00721065	0.0340293	protein.linear.MS1	MP_LFC	1	-1
1673	Q94300	S209-S-1-240min-S209-S-2-240min	-1.51099	0.00100051	0.00659109	protein.linear.MS1	MP_LFC	1	-1
1674	Q94360	S209-S-1-240min-S209-S-2-240min	-1.15098	0.00743786	0.0349989	protein.linear.MS1	MP_LFC	1	-1
1675	Q95005	S209-S-1-240min-S209-S-2-240min	-1.11842	0.00369081	0.0192844	protein.linear.MS1	MP_LFC	1	-1
1676	Q95008	S209-S-1-240min-S209-S-2-240min	-1.26977	0.000188068	0.00193063	protein.linear.MS1	MP_LFC	1	-1
1677	Q95PZ1	S209-S-1-240min-S209-S-2-240min	-1.37304	0.000701989	0.00504641	protein.linear.MS1	MP_LFC	1	-1
1678	Q95PZ7	S209-S-1-240min-S209-S-2-240min	-1.07207	0.0052306	0.0258857	protein.linear.MS1	MP_LFC	1	-1
1679	Q95QK6	S209-S-1-240min-S209-S-2-240min	-0.0991725	0.68346	0.807314	protein.linear.MS1	MP_LFC	1	-1
1680	Q95QN2	S209-S-1-240min-S209-S-2-240min	-0.0121482	0.868854	0.928706	protein.linear.MS1	MP_LFC	1	-1
1681	Q95X44	S209-S-1-240min-S209-S-2-240min	-1.22939	6.71758e-06	0.000368795	protein.linear.MS1	MP_LFC	1	-1
1682	Q95XD4	S209-S-1-240min-S209-S-2-240min	-1.1037	0.00981245	0.0444798	protein.linear.MS1	MP_LFC	1	-1
1683	Q95XJ0	S209-S-1-240min-S209-S-2-240min	-1.20141	0.000100191	0.00130719	protein.linear.MS1	MP_LFC	1	-1
1684	Q95XM5	S209-S-1-240min-S209-S-2-240min	-0.356838	0.784354	0.874563	protein.linear.MS1	MP_LFC	1	-1
1685	O76832;Q95XP5	S209-S-1-240min-S209-S-2-240min	-0.897665	0.00588303	0.0283975	protein.linear.MS1	MP_LFC	1	-1
1686	Q95XR0	S209-S-1-240min-S209-S-2-240min	-0.962352	1.90652e-05	0.000511881	protein.linear.MS1	MP_LFC	1	-1
1687	Q95XS1	S209-S-1-240min-S209-S-2-240min	-1.19441	0.00124052	0.00786285	protein.linear.MS1	MP_LFC	1	-1
1688	Q95XS2	S209-S-1-240min-S209-S-2-240min	-1.29948	0.000314968	0.00280332	protein.linear.MS1	MP_LFC	1	-1
1689	Q95XT5	S209-S-1-240min-S209-S-2-240min	-1.37522	5.89934e-05	0.000946368	protein.linear.MS1	MP_LFC	1	-1
1690	Q95XY1	S209-S-1-240min-S209-S-2-240min	-1.1423	0.000469396	0.00373518	protein.linear.MS1	MP_LFC	1	-1
1691	Q95Y04	S209-S-1-240min-S209-S-2-240min	-1.18064	0.00157716	0.00955209	protein.linear.MS1	MP_LFC	1	-1
1692	Q95Y28	S209-S-1-240min-S209-S-2-240min	-0.785259	0.354462	0.550602	protein.linear.MS1	MP_LFC	1	-1
1693	Q95Y72	S209-S-1-240min-S209-S-2-240min	-1.16298	0.000855871	0.00583925	protein.linear.MS1	MP_LFC	1	-1
1694	Q95Y90	S209-S-1-240min-S209-S-2-240min	-1.20532	0.000224561	0.00218498	protein.linear.MS1	MP_LFC	1	-1
1695	Q95YB2	S209-S-1-240min-S209-S-2-240min	-1.29691	0.000598382	0.00444473	protein.linear.MS1	MP_LFC	1	-1
1696	Q95YD5	S209-S-1-240min-S209-S-2-240min	-1.35249	0.000180439	0.00188092	protein.linear.MS1	MP_LFC	1	-1
1697	Q95YD8	S209-S-1-240min-S209-S-2-240min	-1.23203	0.000388937	0.00324599	protein.linear.MS1	MP_LFC	1	-1
1698	Q95YF3	S209-S-1-240min-S209-S-2-240min	-1.17345	4.79841e-06	0.000348584	protein.linear.MS1	MP_LFC	1	-1
1699	Q965K2;U4PRR4	S209-S-1-240min-S209-S-2-240min	0.326959	0.22427	0.424506	protein.linear.MS1	MP_LFC	1	-1
1700	Q965N8	S209-S-1-240min-S209-S-2-240min	-1.76896	0.0162632	0.0682188	protein.linear.MS1	MP_LFC	1	-1
1701	Q965Q1	S209-S-1-240min-S209-S-2-240min	-1.1448	0.00151623	0.00925283	protein.linear.MS1	MP_LFC	1	-1
1702	Q965S8	S209-S-1-240min-S209-S-2-240min	-1.30798	5.75801e-05	0.000930117	protein.linear.MS1	MP_LFC	1	-1
1703	Q966C6	S209-S-1-240min-S209-S-2-240min	-1.05523	5.18424e-05	0.000886505	protein.linear.MS1	MP_LFC	1	-1
1704	Q966C7	S209-S-1-240min-S209-S-2-240min	-1.10211	0.000375727	0.00316434	protein.linear.MS1	MP_LFC	1	-1
1705	Q966I8	S209-S-1-240min-S209-S-2-240min	-1.67815	0.00089269	0.00604427	protein.linear.MS1	MP_LFC	1	-1
1706	Q967F1	S209-S-1-240min-S209-S-2-240min	-1.65677	0.00246656	0.0138337	protein.linear.MS1	MP_LFC	1	-1
1707	Q96VH4	S209-S-1-240min-S209-S-2-240min	2.64616	0.000547918	0.00415435	protein.linear.MS1	MP_LFC	1	0.584963
1708	Q9BI88	S209-S-1-240min-S209-S-2-240min	-0.463949	0.388227	0.580606	protein.linear.MS1	MP_LFC	1	-1
1709	Q9BIC3;Q9GYT0	S209-S-1-240min-S209-S-2-240min	-1.33703	0.000484749	0.00382704	protein.linear.MS1	MP_LFC	1	-1
1710	Q9BKU3	S209-S-1-240min-S209-S-2-240min	-1.24601	9.78346e-05	0.00129043	protein.linear.MS1	MP_LFC	1	-1
1711	Q9BKU4	S209-S-1-240min-S209-S-2-240min	-1.3814	0.000630005	0.00461563	protein.linear.MS1	MP_LFC	1	-1
1712	Q9BKU5	S209-S-1-240min-S209-S-2-240min	-1.30129	1.01959e-05	0.000389028	protein.linear.MS1	MP_LFC	1	-1
1713	Q9BL07	S209-S-1-240min-S209-S-2-240min	-1.7897	0.0150001	0.0639439	protein.linear.MS1	MP_LFC	1	-1
1714	Q9BL19	S209-S-1-240min-S209-S-2-240min	-1.10002	0.000316127	0.00280741	protein.linear.MS1	MP_LFC	1	-1
1715	Q9BL34	S209-S-1-240min-S209-S-2-240min	-1.28694	2.45446e-05	0.000582085	protein.linear.MS1	MP_LFC	1	-1
1716	Q9BL61	S209-S-1-240min-S209-S-2-240min	-1.30114	0.00390752	0.0201934	protein.linear.MS1	MP_LFC	1	-1
1717	Q9BL73	S209-S-1-240min-S209-S-2-240min	0.0829091	0.51056	0.681396	protein.linear.MS1	MP_LFC	1	-1
1718	Q9BL81	S209-S-1-240min-S209-S-2-240min	-0.861561	0.0579884	0.178633	protein.linear.MS1	MP_LFC	1	-1
1719	Q9GPA0	S209-S-1-240min-S209-S-2-240min	0.0438759	0.818267	0.897589	protein.linear.MS1	MP_LFC	1	-1
1720	Q9GRZ9	S209-S-1-240min-S209-S-2-240min	-1.78909	0.000716338	0.00510371	protein.linear.MS1	MP_LFC	1	-1
1721	Q9GUF2	S209-S-1-240min-S209-S-2-240min	-1.38093	0.000587073	0.00437285	protein.linear.MS1	MP_LFC	1	-1
1722	Q9GUP2;U4PBJ5;U4PBK1;U4PBX5;U4PBY0;U4PES6;U4PMD1;U4PRN6	S209-S-1-240min-S209-S-2-240min	-1.65761	0.00967731	0.0439913	protein.linear.MS1	MP_LFC	1	-1
1723	Q9GYF1	S209-S-1-240min-S209-S-2-240min	-1.21612	0.000552266	0.00416389	protein.linear.MS1	MP_LFC	1	-1
1724	Q9GYI1	S209-S-1-240min-S209-S-2-240min	-0.982327	0.000692656	0.00499271	protein.linear.MS1	MP_LFC	1	-1
1725	Q9GYS2	S209-S-1-240min-S209-S-2-240min	1.20735	0.264053	0.466724	protein.linear.MS1	MP_LFC	1	-1
1726	Q9GZE9	S209-S-1-240min-S209-S-2-240min	-1.24179	0.00119245	0.0075701	protein.linear.MS1	MP_LFC	1	-1
1727	Q9GZH3	S209-S-1-240min-S209-S-2-240min	-1.21015	7.46668e-05	0.00111958	protein.linear.MS1	MP_LFC	1	-1
1728	Q9GZH4	S209-S-1-240min-S209-S-2-240min	-1.33172	0.000486338	0.00383287	protein.linear.MS1	MP_LFC	1	-1
1729	Q9GZH5	S209-S-1-240min-S209-S-2-240min	-1.056	0.00340774	0.0180066	protein.linear.MS1	MP_LFC	1	-1
1730	Q9N302;V6CK48;V6CLI5	S209-S-1-240min-S209-S-2-240min	-1.41883	0.00199114	0.0115403	protein.linear.MS1	MP_LFC	1	-1
1731	Q9N358	S209-S-1-240min-S209-S-2-240min	-1.01311	2.68132e-05	0.000617473	protein.linear.MS1	MP_LFC	1	-1
1732	Q9N359	S209-S-1-240min-S209-S-2-240min	-1.24916	0.0105083	0.0471148	protein.linear.MS1	MP_LFC	1	-1
1733	Q9N362	S209-S-1-240min-S209-S-2-240min	-1.31643	5.9966e-06	0.000368795	protein.linear.MS1	MP_LFC	1	-1
1734	Q9N384	S209-S-1-240min-S209-S-2-240min	-1.01453	0.0015942	0.00963354	protein.linear.MS1	MP_LFC	1	-1
1735	Q9N3B0	S209-S-1-240min-S209-S-2-240min	-0.53392	0.0735326	0.210613	protein.linear.MS1	MP_LFC	1	-1
1736	Q9N3D0	S209-S-1-240min-S209-S-2-240min	-1.27895	0.000783697	0.00544859	protein.linear.MS1	MP_LFC	1	-1
1737	Q9N3H3	S209-S-1-240min-S209-S-2-240min	-1.38605	0.000911128	0.00613809	protein.linear.MS1	MP_LFC	1	-1
1738	Q9N3T5	S209-S-1-240min-S209-S-2-240min	-0.606753	0.0117767	0.0519481	protein.linear.MS1	MP_LFC	1	-1
1739	Q9N3X2	S209-S-1-240min-S209-S-2-240min	-1.25026	4.5565e-05	0.000824788	protein.linear.MS1	MP_LFC	1	-1
1740	Q9N3Y1	S209-S-1-240min-S209-S-2-240min	-1.41995	0.00195365	0.0113779	protein.linear.MS1	MP_LFC	1	-1
1741	Q9N425	S209-S-1-240min-S209-S-2-240min	-1.6021	0.00141228	0.00876486	protein.linear.MS1	MP_LFC	1	-1
1742	Q9N4E2	S209-S-1-240min-S209-S-2-240min	-0.634981	0.328531	0.529139	protein.linear.MS1	MP_LFC	1	-1
1743	Q9N4H7	S209-S-1-240min-S209-S-2-240min	-1.21467	0.0037103	0.0193634	protein.linear.MS1	MP_LFC	1	-1
1744	Q9N4I3	S209-S-1-240min-S209-S-2-240min	-1.51468	0.000165344	0.00177419	protein.linear.MS1	MP_LFC	1	-1
1745	Q9N4I4	S209-S-1-240min-S209-S-2-240min	-1.27882	2.08981e-07	0.000132066	protein.linear.MS1	MP_LFC	1	-1
1746	Q9N4J2	S209-S-1-240min-S209-S-2-240min	-1.22244	3.35006e-05	0.000697523	protein.linear.MS1	MP_LFC	1	-1
1747	Q9N4J8	S209-S-1-240min-S209-S-2-240min	-1.37735	0.000107553	0.00136286	protein.linear.MS1	MP_LFC	1	-1
1748	Q9N4K0	S209-S-1-240min-S209-S-2-240min	-1.23042	0.0170503	0.0709086	protein.linear.MS1	MP_LFC	1	-1
1749	Q9N4L8	S209-S-1-240min-S209-S-2-240min	-1.47453	0.00173203	0.0102885	protein.linear.MS1	MP_LFC	1	-1
1750	A0A2C9C2Z1;A0A2C9C3A7;Q9N4M4	S209-S-1-240min-S209-S-2-240min	-1.30148	2.46478e-06	0.000282992	protein.linear.MS1	MP_LFC	1	-1
1751	Q9N4U6	S209-S-1-240min-S209-S-2-240min	-1.22488	0.000484686	0.00382704	protein.linear.MS1	MP_LFC	1	-1
1752	Q9N4X8	S209-S-1-240min-S209-S-2-240min	-1.39116	0.00208476	0.0119937	protein.linear.MS1	MP_LFC	1	-1
1753	Q9N4Y8	S209-S-1-240min-S209-S-2-240min	-1.17763	0.000112293	0.00139706	protein.linear.MS1	MP_LFC	1	-1
1754	Q9N599	S209-S-1-240min-S209-S-2-240min	-1.39641	0.000340552	0.00295894	protein.linear.MS1	MP_LFC	1	-1
1755	Q9N5B3	S209-S-1-240min-S209-S-2-240min	-1.34196	0.000164672	0.00177171	protein.linear.MS1	MP_LFC	1	-1
1756	Q9N5M2	S209-S-1-240min-S209-S-2-240min	-1.0213	0.000828542	0.00567689	protein.linear.MS1	MP_LFC	1	-1
1757	Q9N5S7	S209-S-1-240min-S209-S-2-240min	-1.63779	0.0016399	0.00985042	protein.linear.MS1	MP_LFC	1	-1
1758	Q9N5V3	S209-S-1-240min-S209-S-2-240min	-1.10827	6.73029e-05	0.00103822	protein.linear.MS1	MP_LFC	1	-1
1759	Q9N5Y2	S209-S-1-240min-S209-S-2-240min	-0.772823	0.00496222	0.0247403	protein.linear.MS1	MP_LFC	1	-1
1760	Q9NA39	S209-S-1-240min-S209-S-2-240min	-1.10006	0.00421819	0.0215385	protein.linear.MS1	MP_LFC	1	-1
1761	Q9NA78	S209-S-1-240min-S209-S-2-240min	-1.36245	0.00150993	0.0092354	protein.linear.MS1	MP_LFC	1	-1
1762	Q9NAB2	S209-S-1-240min-S209-S-2-240min	-1.64511	0.000103791	0.0013368	protein.linear.MS1	MP_LFC	1	-1
1763	Q9NAB3	S209-S-1-240min-S209-S-2-240min	-1.28641	0.00507549	0.0251801	protein.linear.MS1	MP_LFC	1	-1
1764	Q9NAB4	S209-S-1-240min-S209-S-2-240min	-1.33014	7.76291e-05	0.00113231	protein.linear.MS1	MP_LFC	1	-1
1765	Q9NAR3	S209-S-1-240min-S209-S-2-240min	-1.29314	0.000100756	0.00131032	protein.linear.MS1	MP_LFC	1	-1
1766	Q9NDC9	S209-S-1-240min-S209-S-2-240min	0.17271	0.257122	0.45922	protein.linear.MS1	MP_LFC	1	-1
1767	Q9NEI6	S209-S-1-240min-S209-S-2-240min	0.164186	0.363033	0.558342	protein.linear.MS1	MP_LFC	1	-1
1768	Q9NEQ0	S209-S-1-240min-S209-S-2-240min	-1.34642	0.000714688	0.00510044	protein.linear.MS1	MP_LFC	1	-1
1769	Q9NES7	S209-S-1-240min-S209-S-2-240min	-1.50533	0.00435404	0.0221758	protein.linear.MS1	MP_LFC	1	-1
1770	Q9NEW6	S209-S-1-240min-S209-S-2-240min	-1.23601	2.43042e-05	0.000582085	protein.linear.MS1	MP_LFC	1	-1
1771	Q9NEZ8	S209-S-1-240min-S209-S-2-240min	-1.36292	0.00671148	0.0318607	protein.linear.MS1	MP_LFC	1	-1
1772	Q9NF11	S209-S-1-240min-S209-S-2-240min	-1.47166	0.00176748	0.0104374	protein.linear.MS1	MP_LFC	1	-1
1773	Q9NLD1	S209-S-1-240min-S209-S-2-240min	-1.37372	0.000153093	0.00171366	protein.linear.MS1	MP_LFC	1	-1
1774	Q9TXH9	S209-S-1-240min-S209-S-2-240min	-1.21522	0.012127	0.0532305	protein.linear.MS1	MP_LFC	1	-1
1775	Q9TXI4	S209-S-1-240min-S209-S-2-240min	-1.22163	7.70903e-06	0.000368795	protein.linear.MS1	MP_LFC	1	-1
1776	Q9TXP0	S209-S-1-240min-S209-S-2-240min	-1.30884	7.6906e-05	0.00113224	protein.linear.MS1	MP_LFC	1	-1
1777	Q9TXP3	S209-S-1-240min-S209-S-2-240min	-1.4311	0.00100701	0.00662302	protein.linear.MS1	MP_LFC	1	-1
1778	Q9TXR7	S209-S-1-240min-S209-S-2-240min	-1.38993	0.00186822	0.0109438	protein.linear.MS1	MP_LFC	1	-1
1779	Q9TXU7	S209-S-1-240min-S209-S-2-240min	-1.39713	0.0158175	0.0666591	protein.linear.MS1	MP_LFC	1	-1
1780	Q9TYK1	S209-S-1-240min-S209-S-2-240min	-1.19879	7.25675e-06	0.000368795	protein.linear.MS1	MP_LFC	1	-1
1781	Q9TYL9	S209-S-1-240min-S209-S-2-240min	-1.39004	0.00550966	0.0270172	protein.linear.MS1	MP_LFC	1	-1
1782	Q9TYS3	S209-S-1-240min-S209-S-2-240min	-0.934572	0.000561534	0.0042257	protein.linear.MS1	MP_LFC	1	-1
1783	Q9TYV5	S209-S-1-240min-S209-S-2-240min	-0.956886	0.000711535	0.00508985	protein.linear.MS1	MP_LFC	1	-1
1784	Q9TYW1	S209-S-1-240min-S209-S-2-240min	-1.21811	4.15392e-05	0.000774596	protein.linear.MS1	MP_LFC	1	-1
1785	Q9TYX1	S209-S-1-240min-S209-S-2-240min	-7.0837	8.05272e-05	0.00115778	protein.linear.MS1	MP_LFC	1	-1
1786	Q9TZ33	S209-S-1-240min-S209-S-2-240min	-1.47762	0.0028407	0.015489	protein.linear.MS1	MP_LFC	1	-1
1787	Q9TZL8	S209-S-1-240min-S209-S-2-240min	-1.16894	0.000892356	0.00604427	protein.linear.MS1	MP_LFC	1	-1
1788	Q9TZL9	S209-S-1-240min-S209-S-2-240min	-1.95515	0.0422322	0.143518	protein.linear.MS1	MP_LFC	1	-1
1789	Q9TZS5	S209-S-1-240min-S209-S-2-240min	-1.20411	1.24267e-05	0.000424995	protein.linear.MS1	MP_LFC	1	-1
1790	Q9U1Q4	S209-S-1-240min-S209-S-2-240min	-1.22501	4.10059e-05	0.000770011	protein.linear.MS1	MP_LFC	1	-1
1791	Q9U1V9;Q9U1W0	S209-S-1-240min-S209-S-2-240min	-1.56049	0.00128637	0.008106	protein.linear.MS1	MP_LFC	1	-1
1792	Q9U1W1	S209-S-1-240min-S209-S-2-240min	-1.29068	0.00230079	0.0130589	protein.linear.MS1	MP_LFC	1	-1
1793	Q9U1X9	S209-S-1-240min-S209-S-2-240min	-1.07096	0.00191491	0.0111928	protein.linear.MS1	MP_LFC	1	-1
1794	Q8HJ11;Q9U229	S209-S-1-240min-S209-S-2-240min	-1.03289	0.00274825	0.0150666	protein.linear.MS1	MP_LFC	1	-1
1795	Q9U238	S209-S-1-240min-S209-S-2-240min	-1.19658	0.000148353	0.0016746	protein.linear.MS1	MP_LFC	1	-1
1796	Q9U241	S209-S-1-240min-S209-S-2-240min	-1.20706	0.000738806	0.0052197	protein.linear.MS1	MP_LFC	1	-1
1797	Q9U2D6	S209-S-1-240min-S209-S-2-240min	-1.29611	0.0618586	0.187042	protein.linear.MS1	MP_LFC	1	-1
1798	Q9U2D9	S209-S-1-240min-S209-S-2-240min	-1.37347	0.000103485	0.0013368	protein.linear.MS1	MP_LFC	1	-1
1799	Q9U2G0	S209-S-1-240min-S209-S-2-240min	-1.0194	0.0150263	0.0639439	protein.linear.MS1	MP_LFC	1	-1
1800	Q9U2H9	S209-S-1-240min-S209-S-2-240min	-1.11707	0.000898423	0.00607286	protein.linear.MS1	MP_LFC	1	-1
1801	Q9U2J6	S209-S-1-240min-S209-S-2-240min	-1.05851	0.0129386	0.0562053	protein.linear.MS1	MP_LFC	1	-1
1802	Q9U2K8	S209-S-1-240min-S209-S-2-240min	-1.01308	0.00914861	0.0418721	protein.linear.MS1	MP_LFC	1	-1
1803	Q9U2M4	S209-S-1-240min-S209-S-2-240min	-0.879667	0.000339397	0.00295209	protein.linear.MS1	MP_LFC	1	-1
1804	Q27462;Q9U2Q8	S209-S-1-240min-S209-S-2-240min	-1.34265	5.59169e-05	0.000915283	protein.linear.MS1	MP_LFC	1	-1
1805	Q9U2X0	S209-S-1-240min-S209-S-2-240min	-1.23704	1.81271e-08	6.77189e-05	protein.linear.MS1	MP_LFC	1	-1
1806	Q9U2Z1	S209-S-1-240min-S209-S-2-240min	-1.45706	0.00264555	0.0145932	protein.linear.MS1	MP_LFC	1	-1
1807	Q9U302	S209-S-1-240min-S209-S-2-240min	-1.23054	0.000104735	0.00134251	protein.linear.MS1	MP_LFC	1	-1
1808	Q9U329	S209-S-1-240min-S209-S-2-240min	-1.63937	3.17583e-05	0.000677032	protein.linear.MS1	MP_LFC	1	-1
1809	Q9U332	S209-S-1-240min-S209-S-2-240min	-1.2806	0.0372887	0.131789	protein.linear.MS1	MP_LFC	1	-1
1810	Q9U348;Q9U349;Q9XUE9;Q9XVG3	S209-S-1-240min-S209-S-2-240min	-1.83471	0.00504504	0.0250755	protein.linear.MS1	MP_LFC	1	-1
1811	Q9U3K2	S209-S-1-240min-S209-S-2-240min	0.169969	0.312401	0.514397	protein.linear.MS1	MP_LFC	1	-1
1812	Q9U3Q0	S209-S-1-240min-S209-S-2-240min	-1.68858	0.00286073	0.0155665	protein.linear.MS1	MP_LFC	1	-1
1813	Q9U3Q6	S209-S-1-240min-S209-S-2-240min	-1.05474	0.00640883	0.0306047	protein.linear.MS1	MP_LFC	1	-1
1814	I7FW32;Q9UAQ6	S209-S-1-240min-S209-S-2-240min	-1.20767	0.00081436	0.00561803	protein.linear.MS1	MP_LFC	1	-1
1815	Q9UAV5	S209-S-1-240min-S209-S-2-240min	-1.09677	0.000355897	0.00304616	protein.linear.MS1	MP_LFC	1	-1
1816	Q9UAY9	S209-S-1-240min-S209-S-2-240min	-1.70816	0.0117434	0.0518864	protein.linear.MS1	MP_LFC	1	-1
1817	Q9XTI0	S209-S-1-240min-S209-S-2-240min	-1.22851	0.000960893	0.00638239	protein.linear.MS1	MP_LFC	1	-1
1818	Q9XTT9	S209-S-1-240min-S209-S-2-240min	-0.75841	0.0393468	0.136483	protein.linear.MS1	MP_LFC	1	-1
1819	Q9XTZ2	S209-S-1-240min-S209-S-2-240min	0.055805	0.394526	0.585993	protein.linear.MS1	MP_LFC	1	-1
1820	Q9XU13	S209-S-1-240min-S209-S-2-240min	-1.02132	0.000221547	0.00216702	protein.linear.MS1	MP_LFC	1	-1
1821	Q9XU97	S209-S-1-240min-S209-S-2-240min	-1.27078	0.000469146	0.00373518	protein.linear.MS1	MP_LFC	1	-1
1822	Q9XUB7	S209-S-1-240min-S209-S-2-240min	-1.22064	0.000616021	0.00453385	protein.linear.MS1	MP_LFC	1	-1
1823	Q9XUE6	S209-S-1-240min-S209-S-2-240min	-1.49003	0.00526663	0.0260319	protein.linear.MS1	MP_LFC	1	-1
1824	Q9XUN9	S209-S-1-240min-S209-S-2-240min	-1.13879	0.000520782	0.00399764	protein.linear.MS1	MP_LFC	1	-1
1825	Q9XUP3	S209-S-1-240min-S209-S-2-240min	-1.34809	0.000235064	0.00225982	protein.linear.MS1	MP_LFC	1	-1
1826	Q9XUU9	S209-S-1-240min-S209-S-2-240min	-1.33601	0.0076029	0.0357128	protein.linear.MS1	MP_LFC	1	-1
1827	Q9XUV0	S209-S-1-240min-S209-S-2-240min	-0.772733	0.0612029	0.18572	protein.linear.MS1	MP_LFC	1	-1
1828	Q9XUW5	S209-S-1-240min-S209-S-2-240min	-1.32418	5.76332e-05	0.000930117	protein.linear.MS1	MP_LFC	1	-1
1829	Q9XUY5;V6CLW5	S209-S-1-240min-S209-S-2-240min	-1.3696	0.000184887	0.0019075	protein.linear.MS1	MP_LFC	1	-1
1830	Q9XV52	S209-S-1-240min-S209-S-2-240min	-1.53601	0.000573392	0.00429083	protein.linear.MS1	MP_LFC	1	-1
1831	Q9XVE9	S209-S-1-240min-S209-S-2-240min	-1.16769	0.000183611	0.00190395	protein.linear.MS1	MP_LFC	1	-1
1832	Q9XVF7	S209-S-1-240min-S209-S-2-240min	-0.52455	0.00674686	0.0320098	protein.linear.MS1	MP_LFC	1	-1
1833	Q9XVJ3	S209-S-1-240min-S209-S-2-240min	-1.55245	0.007704	0.0361243	protein.linear.MS1	MP_LFC	1	-1
1834	Q9XVL1	S209-S-1-240min-S209-S-2-240min	-1.12011	0.00435761	0.0221799	protein.linear.MS1	MP_LFC	1	-1
1835	Q9XVP0	S209-S-1-240min-S209-S-2-240min	-1.18873	0.000821759	0.00565452	protein.linear.MS1	MP_LFC	1	-1
1836	Q9XVQ9	S209-S-1-240min-S209-S-2-240min	-2.12602	0.00257858	0.0143367	protein.linear.MS1	MP_LFC	1	-1
1837	Q9XVR7	S209-S-1-240min-S209-S-2-240min	0.193315	0.0787778	0.220759	protein.linear.MS1	MP_LFC	1	-1
1838	Q9XVR8	S209-S-1-240min-S209-S-2-240min	-1.00893	0.000273853	0.00252732	protein.linear.MS1	MP_LFC	1	-1
1839	Q9XVS4	S209-S-1-240min-S209-S-2-240min	-1.10546	0.00438841	0.0223085	protein.linear.MS1	MP_LFC	1	-1
1840	Q9XVT0	S209-S-1-240min-S209-S-2-240min	-2.3755	0.0144896	0.0620089	protein.linear.MS1	MP_LFC	1	-1
1841	Q9XVV5	S209-S-1-240min-S209-S-2-240min	-1.59756	0.0024094	0.0135499	protein.linear.MS1	MP_LFC	1	-1
1842	Q9XW16	S209-S-1-240min-S209-S-2-240min	-1.33071	3.87968e-06	0.000330867	protein.linear.MS1	MP_LFC	1	-1
1843	Q9XW17	S209-S-1-240min-S209-S-2-240min	-1.31164	1.9553e-05	0.000511881	protein.linear.MS1	MP_LFC	1	-1
1844	Q9XW92	S209-S-1-240min-S209-S-2-240min	-1.21393	0.000166201	0.00177845	protein.linear.MS1	MP_LFC	1	-1
1845	Q9XWD1	S209-S-1-240min-S209-S-2-240min	-1.20314	0.00128416	0.00810106	protein.linear.MS1	MP_LFC	1	-1
1846	Q9XWI6	S209-S-1-240min-S209-S-2-240min	-1.34322	0.000126195	0.0015048	protein.linear.MS1	MP_LFC	1	-1
1847	Q9XWK2	S209-S-1-240min-S209-S-2-240min	-1.02	0.000487778	0.00383589	protein.linear.MS1	MP_LFC	1	-1
1848	Q9XWL1	S209-S-1-240min-S209-S-2-240min	-1.39496	0.0108668	0.048574	protein.linear.MS1	MP_LFC	1	-1
1849	Q9XWP7	S209-S-1-240min-S209-S-2-240min	-1.05578	0.000129522	0.00153762	protein.linear.MS1	MP_LFC	1	-1
1850	Q9XWS4	S209-S-1-240min-S209-S-2-240min	-1.21574	0.000107978	0.00136449	protein.linear.MS1	MP_LFC	1	-1
1851	Q9XWT3	S209-S-1-240min-S209-S-2-240min	-1.51728	0.000309271	0.00277103	protein.linear.MS1	MP_LFC	1	-1
1852	Q9XWU2	S209-S-1-240min-S209-S-2-240min	-0.744882	0.0018331	0.0107695	protein.linear.MS1	MP_LFC	1	-1
1853	Q9XWV3	S209-S-1-240min-S209-S-2-240min	0.262186	0.0702606	0.204512	protein.linear.MS1	MP_LFC	1	-1
1854	Q9XX15	S209-S-1-240min-S209-S-2-240min	-1.30618	0.0122226	0.0535622	protein.linear.MS1	MP_LFC	1	-1
1855	Q9XX57	S209-S-1-240min-S209-S-2-240min	-1.27618	0.000200132	0.00202322	protein.linear.MS1	MP_LFC	1	-1
1856	Q9XXD4	S209-S-1-240min-S209-S-2-240min	-1.068	0.000817666	0.00563117	protein.linear.MS1	MP_LFC	1	-1
1857	Q9XXE2	S209-S-1-240min-S209-S-2-240min	-2.25859	0.0178281	0.0734793	protein.linear.MS1	MP_LFC	1	-1
1858	Q9XXK1	S209-S-1-240min-S209-S-2-240min	-0.609901	0.000632179	0.00462314	protein.linear.MS1	MP_LFC	1	-1
1859	Q9XXU9	S209-S-1-240min-S209-S-2-240min	-1.15691	0.000145728	0.0016552	protein.linear.MS1	MP_LFC	1	-1
1860	Q9Y0V6	S209-S-1-240min-S209-S-2-240min	-2.68284	0.000102855	0.0013333	protein.linear.MS1	MP_LFC	1	-1
1861	V6CIS4;V6CIS8;V6CJX7;V6CL74;V6CL75;V6CLA2;V6CLA7;V6CLC0	S209-S-1-240min-S209-S-2-240min	-0.0913137	0.71013	0.825114	protein.linear.MS1	MP_LFC	1	-1
1862	A0AV96;A0AV96-2	S209-S-1-240min-S209-S-2-240min	0.32291	0.212426	0.410345	protein.linear.MS1	MP_LFC	0	0
1863	A0AVT1	S209-S-1-240min-S209-S-2-240min	0.03956	0.600922	0.749333	protein.linear.MS1	MP_LFC	0	0
1864	A0FGR8-2	S209-S-1-240min-S209-S-2-240min	0.210041	0.0895843	0.242606	protein.linear.MS1	MP_LFC	0	0
1865	A0FGR8-6	S209-S-1-240min-S209-S-2-240min	-0.0992251	0.532287	0.698903	protein.linear.MS1	MP_LFC	0	0
1866	A0MZ66	S209-S-1-240min-S209-S-2-240min	0.412298	0.211067	0.408699	protein.linear.MS1	MP_LFC	0	0
1867	A0PJW6	S209-S-1-240min-S209-S-2-240min	-0.0902707	0.579441	0.733381	protein.linear.MS1	MP_LFC	0	0
1868	A1L0T0	S209-S-1-240min-S209-S-2-240min	0.0777741	0.641803	0.776408	protein.linear.MS1	MP_LFC	0	0
1869	A1L188	S209-S-1-240min-S209-S-2-240min	0.197239	0.811022	0.892046	protein.linear.MS1	MP_LFC	0	0
1870	A1L390;A1L390-2;A1L390-3	S209-S-1-240min-S209-S-2-240min	0.0366993	0.939086	0.966876	protein.linear.MS1	MP_LFC	0	0
1871	A1L429;A6NDE8;A6NER3;O76087;P0CL80;P0CL80-2;P0CL81;P0CL82;Q13065;Q13068;Q13069;Q13070;Q4V321;Q4V326	S209-S-1-240min-S209-S-2-240min	0.245718	0.00263957	0.0145871	protein.linear.MS1	MP_LFC	0	0
1872	A2RRD8	S209-S-1-240min-S209-S-2-240min	0.175915	0.666825	0.794905	protein.linear.MS1	MP_LFC	0	0
1873	A2RRP1	S209-S-1-240min-S209-S-2-240min	-0.14199	0.325442	0.526049	protein.linear.MS1	MP_LFC	0	0
1874	A2RTX5	S209-S-1-240min-S209-S-2-240min	0.0354022	0.842562	0.912624	protein.linear.MS1	MP_LFC	0	0
1875	A3KMH1;A3KMH1-3	S209-S-1-240min-S209-S-2-240min	0.383866	0.0216828	0.0860141	protein.linear.MS1	MP_LFC	0	0
1876	A3KN83;A3KN83-2;A3KN83-3	S209-S-1-240min-S209-S-2-240min	0.275114	0.0660969	0.196457	protein.linear.MS1	MP_LFC	0	0
1877	A4D1E9	S209-S-1-240min-S209-S-2-240min	0.257727	0.198723	0.393772	protein.linear.MS1	MP_LFC	0	0
1878	A4D1P6;A4D1P6-2	S209-S-1-240min-S209-S-2-240min	-0.298815	0.0676626	0.198981	protein.linear.MS1	MP_LFC	0	0
1879	A4UGR9;A4UGR9-2;A4UGR9-8	S209-S-1-240min-S209-S-2-240min	0.144529	0.472386	0.651659	protein.linear.MS1	MP_LFC	0	0
1880	A5D8V6	S209-S-1-240min-S209-S-2-240min	0.139067	0.821559	0.900134	protein.linear.MS1	MP_LFC	0	0
1881	A5PLL7;A5PLL7-2	S209-S-1-240min-S209-S-2-240min	-0.36848	0.263796	0.466681	protein.linear.MS1	MP_LFC	0	0
1882	A5YKK6;A5YKK6-2	S209-S-1-240min-S209-S-2-240min	0.0631023	0.526785	0.695028	protein.linear.MS1	MP_LFC	0	0
1883	A6NC78	S209-S-1-240min-S209-S-2-240min	-0.0105445	0.933333	0.964536	protein.linear.MS1	MP_LFC	0	0
1884	A6NCE7;Q9GZQ8	S209-S-1-240min-S209-S-2-240min	0.05564	0.382254	0.576341	protein.linear.MS1	MP_LFC	0	0
1885	A6ND36	S209-S-1-240min-S209-S-2-240min	-0.345597	0.0545421	0.170832	protein.linear.MS1	MP_LFC	0	0
1886	A6NDG6	S209-S-1-240min-S209-S-2-240min	0.123172	0.594638	0.745439	protein.linear.MS1	MP_LFC	0	0
1887	A6NDU8	S209-S-1-240min-S209-S-2-240min	0.014725	0.774551	0.868574	protein.linear.MS1	MP_LFC	0	0
1888	A6NED2	S209-S-1-240min-S209-S-2-240min	0.186281	0.309993	0.511812	protein.linear.MS1	MP_LFC	0	0
1889	A6NHL2;A6NHL2-2	S209-S-1-240min-S209-S-2-240min	-0.136522	0.204539	0.400653	protein.linear.MS1	MP_LFC	0	0
1890	A6NHR9	S209-S-1-240min-S209-S-2-240min	0.172401	0.0189179	0.0772186	protein.linear.MS1	MP_LFC	0	0
1891	A6NIH7	S209-S-1-240min-S209-S-2-240min	0.114014	0.286624	0.490962	protein.linear.MS1	MP_LFC	0	0
1892	A6NJ78	S209-S-1-240min-S209-S-2-240min	-0.25468	0.547773	0.710532	protein.linear.MS1	MP_LFC	0	0
1893	A6NKD9	S209-S-1-240min-S209-S-2-240min	0.648559	0.00251531	0.0140407	protein.linear.MS1	MP_LFC	0	0
1894	A6NKF1	S209-S-1-240min-S209-S-2-240min	0.134665	0.671553	0.798177	protein.linear.MS1	MP_LFC	0	0
1895	A6NKT7	S209-S-1-240min-S209-S-2-240min	0.62191	0.0171167	0.0710942	protein.linear.MS1	MP_LFC	0	0
1896	A6ZKI3	S209-S-1-240min-S209-S-2-240min	0.176808	0.470111	0.650364	protein.linear.MS1	MP_LFC	0	0
1897	A7E2V4;A7E2V4-3;A7E2V4-4;A7E2V4-5	S209-S-1-240min-S209-S-2-240min	0.928299	0.0482929	0.158177	protein.linear.MS1	MP_LFC	0	0
1898	A8MT66	S209-S-1-240min-S209-S-2-240min	-0.0744652	0.61922	0.762474	protein.linear.MS1	MP_LFC	0	0
1899	A8MT69	S209-S-1-240min-S209-S-2-240min	0.231202	0.228411	0.429559	protein.linear.MS1	MP_LFC	0	0
1900	A8MW92-2	S209-S-1-240min-S209-S-2-240min	0.808569	0.131354	0.307156	protein.linear.MS1	MP_LFC	0	0
1901	A8MWD9;P62308	S209-S-1-240min-S209-S-2-240min	0.210644	0.173459	0.363518	protein.linear.MS1	MP_LFC	0	0
1902	A8MXV4	S209-S-1-240min-S209-S-2-240min	0.0687708	0.336142	0.536282	protein.linear.MS1	MP_LFC	0	0
1903	B0I1T2	S209-S-1-240min-S209-S-2-240min	0.0107132	0.839184	0.911002	protein.linear.MS1	MP_LFC	0	0
1904	B7ZAQ6;B7ZAQ6-2;B7ZAQ6-3;P0CG08	S209-S-1-240min-S209-S-2-240min	0.224032	0.490843	0.665908	protein.linear.MS1	MP_LFC	0	0
1905	C4AMC7;Q6VEQ5	S209-S-1-240min-S209-S-2-240min	0.165923	0.118226	0.291111	protein.linear.MS1	MP_LFC	0	0
1906	C9JLW8	S209-S-1-240min-S209-S-2-240min	0.232327	0.441161	0.624557	protein.linear.MS1	MP_LFC	0	0
1907	E9PAV3;E9PAV3-2;Q13765	S209-S-1-240min-S209-S-2-240min	0.128582	0.212906	0.410652	protein.linear.MS1	MP_LFC	0	0
1908	H7BZ55	S209-S-1-240min-S209-S-2-240min	0.26432	0.210103	0.40748	protein.linear.MS1	MP_LFC	0	0
1909	O00115;O00115-2	S209-S-1-240min-S209-S-2-240min	0.15973	0.27523	0.478208	protein.linear.MS1	MP_LFC	0	0
1910	O00116	S209-S-1-240min-S209-S-2-240min	0.0870674	0.297424	0.499666	protein.linear.MS1	MP_LFC	0	0
1911	O00139-2	S209-S-1-240min-S209-S-2-240min	0.24377	0.0352379	0.126038	protein.linear.MS1	MP_LFC	0	0
1912	O00139;O00139-4	S209-S-1-240min-S209-S-2-240min	-0.0795022	0.781305	0.872859	protein.linear.MS1	MP_LFC	0	0
1913	O00148	S209-S-1-240min-S209-S-2-240min	-0.103789	0.498531	0.671237	protein.linear.MS1	MP_LFC	0	0
1914	O00151	S209-S-1-240min-S209-S-2-240min	0.113027	0.264111	0.466724	protein.linear.MS1	MP_LFC	0	0
1915	O00154-4	S209-S-1-240min-S209-S-2-240min	0.31563	0.00354137	0.0186636	protein.linear.MS1	MP_LFC	0	0
1916	O00159-2	S209-S-1-240min-S209-S-2-240min	0.0420579	0.540055	0.704554	protein.linear.MS1	MP_LFC	0	0
1917	O00159;O00159-3	S209-S-1-240min-S209-S-2-240min	1.11898	0.0080505	0.0375737	protein.linear.MS1	MP_LFC	0	0
1918	O00161	S209-S-1-240min-S209-S-2-240min	0.257339	0.115074	0.285272	protein.linear.MS1	MP_LFC	0	0
1919	O00165	S209-S-1-240min-S209-S-2-240min	0.320037	0.0133108	0.0575465	protein.linear.MS1	MP_LFC	0	0
1920	O00170	S209-S-1-240min-S209-S-2-240min	0.287577	0.059947	0.182983	protein.linear.MS1	MP_LFC	0	0
1921	O00178	S209-S-1-240min-S209-S-2-240min	0.180621	0.112683	0.281992	protein.linear.MS1	MP_LFC	0	0
1922	O00186	S209-S-1-240min-S209-S-2-240min	-0.0145446	0.918656	0.955595	protein.linear.MS1	MP_LFC	0	0
1923	O00193	S209-S-1-240min-S209-S-2-240min	0.390082	0.227851	0.429277	protein.linear.MS1	MP_LFC	0	0
1924	O00194	S209-S-1-240min-S209-S-2-240min	-0.0381281	0.822088	0.900283	protein.linear.MS1	MP_LFC	0	0
1925	O00203;O00203-3	S209-S-1-240min-S209-S-2-240min	0.0874368	0.530269	0.697507	protein.linear.MS1	MP_LFC	0	0
1926	O00217	S209-S-1-240min-S209-S-2-240min	0.237863	0.0928165	0.248242	protein.linear.MS1	MP_LFC	0	0
1927	O00220	S209-S-1-240min-S209-S-2-240min	-0.0411421	0.914918	0.952857	protein.linear.MS1	MP_LFC	0	0
1928	O00231	S209-S-1-240min-S209-S-2-240min	0.116299	0.127361	0.302385	protein.linear.MS1	MP_LFC	0	0
1929	O00232	S209-S-1-240min-S209-S-2-240min	-0.120274	0.398983	0.589787	protein.linear.MS1	MP_LFC	0	0
1930	O00233	S209-S-1-240min-S209-S-2-240min	0.0824565	0.128971	0.304955	protein.linear.MS1	MP_LFC	0	0
1931	O00244	S209-S-1-240min-S209-S-2-240min	0.0870462	0.380475	0.575233	protein.linear.MS1	MP_LFC	0	0
1932	O00255-2;O00255-3	S209-S-1-240min-S209-S-2-240min	0.117476	0.744992	0.847968	protein.linear.MS1	MP_LFC	0	0
1933	O00257	S209-S-1-240min-S209-S-2-240min	0.122098	0.507263	0.678574	protein.linear.MS1	MP_LFC	0	0
1934	O00264	S209-S-1-240min-S209-S-2-240min	0.0857091	0.385729	0.57881	protein.linear.MS1	MP_LFC	0	0
1935	O00267-2	S209-S-1-240min-S209-S-2-240min	0.0524361	0.531627	0.698455	protein.linear.MS1	MP_LFC	0	0
1936	O00268	S209-S-1-240min-S209-S-2-240min	-0.117208	0.56454	0.723144	protein.linear.MS1	MP_LFC	0	0
1937	O00273	S209-S-1-240min-S209-S-2-240min	0.211569	0.0610836	0.185529	protein.linear.MS1	MP_LFC	0	0
1938	O00287	S209-S-1-240min-S209-S-2-240min	0.564857	0.0260066	0.0991061	protein.linear.MS1	MP_LFC	0	0
1939	O00291;O00291-3;O00291-4	S209-S-1-240min-S209-S-2-240min	0.39917	0.0552391	0.172678	protein.linear.MS1	MP_LFC	0	0
1940	O00299	S209-S-1-240min-S209-S-2-240min	0.188402	0.134735	0.312515	protein.linear.MS1	MP_LFC	0	0
1941	O00303	S209-S-1-240min-S209-S-2-240min	0.0969934	0.604199	0.75181	protein.linear.MS1	MP_LFC	0	0
1942	O00311	S209-S-1-240min-S209-S-2-240min	0.0786829	0.865419	0.926766	protein.linear.MS1	MP_LFC	0	0
1943	O00330;O00330-3	S209-S-1-240min-S209-S-2-240min	0.26619	0.111871	0.280797	protein.linear.MS1	MP_LFC	0	0
1944	O00391;O00391-2	S209-S-1-240min-S209-S-2-240min	0.189763	0.416936	0.605514	protein.linear.MS1	MP_LFC	0	0
1945	O00399	S209-S-1-240min-S209-S-2-240min	0.274332	0.143693	0.323905	protein.linear.MS1	MP_LFC	0	0
1946	O00400	S209-S-1-240min-S209-S-2-240min	-0.971589	0.00132463	0.00829779	protein.linear.MS1	MP_LFC	0	0
1947	O00401	S209-S-1-240min-S209-S-2-240min	-0.0139738	0.977162	0.987171	protein.linear.MS1	MP_LFC	0	0
1948	O00410;O00410-3	S209-S-1-240min-S209-S-2-240min	0.206626	0.123015	0.297117	protein.linear.MS1	MP_LFC	0	0
1949	O00411	S209-S-1-240min-S209-S-2-240min	-0.0381264	0.801518	0.886279	protein.linear.MS1	MP_LFC	0	0
1950	O00418	S209-S-1-240min-S209-S-2-240min	0.450607	0.214676	0.412468	protein.linear.MS1	MP_LFC	0	0
1951	O00422	S209-S-1-240min-S209-S-2-240min	0.138793	0.155727	0.340381	protein.linear.MS1	MP_LFC	0	0
1952	O00423;O00423-3	S209-S-1-240min-S209-S-2-240min	0.21386	0.58798	0.740125	protein.linear.MS1	MP_LFC	0	0
1953	O00425	S209-S-1-240min-S209-S-2-240min	0.0868568	0.456699	0.639183	protein.linear.MS1	MP_LFC	0	0
1954	O00429-2	S209-S-1-240min-S209-S-2-240min	0.119698	0.0468047	0.154802	protein.linear.MS1	MP_LFC	0	0
1955	O00429-3	S209-S-1-240min-S209-S-2-240min	0.269257	0.382876	0.576466	protein.linear.MS1	MP_LFC	0	0
1956	O00442	S209-S-1-240min-S209-S-2-240min	0.250363	0.184607	0.37772	protein.linear.MS1	MP_LFC	0	0
1957	O00443	S209-S-1-240min-S209-S-2-240min	-0.00545333	0.972882	0.984767	protein.linear.MS1	MP_LFC	0	0
1958	O00458	S209-S-1-240min-S209-S-2-240min	0.615008	0.0237838	0.0921206	protein.linear.MS1	MP_LFC	0	0
1959	O00459	S209-S-1-240min-S209-S-2-240min	0.198697	0.494716	0.668353	protein.linear.MS1	MP_LFC	0	0
1960	O00461	S209-S-1-240min-S209-S-2-240min	0.262588	0.219	0.41778	protein.linear.MS1	MP_LFC	0	0
1961	O00468;O00468-2;O00468-3;O00468-4;O00468-5;O00468-6;O00468-7	S209-S-1-240min-S209-S-2-240min	0.648789	0.000745687	0.0052571	protein.linear.MS1	MP_LFC	0	0
1962	O00469;O00469-2	S209-S-1-240min-S209-S-2-240min	0.460811	0.0974594	0.256034	protein.linear.MS1	MP_LFC	0	0
1963	O00471	S209-S-1-240min-S209-S-2-240min	0.0839816	0.544998	0.708075	protein.linear.MS1	MP_LFC	0	0
1964	O00479	S209-S-1-240min-S209-S-2-240min	0.365216	0.209646	0.406791	protein.linear.MS1	MP_LFC	0	0
1965	O00483	S209-S-1-240min-S209-S-2-240min	0.169685	0.0341844	0.123147	protein.linear.MS1	MP_LFC	0	0
1966	O00487	S209-S-1-240min-S209-S-2-240min	0.0794452	0.495077	0.668442	protein.linear.MS1	MP_LFC	0	0
1967	O00499;O00499-3;O00499-5	S209-S-1-240min-S209-S-2-240min	0.683101	0.0215662	0.0857209	protein.linear.MS1	MP_LFC	0	0
1968	O00505	S209-S-1-240min-S209-S-2-240min	0.250741	0.114187	0.28386	protein.linear.MS1	MP_LFC	0	0
1969	O00506;O00506-2;O00506-3	S209-S-1-240min-S209-S-2-240min	0.699735	0.146399	0.327746	protein.linear.MS1	MP_LFC	0	0
1970	O00534	S209-S-1-240min-S209-S-2-240min	0.499261	0.0170795	0.0709762	protein.linear.MS1	MP_LFC	0	0
1971	O00541	S209-S-1-240min-S209-S-2-240min	0.20279	0.0227021	0.0889165	protein.linear.MS1	MP_LFC	0	0
1972	O00560-3	S209-S-1-240min-S209-S-2-240min	0.626961	0.193014	0.387232	protein.linear.MS1	MP_LFC	0	0
1973	O00560-2	S209-S-1-240min-S209-S-2-240min	-0.0399163	0.592461	0.743885	protein.linear.MS1	MP_LFC	0	0
1974	O00566	S209-S-1-240min-S209-S-2-240min	0.148826	0.288106	0.492765	protein.linear.MS1	MP_LFC	0	0
1975	O00567	S209-S-1-240min-S209-S-2-240min	0.0285095	0.859908	0.922584	protein.linear.MS1	MP_LFC	0	0
1976	O00571	S209-S-1-240min-S209-S-2-240min	0.170727	0.0916512	0.24619	protein.linear.MS1	MP_LFC	0	0
1977	O00584	S209-S-1-240min-S209-S-2-240min	-0.011695	0.925505	0.960174	protein.linear.MS1	MP_LFC	0	0
1978	O00592;O00592-2	S209-S-1-240min-S209-S-2-240min	-1.38329	8.85464e-05	0.00122276	protein.linear.MS1	MP_LFC	0	0
1979	O00625	S209-S-1-240min-S209-S-2-240min	-0.131894	0.567598	0.725519	protein.linear.MS1	MP_LFC	0	0
1980	O00629	S209-S-1-240min-S209-S-2-240min	0.195734	0.265832	0.468632	protein.linear.MS1	MP_LFC	0	0
1981	O00716;O00716-2	S209-S-1-240min-S209-S-2-240min	0.0568338	0.889735	0.940152	protein.linear.MS1	MP_LFC	0	0
1982	O00743	S209-S-1-240min-S209-S-2-240min	0.0371238	0.711205	0.825886	protein.linear.MS1	MP_LFC	0	0
1983	O00746	S209-S-1-240min-S209-S-2-240min	0.246947	0.343659	0.542843	protein.linear.MS1	MP_LFC	0	0
1984	O00748;O00748-2	S209-S-1-240min-S209-S-2-240min	-0.0149664	0.95745	0.97603	protein.linear.MS1	MP_LFC	0	0
1985	O00750	S209-S-1-240min-S209-S-2-240min	0.107286	0.787563	0.876682	protein.linear.MS1	MP_LFC	0	0
1986	O00754;O00754-2	S209-S-1-240min-S209-S-2-240min	0.0473795	0.581257	0.735003	protein.linear.MS1	MP_LFC	0	0
1987	O00762	S209-S-1-240min-S209-S-2-240min	0.171102	0.0672068	0.197999	protein.linear.MS1	MP_LFC	0	0
1988	O00764	S209-S-1-240min-S209-S-2-240min	0.340663	0.0565536	0.175442	protein.linear.MS1	MP_LFC	0	0
1989	O00767	S209-S-1-240min-S209-S-2-240min	-0.960842	0.112743	0.281992	protein.linear.MS1	MP_LFC	0	0
1990	O14493	S209-S-1-240min-S209-S-2-240min	0.0270294	0.606916	0.754025	protein.linear.MS1	MP_LFC	0	0
1991	O14497	S209-S-1-240min-S209-S-2-240min	-0.0265914	0.847843	0.915504	protein.linear.MS1	MP_LFC	0	0
1992	O14519	S209-S-1-240min-S209-S-2-240min	0.32802	0.018589	0.0761856	protein.linear.MS1	MP_LFC	0	0
1993	O14521;O14521-2;O14521-4	S209-S-1-240min-S209-S-2-240min	-0.473133	0.322915	0.5231	protein.linear.MS1	MP_LFC	0	0
1994	O14530	S209-S-1-240min-S209-S-2-240min	-0.216962	0.145586	0.327111	protein.linear.MS1	MP_LFC	0	0
1995	O14531	S209-S-1-240min-S209-S-2-240min	-0.381261	0.360544	0.556229	protein.linear.MS1	MP_LFC	0	0
1996	O14545	S209-S-1-240min-S209-S-2-240min	0.0943773	0.383266	0.576837	protein.linear.MS1	MP_LFC	0	0
1997	O14548	S209-S-1-240min-S209-S-2-240min	0.33959	0.0736374	0.210736	protein.linear.MS1	MP_LFC	0	0
1998	O14561	S209-S-1-240min-S209-S-2-240min	0.0803309	0.498855	0.671237	protein.linear.MS1	MP_LFC	0	0
1999	O14562	S209-S-1-240min-S209-S-2-240min	0.105734	0.256857	0.45895	protein.linear.MS1	MP_LFC	0	0
[truncated: 6,038 more rows]

## Sheet: MS2
	Protein	Compare	log2FC	pvalue	adjusted.pvalue	Method	Dataset	Label	Tlog2FC
1	A0A061ACL3;O76618;Q965I6	S209-S-1-240min-S209-S-2-240min	-1.28106	0.000283382	0.00170986	protein.linear.MS2	MP_LFC	1	-1
2	A0A061ACR1;F5GUA3;Q22498;Q2XN02	S209-S-1-240min-S209-S-2-240min	-0.947147	0.0118468	0.052401	protein.linear.MS2	MP_LFC	1	-1
3	A0A061AD21;A0A061AJI9;C1P640;C1P641;G5EEV6;Q21313	S209-S-1-240min-S209-S-2-240min	-1.2846	6.94544e-06	0.000211758	protein.linear.MS2	MP_LFC	1	-1
4	A0A078BTL9;Q9NA34	S209-S-1-240min-S209-S-2-240min	0.116643	0.208082	0.541417	protein.linear.MS2	MP_LFC	1	-1
5	A0A0K3AUC2	S209-S-1-240min-S209-S-2-240min	-1.17949	0.000106055	0.00084556	protein.linear.MS2	MP_LFC	1	-1
6	A0A0K3AUJ9;H2KZL7;Q8IG31	S209-S-1-240min-S209-S-2-240min	-1.20755	0.000311126	0.00184677	protein.linear.MS2	MP_LFC	1	-1
7	A0A131MBD0	S209-S-1-240min-S209-S-2-240min	0.0923694	0.080297	0.283171	protein.linear.MS2	MP_LFC	1	-1
8	Q19853	S209-S-1-240min-S209-S-2-240min	-1.30834	7.65533e-05	0.000673887	protein.linear.MS2	MP_LFC	1	-1
9	A0A131MBU3	S209-S-1-240min-S209-S-2-240min	-1.26982	0.000363703	0.00211053	protein.linear.MS2	MP_LFC	1	-1
10	A0A1D3PDA8	S209-S-1-240min-S209-S-2-240min	-1.01829	0.000288598	0.00173094	protein.linear.MS2	MP_LFC	1	-1
11	A0A1N7SYP6;Q95QW0	S209-S-1-240min-S209-S-2-240min	-0.945348	0.00027032	0.00164962	protein.linear.MS2	MP_LFC	1	-1
12	A0A1T5HUZ1;G5EEI5;H9G351;H9G352;Q06561	S209-S-1-240min-S209-S-2-240min	-1.22612	6.56393e-05	0.00061991	protein.linear.MS2	MP_LFC	1	-1
13	A3QMC5	S209-S-1-240min-S209-S-2-240min	-1.13458	5.26085e-05	0.000546926	protein.linear.MS2	MP_LFC	1	-1
14	A5JYX8;O18033	S209-S-1-240min-S209-S-2-240min	-1.37361	2.17508e-05	0.000331928	protein.linear.MS2	MP_LFC	1	-1
15	A5Z2X5	S209-S-1-240min-S209-S-2-240min	1.86769	4.58235e-05	0.00051211	protein.linear.MS2	MP_LFC	1	0.584963
16	A7LPE6;P34517;Q7JMU1	S209-S-1-240min-S209-S-2-240min	-1.38466	6.6224e-05	0.000622506	protein.linear.MS2	MP_LFC	1	-1
17	A7LPG5;Q5FC71;Q9NL51	S209-S-1-240min-S209-S-2-240min	-1.4545	0.000263613	0.00161606	protein.linear.MS2	MP_LFC	1	-1
18	A9Z1L1;G5EBT3	S209-S-1-240min-S209-S-2-240min	-1.4485	8.43243e-05	0.000718679	protein.linear.MS2	MP_LFC	1	-1
19	B2D6P1	S209-S-1-240min-S209-S-2-240min	-1.21936	0.000235295	0.00148552	protein.linear.MS2	MP_LFC	1	-1
20	B3CJ34	S209-S-1-240min-S209-S-2-240min	-1.24391	4.60728e-05	0.000513574	protein.linear.MS2	MP_LFC	1	-1
21	B3WFW9	S209-S-1-240min-S209-S-2-240min	-1.28231	0.000112269	0.000877732	protein.linear.MS2	MP_LFC	1	-1
22	B4E3X6;G5EFG3	S209-S-1-240min-S209-S-2-240min	-1.16126	0.000460838	0.00257742	protein.linear.MS2	MP_LFC	1	-1
23	B5BM23;Q21531;Q7JMF0	S209-S-1-240min-S209-S-2-240min	-1.41589	0.000357771	0.00208212	protein.linear.MS2	MP_LFC	1	-1
24	B5U8N2;G5ECZ2;G5EDI2;Q7JLB1	S209-S-1-240min-S209-S-2-240min	-1.04718	0.000655167	0.00347105	protein.linear.MS2	MP_LFC	1	-1
25	B6VQ96;O45569	S209-S-1-240min-S209-S-2-240min	-1.37651	0.000421667	0.0023967	protein.linear.MS2	MP_LFC	1	-1
26	B7WN95	S209-S-1-240min-S209-S-2-240min	-1.14907	0.000914615	0.00466715	protein.linear.MS2	MP_LFC	1	-1
27	B7WNA0;O17836;Q3S1I8	S209-S-1-240min-S209-S-2-240min	-1.26399	2.6344e-05	0.000369188	protein.linear.MS2	MP_LFC	1	-1
28	C1P622;Q09517;S6FCZ1	S209-S-1-240min-S209-S-2-240min	-1.09598	1.53134e-05	0.000280841	protein.linear.MS2	MP_LFC	1	-1
29	C1P636;Q27481;Q3S1J5	S209-S-1-240min-S209-S-2-240min	-1.28283	0.000277559	0.00167851	protein.linear.MS2	MP_LFC	1	-1
30	C2BR91	S209-S-1-240min-S209-S-2-240min	-1.12753	0.0016081	0.00781867	protein.linear.MS2	MP_LFC	1	-1
31	C6KRL2	S209-S-1-240min-S209-S-2-240min	-1.28501	0.000649707	0.00344894	protein.linear.MS2	MP_LFC	1	-1
32	C7FZU3;C7FZU4;Q93791	S209-S-1-240min-S209-S-2-240min	-1.10768	0.000173229	0.00118995	protein.linear.MS2	MP_LFC	1	-1
33	D0IMZ5;U4PR92	S209-S-1-240min-S209-S-2-240min	-1.28821	0.000463705	0.00258985	protein.linear.MS2	MP_LFC	1	-1
34	D0PV95	S209-S-1-240min-S209-S-2-240min	-1.09698	0.000156699	0.00110376	protein.linear.MS2	MP_LFC	1	-1
35	D1MN85;O45551	S209-S-1-240min-S209-S-2-240min	-1.24258	0.00149763	0.00733484	protein.linear.MS2	MP_LFC	1	-1
36	D4PH96;G5ED29	S209-S-1-240min-S209-S-2-240min	-1.31854	0.000123021	0.000934521	protein.linear.MS2	MP_LFC	1	-1
37	D4YWC3	S209-S-1-240min-S209-S-2-240min	-1.24737	4.8405e-05	0.000527143	protein.linear.MS2	MP_LFC	1	-1
38	D5MCN2	S209-S-1-240min-S209-S-2-240min	-1.20149	0.00069433	0.00365205	protein.linear.MS2	MP_LFC	1	-1
39	D5MCR9;Q22641	S209-S-1-240min-S209-S-2-240min	-1.24614	0.000850728	0.00437447	protein.linear.MS2	MP_LFC	1	-1
40	D7SFJ4;H2KYV1	S209-S-1-240min-S209-S-2-240min	-1.12399	3.47213e-05	0.00043399	protein.linear.MS2	MP_LFC	1	-1
41	E0AHA7;G5EG85;Q9U9J8;S6FN00	S209-S-1-240min-S209-S-2-240min	-1.23917	0.000114295	0.000888383	protein.linear.MS2	MP_LFC	1	-1
42	E1B6Q7	S209-S-1-240min-S209-S-2-240min	-1.16228	0.00108096	0.0054434	protein.linear.MS2	MP_LFC	1	-1
43	E3W743;Q6A2D2	S209-S-1-240min-S209-S-2-240min	-1.26133	2.84544e-05	0.00038435	protein.linear.MS2	MP_LFC	1	-1
44	G1K0V8;P34563	S209-S-1-240min-S209-S-2-240min	-1.16933	0.000597097	0.00320352	protein.linear.MS2	MP_LFC	1	-1
45	G3MTX8;Q09596	S209-S-1-240min-S209-S-2-240min	-1.29769	0.0011838	0.00593155	protein.linear.MS2	MP_LFC	1	-1
46	Q27497	S209-S-1-240min-S209-S-2-240min	-1.24382	7.9333e-05	0.000689297	protein.linear.MS2	MP_LFC	1	-1
47	G3MU38;Q18785	S209-S-1-240min-S209-S-2-240min	-1.13753	0.000121293	0.000926482	protein.linear.MS2	MP_LFC	1	-1
48	G4RYA5	S209-S-1-240min-S209-S-2-240min	0.562751	0.105182	0.347416	protein.linear.MS2	MP_LFC	1	-1
49	G4S034;Q21408	S209-S-1-240min-S209-S-2-240min	-1.49771	2.26272e-06	0.000158135	protein.linear.MS2	MP_LFC	1	-1
50	A0A2I2LDV7;G4SLH0	S209-S-1-240min-S209-S-2-240min	-1.09205	0.00014847	0.00106162	protein.linear.MS2	MP_LFC	1	-1
51	G5EBF3	S209-S-1-240min-S209-S-2-240min	-1.16622	6.83373e-05	0.000632108	protein.linear.MS2	MP_LFC	1	-1
52	G5EBH7	S209-S-1-240min-S209-S-2-240min	-1.23308	4.13647e-06	0.000188993	protein.linear.MS2	MP_LFC	1	-1
53	G5EBI0	S209-S-1-240min-S209-S-2-240min	-1.37717	0.00087183	0.00446869	protein.linear.MS2	MP_LFC	1	-1
54	G5EBJ7	S209-S-1-240min-S209-S-2-240min	-1.08343	0.000527046	0.00287567	protein.linear.MS2	MP_LFC	1	-1
55	G5EBK3	S209-S-1-240min-S209-S-2-240min	-1.45197	1.56408e-05	0.000282228	protein.linear.MS2	MP_LFC	1	-1
56	G5EBP5	S209-S-1-240min-S209-S-2-240min	-1.14959	8.44886e-05	0.000719317	protein.linear.MS2	MP_LFC	1	-1
57	G5EBR1;Q2V4S2	S209-S-1-240min-S209-S-2-240min	-1.14692	7.46166e-05	0.000664849	protein.linear.MS2	MP_LFC	1	-1
58	Q304E5;Q9TZQ3	S209-S-1-240min-S209-S-2-240min	-1.11194	0.00128596	0.00639163	protein.linear.MS2	MP_LFC	1	-1
59	G5EBV6	S209-S-1-240min-S209-S-2-240min	-1.27359	0.000395009	0.00226763	protein.linear.MS2	MP_LFC	1	-1
60	G5EC10	S209-S-1-240min-S209-S-2-240min	-1.48364	0.000269146	0.00164496	protein.linear.MS2	MP_LFC	1	-1
61	G5EC31	S209-S-1-240min-S209-S-2-240min	-1.09921	0.000175445	0.00120209	protein.linear.MS2	MP_LFC	1	-1
62	G5EC87	S209-S-1-240min-S209-S-2-240min	-1.20924	0.00497577	0.0228385	protein.linear.MS2	MP_LFC	1	-1
63	G5EC91	S209-S-1-240min-S209-S-2-240min	-1.05675	0.0015797	0.00769457	protein.linear.MS2	MP_LFC	1	-1
64	G5EC98	S209-S-1-240min-S209-S-2-240min	-1.25527	0.00181658	0.00876866	protein.linear.MS2	MP_LFC	1	-1
65	A0A2C9C352;A0A2C9C3S7;A0A2C9C3Z4;G5ECC3;G5EEU7;G5EFP1;Q7KFZ3;Q86S80;Q8WSP1;Q9N5B7	S209-S-1-240min-S209-S-2-240min	-1.14787	0.000125229	0.000946813	protein.linear.MS2	MP_LFC	1	-1
66	G5ECC9	S209-S-1-240min-S209-S-2-240min	-1.34596	2.62769e-05	0.000369188	protein.linear.MS2	MP_LFC	1	-1
67	G5ECE7	S209-S-1-240min-S209-S-2-240min	-1.24443	0.000822093	0.0042408	protein.linear.MS2	MP_LFC	1	-1
68	G5ECG7	S209-S-1-240min-S209-S-2-240min	-0.90401	0.00376197	0.0174971	protein.linear.MS2	MP_LFC	1	-1
69	G5ECM6;Q7JQD2	S209-S-1-240min-S209-S-2-240min	-1.25992	5.00684e-05	0.000536533	protein.linear.MS2	MP_LFC	1	-1
70	G5ECM9	S209-S-1-240min-S209-S-2-240min	-1.23611	8.52433e-05	0.000724397	protein.linear.MS2	MP_LFC	1	-1
71	G5ECP2;G5EEL2	S209-S-1-240min-S209-S-2-240min	0.0410509	0.56295	0.861961	protein.linear.MS2	MP_LFC	1	-1
72	G5ECP9;G5EEC4;G5EFW2;Q86NF8;Q86NF9	S209-S-1-240min-S209-S-2-240min	-1.29266	0.000794115	0.00411765	protein.linear.MS2	MP_LFC	1	-1
73	G5ECR0	S209-S-1-240min-S209-S-2-240min	-1.17602	1.21145e-05	0.000258947	protein.linear.MS2	MP_LFC	1	-1
74	G5ECS9	S209-S-1-240min-S209-S-2-240min	-1.43662	1.48428e-07	8.02721e-05	protein.linear.MS2	MP_LFC	1	-1
75	G5ECU1	S209-S-1-240min-S209-S-2-240min	-0.998262	0.000131238	0.000970338	protein.linear.MS2	MP_LFC	1	-1
76	G5ECU3;P40614	S209-S-1-240min-S209-S-2-240min	-1.19304	9.0236e-05	0.000751236	protein.linear.MS2	MP_LFC	1	-1
77	G5ECV9	S209-S-1-240min-S209-S-2-240min	-0.701051	0.000753222	0.0039233	protein.linear.MS2	MP_LFC	1	-1
78	G5ECY0	S209-S-1-240min-S209-S-2-240min	-1.31999	0.000154702	0.00109449	protein.linear.MS2	MP_LFC	1	-1
79	G5ED07	S209-S-1-240min-S209-S-2-240min	-1.1824	0.000167986	0.00116388	protein.linear.MS2	MP_LFC	1	-1
80	G5ED31;G5EDD1	S209-S-1-240min-S209-S-2-240min	-1.0831	3.85575e-05	0.000459092	protein.linear.MS2	MP_LFC	1	-1
81	G5ED41	S209-S-1-240min-S209-S-2-240min	-1.21231	7.53261e-05	0.000666735	protein.linear.MS2	MP_LFC	1	-1
82	G5EDB7;Q8I4E0	S209-S-1-240min-S209-S-2-240min	-0.023922	0.801109	0.945991	protein.linear.MS2	MP_LFC	1	-1
83	G5EDB8	S209-S-1-240min-S209-S-2-240min	-0.705102	5.81679e-05	0.000573614	protein.linear.MS2	MP_LFC	1	-1
84	G5EDE8	S209-S-1-240min-S209-S-2-240min	-1.17042	6.53511e-05	0.000618641	protein.linear.MS2	MP_LFC	1	-1
85	G5EDP0	S209-S-1-240min-S209-S-2-240min	-1.23275	0.000443894	0.00250181	protein.linear.MS2	MP_LFC	1	-1
86	G5EDP2	S209-S-1-240min-S209-S-2-240min	-1.1749	4.19742e-05	0.000483305	protein.linear.MS2	MP_LFC	1	-1
87	G5EDQ2	S209-S-1-240min-S209-S-2-240min	-1.13566	7.58818e-06	0.000211758	protein.linear.MS2	MP_LFC	1	-1
88	G5EDR3	S209-S-1-240min-S209-S-2-240min	-1.22206	0.000441975	0.00249449	protein.linear.MS2	MP_LFC	1	-1
89	G5EDV0	S209-S-1-240min-S209-S-2-240min	-0.980087	0.000455365	0.00255392	protein.linear.MS2	MP_LFC	1	-1
90	G5EDV3	S209-S-1-240min-S209-S-2-240min	-1.13669	6.71981e-05	0.000629453	protein.linear.MS2	MP_LFC	1	-1
91	G5EDW8	S209-S-1-240min-S209-S-2-240min	-1.10255	0.000307575	0.00183245	protein.linear.MS2	MP_LFC	1	-1
92	G5EDY2	S209-S-1-240min-S209-S-2-240min	-1.19378	0.00015561	0.00109898	protein.linear.MS2	MP_LFC	1	-1
93	G5EDY8;Q8WQC9	S209-S-1-240min-S209-S-2-240min	-1.26749	9.35287e-05	0.000770964	protein.linear.MS2	MP_LFC	1	-1
94	G5EE04	S209-S-1-240min-S209-S-2-240min	-1.26805	2.10316e-05	0.000325059	protein.linear.MS2	MP_LFC	1	-1
95	G5EE96	S209-S-1-240min-S209-S-2-240min	-1.45987	1.81228e-05	0.000297779	protein.linear.MS2	MP_LFC	1	-1
96	G5EEA8	S209-S-1-240min-S209-S-2-240min	-1.27221	8.21137e-05	0.000705827	protein.linear.MS2	MP_LFC	1	-1
97	G5EEE5	S209-S-1-240min-S209-S-2-240min	-1.08351	0.000134258	0.000987337	protein.linear.MS2	MP_LFC	1	-1
98	G5EEG4	S209-S-1-240min-S209-S-2-240min	-1.21073	0.00410619	0.0189882	protein.linear.MS2	MP_LFC	1	-1
99	G5EEH6	S209-S-1-240min-S209-S-2-240min	-1.06863	0.000191668	0.00127943	protein.linear.MS2	MP_LFC	1	-1
100	G5EEI4;O76830	S209-S-1-240min-S209-S-2-240min	-1.37019	0.000108402	0.000859196	protein.linear.MS2	MP_LFC	1	-1
101	G5EEJ7	S209-S-1-240min-S209-S-2-240min	-1.14991	0.00107378	0.00541062	protein.linear.MS2	MP_LFC	1	-1
102	G5EEK8	S209-S-1-240min-S209-S-2-240min	-1.20076	0.000835214	0.00430296	protein.linear.MS2	MP_LFC	1	-1
103	G5EEK9	S209-S-1-240min-S209-S-2-240min	-1.33615	3.11802e-05	0.000408135	protein.linear.MS2	MP_LFC	1	-1
104	G5EEL1;G5EFG1;G5EFL5	S209-S-1-240min-S209-S-2-240min	0.218487	0.066497	0.245267	protein.linear.MS2	MP_LFC	1	-1
105	G5EEN7	S209-S-1-240min-S209-S-2-240min	-1.14097	0.000221065	0.00141909	protein.linear.MS2	MP_LFC	1	-1
106	G5EES9	S209-S-1-240min-S209-S-2-240min	-1.21554	0.00070278	0.00368444	protein.linear.MS2	MP_LFC	1	-1
107	G5EET2	S209-S-1-240min-S209-S-2-240min	-0.991573	6.98166e-05	0.000641275	protein.linear.MS2	MP_LFC	1	-1
108	G5EET8	S209-S-1-240min-S209-S-2-240min	-1.13676	0.000147079	0.00105354	protein.linear.MS2	MP_LFC	1	-1
109	G5EF32	S209-S-1-240min-S209-S-2-240min	-1.2425	1.13694e-05	0.000251032	protein.linear.MS2	MP_LFC	1	-1
110	G5EF37	S209-S-1-240min-S209-S-2-240min	-1.23469	0.000140677	0.00102041	protein.linear.MS2	MP_LFC	1	-1
111	G5EF53	S209-S-1-240min-S209-S-2-240min	-0.101966	0.859561	0.963787	protein.linear.MS2	MP_LFC	1	-1
112	G5EF86	S209-S-1-240min-S209-S-2-240min	-1.17483	0.0011096	0.00558065	protein.linear.MS2	MP_LFC	1	-1
113	G5EFB5	S209-S-1-240min-S209-S-2-240min	-1.31222	0.00196504	0.00942303	protein.linear.MS2	MP_LFC	1	-1
114	G5EFG4	S209-S-1-240min-S209-S-2-240min	-0.948931	6.4466e-05	0.000613883	protein.linear.MS2	MP_LFC	1	-1
115	G5EFH0	S209-S-1-240min-S209-S-2-240min	-1.01107	0.00092931	0.00473913	protein.linear.MS2	MP_LFC	1	-1
116	G5EFH8	S209-S-1-240min-S209-S-2-240min	-1.23944	0.0191896	0.0824303	protein.linear.MS2	MP_LFC	1	-1
117	G5EFI4	S209-S-1-240min-S209-S-2-240min	-1.09969	7.02738e-05	0.000643837	protein.linear.MS2	MP_LFC	1	-1
118	G5EFK4	S209-S-1-240min-S209-S-2-240min	-1.14014	0.000393833	0.00226411	protein.linear.MS2	MP_LFC	1	-1
119	G5EFR8	S209-S-1-240min-S209-S-2-240min	-1.14714	0.000522826	0.00285459	protein.linear.MS2	MP_LFC	1	-1
120	G5EFU2;G5EFW8	S209-S-1-240min-S209-S-2-240min	-1.13175	0.00275761	0.012976	protein.linear.MS2	MP_LFC	1	-1
121	G5EFV4	S209-S-1-240min-S209-S-2-240min	-1.16395	0.00014515	0.001043	protein.linear.MS2	MP_LFC	1	-1
122	G5EFZ1	S209-S-1-240min-S209-S-2-240min	-1.28516	1.3265e-05	0.00026854	protein.linear.MS2	MP_LFC	1	-1
123	G5EGA5	S209-S-1-240min-S209-S-2-240min	-1.24472	0.000285897	0.00171984	protein.linear.MS2	MP_LFC	1	-1
124	G5EGK1	S209-S-1-240min-S209-S-2-240min	-1.2945	9.66009e-07	0.000124273	protein.linear.MS2	MP_LFC	1	-1
125	G5EGP4	S209-S-1-240min-S209-S-2-240min	-1.23052	9.27764e-06	0.00022789	protein.linear.MS2	MP_LFC	1	-1
126	G5EGT7	S209-S-1-240min-S209-S-2-240min	-1.10123	3.9991e-07	0.000123618	protein.linear.MS2	MP_LFC	1	-1
127	G5EGU1	S209-S-1-240min-S209-S-2-240min	-1.04754	0.00763996	0.034457	protein.linear.MS2	MP_LFC	1	-1
128	G8JY03;Q20875	S209-S-1-240min-S209-S-2-240min	-1.28865	0.00366072	0.0170558	protein.linear.MS2	MP_LFC	1	-1
129	G8JY38;P05690	S209-S-1-240min-S209-S-2-240min	-1.25199	0.000814028	0.0042073	protein.linear.MS2	MP_LFC	1	-1
130	G8JY40;P43510;Q8MQC6	S209-S-1-240min-S209-S-2-240min	-1.293	4.01286e-05	0.00046809	protein.linear.MS2	MP_LFC	1	-1
131	G8JY94;Q21067	S209-S-1-240min-S209-S-2-240min	-1.13635	9.56202e-06	0.000228766	protein.linear.MS2	MP_LFC	1	-1
132	G8XYY6;Q23232	S209-S-1-240min-S209-S-2-240min	-1.1986	0.00136778	0.00674823	protein.linear.MS2	MP_LFC	1	-1
133	H1UBK1;Q9U2V9	S209-S-1-240min-S209-S-2-240min	-1.29817	0.000682241	0.00359788	protein.linear.MS2	MP_LFC	1	-1
134	H2FLH3;Q23551	S209-S-1-240min-S209-S-2-240min	-1.27542	0.00021392	0.0013909	protein.linear.MS2	MP_LFC	1	-1
135	H2FLJ1	S209-S-1-240min-S209-S-2-240min	-1.00463	0.000150848	0.00107289	protein.linear.MS2	MP_LFC	1	-1
136	P91859	S209-S-1-240min-S209-S-2-240min	-1.38286	8.00562e-05	0.000694632	protein.linear.MS2	MP_LFC	1	-1
137	H2FLK7;H2FLK9	S209-S-1-240min-S209-S-2-240min	-1.08302	0.000214727	0.00139275	protein.linear.MS2	MP_LFC	1	-1
138	H2FLK8;H2FLL1	S209-S-1-240min-S209-S-2-240min	-1.21813	6.0196e-05	0.000586419	protein.linear.MS2	MP_LFC	1	-1
139	H2KYB6	S209-S-1-240min-S209-S-2-240min	0.00990524	0.911228	0.975562	protein.linear.MS2	MP_LFC	1	-1
140	H2KYE0;Q9UAN9	S209-S-1-240min-S209-S-2-240min	-1.27872	6.22922e-05	0.000598854	protein.linear.MS2	MP_LFC	1	-1
141	H2KYI5;Q86NI2	S209-S-1-240min-S209-S-2-240min	-1.22882	0.000108539	0.000859438	protein.linear.MS2	MP_LFC	1	-1
142	H2KYJ5	S209-S-1-240min-S209-S-2-240min	-1.28706	0.00022629	0.00143884	protein.linear.MS2	MP_LFC	1	-1
143	H2KYQ5	S209-S-1-240min-S209-S-2-240min	-1.19014	0.000183119	0.00123808	protein.linear.MS2	MP_LFC	1	-1
144	H2KYR1	S209-S-1-240min-S209-S-2-240min	-1.16903	6.07002e-06	0.000209147	protein.linear.MS2	MP_LFC	1	-1
145	H2KYV3;Q18076	S209-S-1-240min-S209-S-2-240min	-1.36859	2.10471e-06	0.000151311	protein.linear.MS2	MP_LFC	1	-1
146	H2KYX4;Q8IFY5	S209-S-1-240min-S209-S-2-240min	-1.26362	2.81576e-05	0.000383736	protein.linear.MS2	MP_LFC	1	-1
147	H2KZ37;Q7JPE4	S209-S-1-240min-S209-S-2-240min	-1.13714	0.00075459	0.00392788	protein.linear.MS2	MP_LFC	1	-1
148	H2KZA3;H2KZA4;V6CJC7;V6CJD2;V6CKH6;V6CKI4;V6CKJ1;V6CLQ4;V6CLQ8;V6CLR2;V6CLU3;V6CLU8;V6CLV0;V6CLV2;V6CLV6;V6CLW0	S209-S-1-240min-S209-S-2-240min	-1.2364	3.22679e-06	0.00017758	protein.linear.MS2	MP_LFC	1	-1
149	H2KZA5;Q8ITY8	S209-S-1-240min-S209-S-2-240min	-1.17129	6.17783e-05	0.000596769	protein.linear.MS2	MP_LFC	1	-1
150	H2KZD5;Q27GU1	S209-S-1-240min-S209-S-2-240min	-1.14194	7.73534e-05	0.000676484	protein.linear.MS2	MP_LFC	1	-1
151	H2KZF5;Q23552;Q86NB3	S209-S-1-240min-S209-S-2-240min	-1.40326	0.000126283	0.000951736	protein.linear.MS2	MP_LFC	1	-1
152	H2KZF8;O44466	S209-S-1-240min-S209-S-2-240min	-1.33101	0.00142556	0.00699466	protein.linear.MS2	MP_LFC	1	-1
153	H2KZG6	S209-S-1-240min-S209-S-2-240min	-1.15883	0.000151945	0.00107886	protein.linear.MS2	MP_LFC	1	-1
154	H2KZJ5;Q6EZG4	S209-S-1-240min-S209-S-2-240min	-1.32314	9.00244e-05	0.000750987	protein.linear.MS2	MP_LFC	1	-1
155	H2KZS2;H2KZS3	S209-S-1-240min-S209-S-2-240min	-1.10273	0.000123813	0.000937873	protein.linear.MS2	MP_LFC	1	-1
156	H2KZW0;O61848	S209-S-1-240min-S209-S-2-240min	-1.20346	0.000203871	0.00133865	protein.linear.MS2	MP_LFC	1	-1
157	H2L023	S209-S-1-240min-S209-S-2-240min	-1.21967	8.83011e-05	0.000741563	protein.linear.MS2	MP_LFC	1	-1
158	H2L034;H2L035	S209-S-1-240min-S209-S-2-240min	-1.26578	4.82597e-05	0.000526273	protein.linear.MS2	MP_LFC	1	-1
159	H2L075;Q5PY59;V6CKH1;V6CLP5;V6CLU0	S209-S-1-240min-S209-S-2-240min	-1.16649	8.61932e-06	0.000222548	protein.linear.MS2	MP_LFC	1	-1
160	H2L0B3;Q65ZJ0	S209-S-1-240min-S209-S-2-240min	0.0576797	0.533611	0.843385	protein.linear.MS2	MP_LFC	1	-1
161	H2L0M0;Q9GZI3	S209-S-1-240min-S209-S-2-240min	-1.23068	0.000415384	0.00236601	protein.linear.MS2	MP_LFC	1	-1
162	H2L0N9;Q6AW03	S209-S-1-240min-S209-S-2-240min	-1.14774	9.67552e-05	0.000792682	protein.linear.MS2	MP_LFC	1	-1
163	H2L0Q1;Q6EZG8	S209-S-1-240min-S209-S-2-240min	-1.18111	0.000259801	0.00159757	protein.linear.MS2	MP_LFC	1	-1
164	H2L2J5;H2L2J6;O02238	S209-S-1-240min-S209-S-2-240min	-1.36173	0.000448705	0.00252538	protein.linear.MS2	MP_LFC	1	-1
165	H9G2T4;Q21032	S209-S-1-240min-S209-S-2-240min	-1.20306	6.7481e-05	0.000630633	protein.linear.MS2	MP_LFC	1	-1
166	I2HA98;P90925	S209-S-1-240min-S209-S-2-240min	-1.273	0.000731275	0.00382377	protein.linear.MS2	MP_LFC	1	-1
167	I2HAF8;Q9NEN6	S209-S-1-240min-S209-S-2-240min	-1.27297	5.52653e-05	0.000561453	protein.linear.MS2	MP_LFC	1	-1
168	I2HAG1;Q09581	S209-S-1-240min-S209-S-2-240min	-1.17903	1.31696e-05	0.00026854	protein.linear.MS2	MP_LFC	1	-1
169	J7RNJ4;Q18826	S209-S-1-240min-S209-S-2-240min	-0.134935	0.208103	0.541417	protein.linear.MS2	MP_LFC	1	-1
170	K8ESE2;O45391	S209-S-1-240min-S209-S-2-240min	-1.25152	0.000139884	0.00101661	protein.linear.MS2	MP_LFC	1	-1
171	K8ESM2	S209-S-1-240min-S209-S-2-240min	-1.07078	8.38385e-05	0.000715297	protein.linear.MS2	MP_LFC	1	-1
172	M1Z854;Q19286	S209-S-1-240min-S209-S-2-240min	-1.2747	0.000513561	0.00280973	protein.linear.MS2	MP_LFC	1	-1
173	N1NSH4;Q17815	S209-S-1-240min-S209-S-2-240min	-0.0605502	0.401389	0.757624	protein.linear.MS2	MP_LFC	1	-1
174	O01504	S209-S-1-240min-S209-S-2-240min	-1.05628	0.000225191	0.0014364	protein.linear.MS2	MP_LFC	1	-1
175	O01530	S209-S-1-240min-S209-S-2-240min	-1.3231	3.54199e-06	0.000180149	protein.linear.MS2	MP_LFC	1	-1
176	O01541	S209-S-1-240min-S209-S-2-240min	-1.16571	3.42432e-05	0.000430019	protein.linear.MS2	MP_LFC	1	-1
177	O01542	S209-S-1-240min-S209-S-2-240min	-1.36555	3.67733e-05	0.000447798	protein.linear.MS2	MP_LFC	1	-1
178	O01578	S209-S-1-240min-S209-S-2-240min	-1.27817	0.000897931	0.00459076	protein.linear.MS2	MP_LFC	1	-1
179	O01590	S209-S-1-240min-S209-S-2-240min	0.0323366	0.616108	0.884712	protein.linear.MS2	MP_LFC	1	-1
180	O01593	S209-S-1-240min-S209-S-2-240min	-1.27552	0.0019744	0.00946227	protein.linear.MS2	MP_LFC	1	-1
181	Q86NC2	S209-S-1-240min-S209-S-2-240min	-1.27921	1.15358e-05	0.000252624	protein.linear.MS2	MP_LFC	1	-1
182	O01615	S209-S-1-240min-S209-S-2-240min	-1.22426	0.000141266	0.00102195	protein.linear.MS2	MP_LFC	1	-1
183	O01683	S209-S-1-240min-S209-S-2-240min	-1.33168	0.000391379	0.00225202	protein.linear.MS2	MP_LFC	1	-1
184	O01685	S209-S-1-240min-S209-S-2-240min	-1.35714	3.89112e-05	0.000460573	protein.linear.MS2	MP_LFC	1	-1
185	O01692	S209-S-1-240min-S209-S-2-240min	-1.16982	0.000128353	0.000962287	protein.linear.MS2	MP_LFC	1	-1
186	A0A2C9C2S8;A0A2C9C2V5;A0A2C9C330;O01761	S209-S-1-240min-S209-S-2-240min	-1.12101	0.00104595	0.00527703	protein.linear.MS2	MP_LFC	1	-1
187	O01802	S209-S-1-240min-S209-S-2-240min	-1.26175	3.56724e-05	0.000442432	protein.linear.MS2	MP_LFC	1	-1
188	O01805	S209-S-1-240min-S209-S-2-240min	-1.26281	0.000702264	0.00368413	protein.linear.MS2	MP_LFC	1	-1
189	O01806	S209-S-1-240min-S209-S-2-240min	-1.06337	0.000742383	0.00387399	protein.linear.MS2	MP_LFC	1	-1
190	O01812	S209-S-1-240min-S209-S-2-240min	-1.02032	8.14582e-05	0.000701693	protein.linear.MS2	MP_LFC	1	-1
191	O01814	S209-S-1-240min-S209-S-2-240min	-1.20139	3.60249e-05	0.000442432	protein.linear.MS2	MP_LFC	1	-1
192	O01816	S209-S-1-240min-S209-S-2-240min	-1.25705	0.00198821	0.00952278	protein.linear.MS2	MP_LFC	1	-1
193	O01868	S209-S-1-240min-S209-S-2-240min	-1.53519	1.01735e-06	0.000125791	protein.linear.MS2	MP_LFC	1	-1
194	O01869	S209-S-1-240min-S209-S-2-240min	-1.22756	1.5927e-05	0.000282553	protein.linear.MS2	MP_LFC	1	-1
195	O01925	S209-S-1-240min-S209-S-2-240min	-1.24048	0.00111631	0.00560737	protein.linear.MS2	MP_LFC	1	-1
196	O01974	S209-S-1-240min-S209-S-2-240min	-1.20381	5.92785e-06	0.000205651	protein.linear.MS2	MP_LFC	1	-1
197	O02056	S209-S-1-240min-S209-S-2-240min	-1.27382	0.000121788	0.000928663	protein.linear.MS2	MP_LFC	1	-1
198	O02082	S209-S-1-240min-S209-S-2-240min	-1.3376	0.000194689	0.00129208	protein.linear.MS2	MP_LFC	1	-1
199	O02089	S209-S-1-240min-S209-S-2-240min	-0.967226	0.00205037	0.00980882	protein.linear.MS2	MP_LFC	1	-1
200	O02108;Q336L8	S209-S-1-240min-S209-S-2-240min	-1.16175	2.57412e-05	0.000367066	protein.linear.MS2	MP_LFC	1	-1
201	O02115	S209-S-1-240min-S209-S-2-240min	-1.29038	1.52525e-05	0.000280841	protein.linear.MS2	MP_LFC	1	-1
202	O02158	S209-S-1-240min-S209-S-2-240min	-1.14407	0.000339102	0.00198932	protein.linear.MS2	MP_LFC	1	-1
203	O02225	S209-S-1-240min-S209-S-2-240min	-1.30298	0.0044632	0.0205563	protein.linear.MS2	MP_LFC	1	-1
204	O02267	S209-S-1-240min-S209-S-2-240min	-1.09225	0.000234576	0.00148214	protein.linear.MS2	MP_LFC	1	-1
205	O02286	S209-S-1-240min-S209-S-2-240min	-1.27524	2.98829e-05	0.000396318	protein.linear.MS2	MP_LFC	1	-1
206	O02323	S209-S-1-240min-S209-S-2-240min	-1.02152	6.96731e-06	0.000211758	protein.linear.MS2	MP_LFC	1	-1
207	O02325	S209-S-1-240min-S209-S-2-240min	-0.443052	0.021099	0.0899591	protein.linear.MS2	MP_LFC	1	-1
208	O02328	S209-S-1-240min-S209-S-2-240min	-1.06018	0.000247077	0.00154534	protein.linear.MS2	MP_LFC	1	-1
209	O02365	S209-S-1-240min-S209-S-2-240min	-1.27237	0.00044183	0.00249449	protein.linear.MS2	MP_LFC	1	-1
210	O02495	S209-S-1-240min-S209-S-2-240min	-1.29583	0.000733676	0.00383142	protein.linear.MS2	MP_LFC	1	-1
211	O02639	S209-S-1-240min-S209-S-2-240min	-1.28187	1.60673e-05	0.000282553	protein.linear.MS2	MP_LFC	1	-1
212	O02640	S209-S-1-240min-S209-S-2-240min	-1.20536	3.09495e-05	0.00040644	protein.linear.MS2	MP_LFC	1	-1
213	O02642	S209-S-1-240min-S209-S-2-240min	-1.19453	9.13297e-06	0.000225851	protein.linear.MS2	MP_LFC	1	-1
214	O14455	S209-S-1-240min-S209-S-2-240min	2.18042	0.000215169	0.00139348	protein.linear.MS2	MP_LFC	1	0.584963
215	O14467	S209-S-1-240min-S209-S-2-240min	2.02735	2.70647e-05	0.000376331	protein.linear.MS2	MP_LFC	1	0.584963
216	O16259	S209-S-1-240min-S209-S-2-240min	-1.27336	0.000197882	0.00130904	protein.linear.MS2	MP_LFC	1	-1
217	O16294	S209-S-1-240min-S209-S-2-240min	-1.05304	0.000109046	0.000861755	protein.linear.MS2	MP_LFC	1	-1
218	O16303	S209-S-1-240min-S209-S-2-240min	-1.15581	0.000585755	0.00315954	protein.linear.MS2	MP_LFC	1	-1
219	O16368	S209-S-1-240min-S209-S-2-240min	-1.17307	0.00366608	0.0170709	protein.linear.MS2	MP_LFC	1	-1
220	O16462	S209-S-1-240min-S209-S-2-240min	-1.36778	2.32265e-05	0.000345688	protein.linear.MS2	MP_LFC	1	-1
221	O16517	S209-S-1-240min-S209-S-2-240min	-1.22729	1.7322e-05	0.000288832	protein.linear.MS2	MP_LFC	1	-1
222	O16518;Q86S57;Q8MXJ7	S209-S-1-240min-S209-S-2-240min	-1.27711	1.09389e-05	0.000247652	protein.linear.MS2	MP_LFC	1	-1
223	O16520	S209-S-1-240min-S209-S-2-240min	-1.22058	0.00016337	0.00113877	protein.linear.MS2	MP_LFC	1	-1
224	O16521	S209-S-1-240min-S209-S-2-240min	-1.12387	9.47185e-07	0.000124273	protein.linear.MS2	MP_LFC	1	-1
225	O16785	S209-S-1-240min-S209-S-2-240min	-1.28595	0.000879808	0.0045067	protein.linear.MS2	MP_LFC	1	-1
226	O17005	S209-S-1-240min-S209-S-2-240min	-1.19126	0.00194784	0.00935172	protein.linear.MS2	MP_LFC	1	-1
227	O17071	S209-S-1-240min-S209-S-2-240min	-1.36966	7.69056e-05	0.000674349	protein.linear.MS2	MP_LFC	1	-1
228	O17157	S209-S-1-240min-S209-S-2-240min	-1.27816	0.00048886	0.00270032	protein.linear.MS2	MP_LFC	1	-1
229	O17214	S209-S-1-240min-S209-S-2-240min	-1.12706	0.000275348	0.00167269	protein.linear.MS2	MP_LFC	1	-1
230	O17218	S209-S-1-240min-S209-S-2-240min	-1.3202	0.0054608	0.024965	protein.linear.MS2	MP_LFC	1	-1
231	O17287	S209-S-1-240min-S209-S-2-240min	-0.995454	0.00102246	0.00516826	protein.linear.MS2	MP_LFC	1	-1
232	O17389	S209-S-1-240min-S209-S-2-240min	-1.11975	0.000614362	0.00328251	protein.linear.MS2	MP_LFC	1	-1
233	O17406	S209-S-1-240min-S209-S-2-240min	-1.16415	0.000869627	0.00446309	protein.linear.MS2	MP_LFC	1	-1
234	O17528	S209-S-1-240min-S209-S-2-240min	-1.34361	0.00013847	0.00100804	protein.linear.MS2	MP_LFC	1	-1
235	O17586	S209-S-1-240min-S209-S-2-240min	-1.09128	0.000769202	0.00399876	protein.linear.MS2	MP_LFC	1	-1
236	O17607	S209-S-1-240min-S209-S-2-240min	-1.18075	0.000460055	0.00257484	protein.linear.MS2	MP_LFC	1	-1
237	O17622	S209-S-1-240min-S209-S-2-240min	-1.27323	0.000192248	0.00128199	protein.linear.MS2	MP_LFC	1	-1
238	O17626	S209-S-1-240min-S209-S-2-240min	-1.15288	2.37926e-05	0.000347806	protein.linear.MS2	MP_LFC	1	-1
239	O17680	S209-S-1-240min-S209-S-2-240min	-0.90449	0.00121365	0.00606978	protein.linear.MS2	MP_LFC	1	-1
240	O17687	S209-S-1-240min-S209-S-2-240min	-1.35656	1.13034e-05	0.000250955	protein.linear.MS2	MP_LFC	1	-1
241	O17694	S209-S-1-240min-S209-S-2-240min	-1.18042	0.000345267	0.00202253	protein.linear.MS2	MP_LFC	1	-1
242	O17732	S209-S-1-240min-S209-S-2-240min	-0.923013	4.4327e-05	0.000501063	protein.linear.MS2	MP_LFC	1	-1
243	O17759	S209-S-1-240min-S209-S-2-240min	-1.16335	4.1179e-05	0.000476881	protein.linear.MS2	MP_LFC	1	-1
244	O17861	S209-S-1-240min-S209-S-2-240min	-1.38738	1.49073e-05	0.000280779	protein.linear.MS2	MP_LFC	1	-1
245	O17892	S209-S-1-240min-S209-S-2-240min	-0.412096	0.0076041	0.0343145	protein.linear.MS2	MP_LFC	1	-1
246	O17919	S209-S-1-240min-S209-S-2-240min	-1.3274	5.59536e-05	0.000564027	protein.linear.MS2	MP_LFC	1	-1
247	O17921	S209-S-1-240min-S209-S-2-240min	-1.07008	9.33849e-05	0.000770569	protein.linear.MS2	MP_LFC	1	-1
248	O17953	S209-S-1-240min-S209-S-2-240min	-1.18539	0.000394802	0.00226763	protein.linear.MS2	MP_LFC	1	-1
249	O18000	S209-S-1-240min-S209-S-2-240min	-1.2527	0.000100523	0.000811362	protein.linear.MS2	MP_LFC	1	-1
250	O18054	S209-S-1-240min-S209-S-2-240min	-0.950812	0.00312809	0.0146421	protein.linear.MS2	MP_LFC	1	-1
251	O18089	S209-S-1-240min-S209-S-2-240min	-1.32424	0.000406373	0.00232126	protein.linear.MS2	MP_LFC	1	-1
252	O18178	S209-S-1-240min-S209-S-2-240min	-1.43312	0.000695361	0.00365508	protein.linear.MS2	MP_LFC	1	-1
253	O18180	S209-S-1-240min-S209-S-2-240min	-1.20073	0.000452292	0.00254201	protein.linear.MS2	MP_LFC	1	-1
254	O18240	S209-S-1-240min-S209-S-2-240min	-1.16561	1.32441e-05	0.00026854	protein.linear.MS2	MP_LFC	1	-1
255	O18307	S209-S-1-240min-S209-S-2-240min	-1.02266	0.00878889	0.0393956	protein.linear.MS2	MP_LFC	1	-1
256	O18650	S209-S-1-240min-S209-S-2-240min	-1.03221	0.000612265	0.00327694	protein.linear.MS2	MP_LFC	1	-1
257	O44144	S209-S-1-240min-S209-S-2-240min	-1.29149	0.000122167	0.000930669	protein.linear.MS2	MP_LFC	1	-1
258	O44156	S209-S-1-240min-S209-S-2-240min	-0.910591	0.000527441	0.00287588	protein.linear.MS2	MP_LFC	1	-1
259	O44400	S209-S-1-240min-S209-S-2-240min	-1.36833	0.000186836	0.00125735	protein.linear.MS2	MP_LFC	1	-1
260	O44441	S209-S-1-240min-S209-S-2-240min	-1.18988	0.000306894	0.00182975	protein.linear.MS2	MP_LFC	1	-1
261	O44451	S209-S-1-240min-S209-S-2-240min	-1.19278	0.00110204	0.00554607	protein.linear.MS2	MP_LFC	1	-1
262	O44480	S209-S-1-240min-S209-S-2-240min	-1.20415	0.000343376	0.00201292	protein.linear.MS2	MP_LFC	1	-1
263	O44503;U4PFH6	S209-S-1-240min-S209-S-2-240min	-1.13287	0.00995049	0.0444289	protein.linear.MS2	MP_LFC	1	-1
264	O44509	S209-S-1-240min-S209-S-2-240min	-1.33079	4.36998e-05	0.000496602	protein.linear.MS2	MP_LFC	1	-1
265	O44512	S209-S-1-240min-S209-S-2-240min	-1.00064	0.00244934	0.0115728	protein.linear.MS2	MP_LFC	1	-1
266	O44549	S209-S-1-240min-S209-S-2-240min	-1.22328	3.75896e-05	0.000454096	protein.linear.MS2	MP_LFC	1	-1
267	O44565	S209-S-1-240min-S209-S-2-240min	-1.26192	5.45712e-05	0.000558663	protein.linear.MS2	MP_LFC	1	-1
268	O44739	S209-S-1-240min-S209-S-2-240min	0.255324	0.157839	0.459287	protein.linear.MS2	MP_LFC	1	-1
269	O44906	S209-S-1-240min-S209-S-2-240min	-0.0311741	0.935405	0.981319	protein.linear.MS2	MP_LFC	1	-1
270	O44952	S209-S-1-240min-S209-S-2-240min	-1.06205	0.00388157	0.0180013	protein.linear.MS2	MP_LFC	1	-1
271	O44985	S209-S-1-240min-S209-S-2-240min	0.00906143	0.930866	0.98052	protein.linear.MS2	MP_LFC	1	-1
272	O44995	S209-S-1-240min-S209-S-2-240min	-1.28272	0.00016231	0.00113237	protein.linear.MS2	MP_LFC	1	-1
273	O45011	S209-S-1-240min-S209-S-2-240min	-1.2232	3.92528e-05	0.000460681	protein.linear.MS2	MP_LFC	1	-1
274	O45012	S209-S-1-240min-S209-S-2-240min	-1.4074	0.000412861	0.00235498	protein.linear.MS2	MP_LFC	1	-1
275	O45060	S209-S-1-240min-S209-S-2-240min	-1.27682	0.000133649	0.000984544	protein.linear.MS2	MP_LFC	1	-1
276	O45106	S209-S-1-240min-S209-S-2-240min	-1.22282	0.000713561	0.00373608	protein.linear.MS2	MP_LFC	1	-1
277	O45148	S209-S-1-240min-S209-S-2-240min	-1.49779	0.000452614	0.00254204	protein.linear.MS2	MP_LFC	1	-1
278	O45166	S209-S-1-240min-S209-S-2-240min	-1.1784	0.00155694	0.00758832	protein.linear.MS2	MP_LFC	1	-1
279	O45181	S209-S-1-240min-S209-S-2-240min	-1.2209	4.25562e-06	0.000188993	protein.linear.MS2	MP_LFC	1	-1
280	O45218	S209-S-1-240min-S209-S-2-240min	-1.25459	0.00126716	0.00630208	protein.linear.MS2	MP_LFC	1	-1
281	O45293	S209-S-1-240min-S209-S-2-240min	-1.42662	3.86494e-05	0.000459505	protein.linear.MS2	MP_LFC	1	-1
282	O45319	S209-S-1-240min-S209-S-2-240min	-1.23916	0.000175092	0.00120069	protein.linear.MS2	MP_LFC	1	-1
283	O45418	S209-S-1-240min-S209-S-2-240min	-1.01632	0.00031483	0.00186324	protein.linear.MS2	MP_LFC	1	-1
284	O45430	S209-S-1-240min-S209-S-2-240min	-1.32908	1.47064e-05	0.000280116	protein.linear.MS2	MP_LFC	1	-1
285	O45444	S209-S-1-240min-S209-S-2-240min	-1.14168	7.42145e-05	0.000663472	protein.linear.MS2	MP_LFC	1	-1
286	O45495	S209-S-1-240min-S209-S-2-240min	-1.30526	0.000441797	0.00249449	protein.linear.MS2	MP_LFC	1	-1
287	O45499	S209-S-1-240min-S209-S-2-240min	-1.01854	0.000248493	0.00154817	protein.linear.MS2	MP_LFC	1	-1
288	O45502	S209-S-1-240min-S209-S-2-240min	-1.25866	1.99253e-06	0.000151311	protein.linear.MS2	MP_LFC	1	-1
289	O45525	S209-S-1-240min-S209-S-2-240min	-1.03055	0.0029139	0.0136725	protein.linear.MS2	MP_LFC	1	-1
290	O45552	S209-S-1-240min-S209-S-2-240min	-1.17787	1.53451e-05	0.000280841	protein.linear.MS2	MP_LFC	1	-1
291	O45622	S209-S-1-240min-S209-S-2-240min	-1.01055	0.000143306	0.00103296	protein.linear.MS2	MP_LFC	1	-1
292	O45713	S209-S-1-240min-S209-S-2-240min	-1.05686	0.000326724	0.00192513	protein.linear.MS2	MP_LFC	1	-1
293	O45734	S209-S-1-240min-S209-S-2-240min	-1.17606	0.000160953	0.00112583	protein.linear.MS2	MP_LFC	1	-1
294	O45781	S209-S-1-240min-S209-S-2-240min	-1.10532	0.00130681	0.00648724	protein.linear.MS2	MP_LFC	1	-1
295	O45812	S209-S-1-240min-S209-S-2-240min	-0.17392	0.00670652	0.0303835	protein.linear.MS2	MP_LFC	1	-1
296	O45815	S209-S-1-240min-S209-S-2-240min	-1.18931	5.55061e-05	0.000561842	protein.linear.MS2	MP_LFC	1	-1
297	O45865	S209-S-1-240min-S209-S-2-240min	-1.205	4.88087e-05	0.000529882	protein.linear.MS2	MP_LFC	1	-1
298	O45924;Q4A1S8	S209-S-1-240min-S209-S-2-240min	-1.15163	6.04959e-07	0.000124273	protein.linear.MS2	MP_LFC	1	-1
299	O45946	S209-S-1-240min-S209-S-2-240min	-1.28674	8.26952e-05	0.000708552	protein.linear.MS2	MP_LFC	1	-1
300	O61199	S209-S-1-240min-S209-S-2-240min	-0.883935	0.00150597	0.00736669	protein.linear.MS2	MP_LFC	1	-1
301	O61522	S209-S-1-240min-S209-S-2-240min	-1.24203	1.82546e-05	0.000297779	protein.linear.MS2	MP_LFC	1	-1
302	O61708	S209-S-1-240min-S209-S-2-240min	-1.2476	3.44213e-05	0.000431413	protein.linear.MS2	MP_LFC	1	-1
303	O61741	S209-S-1-240min-S209-S-2-240min	0.103219	0.250096	0.600282	protein.linear.MS2	MP_LFC	1	-1
304	O61790	S209-S-1-240min-S209-S-2-240min	-1.169	0.000239717	0.00150751	protein.linear.MS2	MP_LFC	1	-1
305	O61792	S209-S-1-240min-S209-S-2-240min	-1.32741	0.00046961	0.00261556	protein.linear.MS2	MP_LFC	1	-1
306	O61815	S209-S-1-240min-S209-S-2-240min	-1.35913	0.00210207	0.0100144	protein.linear.MS2	MP_LFC	1	-1
307	O61820	S209-S-1-240min-S209-S-2-240min	-1.17453	0.000122632	0.000933328	protein.linear.MS2	MP_LFC	1	-1
308	O61874	S209-S-1-240min-S209-S-2-240min	-1.52949	2.40335e-05	0.000349922	protein.linear.MS2	MP_LFC	1	-1
309	O61880	S209-S-1-240min-S209-S-2-240min	-1.02219	0.00150518	0.00736669	protein.linear.MS2	MP_LFC	1	-1
310	O61955	S209-S-1-240min-S209-S-2-240min	-1.30116	0.00010089	0.000813291	protein.linear.MS2	MP_LFC	1	-1
311	O62102	S209-S-1-240min-S209-S-2-240min	-1.11428	2.28663e-05	0.000342229	protein.linear.MS2	MP_LFC	1	-1
312	O62106	S209-S-1-240min-S209-S-2-240min	-1.22583	0.000455742	0.00255426	protein.linear.MS2	MP_LFC	1	-1
313	Q564Q1	S209-S-1-240min-S209-S-2-240min	-1.21653	6.57403e-05	0.000620135	protein.linear.MS2	MP_LFC	1	-1
314	O62137	S209-S-1-240min-S209-S-2-240min	-1.19916	0.000254584	0.0015757	protein.linear.MS2	MP_LFC	1	-1
315	O62183	S209-S-1-240min-S209-S-2-240min	-1.09677	0.000463129	0.00258843	protein.linear.MS2	MP_LFC	1	-1
316	O62277	S209-S-1-240min-S209-S-2-240min	-1.1265	6.83401e-05	0.000632108	protein.linear.MS2	MP_LFC	1	-1
317	O62327;U4PB05	S209-S-1-240min-S209-S-2-240min	-1.23393	0.000126045	0.000951736	protein.linear.MS2	MP_LFC	1	-1
318	O62388	S209-S-1-240min-S209-S-2-240min	-1.18594	0.00385772	0.0179113	protein.linear.MS2	MP_LFC	1	-1
319	O62431	S209-S-1-240min-S209-S-2-240min	-1.13631	8.16935e-05	0.000702966	protein.linear.MS2	MP_LFC	1	-1
320	O62432	S209-S-1-240min-S209-S-2-240min	-1.08448	0.000186054	0.00125446	protein.linear.MS2	MP_LFC	1	-1
321	O62477	S209-S-1-240min-S209-S-2-240min	-1.14685	0.00222839	0.0105786	protein.linear.MS2	MP_LFC	1	-1
322	O62519	S209-S-1-240min-S209-S-2-240min	0.0580735	0.642136	0.893189	protein.linear.MS2	MP_LFC	1	-1
323	O76367	S209-S-1-240min-S209-S-2-240min	-1.21106	7.92625e-05	0.000689297	protein.linear.MS2	MP_LFC	1	-1
324	O76371	S209-S-1-240min-S209-S-2-240min	-0.895044	0.000430146	0.00243843	protein.linear.MS2	MP_LFC	1	-1
325	O76840	S209-S-1-240min-S209-S-2-240min	-1.34515	1.43112e-05	0.000277154	protein.linear.MS2	MP_LFC	1	-1
326	P00044	S209-S-1-240min-S209-S-2-240min	1.14568	0.00132887	0.0065805	protein.linear.MS2	MP_LFC	1	0.584963
327	P00330	S209-S-1-240min-S209-S-2-240min	2.00767	4.34643e-05	0.000496197	protein.linear.MS2	MP_LFC	1	0.584963
328	P00350	S209-S-1-240min-S209-S-2-240min	-2.00502	2.79091e-05	0.000383428	protein.linear.MS2	MP_LFC	1	-2
329	P00359	S209-S-1-240min-S209-S-2-240min	2.12304	6.88922e-05	0.000634961	protein.linear.MS2	MP_LFC	1	0.584963
330	P00360	S209-S-1-240min-S209-S-2-240min	2.09956	2.227e-05	0.000335804	protein.linear.MS2	MP_LFC	1	0.584963
331	P00393	S209-S-1-240min-S209-S-2-240min	-2.17972	4.88609e-05	0.000529882	protein.linear.MS2	MP_LFC	1	-2
332	P00410	S209-S-1-240min-S209-S-2-240min	1.83794	0.000116636	0.000897894	protein.linear.MS2	MP_LFC	1	0.584963
333	P00445	S209-S-1-240min-S209-S-2-240min	1.99685	2.55631e-05	0.000366222	protein.linear.MS2	MP_LFC	1	0.584963
334	P00447	S209-S-1-240min-S209-S-2-240min	2.06487	1.39593e-05	0.000274977	protein.linear.MS2	MP_LFC	1	0.584963
335	P00448	S209-S-1-240min-S209-S-2-240min	-2.41196	1.11007e-05	0.000248881	protein.linear.MS2	MP_LFC	1	-2
336	P00490	S209-S-1-240min-S209-S-2-240min	-1.88687	0.000454332	0.00254991	protein.linear.MS2	MP_LFC	1	-2
337	P00509	S209-S-1-240min-S209-S-2-240min	-1.9534	1.34462e-05	0.000268824	protein.linear.MS2	MP_LFC	1	-2
338	P00549	S209-S-1-240min-S209-S-2-240min	2.04988	6.52035e-06	0.000211758	protein.linear.MS2	MP_LFC	1	0.584963
339	P00560	S209-S-1-240min-S209-S-2-240min	2.02291	4.20692e-05	0.000483705	protein.linear.MS2	MP_LFC	1	0.584963
340	P00729	S209-S-1-240min-S209-S-2-240min	1.95962	4.21466e-06	0.000188993	protein.linear.MS2	MP_LFC	1	0.584963
341	P00817	S209-S-1-240min-S209-S-2-240min	2.10837	8.98077e-06	0.00022527	protein.linear.MS2	MP_LFC	1	0.584963
342	P00830	S209-S-1-240min-S209-S-2-240min	1.88375	2.42246e-05	0.000352068	protein.linear.MS2	MP_LFC	1	0.584963
343	P00864	S209-S-1-240min-S209-S-2-240min	-2.15319	4.72476e-06	0.000194101	protein.linear.MS2	MP_LFC	1	-2
344	P00890	S209-S-1-240min-S209-S-2-240min	1.99695	0.00012709	0.000956385	protein.linear.MS2	MP_LFC	1	0.584963
345	P00924	S209-S-1-240min-S209-S-2-240min	2.12116	1.8225e-05	0.000297779	protein.linear.MS2	MP_LFC	1	0.584963
346	P00925	S209-S-1-240min-S209-S-2-240min	1.92965	0.000105279	0.000841074	protein.linear.MS2	MP_LFC	1	0.584963
347	P00931	S209-S-1-240min-S209-S-2-240min	2.05333	6.71035e-05	0.000629453	protein.linear.MS2	MP_LFC	1	0.584963
348	P00942	S209-S-1-240min-S209-S-2-240min	1.89005	0.000193744	0.00128784	protein.linear.MS2	MP_LFC	1	0.584963
349	P00950	S209-S-1-240min-S209-S-2-240min	2.09018	6.08477e-05	0.00059062	protein.linear.MS2	MP_LFC	1	0.584963
350	P00954	S209-S-1-240min-S209-S-2-240min	-2.3566	1.90649e-05	0.000305229	protein.linear.MS2	MP_LFC	1	-2
351	P00956	S209-S-1-240min-S209-S-2-240min	-1.90904	4.5333e-05	0.000509017	protein.linear.MS2	MP_LFC	1	-2
352	P00957	S209-S-1-240min-S209-S-2-240min	-2.28197	3.07978e-06	0.000175548	protein.linear.MS2	MP_LFC	1	-2
353	P00961	S209-S-1-240min-S209-S-2-240min	-2.20137	1.95288e-05	0.000310183	protein.linear.MS2	MP_LFC	1	-2
354	P00962	S209-S-1-240min-S209-S-2-240min	-2.55367	0.000219547	0.0014116	protein.linear.MS2	MP_LFC	1	-2
355	P01094	S209-S-1-240min-S209-S-2-240min	1.83161	7.77044e-05	0.000678816	protein.linear.MS2	MP_LFC	1	0.584963
356	P01123	S209-S-1-240min-S209-S-2-240min	1.79727	7.64925e-05	0.000673887	protein.linear.MS2	MP_LFC	1	0.584963
357	P02293;P02294	S209-S-1-240min-S209-S-2-240min	2.24267	6.51908e-06	0.000211758	protein.linear.MS2	MP_LFC	1	0.584963
358	P02309	S209-S-1-240min-S209-S-2-240min	2.14206	4.76497e-05	0.000521034	protein.linear.MS2	MP_LFC	1	0.584963
359	P02358	S209-S-1-240min-S209-S-2-240min	-2.22286	1.59614e-05	0.000282553	protein.linear.MS2	MP_LFC	1	-2
360	P02359	S209-S-1-240min-S209-S-2-240min	-2.39931	1.29159e-05	0.000267538	protein.linear.MS2	MP_LFC	1	-2
361	P02400	S209-S-1-240min-S209-S-2-240min	2.0641	8.17256e-06	0.000218943	protein.linear.MS2	MP_LFC	1	0.584963
362	P02406	S209-S-1-240min-S209-S-2-240min	2.06584	2.82139e-05	0.000383736	protein.linear.MS2	MP_LFC	1	0.584963
363	P02407;P14127	S209-S-1-240min-S209-S-2-240min	2.13744	1.54094e-05	0.000280841	protein.linear.MS2	MP_LFC	1	0.584963
364	P02413	S209-S-1-240min-S209-S-2-240min	-2.24924	1.10743e-05	0.000248881	protein.linear.MS2	MP_LFC	1	-2
365	P02557	S209-S-1-240min-S209-S-2-240min	1.93336	3.04657e-05	0.000401398	protein.linear.MS2	MP_LFC	1	0.584963
366	P02566	S209-S-1-240min-S209-S-2-240min	-1.32323	3.55147e-05	0.000441162	protein.linear.MS2	MP_LFC	1	-1
367	P02567	S209-S-1-240min-S209-S-2-240min	-1.23751	1.38602e-05	0.000274977	protein.linear.MS2	MP_LFC	1	-1
368	P02919;P02919-2	S209-S-1-240min-S209-S-2-240min	-0.692268	0.00767485	0.034595	protein.linear.MS2	MP_LFC	1	-2
369	P02930	S209-S-1-240min-S209-S-2-240min	-1.9757	3.17442e-06	0.000176196	protein.linear.MS2	MP_LFC	1	-2
370	P02931	S209-S-1-240min-S209-S-2-240min	-1.94827	3.43536e-06	0.000180149	protein.linear.MS2	MP_LFC	1	-2
371	P02992	S209-S-1-240min-S209-S-2-240min	2.08821	0.000138452	0.00100804	protein.linear.MS2	MP_LFC	1	0.584963
372	P02994	S209-S-1-240min-S209-S-2-240min	2.0554	5.71024e-05	0.000569396	protein.linear.MS2	MP_LFC	1	0.584963
373	P03023	S209-S-1-240min-S209-S-2-240min	-2.37851	1.484e-05	0.000280779	protein.linear.MS2	MP_LFC	1	-2
374	P04037	S209-S-1-240min-S209-S-2-240min	2.14516	4.75582e-05	0.000520742	protein.linear.MS2	MP_LFC	1	0.584963
375	P04046	S209-S-1-240min-S209-S-2-240min	-0.0539733	0.333099	0.694737	protein.linear.MS2	MP_LFC	1	0.584963
376	P04076	S209-S-1-240min-S209-S-2-240min	1.96476	3.54399e-06	0.000180149	protein.linear.MS2	MP_LFC	1	0.584963
377	P04079	S209-S-1-240min-S209-S-2-240min	-2.29701	4.91004e-06	0.00019816	protein.linear.MS2	MP_LFC	1	-2
378	P04147	S209-S-1-240min-S209-S-2-240min	2.11799	1.56143e-06	0.00014785	protein.linear.MS2	MP_LFC	1	0.584963
379	P04255	S209-S-1-240min-S209-S-2-240min	-0.931143	0.000582895	0.00314834	protein.linear.MS2	MP_LFC	1	-1
380	P04425	S209-S-1-240min-S209-S-2-240min	-1.61766	0.000405768	0.00231946	protein.linear.MS2	MP_LFC	1	-2
381	P04449	S209-S-1-240min-S209-S-2-240min	2.05603	6.54044e-06	0.000211758	protein.linear.MS2	MP_LFC	1	0.584963
382	P04456	S209-S-1-240min-S209-S-2-240min	2.07814	1.96438e-07	8.0477e-05	protein.linear.MS2	MP_LFC	1	0.584963
383	P04802	S209-S-1-240min-S209-S-2-240min	2.14179	0.000182641	0.00123808	protein.linear.MS2	MP_LFC	1	0.584963
384	P04805	S209-S-1-240min-S209-S-2-240min	-2.53609	4.41536e-08	5.56004e-05	protein.linear.MS2	MP_LFC	1	-2
385	P04806	S209-S-1-240min-S209-S-2-240min	1.93893	6.66091e-06	0.000211758	protein.linear.MS2	MP_LFC	1	0.584963
386	P04807	S209-S-1-240min-S209-S-2-240min	1.65289	1.56969e-05	0.000282228	protein.linear.MS2	MP_LFC	1	0.584963
387	P04825	S209-S-1-240min-S209-S-2-240min	-1.66103	0.00277223	0.0130371	protein.linear.MS2	MP_LFC	1	-2
388	P04840	S209-S-1-240min-S209-S-2-240min	2.13877	1.92747e-06	0.000151311	protein.linear.MS2	MP_LFC	1	0.584963
389	P04911;P04912	S209-S-1-240min-S209-S-2-240min	2.1026	2.2414e-07	8.0477e-05	protein.linear.MS2	MP_LFC	1	0.584963
390	P04970;P17331	S209-S-1-240min-S209-S-2-240min	-1.218	0.000253213	0.00156906	protein.linear.MS2	MP_LFC	1	-1
391	P05030	S209-S-1-240min-S209-S-2-240min	2.22079	0.000139899	0.00101661	protein.linear.MS2	MP_LFC	1	0.584963
392	P05042	S209-S-1-240min-S209-S-2-240min	-1.93142	0.00502361	0.0230318	protein.linear.MS2	MP_LFC	1	-2
393	P05055	S209-S-1-240min-S209-S-2-240min	-2.12466	7.80833e-07	0.000124273	protein.linear.MS2	MP_LFC	1	-2
394	P05317	S209-S-1-240min-S209-S-2-240min	2.04272	7.58276e-07	0.000124273	protein.linear.MS2	MP_LFC	1	0.584963
395	P05318	S209-S-1-240min-S209-S-2-240min	1.8796	9.21956e-05	0.000763106	protein.linear.MS2	MP_LFC	1	0.584963
396	P05319	S209-S-1-240min-S209-S-2-240min	1.81794	1.26853e-05	0.000265377	protein.linear.MS2	MP_LFC	1	0.584963
397	P05374	S209-S-1-240min-S209-S-2-240min	0.0389971	0.73102	0.923237	protein.linear.MS2	MP_LFC	1	0.584963
398	P05694	S209-S-1-240min-S209-S-2-240min	2.0618	3.49121e-06	0.000180149	protein.linear.MS2	MP_LFC	1	0.584963
399	P05737	S209-S-1-240min-S209-S-2-240min	1.75408	5.27395e-05	0.000546926	protein.linear.MS2	MP_LFC	1	0.584963
400	P05738	S209-S-1-240min-S209-S-2-240min	2.05241	1.16995e-05	0.000254137	protein.linear.MS2	MP_LFC	1	0.584963
401	P05739	S209-S-1-240min-S209-S-2-240min	2.17129	3.55005e-07	0.000114127	protein.linear.MS2	MP_LFC	1	0.584963
402	P05740	S209-S-1-240min-S209-S-2-240min	2.19746	1.74399e-05	0.000290196	protein.linear.MS2	MP_LFC	1	0.584963
403	P05744	S209-S-1-240min-S209-S-2-240min	2.06777	6.42978e-07	0.000124273	protein.linear.MS2	MP_LFC	1	0.584963
404	P05745	S209-S-1-240min-S209-S-2-240min	2.02511	9.56393e-06	0.000228766	protein.linear.MS2	MP_LFC	1	0.584963
405	P05748	S209-S-1-240min-S209-S-2-240min	2.15823	8.62166e-06	0.000222548	protein.linear.MS2	MP_LFC	1	0.584963
406	P05750	S209-S-1-240min-S209-S-2-240min	1.97492	5.01197e-06	0.000199412	protein.linear.MS2	MP_LFC	1	0.584963
407	P05755	S209-S-1-240min-S209-S-2-240min	1.13238	5.49345e-05	0.00056029	protein.linear.MS2	MP_LFC	1	0.584963
408	P05756	S209-S-1-240min-S209-S-2-240min	1.7964	9.04626e-06	0.00022527	protein.linear.MS2	MP_LFC	1	0.584963
409	P05759	S209-S-1-240min-S209-S-2-240min	2.15227	1.56719e-05	0.000282228	protein.linear.MS2	MP_LFC	1	0.584963
410	P05791	S209-S-1-240min-S209-S-2-240min	-2.50631	9.4442e-06	0.00022789	protein.linear.MS2	MP_LFC	1	-2
411	P05793	S209-S-1-240min-S209-S-2-240min	2.02179	5.45067e-05	0.000558663	protein.linear.MS2	MP_LFC	1	-2
412	P06106	S209-S-1-240min-S209-S-2-240min	2.01139	4.70171e-06	0.000194101	protein.linear.MS2	MP_LFC	1	0.584963
413	P06115	S209-S-1-240min-S209-S-2-240min	2.15187	0.000697172	0.0036622	protein.linear.MS2	MP_LFC	1	0.584963
414	P18947	S209-S-1-240min-S209-S-2-240min	-1.20417	5.17738e-05	0.000543468	protein.linear.MS2	MP_LFC	1	-1
415	P06125	S209-S-1-240min-S209-S-2-240min	-1.20886	2.7968e-05	0.000383581	protein.linear.MS2	MP_LFC	1	-1
416	P06168	S209-S-1-240min-S209-S-2-240min	1.99259	1.25034e-05	0.000263754	protein.linear.MS2	MP_LFC	1	0.584963
417	P06169	S209-S-1-240min-S209-S-2-240min	2.02323	1.91753e-06	0.000151311	protein.linear.MS2	MP_LFC	1	0.584963
418	P06208;P06208-2	S209-S-1-240min-S209-S-2-240min	2.07451	6.8021e-05	0.000632006	protein.linear.MS2	MP_LFC	1	0.584963
419	P06367	S209-S-1-240min-S209-S-2-240min	2.0825	2.08414e-06	0.000151311	protein.linear.MS2	MP_LFC	1	0.584963
420	P06715	S209-S-1-240min-S209-S-2-240min	-0.620424	0.329053	0.69239	protein.linear.MS2	MP_LFC	1	-2
421	P06738	S209-S-1-240min-S209-S-2-240min	1.90704	7.12144e-05	0.000645265	protein.linear.MS2	MP_LFC	1	0.584963
422	P06959	S209-S-1-240min-S209-S-2-240min	-1.86317	5.71865e-05	0.000569396	protein.linear.MS2	MP_LFC	1	-2
423	P06999	S209-S-1-240min-S209-S-2-240min	-1.25061	0.00427225	0.0197107	protein.linear.MS2	MP_LFC	1	-2
424	P07014	S209-S-1-240min-S209-S-2-240min	-2.15662	3.58639e-06	0.000180149	protein.linear.MS2	MP_LFC	1	-2
425	P07118	S209-S-1-240min-S209-S-2-240min	-0.178397	0.16257	0.46747	protein.linear.MS2	MP_LFC	1	-2
426	P07149	S209-S-1-240min-S209-S-2-240min	2.11359	2.73849e-05	0.00037947	protein.linear.MS2	MP_LFC	1	0.584963
427	P07170	S209-S-1-240min-S209-S-2-240min	2.12018	7.38225e-06	0.000211758	protein.linear.MS2	MP_LFC	1	0.584963
428	P07244	S209-S-1-240min-S209-S-2-240min	-0.227362	0.185376	0.505992	protein.linear.MS2	MP_LFC	1	0.584963
429	P07251	S209-S-1-240min-S209-S-2-240min	2.02912	6.28401e-06	0.000209415	protein.linear.MS2	MP_LFC	1	0.584963
430	P07256	S209-S-1-240min-S209-S-2-240min	2.2035	6.28157e-06	0.000209415	protein.linear.MS2	MP_LFC	1	0.584963
431	P07257	S209-S-1-240min-S209-S-2-240min	2.01543	8.41267e-06	0.000221874	protein.linear.MS2	MP_LFC	1	0.584963
432	P07259	S209-S-1-240min-S209-S-2-240min	1.97903	0.000178949	0.00121883	protein.linear.MS2	MP_LFC	1	0.584963
433	P07262	S209-S-1-240min-S209-S-2-240min	1.94948	1.79347e-06	0.000151311	protein.linear.MS2	MP_LFC	1	0.584963
434	P07267	S209-S-1-240min-S209-S-2-240min	2.04556	5.74787e-05	0.000569613	protein.linear.MS2	MP_LFC	1	0.584963
435	P07274	S209-S-1-240min-S209-S-2-240min	1.90407	6.54161e-07	0.000124273	protein.linear.MS2	MP_LFC	1	0.584963
436	P07278	S209-S-1-240min-S209-S-2-240min	2.15365	1.19594e-06	0.000135377	protein.linear.MS2	MP_LFC	1	0.584963
437	P07280;P07281	S209-S-1-240min-S209-S-2-240min	1.32356	0.000474331	0.00263508	protein.linear.MS2	MP_LFC	1	0.584963
438	P07283	S209-S-1-240min-S209-S-2-240min	0.900661	0.00188105	0.00905269	protein.linear.MS2	MP_LFC	1	0.584963
439	P07284	S209-S-1-240min-S209-S-2-240min	-1.47213	8.15639e-06	0.000218943	protein.linear.MS2	MP_LFC	1	0.584963
440	P07342	S209-S-1-240min-S209-S-2-240min	2.13104	9.17422e-06	0.000226176	protein.linear.MS2	MP_LFC	1	0.584963
441	P07560	S209-S-1-240min-S209-S-2-240min	-0.233879	0.101121	0.338234	protein.linear.MS2	MP_LFC	1	0.584963
442	P07806;P07806-2	S209-S-1-240min-S209-S-2-240min	2.09066	1.52961e-05	0.000280841	protein.linear.MS2	MP_LFC	1	0.584963
443	P07913	S209-S-1-240min-S209-S-2-240min	-2.17295	2.0188e-06	0.000151311	protein.linear.MS2	MP_LFC	1	-2
444	P07991	S209-S-1-240min-S209-S-2-240min	1.92371	1.77224e-06	0.000151311	protein.linear.MS2	MP_LFC	1	0.584963
445	P08067	S209-S-1-240min-S209-S-2-240min	1.56087	1.83276e-05	0.000297779	protein.linear.MS2	MP_LFC	1	0.584963
446	P08200	S209-S-1-240min-S209-S-2-240min	-2.15027	5.33681e-06	0.000203111	protein.linear.MS2	MP_LFC	1	-2
447	P08312	S209-S-1-240min-S209-S-2-240min	-2.1611	3.44615e-05	0.000431413	protein.linear.MS2	MP_LFC	1	-2
448	P08417	S209-S-1-240min-S209-S-2-240min	1.99738	1.66801e-05	0.000285838	protein.linear.MS2	MP_LFC	1	0.584963
449	P08524	S209-S-1-240min-S209-S-2-240min	1.66442	0.00025172	0.00156222	protein.linear.MS2	MP_LFC	1	0.584963
450	P08536	S209-S-1-240min-S209-S-2-240min	1.55263	5.11007e-05	0.000541102	protein.linear.MS2	MP_LFC	1	0.584963
451	P08839	S209-S-1-240min-S209-S-2-240min	-2.06589	1.10936e-05	0.000248881	protein.linear.MS2	MP_LFC	1	-2
452	P09053	S209-S-1-240min-S209-S-2-240min	-1.82064	0.000909711	0.00464507	protein.linear.MS2	MP_LFC	1	-2
453	P09232	S209-S-1-240min-S209-S-2-240min	2.06415	3.24801e-06	0.00017758	protein.linear.MS2	MP_LFC	1	0.584963
454	P09372	S209-S-1-240min-S209-S-2-240min	-2.15997	3.86624e-06	0.00018862	protein.linear.MS2	MP_LFC	1	-2
455	P09373	S209-S-1-240min-S209-S-2-240min	-2.0279	4.65647e-05	0.000515164	protein.linear.MS2	MP_LFC	1	-2
456	P09424	S209-S-1-240min-S209-S-2-240min	-1.86429	9.17456e-05	0.000760949	protein.linear.MS2	MP_LFC	1	-2
457	P09436	S209-S-1-240min-S209-S-2-240min	2.26809	6.92595e-05	0.000637616	protein.linear.MS2	MP_LFC	1	0.584963
458	P09446	S209-S-1-240min-S209-S-2-240min	-1.11629	0.000288065	0.00172904	protein.linear.MS2	MP_LFC	1	-1
459	P09457	S209-S-1-240min-S209-S-2-240min	1.96692	4.05469e-06	0.000188993	protein.linear.MS2	MP_LFC	1	0.584963
460	P09624	S209-S-1-240min-S209-S-2-240min	2.15255	3.17276e-06	0.000176196	protein.linear.MS2	MP_LFC	1	0.584963
461	P09938	S209-S-1-240min-S209-S-2-240min	2.06577	5.93644e-06	0.000205651	protein.linear.MS2	MP_LFC	1	0.584963
462	P0A6A3	S209-S-1-240min-S209-S-2-240min	-2.1698	2.14452e-06	0.000151311	protein.linear.MS2	MP_LFC	1	-2
463	P0A6A8	S209-S-1-240min-S209-S-2-240min	-2.28237	4.63954e-05	0.000515164	protein.linear.MS2	MP_LFC	1	-2
464	P0A6B7	S209-S-1-240min-S209-S-2-240min	-2.00938	7.20324e-06	0.000211758	protein.linear.MS2	MP_LFC	1	-2
465	P0A6D0	S209-S-1-240min-S209-S-2-240min	0.156686	0.324585	0.687992	protein.linear.MS2	MP_LFC	1	-2
466	P0A6E4	S209-S-1-240min-S209-S-2-240min	-2.18383	3.82346e-05	0.0004566	protein.linear.MS2	MP_LFC	1	-2
467	P0A6E6	S209-S-1-240min-S209-S-2-240min	-2.2568	2.69872e-06	0.000167645	protein.linear.MS2	MP_LFC	1	-2
468	P0A6F1	S209-S-1-240min-S209-S-2-240min	-2.15452	0.000217456	0.00140053	protein.linear.MS2	MP_LFC	1	-2
469	P0A6F3	S209-S-1-240min-S209-S-2-240min	-2.05309	3.23918e-05	0.000415867	protein.linear.MS2	MP_LFC	1	-2
470	P0A6F5	S209-S-1-240min-S209-S-2-240min	-2.05346	4.0516e-06	0.000188993	protein.linear.MS2	MP_LFC	1	-2
471	P0A6F9	S209-S-1-240min-S209-S-2-240min	-2.0512	4.6792e-05	0.000516577	protein.linear.MS2	MP_LFC	1	-2
472	P0A6G7	S209-S-1-240min-S209-S-2-240min	-2.19535	7.44621e-06	0.000211758	protein.linear.MS2	MP_LFC	1	-2
473	P0A6H1	S209-S-1-240min-S209-S-2-240min	-1.89756	1.70749e-05	0.00028862	protein.linear.MS2	MP_LFC	1	-2
474	P0A6H5	S209-S-1-240min-S209-S-2-240min	-2.21796	3.65693e-06	0.000182551	protein.linear.MS2	MP_LFC	1	-2
475	P0A6J5	S209-S-1-240min-S209-S-2-240min	-2.04412	3.57955e-05	0.000442432	protein.linear.MS2	MP_LFC	1	-2
476	P0A6K3	S209-S-1-240min-S209-S-2-240min	-2.25064	1.78598e-05	0.000295348	protein.linear.MS2	MP_LFC	1	-2
477	P0A6K6	S209-S-1-240min-S209-S-2-240min	-2.25036	4.05851e-06	0.000188993	protein.linear.MS2	MP_LFC	1	-2
478	P0A6L0	S209-S-1-240min-S209-S-2-240min	-1.38356	5.16704e-05	0.000543468	protein.linear.MS2	MP_LFC	1	-2
479	P0A6L2	S209-S-1-240min-S209-S-2-240min	-2.36382	2.45573e-05	0.000356259	protein.linear.MS2	MP_LFC	1	-2
480	P0A6L9	S209-S-1-240min-S209-S-2-240min	-2.03071	0.000867135	0.00445314	protein.linear.MS2	MP_LFC	1	-2
481	P0A6M8	S209-S-1-240min-S209-S-2-240min	-2.19433	1.89662e-06	0.000151311	protein.linear.MS2	MP_LFC	1	-2
482	P0A6N4	S209-S-1-240min-S209-S-2-240min	-2.06918	0.000156659	0.00110376	protein.linear.MS2	MP_LFC	1	-2
483	P0A6P1	S209-S-1-240min-S209-S-2-240min	-2.13393	4.69486e-05	0.000517594	protein.linear.MS2	MP_LFC	1	-2
484	P0A6P9	S209-S-1-240min-S209-S-2-240min	-2.20897	1.40634e-05	0.000276352	protein.linear.MS2	MP_LFC	1	-2
485	P0A6Q3	S209-S-1-240min-S209-S-2-240min	-1.53658	0.000202479	0.00133169	protein.linear.MS2	MP_LFC	1	-2
486	P0A6Q6	S209-S-1-240min-S209-S-2-240min	-2.08004	7.56765e-06	0.000211758	protein.linear.MS2	MP_LFC	1	-2
487	P0A6R0	S209-S-1-240min-S209-S-2-240min	-2.19094	0.0001747	0.00119903	protein.linear.MS2	MP_LFC	1	-2
488	P0A6R3	S209-S-1-240min-S209-S-2-240min	-2.12968	1.70188e-05	0.000288565	protein.linear.MS2	MP_LFC	1	-2
489	P0A6T5	S209-S-1-240min-S209-S-2-240min	-1.83878	1.91843e-05	0.00030653	protein.linear.MS2	MP_LFC	1	-2
490	P0A6W5	S209-S-1-240min-S209-S-2-240min	-2.06537	1.08215e-07	7.87523e-05	protein.linear.MS2	MP_LFC	1	-2
491	P0A6X7	S209-S-1-240min-S209-S-2-240min	-2.09563	4.52336e-07	0.000124273	protein.linear.MS2	MP_LFC	1	-2
492	P0A6Y1	S209-S-1-240min-S209-S-2-240min	-2.05399	6.75199e-06	0.000211758	protein.linear.MS2	MP_LFC	1	-2
493	P0A6Y8	S209-S-1-240min-S209-S-2-240min	-2.11799	1.151e-06	0.000135276	protein.linear.MS2	MP_LFC	1	-2
494	P0A6Z1	S209-S-1-240min-S209-S-2-240min	-2.21283	0.000129433	0.000965877	protein.linear.MS2	MP_LFC	1	-2
495	P0A6Z3	S209-S-1-240min-S209-S-2-240min	-2.01411	3.81035e-05	0.000455711	protein.linear.MS2	MP_LFC	1	-2
496	P0A705	S209-S-1-240min-S209-S-2-240min	-1.70256	7.18045e-06	0.000211758	protein.linear.MS2	MP_LFC	1	-2
497	P0A707	S209-S-1-240min-S209-S-2-240min	-2.26068	1.23013e-07	7.87523e-05	protein.linear.MS2	MP_LFC	1	-2
498	P0A715	S209-S-1-240min-S209-S-2-240min	-2.19412	7.27849e-07	0.000124273	protein.linear.MS2	MP_LFC	1	-2
499	P0A717	S209-S-1-240min-S209-S-2-240min	-1.93958	4.77595e-05	0.000521526	protein.linear.MS2	MP_LFC	1	-2
500	P0A720	S209-S-1-240min-S209-S-2-240min	0.116284	0.262077	0.614429	protein.linear.MS2	MP_LFC	1	-2
501	P0A729	S209-S-1-240min-S209-S-2-240min	-2.23238	1.1228e-05	0.000250002	protein.linear.MS2	MP_LFC	1	-2
502	P0A734	S209-S-1-240min-S209-S-2-240min	-2.22063	0.000165851	0.00115307	protein.linear.MS2	MP_LFC	1	-2
503	P0A763	S209-S-1-240min-S209-S-2-240min	-1.89769	0.000208053	0.00135915	protein.linear.MS2	MP_LFC	1	-2
504	P0A780	S209-S-1-240min-S209-S-2-240min	-2.0767	9.735e-05	0.000793413	protein.linear.MS2	MP_LFC	1	-2
505	P0A786	S209-S-1-240min-S209-S-2-240min	-2.32696	5.09098e-05	0.000541102	protein.linear.MS2	MP_LFC	1	-2
506	P0A796	S209-S-1-240min-S209-S-2-240min	-2.09362	1.97297e-05	0.000312141	protein.linear.MS2	MP_LFC	1	-2
507	P0A799	S209-S-1-240min-S209-S-2-240min	-2.27401	2.14683e-05	0.00032865	protein.linear.MS2	MP_LFC	1	-2
508	P0A7A9	S209-S-1-240min-S209-S-2-240min	-2.11232	8.77767e-07	0.000124273	protein.linear.MS2	MP_LFC	1	-2
509	P0A7B8	S209-S-1-240min-S209-S-2-240min	-2.15987	5.54123e-05	0.0005616	protein.linear.MS2	MP_LFC	1	-2
510	P0A7D4	S209-S-1-240min-S209-S-2-240min	-2.17446	3.13478e-05	0.000409662	protein.linear.MS2	MP_LFC	1	-2
511	P0A7E5	S209-S-1-240min-S209-S-2-240min	-2.09132	9.89604e-07	0.000124273	protein.linear.MS2	MP_LFC	1	-2
512	P0A7E9	S209-S-1-240min-S209-S-2-240min	-2.17424	5.98943e-05	0.000584897	protein.linear.MS2	MP_LFC	1	-2
513	P0A7G2	S209-S-1-240min-S209-S-2-240min	-1.4841	1.85691e-05	0.000300887	protein.linear.MS2	MP_LFC	1	-2
514	P0A7G6	S209-S-1-240min-S209-S-2-240min	-1.85711	1.95214e-05	0.000310183	protein.linear.MS2	MP_LFC	1	-2
515	P0A7I7	S209-S-1-240min-S209-S-2-240min	-1.87677	1.41294e-05	0.00027697	protein.linear.MS2	MP_LFC	1	-2
516	P0A7J3	S209-S-1-240min-S209-S-2-240min	-2.17624	9.56865e-07	0.000124273	protein.linear.MS2	MP_LFC	1	-2
517	P0A7J7	S209-S-1-240min-S209-S-2-240min	-2.31888	4.31619e-06	0.000188993	protein.linear.MS2	MP_LFC	1	-2
518	P0A7K2	S209-S-1-240min-S209-S-2-240min	-2.15427	6.11989e-05	0.000592597	protein.linear.MS2	MP_LFC	1	-2
519	P0A7K6	S209-S-1-240min-S209-S-2-240min	-1.99439	4.32716e-06	0.000188993	protein.linear.MS2	MP_LFC	1	-2
520	P0A7L0	S209-S-1-240min-S209-S-2-240min	-2.15549	5.27234e-05	0.000546926	protein.linear.MS2	MP_LFC	1	-2
521	P0A7L3	S209-S-1-240min-S209-S-2-240min	-2.11131	5.82863e-05	0.000574078	protein.linear.MS2	MP_LFC	1	-2
522	P0A7L8	S209-S-1-240min-S209-S-2-240min	-2.75139	0.000473914	0.00263508	protein.linear.MS2	MP_LFC	1	-2
523	P0A7M2	S209-S-1-240min-S209-S-2-240min	-2.17358	6.22177e-05	0.000598854	protein.linear.MS2	MP_LFC	1	-2
524	P0A7M6	S209-S-1-240min-S209-S-2-240min	-2.21756	8.44459e-06	0.000221874	protein.linear.MS2	MP_LFC	1	-2
525	P0A7M9	S209-S-1-240min-S209-S-2-240min	-2.13353	1.54101e-05	0.000280841	protein.linear.MS2	MP_LFC	1	-2
526	P0A7N4	S209-S-1-240min-S209-S-2-240min	-2.35261	9.3317e-05	0.000770569	protein.linear.MS2	MP_LFC	1	-2
527	P0A7N9	S209-S-1-240min-S209-S-2-240min	-2.14542	2.71169e-06	0.000167645	protein.linear.MS2	MP_LFC	1	-2
528	P0A7P5	S209-S-1-240min-S209-S-2-240min	-1.84187	7.38381e-05	0.00066158	protein.linear.MS2	MP_LFC	1	-2
529	P0A7Q1	S209-S-1-240min-S209-S-2-240min	-1.75535	0.00103842	0.00524561	protein.linear.MS2	MP_LFC	1	-2
530	P0A7Q6	S209-S-1-240min-S209-S-2-240min	-2.09683	3.32094e-05	0.000422986	protein.linear.MS2	MP_LFC	1	-2
531	P0A7R1	S209-S-1-240min-S209-S-2-240min	-2.24063	1.90482e-06	0.000151311	protein.linear.MS2	MP_LFC	1	-2
532	P0A7R5	S209-S-1-240min-S209-S-2-240min	-2.44887	2.58205e-06	0.000165068	protein.linear.MS2	MP_LFC	1	-2
533	P0A7R9	S209-S-1-240min-S209-S-2-240min	-2.24502	3.91932e-06	0.00018862	protein.linear.MS2	MP_LFC	1	-2
534	P0A7S3	S209-S-1-240min-S209-S-2-240min	-2.21949	2.37664e-05	0.000347806	protein.linear.MS2	MP_LFC	1	-2
535	P0A7S9	S209-S-1-240min-S209-S-2-240min	-2.01618	2.14207e-05	0.00032865	protein.linear.MS2	MP_LFC	1	-2
536	P0A7T3	S209-S-1-240min-S209-S-2-240min	-1.97652	3.8796e-06	0.00018862	protein.linear.MS2	MP_LFC	1	-2
537	P0A7T7	S209-S-1-240min-S209-S-2-240min	-1.83079	1.9382e-06	0.000151311	protein.linear.MS2	MP_LFC	1	-2
538	P0A7U3	S209-S-1-240min-S209-S-2-240min	-2.19134	6.20474e-05	0.00059796	protein.linear.MS2	MP_LFC	1	-2
539	P0A7U7	S209-S-1-240min-S209-S-2-240min	-2.1636	3.20618e-05	0.000414705	protein.linear.MS2	MP_LFC	1	-2
540	P0A7V0	S209-S-1-240min-S209-S-2-240min	-2.33773	1.72375e-05	0.00028862	protein.linear.MS2	MP_LFC	1	-2
541	P0A7V3	S209-S-1-240min-S209-S-2-240min	-2.11927	7.72235e-06	0.00021255	protein.linear.MS2	MP_LFC	1	-2
542	P0A7V8	S209-S-1-240min-S209-S-2-240min	-2.1729	3.30483e-06	0.000179466	protein.linear.MS2	MP_LFC	1	-2
543	P0A7W1	S209-S-1-240min-S209-S-2-240min	-2.19868	5.18048e-05	0.000543468	protein.linear.MS2	MP_LFC	1	-2
544	P0A7W7	S209-S-1-240min-S209-S-2-240min	-2.35987	1.41825e-05	0.00027697	protein.linear.MS2	MP_LFC	1	-2
545	P0A7X3	S209-S-1-240min-S209-S-2-240min	-2.12059	8.6765e-06	0.000222548	protein.linear.MS2	MP_LFC	1	-2
546	P0A7Z0	S209-S-1-240min-S209-S-2-240min	-2.15381	0.000134934	0.000990376	protein.linear.MS2	MP_LFC	1	-2
547	P0A7Z4	S209-S-1-240min-S209-S-2-240min	-2.15247	9.00807e-06	0.00022527	protein.linear.MS2	MP_LFC	1	-2
548	P0A800	S209-S-1-240min-S209-S-2-240min	-2.06477	1.99164e-05	0.000314476	protein.linear.MS2	MP_LFC	1	-2
549	P0A805	S209-S-1-240min-S209-S-2-240min	-1.73765	1.49525e-05	0.000280779	protein.linear.MS2	MP_LFC	1	-2
550	P0A817	S209-S-1-240min-S209-S-2-240min	-2.13843	9.87827e-06	0.00023079	protein.linear.MS2	MP_LFC	1	-2
551	P0A825	S209-S-1-240min-S209-S-2-240min	-1.89198	0.000142398	0.00102826	protein.linear.MS2	MP_LFC	1	-2
552	P0A836	S209-S-1-240min-S209-S-2-240min	-2.1361	5.871e-06	0.000205651	protein.linear.MS2	MP_LFC	1	-2
553	P0A850	S209-S-1-240min-S209-S-2-240min	-2.06024	3.51294e-05	0.000437729	protein.linear.MS2	MP_LFC	1	-2
554	P0A853	S209-S-1-240min-S209-S-2-240min	-2.05399	8.83021e-07	0.000124273	protein.linear.MS2	MP_LFC	1	-2
555	P0A855	S209-S-1-240min-S209-S-2-240min	-1.40596	4.52132e-05	0.000508933	protein.linear.MS2	MP_LFC	1	-2
556	P0A858	S209-S-1-240min-S209-S-2-240min	-2.09317	7.67995e-06	0.000212109	protein.linear.MS2	MP_LFC	1	-2
557	P0A862	S209-S-1-240min-S209-S-2-240min	-1.99415	1.50132e-05	0.000280841	protein.linear.MS2	MP_LFC	1	-2
558	P0A867	S209-S-1-240min-S209-S-2-240min	-2.2324	1.08164e-05	0.000246964	protein.linear.MS2	MP_LFC	1	-2
559	P0A870	S209-S-1-240min-S209-S-2-240min	-2.12821	2.50823e-05	0.000362565	protein.linear.MS2	MP_LFC	1	-2
560	P0A8A2	S209-S-1-240min-S209-S-2-240min	-2.04742	4.46022e-05	0.000503467	protein.linear.MS2	MP_LFC	1	-2
561	P0A8B5	S209-S-1-240min-S209-S-2-240min	-1.7284	0.000247501	0.00154547	protein.linear.MS2	MP_LFC	1	-2
562	P0A8E7	S209-S-1-240min-S209-S-2-240min	-2.16822	5.87304e-06	0.000205651	protein.linear.MS2	MP_LFC	1	-2
563	P0A8F0	S209-S-1-240min-S209-S-2-240min	-2.12933	4.22171e-06	0.000188993	protein.linear.MS2	MP_LFC	1	-2
564	P0A8G6	S209-S-1-240min-S209-S-2-240min	-1.93297	3.39223e-05	0.000428084	protein.linear.MS2	MP_LFC	1	-2
565	P0A8I3	S209-S-1-240min-S209-S-2-240min	0.47397	0.098339	0.330691	protein.linear.MS2	MP_LFC	1	-2
566	P0A8J4	S209-S-1-240min-S209-S-2-240min	-2.05373	0.000228367	0.0014509	protein.linear.MS2	MP_LFC	1	-2
567	P0A8L1	S209-S-1-240min-S209-S-2-240min	-2.10218	1.52767e-05	0.000280841	protein.linear.MS2	MP_LFC	1	-2
568	P0A8M0	S209-S-1-240min-S209-S-2-240min	-2.07472	1.41292e-06	0.000141946	protein.linear.MS2	MP_LFC	1	-2
569	P0A8M6	S209-S-1-240min-S209-S-2-240min	-2.13436	0.00023294	0.00147762	protein.linear.MS2	MP_LFC	1	-2
570	P0A8N3	S209-S-1-240min-S209-S-2-240min	-1.85178	0.000150508	0.00107142	protein.linear.MS2	MP_LFC	1	-2
571	P0A8N5	S209-S-1-240min-S209-S-2-240min	-2.30847	1.09313e-05	0.000247652	protein.linear.MS2	MP_LFC	1	-2
572	P0A8T7	S209-S-1-240min-S209-S-2-240min	-2.18987	1.69589e-06	0.000151311	protein.linear.MS2	MP_LFC	1	-2
573	P0A8V2	S209-S-1-240min-S209-S-2-240min	-2.21149	4.46198e-07	0.000124273	protein.linear.MS2	MP_LFC	1	-2
574	P0A8W8	S209-S-1-240min-S209-S-2-240min	-2.06069	1.73144e-05	0.000288832	protein.linear.MS2	MP_LFC	1	-2
575	P0A8Y5	S209-S-1-240min-S209-S-2-240min	-2.2317	7.91281e-05	0.000689297	protein.linear.MS2	MP_LFC	1	-2
576	P0A910	S209-S-1-240min-S209-S-2-240min	-1.89682	1.82952e-05	0.000297779	protein.linear.MS2	MP_LFC	1	-2
577	P0A940	S209-S-1-240min-S209-S-2-240min	-1.56031	7.08359e-05	0.000644014	protein.linear.MS2	MP_LFC	1	-2
578	P0A953	S209-S-1-240min-S209-S-2-240min	-1.85521	0.000103523	0.000828697	protein.linear.MS2	MP_LFC	1	-2
579	P0A955	S209-S-1-240min-S209-S-2-240min	-2.19576	0.000473495	0.00263508	protein.linear.MS2	MP_LFC	1	-2
580	P0A9A6	S209-S-1-240min-S209-S-2-240min	-2.11851	2.55531e-05	0.000366222	protein.linear.MS2	MP_LFC	1	-2
581	P0A9A9	S209-S-1-240min-S209-S-2-240min	-2.29158	8.46522e-06	0.000221874	protein.linear.MS2	MP_LFC	1	-2
582	P0A9B2	S209-S-1-240min-S209-S-2-240min	-1.91262	2.17651e-05	0.000331928	protein.linear.MS2	MP_LFC	1	-2
583	P0A9D8	S209-S-1-240min-S209-S-2-240min	-2.26942	1.62546e-05	0.000283996	protein.linear.MS2	MP_LFC	1	-2
584	P0A9K3	S209-S-1-240min-S209-S-2-240min	-1.66956	2.5455e-06	0.000165068	protein.linear.MS2	MP_LFC	1	-2
585	P0A9K9	S209-S-1-240min-S209-S-2-240min	-2.259	4.60662e-06	0.00019384	protein.linear.MS2	MP_LFC	1	-2
586	P0A9L3	S209-S-1-240min-S209-S-2-240min	-2.07785	2.24721e-07	8.0477e-05	protein.linear.MS2	MP_LFC	1	-2
587	P0A9L5	S209-S-1-240min-S209-S-2-240min	-2.31541	1.70075e-05	0.000288565	protein.linear.MS2	MP_LFC	1	-2
588	P0A9L8	S209-S-1-240min-S209-S-2-240min	-1.3615	6.771e-05	0.000632006	protein.linear.MS2	MP_LFC	1	-2
589	P0A9M2	S209-S-1-240min-S209-S-2-240min	-2.10177	0.00042354	0.00240565	protein.linear.MS2	MP_LFC	1	-2
590	P0A9M5	S209-S-1-240min-S209-S-2-240min	-2.20773	6.2505e-06	0.000209415	protein.linear.MS2	MP_LFC	1	-2
591	P0A9M8	S209-S-1-240min-S209-S-2-240min	-2.2137	3.71837e-08	5.56004e-05	protein.linear.MS2	MP_LFC	1	-2
592	P0A9P0	S209-S-1-240min-S209-S-2-240min	-2.09841	1.62997e-05	0.000284166	protein.linear.MS2	MP_LFC	1	-2
593	P0A9P4	S209-S-1-240min-S209-S-2-240min	-1.98207	7.07116e-05	0.000644014	protein.linear.MS2	MP_LFC	1	-2
594	P0A9P6	S209-S-1-240min-S209-S-2-240min	-2.16046	5.82774e-06	0.000205651	protein.linear.MS2	MP_LFC	1	-2
595	P0A9Q1	S209-S-1-240min-S209-S-2-240min	-2.21936	2.49809e-06	0.000165068	protein.linear.MS2	MP_LFC	1	-2
596	P0A9Q5	S209-S-1-240min-S209-S-2-240min	-2.07325	9.11273e-07	0.000124273	protein.linear.MS2	MP_LFC	1	-2
597	P0A9Q7	S209-S-1-240min-S209-S-2-240min	-2.15061	2.00363e-05	0.000315748	protein.linear.MS2	MP_LFC	1	-2
598	P0A9Q9	S209-S-1-240min-S209-S-2-240min	-1.78371	0.00235545	0.0111686	protein.linear.MS2	MP_LFC	1	-2
599	P0A9R7	S209-S-1-240min-S209-S-2-240min	-1.7762	4.64694e-05	0.000515164	protein.linear.MS2	MP_LFC	1	-2
600	P0A9S3	S209-S-1-240min-S209-S-2-240min	-2.05144	9.77716e-06	0.000230335	protein.linear.MS2	MP_LFC	1	-2
601	P0A9W3	S209-S-1-240min-S209-S-2-240min	-1.97157	7.38429e-07	0.000124273	protein.linear.MS2	MP_LFC	1	-2
602	P0A9X4	S209-S-1-240min-S209-S-2-240min	-2.24227	2.81864e-06	0.000169055	protein.linear.MS2	MP_LFC	1	-2
603	P0A9X9	S209-S-1-240min-S209-S-2-240min	-2.15495	2.29993e-05	0.000342941	protein.linear.MS2	MP_LFC	1	-2
604	P0A9Y6	S209-S-1-240min-S209-S-2-240min	-2.07179	9.36903e-06	0.00022789	protein.linear.MS2	MP_LFC	1	-2
605	P0A9Z1	S209-S-1-240min-S209-S-2-240min	-2.04751	3.82998e-05	0.000456699	protein.linear.MS2	MP_LFC	1	-2
606	P0AA04	S209-S-1-240min-S209-S-2-240min	-2.11513	0.000241649	0.00151711	protein.linear.MS2	MP_LFC	1	-2
607	P0AA10	S209-S-1-240min-S209-S-2-240min	-2.06315	2.91818e-06	0.000171136	protein.linear.MS2	MP_LFC	1	-2
608	P0AA25	S209-S-1-240min-S209-S-2-240min	-2.18417	2.52955e-05	0.000364992	protein.linear.MS2	MP_LFC	1	-2
609	P0AAI5	S209-S-1-240min-S209-S-2-240min	-2.23378	6.22625e-08	5.56004e-05	protein.linear.MS2	MP_LFC	1	-2
610	P0AAX8	S209-S-1-240min-S209-S-2-240min	-2.58309	1.77372e-05	0.000294533	protein.linear.MS2	MP_LFC	1	-2
611	P0AB52	S209-S-1-240min-S209-S-2-240min	-2.29052	3.33759e-06	0.000179967	protein.linear.MS2	MP_LFC	1	-2
612	P0AB71	S209-S-1-240min-S209-S-2-240min	-2.36878	5.66021e-05	0.000567221	protein.linear.MS2	MP_LFC	1	-2
613	P0AB77	S209-S-1-240min-S209-S-2-240min	-1.69366	2.9385e-06	0.000171136	protein.linear.MS2	MP_LFC	1	-2
614	P0ABA4	S209-S-1-240min-S209-S-2-240min	-2.24756	2.49666e-06	0.000165068	protein.linear.MS2	MP_LFC	1	-2
615	P0ABA6	S209-S-1-240min-S209-S-2-240min	-2.11957	1.37185e-06	0.000139564	protein.linear.MS2	MP_LFC	1	-2
616	P0ABB0	S209-S-1-240min-S209-S-2-240min	-1.93179	1.39556e-05	0.000274977	protein.linear.MS2	MP_LFC	1	-2
617	P0ABB4	S209-S-1-240min-S209-S-2-240min	-2.04929	8.25481e-06	0.000220412	protein.linear.MS2	MP_LFC	1	-2
618	P0ABC7	S209-S-1-240min-S209-S-2-240min	-2.10451	6.79036e-05	0.000632006	protein.linear.MS2	MP_LFC	1	-2
619	P0ABD3	S209-S-1-240min-S209-S-2-240min	-2.02076	1.42898e-05	0.000277154	protein.linear.MS2	MP_LFC	1	-2
620	P0ABD5	S209-S-1-240min-S209-S-2-240min	-2.2414	1.13392e-05	0.000251032	protein.linear.MS2	MP_LFC	1	-2
621	P0ABD8	S209-S-1-240min-S209-S-2-240min	-2.01921	1.66384e-05	0.000285733	protein.linear.MS2	MP_LFC	1	-2
622	P0ABH7	S209-S-1-240min-S209-S-2-240min	-2.04729	6.61313e-05	0.000622362	protein.linear.MS2	MP_LFC	1	-2
623	P0ABH9	S209-S-1-240min-S209-S-2-240min	-2.31573	6.20504e-05	0.00059796	protein.linear.MS2	MP_LFC	1	-2
624	P0ABK5	S209-S-1-240min-S209-S-2-240min	-2.22587	5.2975e-05	0.00054866	protein.linear.MS2	MP_LFC	1	-2
625	P0ABP8	S209-S-1-240min-S209-S-2-240min	-2.18878	3.74752e-05	0.000454096	protein.linear.MS2	MP_LFC	1	-2
626	P0ABS1	S209-S-1-240min-S209-S-2-240min	-2.04674	4.5373e-05	0.000509017	protein.linear.MS2	MP_LFC	1	-2
627	P0ABT2	S209-S-1-240min-S209-S-2-240min	-2.19087	6.24655e-06	0.000209415	protein.linear.MS2	MP_LFC	1	-2
628	P0ABU2	S209-S-1-240min-S209-S-2-240min	-2.6032	7.67539e-06	0.000212109	protein.linear.MS2	MP_LFC	1	-2
629	P0ABZ6	S209-S-1-240min-S209-S-2-240min	-2.12955	2.63453e-05	0.000369188	protein.linear.MS2	MP_LFC	1	-2
630	P0AC02	S209-S-1-240min-S209-S-2-240min	-0.4218	0.0770284	0.27555	protein.linear.MS2	MP_LFC	1	-2
631	P0AC33	S209-S-1-240min-S209-S-2-240min	-2.20008	1.80014e-06	0.000151311	protein.linear.MS2	MP_LFC	1	-2
632	P0AC38	S209-S-1-240min-S209-S-2-240min	-2.1257	2.02229e-07	8.0477e-05	protein.linear.MS2	MP_LFC	1	-2
633	P0AC41	S209-S-1-240min-S209-S-2-240min	-2.03354	8.82064e-06	0.000223256	protein.linear.MS2	MP_LFC	1	-2
634	P0AC53	S209-S-1-240min-S209-S-2-240min	-2.16072	6.50965e-06	0.000211758	protein.linear.MS2	MP_LFC	1	-2
635	P0AC59	S209-S-1-240min-S209-S-2-240min	-1.98986	1.58315e-05	0.000282553	protein.linear.MS2	MP_LFC	1	-2
636	P0AC69	S209-S-1-240min-S209-S-2-240min	-2.26815	4.54258e-06	0.000193168	protein.linear.MS2	MP_LFC	1	-2
637	P0ACA3	S209-S-1-240min-S209-S-2-240min	-2.1893	2.58277e-06	0.000165068	protein.linear.MS2	MP_LFC	1	-2
638	P0ACA7	S209-S-1-240min-S209-S-2-240min	-2.26739	0.000145219	0.001043	protein.linear.MS2	MP_LFC	1	-2
639	P0ACB2	S209-S-1-240min-S209-S-2-240min	-2.50285	2.12888e-06	0.000151311	protein.linear.MS2	MP_LFC	1	-2
640	P0ACC3	S209-S-1-240min-S209-S-2-240min	-2.06361	2.22439e-05	0.000335804	protein.linear.MS2	MP_LFC	1	-2
641	P0ACC7	S209-S-1-240min-S209-S-2-240min	-2.10265	0.000273808	0.0016646	protein.linear.MS2	MP_LFC	1	-2
642	P0ACD4	S209-S-1-240min-S209-S-2-240min	-2.25574	2.56518e-06	0.000165068	protein.linear.MS2	MP_LFC	1	-2
643	P0ACF0	S209-S-1-240min-S209-S-2-240min	-2.22663	4.94854e-05	0.000533128	protein.linear.MS2	MP_LFC	1	-2
644	P0ACF4	S209-S-1-240min-S209-S-2-240min	-2.10951	0.000160025	0.00112227	protein.linear.MS2	MP_LFC	1	-2
645	P0ACF8	S209-S-1-240min-S209-S-2-240min	-2.2472	0.000943382	0.00480175	protein.linear.MS2	MP_LFC	1	-2
646	P0ACJ0	S209-S-1-240min-S209-S-2-240min	-0.145353	0.210107	0.544719	protein.linear.MS2	MP_LFC	1	-2
647	P0ACJ8	S209-S-1-240min-S209-S-2-240min	-1.78866	5.23201e-05	0.00054657	protein.linear.MS2	MP_LFC	1	-2
648	P0ACX3	S209-S-1-240min-S209-S-2-240min	-2.12215	1.08877e-05	0.000247652	protein.linear.MS2	MP_LFC	1	-2
649	P0AD49	S209-S-1-240min-S209-S-2-240min	-2.1545	0.000216274	0.00139615	protein.linear.MS2	MP_LFC	1	-2
650	P0AD61	S209-S-1-240min-S209-S-2-240min	-2.14437	6.63307e-06	0.000211758	protein.linear.MS2	MP_LFC	1	-2
651	P0ADE8	S209-S-1-240min-S209-S-2-240min	-2.00384	3.22391e-05	0.000414705	protein.linear.MS2	MP_LFC	1	-2
652	P0ADG7	S209-S-1-240min-S209-S-2-240min	-2.15604	1.15731e-05	0.000252754	protein.linear.MS2	MP_LFC	1	-2
653	P0ADN2	S209-S-1-240min-S209-S-2-240min	-2.05758	5.71378e-06	0.000205651	protein.linear.MS2	MP_LFC	1	-2
654	P0ADU5	S209-S-1-240min-S209-S-2-240min	-2.07888	7.81215e-07	0.000124273	protein.linear.MS2	MP_LFC	1	-2
655	P0ADV5	S209-S-1-240min-S209-S-2-240min	-2.2798	5.58933e-06	0.000205651	protein.linear.MS2	MP_LFC	1	-2
656	P0ADY3	S209-S-1-240min-S209-S-2-240min	-2.21112	7.07226e-06	0.000211758	protein.linear.MS2	MP_LFC	1	-2
657	P0ADY7	S209-S-1-240min-S209-S-2-240min	-2.35996	5.58543e-06	0.000205651	protein.linear.MS2	MP_LFC	1	-2
658	P0ADZ0	S209-S-1-240min-S209-S-2-240min	-2.06397	0.000262113	0.00160932	protein.linear.MS2	MP_LFC	1	-2
659	P0ADZ4	S209-S-1-240min-S209-S-2-240min	-2.13426	3.10431e-05	0.000407003	protein.linear.MS2	MP_LFC	1	-2
660	P0AE08	S209-S-1-240min-S209-S-2-240min	-2.14409	2.37073e-05	0.000347806	protein.linear.MS2	MP_LFC	1	-2
661	P0AE18	S209-S-1-240min-S209-S-2-240min	-1.91267	0.000119227	0.000913465	protein.linear.MS2	MP_LFC	1	-2
662	P0AE52	S209-S-1-240min-S209-S-2-240min	-2.16599	1.63912e-05	0.000285144	protein.linear.MS2	MP_LFC	1	-2
663	P0AE88	S209-S-1-240min-S209-S-2-240min	-2.30487	0.000114024	0.000887138	protein.linear.MS2	MP_LFC	1	-2
664	P0AEB2	S209-S-1-240min-S209-S-2-240min	-2.2279	7.0416e-05	0.000643837	protein.linear.MS2	MP_LFC	1	-2
665	P0AEG4	S209-S-1-240min-S209-S-2-240min	-1.99742	1.33584e-06	0.000139431	protein.linear.MS2	MP_LFC	1	-2
666	P0AEK2	S209-S-1-240min-S209-S-2-240min	-1.99051	6.97539e-06	0.000211758	protein.linear.MS2	MP_LFC	1	-2
667	P0AEK4	S209-S-1-240min-S209-S-2-240min	-1.9201	4.53e-06	0.000193168	protein.linear.MS2	MP_LFC	1	-2
668	P0AEQ3	S209-S-1-240min-S209-S-2-240min	-2.12377	5.8805e-06	0.000205651	protein.linear.MS2	MP_LFC	1	-2
669	P0AES4	S209-S-1-240min-S209-S-2-240min	-2.05348	0.0006304	0.00335977	protein.linear.MS2	MP_LFC	1	-2
670	P0AEU0	S209-S-1-240min-S209-S-2-240min	-2.13204	5.47055e-05	0.000558663	protein.linear.MS2	MP_LFC	1	-2
671	P0AEU7	S209-S-1-240min-S209-S-2-240min	-2.1287	1.53538e-06	0.00014785	protein.linear.MS2	MP_LFC	1	-2
672	P0AEX9	S209-S-1-240min-S209-S-2-240min	-2.15679	6.30565e-06	0.000209415	protein.linear.MS2	MP_LFC	1	-2
673	P0AF12	S209-S-1-240min-S209-S-2-240min	-1.85769	9.38906e-06	0.00022789	protein.linear.MS2	MP_LFC	1	-2
674	P0AF36	S209-S-1-240min-S209-S-2-240min	-2.05228	9.8015e-06	0.000230335	protein.linear.MS2	MP_LFC	1	-2
675	P0AF90	S209-S-1-240min-S209-S-2-240min	-2.11037	9.00239e-06	0.00022527	protein.linear.MS2	MP_LFC	1	-2
676	P0AF93	S209-S-1-240min-S209-S-2-240min	-2.08716	7.19788e-06	0.000211758	protein.linear.MS2	MP_LFC	1	-2
677	P0AFC7	S209-S-1-240min-S209-S-2-240min	-2.21565	5.36823e-06	0.000203111	protein.linear.MS2	MP_LFC	1	-2
678	P0AFD1	S209-S-1-240min-S209-S-2-240min	-0.488721	0.415968	0.767832	protein.linear.MS2	MP_LFC	1	-2
679	P0AFD6	S209-S-1-240min-S209-S-2-240min	-2.37071	0.000190376	0.00127342	protein.linear.MS2	MP_LFC	1	-2
680	P0AFF6	S209-S-1-240min-S209-S-2-240min	-2.12918	3.91608e-06	0.00018862	protein.linear.MS2	MP_LFC	1	-2
681	P0AFG0	S209-S-1-240min-S209-S-2-240min	-2.25283	1.65402e-05	0.000285453	protein.linear.MS2	MP_LFC	1	-2
682	P0AFG3	S209-S-1-240min-S209-S-2-240min	-2.08992	8.37132e-05	0.000714987	protein.linear.MS2	MP_LFC	1	-2
683	P0AFG6	S209-S-1-240min-S209-S-2-240min	-2.04154	2.75244e-05	0.000380746	protein.linear.MS2	MP_LFC	1	-2
684	P0AFG8	S209-S-1-240min-S209-S-2-240min	-2.04657	4.22963e-05	0.000484238	protein.linear.MS2	MP_LFC	1	-2
685	P0AFH8	S209-S-1-240min-S209-S-2-240min	-1.74889	0.000197802	0.00130904	protein.linear.MS2	MP_LFC	1	-2
686	P0AFK9	S209-S-1-240min-S209-S-2-240min	-2.04612	9.88939e-05	0.000802785	protein.linear.MS2	MP_LFC	1	-2
687	P0AFL3	S209-S-1-240min-S209-S-2-240min	-0.266017	0.0350589	0.142164	protein.linear.MS2	MP_LFC	1	-2
688	P0AFX0	S209-S-1-240min-S209-S-2-240min	-2.07525	1.86399e-06	0.000151311	protein.linear.MS2	MP_LFC	1	-2
689	P0AFY8	S209-S-1-240min-S209-S-2-240min	-2.19158	0.000123417	0.000935754	protein.linear.MS2	MP_LFC	1	-2
690	P0AFZ3	S209-S-1-240min-S209-S-2-240min	-2.06881	7.95212e-07	0.000124273	protein.linear.MS2	MP_LFC	1	-2
691	P0AG30	S209-S-1-240min-S209-S-2-240min	-2.15341	4.43153e-06	0.000191485	protein.linear.MS2	MP_LFC	1	-2
692	P0AG44	S209-S-1-240min-S209-S-2-240min	-2.25232	1.30784e-05	0.000268216	protein.linear.MS2	MP_LFC	1	-2
693	P0AG48	S209-S-1-240min-S209-S-2-240min	-2.12329	4.74706e-05	0.000520492	protein.linear.MS2	MP_LFC	1	-2
694	P0AG51	S209-S-1-240min-S209-S-2-240min	-2.2645	3.40185e-05	0.00042842	protein.linear.MS2	MP_LFC	1	-2
695	P0AG55	S209-S-1-240min-S209-S-2-240min	-2.22051	7.1643e-06	0.000211758	protein.linear.MS2	MP_LFC	1	-2
696	P0AG59	S209-S-1-240min-S209-S-2-240min	-2.27306	1.77119e-06	0.000151311	protein.linear.MS2	MP_LFC	1	-2
697	P0AG63	S209-S-1-240min-S209-S-2-240min	-2.18285	8.56774e-05	0.000724831	protein.linear.MS2	MP_LFC	1	-2
698	P0AG67	S209-S-1-240min-S209-S-2-240min	-2.18109	8.30428e-06	0.000220611	protein.linear.MS2	MP_LFC	1	-2
699	P0AG86	S209-S-1-240min-S209-S-2-240min	-1.92754	6.87612e-05	0.000634482	protein.linear.MS2	MP_LFC	1	-2
700	P0AGD3	S209-S-1-240min-S209-S-2-240min	-2.14474	7.8358e-06	0.000214205	protein.linear.MS2	MP_LFC	1	-2
701	P0AGD7	S209-S-1-240min-S209-S-2-240min	-2.32846	0.00135695	0.00669892	protein.linear.MS2	MP_LFC	1	-2
702	P0AGE0	S209-S-1-240min-S209-S-2-240min	-2.07378	1.65511e-05	0.000285453	protein.linear.MS2	MP_LFC	1	-2
703	P0AGE9	S209-S-1-240min-S209-S-2-240min	-2.18933	2.54904e-05	0.000366222	protein.linear.MS2	MP_LFC	1	-2
704	P0AGF2	S209-S-1-240min-S209-S-2-240min	-2.01543	1.86405e-05	0.000300966	protein.linear.MS2	MP_LFC	1	-2
705	P0AGG8	S209-S-1-240min-S209-S-2-240min	-2.32446	2.96155e-05	0.000394717	protein.linear.MS2	MP_LFC	1	-2
706	P0AGK4	S209-S-1-240min-S209-S-2-240min	-2.23314	5.10986e-05	0.000541102	protein.linear.MS2	MP_LFC	1	-2
707	P0AGK8	S209-S-1-240min-S209-S-2-240min	-1.68718	0.000215607	0.00139477	protein.linear.MS2	MP_LFC	1	-2
708	P0AGL2	S209-S-1-240min-S209-S-2-240min	-2.14948	8.49503e-06	0.000221874	protein.linear.MS2	MP_LFC	1	-2
709	P0C018	S209-S-1-240min-S209-S-2-240min	-1.88434	0.00132501	0.00656739	protein.linear.MS2	MP_LFC	1	-2
710	P0C0L2	S209-S-1-240min-S209-S-2-240min	-2.08728	2.02537e-08	5.42597e-05	protein.linear.MS2	MP_LFC	1	-2
711	P0C0T4;Q3E792	S209-S-1-240min-S209-S-2-240min	1.99008	5.27285e-06	0.000203111	protein.linear.MS2	MP_LFC	1	0.584963
712	P0C0V0	S209-S-1-240min-S209-S-2-240min	-2.07194	3.51411e-06	0.000180149	protein.linear.MS2	MP_LFC	1	-2
713	P0C0V8	S209-S-1-240min-S209-S-2-240min	2.30054	8.91551e-05	0.000746396	protein.linear.MS2	MP_LFC	1	0.584963
714	P0C0W1;Q3E7Y3	S209-S-1-240min-S209-S-2-240min	1.74639	0.000181766	0.00123487	protein.linear.MS2	MP_LFC	1	0.584963
715	P0C0W9;Q3E757	S209-S-1-240min-S209-S-2-240min	2.08382	2.56722e-06	0.000165068	protein.linear.MS2	MP_LFC	1	0.584963
716	P0C0X0;Q3E7X9	S209-S-1-240min-S209-S-2-240min	1.71579	0.000130913	0.000968831	protein.linear.MS2	MP_LFC	1	0.584963
717	P0C2H6;P0C2H7	S209-S-1-240min-S209-S-2-240min	1.97905	2.14422e-06	0.000151311	protein.linear.MS2	MP_LFC	1	0.584963
718	P0C2H8	S209-S-1-240min-S209-S-2-240min	0.949423	0.00153261	0.00748335	protein.linear.MS2	MP_LFC	1	0.584963
719	P0C8J8	S209-S-1-240min-S209-S-2-240min	-2.22856	1.78495e-06	0.000151311	protein.linear.MS2	MP_LFC	1	-2
720	P0CE47;P0CE48	S209-S-1-240min-S209-S-2-240min	-2.28878	9.75354e-05	0.000793413	protein.linear.MS2	MP_LFC	1	-2
721	P0CS90	S209-S-1-240min-S209-S-2-240min	2.03886	1.32618e-05	0.00026854	protein.linear.MS2	MP_LFC	1	0.584963
722	P0CT04	S209-S-1-240min-S209-S-2-240min	1.83236	6.80001e-05	0.000632006	protein.linear.MS2	MP_LFC	1	0.584963
723	P0CX10;P0CX11	S209-S-1-240min-S209-S-2-240min	2.32458	1.72368e-05	0.00028862	protein.linear.MS2	MP_LFC	1	0.584963
724	P0CX23;P0CX24	S209-S-1-240min-S209-S-2-240min	1.97327	1.73116e-06	0.000151311	protein.linear.MS2	MP_LFC	1	0.584963
725	P0CX25;P0CX26	S209-S-1-240min-S209-S-2-240min	2.11642	6.31995e-05	0.000606127	protein.linear.MS2	MP_LFC	1	0.584963
726	P0CX27;P0CX28	S209-S-1-240min-S209-S-2-240min	-0.89884	0.0459216	0.179772	protein.linear.MS2	MP_LFC	1	0.584963
727	P0CX29;P0CX30	S209-S-1-240min-S209-S-2-240min	1.96669	0.000113146	0.000882867	protein.linear.MS2	MP_LFC	1	0.584963
728	P0CX31;P0CX32	S209-S-1-240min-S209-S-2-240min	2.17789	6.56422e-06	0.000211758	protein.linear.MS2	MP_LFC	1	0.584963
729	P0CX35;P0CX36	S209-S-1-240min-S209-S-2-240min	2.021	2.358e-06	0.000163373	protein.linear.MS2	MP_LFC	1	0.584963
730	P0CX37;P0CX38	S209-S-1-240min-S209-S-2-240min	1.96796	5.64267e-05	0.00056697	protein.linear.MS2	MP_LFC	1	0.584963
731	P0CX39;P0CX40	S209-S-1-240min-S209-S-2-240min	2.07961	9.05339e-06	0.00022527	protein.linear.MS2	MP_LFC	1	0.584963
732	P0CX41;P0CX42	S209-S-1-240min-S209-S-2-240min	2.16291	9.76244e-06	0.000230335	protein.linear.MS2	MP_LFC	1	0.584963
733	P0CX43;P0CX44	S209-S-1-240min-S209-S-2-240min	0.745867	0.00225745	0.0107102	protein.linear.MS2	MP_LFC	1	0.584963
734	P0CX45;P0CX46	S209-S-1-240min-S209-S-2-240min	1.91586	2.07171e-05	0.0003218	protein.linear.MS2	MP_LFC	1	0.584963
735	P0CX47;P0CX48	S209-S-1-240min-S209-S-2-240min	1.86462	3.61111e-05	0.000442432	protein.linear.MS2	MP_LFC	1	0.584963
736	P0CX49;P0CX50	S209-S-1-240min-S209-S-2-240min	2.12092	5.77584e-06	0.000205651	protein.linear.MS2	MP_LFC	1	0.584963
737	P0CX51;P0CX52	S209-S-1-240min-S209-S-2-240min	1.86394	7.03411e-06	0.000211758	protein.linear.MS2	MP_LFC	1	0.584963
738	P0CX53;P0CX54	S209-S-1-240min-S209-S-2-240min	2.13234	9.29374e-07	0.000124273	protein.linear.MS2	MP_LFC	1	0.584963
739	P0CX55;P0CX56	S209-S-1-240min-S209-S-2-240min	1.7996	4.26944e-06	0.000188993	protein.linear.MS2	MP_LFC	1	0.584963
740	P0CX82;P0CX83	S209-S-1-240min-S209-S-2-240min	2.04481	1.4452e-05	0.000277872	protein.linear.MS2	MP_LFC	1	0.584963
741	P0CX84;P0CX85	S209-S-1-240min-S209-S-2-240min	0.221194	0.0498588	0.192189	protein.linear.MS2	MP_LFC	1	0.584963
742	P0DM41;P0DM42;P10986;Q6A8K1	S209-S-1-240min-S209-S-2-240min	-0.254871	0.691412	0.909919	protein.linear.MS2	MP_LFC	1	-1
743	P10080	S209-S-1-240min-S209-S-2-240min	2.06905	0.0001233	0.000935754	protein.linear.MS2	MP_LFC	1	0.584963
744	P10081	S209-S-1-240min-S209-S-2-240min	1.97506	7.41106e-06	0.000211758	protein.linear.MS2	MP_LFC	1	0.584963
745	P10121	S209-S-1-240min-S209-S-2-240min	-1.96489	0.000142708	0.00102957	protein.linear.MS2	MP_LFC	1	-2
746	P10299	S209-S-1-240min-S209-S-2-240min	-1.27043	6.04411e-05	0.000587382	protein.linear.MS2	MP_LFC	1	-1
747	P10507	S209-S-1-240min-S209-S-2-240min	0.0830977	0.47623	0.80663	protein.linear.MS2	MP_LFC	1	0.584963
748	P10567	S209-S-1-240min-S209-S-2-240min	-1.18396	0.000143435	0.00103297	protein.linear.MS2	MP_LFC	1	-1
749	P10591	S209-S-1-240min-S209-S-2-240min	1.92778	4.76616e-06	0.000194445	protein.linear.MS2	MP_LFC	1	0.584963
750	P10592	S209-S-1-240min-S209-S-2-240min	2.06188	1.22554e-06	0.000136801	protein.linear.MS2	MP_LFC	1	0.584963
751	P10622	S209-S-1-240min-S209-S-2-240min	1.78149	1.27383e-07	7.87523e-05	protein.linear.MS2	MP_LFC	1	0.584963
752	P10659	S209-S-1-240min-S209-S-2-240min	2.0572	0.000193544	0.00128768	protein.linear.MS2	MP_LFC	1	0.584963
753	P10664	S209-S-1-240min-S209-S-2-240min	1.92264	0.000247868	0.00154547	protein.linear.MS2	MP_LFC	1	0.584963
754	P11141	S209-S-1-240min-S209-S-2-240min	-1.21264	2.5413e-05	0.000366029	protein.linear.MS2	MP_LFC	1	-1
755	P11412	S209-S-1-240min-S209-S-2-240min	2.02621	2.34397e-05	0.000347574	protein.linear.MS2	MP_LFC	1	0.584963
756	P11484	S209-S-1-240min-S209-S-2-240min	1.66556	6.4555e-05	0.0006139	protein.linear.MS2	MP_LFC	1	0.584963
757	P11986	S209-S-1-240min-S209-S-2-240min	2.10606	5.30043e-07	0.000124273	protein.linear.MS2	MP_LFC	1	0.584963
758	P12695	S209-S-1-240min-S209-S-2-240min	1.97923	1.81964e-05	0.000297779	protein.linear.MS2	MP_LFC	1	0.584963
759	P12709	S209-S-1-240min-S209-S-2-240min	1.81651	0.000517507	0.00282747	protein.linear.MS2	MP_LFC	1	0.584963
760	P12758	S209-S-1-240min-S209-S-2-240min	-1.96661	1.71763e-05	0.00028862	protein.linear.MS2	MP_LFC	1	-2
761	P12844	S209-S-1-240min-S209-S-2-240min	-1.32508	3.3205e-05	0.000422986	protein.linear.MS2	MP_LFC	1	-1
762	P12845	S209-S-1-240min-S209-S-2-240min	-1.15785	3.86157e-06	0.00018862	protein.linear.MS2	MP_LFC	1	-1
763	P13029	S209-S-1-240min-S209-S-2-240min	-2.19542	4.29227e-06	0.000188993	protein.linear.MS2	MP_LFC	1	-2
764	P13035	S209-S-1-240min-S209-S-2-240min	-2.25232	9.49207e-07	0.000124273	protein.linear.MS2	MP_LFC	1	-2
765	P13298	S209-S-1-240min-S209-S-2-240min	2.19843	0.00018302	0.00123808	protein.linear.MS2	MP_LFC	1	0.584963
766	P13663	S209-S-1-240min-S209-S-2-240min	2.07319	4.06623e-05	0.000471577	protein.linear.MS2	MP_LFC	1	0.584963
767	P14020	S209-S-1-240min-S209-S-2-240min	-3.77846	2.58849e-05	0.000367557	protein.linear.MS2	MP_LFC	1	0.584963
768	P14065	S209-S-1-240min-S209-S-2-240min	1.89172	0.000351444	0.00205572	protein.linear.MS2	MP_LFC	1	0.584963
769	P14120	S209-S-1-240min-S209-S-2-240min	1.97348	7.00753e-06	0.000211758	protein.linear.MS2	MP_LFC	1	0.584963
770	P14126	S209-S-1-240min-S209-S-2-240min	2.03316	9.72145e-06	0.000230335	protein.linear.MS2	MP_LFC	1	0.584963
771	P14306	S209-S-1-240min-S209-S-2-240min	1.9086	2.65796e-05	0.000371514	protein.linear.MS2	MP_LFC	1	0.584963
772	P14540	S209-S-1-240min-S209-S-2-240min	1.861	3.8859e-05	0.000460573	protein.linear.MS2	MP_LFC	1	0.584963
773	P14832	S209-S-1-240min-S209-S-2-240min	2.04109	1.27744e-05	0.000265978	protein.linear.MS2	MP_LFC	1	0.584963
774	P15019	S209-S-1-240min-S209-S-2-240min	2.06966	8.29254e-07	0.000124273	protein.linear.MS2	MP_LFC	1	0.584963
775	P15042	S209-S-1-240min-S209-S-2-240min	0.144026	0.40749	0.762846	protein.linear.MS2	MP_LFC	1	-2
776	P15108	S209-S-1-240min-S209-S-2-240min	1.76628	2.21541e-05	0.000335804	protein.linear.MS2	MP_LFC	1	0.584963
777	P15180	S209-S-1-240min-S209-S-2-240min	1.95435	6.00813e-05	0.000586011	protein.linear.MS2	MP_LFC	1	0.584963
778	P15288	S209-S-1-240min-S209-S-2-240min	-2.37408	7.43063e-06	0.000211758	protein.linear.MS2	MP_LFC	1	-2
779	P15424	S209-S-1-240min-S209-S-2-240min	0.0643742	0.362485	0.720315	protein.linear.MS2	MP_LFC	1	0.584963
780	P15454	S209-S-1-240min-S209-S-2-240min	2.03966	0.000206142	0.00134915	protein.linear.MS2	MP_LFC	1	0.584963
781	P15624	S209-S-1-240min-S209-S-2-240min	0.000861742	0.985078	0.996736	protein.linear.MS2	MP_LFC	1	0.584963
782	P15703	S209-S-1-240min-S209-S-2-240min	2.02544	4.98755e-06	0.000199412	protein.linear.MS2	MP_LFC	1	0.584963
783	P15705	S209-S-1-240min-S209-S-2-240min	1.96557	9.83592e-07	0.000124273	protein.linear.MS2	MP_LFC	1	0.584963
784	P15891	S209-S-1-240min-S209-S-2-240min	1.86299	0.000110967	0.000871598	protein.linear.MS2	MP_LFC	1	0.584963
785	P15992	S209-S-1-240min-S209-S-2-240min	2.10511	0.0003282	0.00192971	protein.linear.MS2	MP_LFC	1	0.584963
786	P16120	S209-S-1-240min-S209-S-2-240min	2.56981	6.34397e-05	0.000607705	protein.linear.MS2	MP_LFC	1	0.584963
787	P16140	S209-S-1-240min-S209-S-2-240min	1.95358	1.86966e-07	8.0477e-05	protein.linear.MS2	MP_LFC	1	0.584963
788	P16467	S209-S-1-240min-S209-S-2-240min	2.15975	3.21706e-05	0.000414705	protein.linear.MS2	MP_LFC	1	0.584963
789	P16474	S209-S-1-240min-S209-S-2-240min	2.02169	0.000115897	0.000894932	protein.linear.MS2	MP_LFC	1	0.584963
790	P16521	S209-S-1-240min-S209-S-2-240min	1.95056	1.34012e-05	0.000268591	protein.linear.MS2	MP_LFC	1	0.584963
791	P16547	S209-S-1-240min-S209-S-2-240min	-0.0291345	0.944195	0.985089	protein.linear.MS2	MP_LFC	1	0.584963
792	P16659	S209-S-1-240min-S209-S-2-240min	-2.30712	8.79926e-06	0.000223256	protein.linear.MS2	MP_LFC	1	-2
793	P16861	S209-S-1-240min-S209-S-2-240min	2.10865	7.64467e-06	0.000212109	protein.linear.MS2	MP_LFC	1	0.584963
794	P17076	S209-S-1-240min-S209-S-2-240min	2.08005	2.77629e-05	0.000382896	protein.linear.MS2	MP_LFC	1	0.584963
795	P17117	S209-S-1-240min-S209-S-2-240min	-2.2629	1.61017e-05	0.000282553	protein.linear.MS2	MP_LFC	1	-2
796	P17140	S209-S-1-240min-S209-S-2-240min	0.143609	0.658604	0.901079	protein.linear.MS2	MP_LFC	1	-1
797	P17169	S209-S-1-240min-S209-S-2-240min	-1.94784	2.59738e-05	0.000368169	protein.linear.MS2	MP_LFC	1	-2
798	P17255	S209-S-1-240min-S209-S-2-240min	1.98761	3.91342e-05	0.000460681	protein.linear.MS2	MP_LFC	1	0.584963
799	P17329;P17330	S209-S-1-240min-S209-S-2-240min	-1.29807	0.000275971	0.00167395	protein.linear.MS2	MP_LFC	1	-1
800	P17343	S209-S-1-240min-S209-S-2-240min	0.0175388	0.848571	0.962534	protein.linear.MS2	MP_LFC	1	-1
801	P17505	S209-S-1-240min-S209-S-2-240min	1.66173	0.000249036	0.00155035	protein.linear.MS2	MP_LFC	1	0.584963
802	P17536	S209-S-1-240min-S209-S-2-240min	2.41412	1.68606e-05	0.000287705	protein.linear.MS2	MP_LFC	1	0.584963
803	P17555	S209-S-1-240min-S209-S-2-240min	1.87705	2.97131e-05	0.000394717	protein.linear.MS2	MP_LFC	1	0.584963
804	P17649	S209-S-1-240min-S209-S-2-240min	1.84574	1.55514e-05	0.000282036	protein.linear.MS2	MP_LFC	1	0.584963
805	P17695	S209-S-1-240min-S209-S-2-240min	1.97559	3.22496e-05	0.000414705	protein.linear.MS2	MP_LFC	1	0.584963
806	P17709	S209-S-1-240min-S209-S-2-240min	2.02829	9.84437e-07	0.000124273	protein.linear.MS2	MP_LFC	1	0.584963
807	P17967	S209-S-1-240min-S209-S-2-240min	2.10948	0.000396707	0.00227576	protein.linear.MS2	MP_LFC	1	0.584963
808	P18239	S209-S-1-240min-S209-S-2-240min	2.19231	1.77824e-05	0.000294675	protein.linear.MS2	MP_LFC	1	0.584963
809	P18334	S209-S-1-240min-S209-S-2-240min	-1.3255	0.000145139	0.001043	protein.linear.MS2	MP_LFC	1	-1
810	P18562	S209-S-1-240min-S209-S-2-240min	2.00342	3.60426e-05	0.000442432	protein.linear.MS2	MP_LFC	1	0.584963
811	P18833	S209-S-1-240min-S209-S-2-240min	-0.918048	0.000896617	0.00458696	protein.linear.MS2	MP_LFC	1	-1
812	P18843	S209-S-1-240min-S209-S-2-240min	-2.18139	4.22735e-05	0.000484238	protein.linear.MS2	MP_LFC	1	-2
813	P18948	S209-S-1-240min-S209-S-2-240min	-1.18161	4.75558e-07	0.000124273	protein.linear.MS2	MP_LFC	1	-1
814	P19097	S209-S-1-240min-S209-S-2-240min	1.95059	5.32068e-05	0.000550324	protein.linear.MS2	MP_LFC	1	0.584963
815	P19146	S209-S-1-240min-S209-S-2-240min	1.96491	7.56077e-05	0.000667837	protein.linear.MS2	MP_LFC	1	0.584963
816	P19358	S209-S-1-240min-S209-S-2-240min	1.73216	0.000214435	0.00139209	protein.linear.MS2	MP_LFC	1	0.584963
817	P19414	S209-S-1-240min-S209-S-2-240min	2.15146	5.40823e-05	0.000557256	protein.linear.MS2	MP_LFC	1	0.584963
818	P19625	S209-S-1-240min-S209-S-2-240min	-1.23599	1.58823e-05	0.000282553	protein.linear.MS2	MP_LFC	1	-1
819	P19626	S209-S-1-240min-S209-S-2-240min	-1.14232	0.000178313	0.00121749	protein.linear.MS2	MP_LFC	1	-1
820	P19826;Q8MPS2	S209-S-1-240min-S209-S-2-240min	-1.28798	2.33331e-05	0.000346632	protein.linear.MS2	MP_LFC	1	-1
821	P19882	S209-S-1-240min-S209-S-2-240min	2.06169	3.53055e-06	0.000180149	protein.linear.MS2	MP_LFC	1	0.584963
822	P19974	S209-S-1-240min-S209-S-2-240min	-1.20535	0.00011304	0.000882867	protein.linear.MS2	MP_LFC	1	-1
823	P20081	S209-S-1-240min-S209-S-2-240min	2.14331	6.55878e-05	0.00061991	protein.linear.MS2	MP_LFC	1	0.584963
824	P20163	S209-S-1-240min-S209-S-2-240min	-1.30896	1.60191e-05	0.000282553	protein.linear.MS2	MP_LFC	1	-1
825	P20435	S209-S-1-240min-S209-S-2-240min	1.52382	1.61585e-05	0.000282932	protein.linear.MS2	MP_LFC	1	0.584963
826	P20485	S209-S-1-240min-S209-S-2-240min	-0.424975	0.447146	0.789307	protein.linear.MS2	MP_LFC	1	0.584963
827	P20606	S209-S-1-240min-S209-S-2-240min	2.03694	0.000182508	0.00123808	protein.linear.MS2	MP_LFC	1	0.584963
828	P21165	S209-S-1-240min-S209-S-2-240min	-2.07877	7.45605e-05	0.000664849	protein.linear.MS2	MP_LFC	1	-2
829	P21170	S209-S-1-240min-S209-S-2-240min	-1.98277	0.000131921	0.000974493	protein.linear.MS2	MP_LFC	1	-2
830	P21179	S209-S-1-240min-S209-S-2-240min	-2.12949	9.71029e-05	0.000793413	protein.linear.MS2	MP_LFC	1	-2
831	P21375	S209-S-1-240min-S209-S-2-240min	-1.66169	0.000105184	0.000841074	protein.linear.MS2	MP_LFC	1	0.584963
832	P21599	S209-S-1-240min-S209-S-2-240min	-1.9326	2.92418e-05	0.000391042	protein.linear.MS2	MP_LFC	1	-2
833	P21889	S209-S-1-240min-S209-S-2-240min	-2.16016	3.31483e-08	5.56004e-05	protein.linear.MS2	MP_LFC	1	-2
834	P21954	S209-S-1-240min-S209-S-2-240min	1.99524	7.3996e-05	0.000662256	protein.linear.MS2	MP_LFC	1	0.584963
835	P22137	S209-S-1-240min-S209-S-2-240min	1.96945	2.69186e-05	0.000374947	protein.linear.MS2	MP_LFC	1	0.584963
836	P22188	S209-S-1-240min-S209-S-2-240min	-2.08936	0.000539893	0.00293184	protein.linear.MS2	MP_LFC	1	-2
837	P22202	S209-S-1-240min-S209-S-2-240min	2.04621	3.20718e-05	0.000414705	protein.linear.MS2	MP_LFC	1	0.584963
838	P22203	S209-S-1-240min-S209-S-2-240min	1.9115	2.71625e-05	0.000377039	protein.linear.MS2	MP_LFC	1	0.584963
839	P22217	S209-S-1-240min-S209-S-2-240min	2.0799	4.23744e-06	0.000188993	protein.linear.MS2	MP_LFC	1	0.584963
840	P22768	S209-S-1-240min-S209-S-2-240min	2.10284	1.53745e-06	0.00014785	protein.linear.MS2	MP_LFC	1	0.584963
841	P22803	S209-S-1-240min-S209-S-2-240min	1.90629	2.0894e-06	0.000151311	protein.linear.MS2	MP_LFC	1	0.584963
842	P22943	S209-S-1-240min-S209-S-2-240min	2.02594	2.08622e-06	0.000151311	protein.linear.MS2	MP_LFC	1	0.584963
843	P23254	S209-S-1-240min-S209-S-2-240min	2.34781	0.000309164	0.00184026	protein.linear.MS2	MP_LFC	1	0.584963
844	P23301	S209-S-1-240min-S209-S-2-240min	1.98268	1.55751e-05	0.000282036	protein.linear.MS2	MP_LFC	1	0.584963
845	P23542	S209-S-1-240min-S209-S-2-240min	2.08854	8.83358e-06	0.000223256	protein.linear.MS2	MP_LFC	1	0.584963
846	P23638	S209-S-1-240min-S209-S-2-240min	2.21887	1.16138e-06	0.000135276	protein.linear.MS2	MP_LFC	1	0.584963
847	P23641	S209-S-1-240min-S209-S-2-240min	1.6525	0.000292588	0.00175356	protein.linear.MS2	MP_LFC	1	0.584963
848	P23721	S209-S-1-240min-S209-S-2-240min	-2.34608	5.51202e-07	0.000124273	protein.linear.MS2	MP_LFC	1	-2
849	P23869	S209-S-1-240min-S209-S-2-240min	-2.18099	2.63187e-05	0.000369188	protein.linear.MS2	MP_LFC	1	-2
850	P23893	S209-S-1-240min-S209-S-2-240min	-2.21499	9.32495e-06	0.00022789	protein.linear.MS2	MP_LFC	1	-2
851	P23908	S209-S-1-240min-S209-S-2-240min	-2.04591	6.7446e-05	0.000630633	protein.linear.MS2	MP_LFC	1	-2
852	P24182	S209-S-1-240min-S209-S-2-240min	-2.12101	2.18593e-05	0.000332733	protein.linear.MS2	MP_LFC	1	-2
853	P24186	S209-S-1-240min-S209-S-2-240min	-1.39386	0.000435527	0.00246676	protein.linear.MS2	MP_LFC	1	-2
854	P24251	S209-S-1-240min-S209-S-2-240min	-2.03306	5.99624e-07	0.000124273	protein.linear.MS2	MP_LFC	1	-2
855	P24255	S209-S-1-240min-S209-S-2-240min	0.2451	0.12238	0.385514	protein.linear.MS2	MP_LFC	1	-2
856	G4XR16;G5EDL6;P24887	S209-S-1-240min-S209-S-2-240min	-0.954563	0.00285386	0.0134053	protein.linear.MS2	MP_LFC	1	-1
857	G5EGS6;P24894	S209-S-1-240min-S209-S-2-240min	-1.26669	5.71168e-05	0.000569396	protein.linear.MS2	MP_LFC	1	-1
858	P25373	S209-S-1-240min-S209-S-2-240min	2.05079	4.73359e-06	0.000194101	protein.linear.MS2	MP_LFC	1	0.584963
859	P25374	S209-S-1-240min-S209-S-2-240min	-1.9824	5.03907e-06	0.000199502	protein.linear.MS2	MP_LFC	1	0.584963
860	P25443	S209-S-1-240min-S209-S-2-240min	1.73564	1.56368e-06	0.00014785	protein.linear.MS2	MP_LFC	1	0.584963
861	P25553	S209-S-1-240min-S209-S-2-240min	-1.74276	0.000209134	0.00136429	protein.linear.MS2	MP_LFC	1	-2
862	P25605	S209-S-1-240min-S209-S-2-240min	2.12309	0.000187109	0.00125735	protein.linear.MS2	MP_LFC	1	0.584963
863	P25648	S209-S-1-240min-S209-S-2-240min	0.00317196	0.968197	0.99063	protein.linear.MS2	MP_LFC	1	0.584963
864	P25665	S209-S-1-240min-S209-S-2-240min	-1.56476	0.00125576	0.00624923	protein.linear.MS2	MP_LFC	1	-2
865	P25694	S209-S-1-240min-S209-S-2-240min	1.76755	8.02063e-05	0.000694632	protein.linear.MS2	MP_LFC	1	0.584963
866	P25719	S209-S-1-240min-S209-S-2-240min	2.0387	5.67911e-06	0.000205651	protein.linear.MS2	MP_LFC	1	0.584963
867	P26321	S209-S-1-240min-S209-S-2-240min	2.04808	3.88592e-05	0.000460573	protein.linear.MS2	MP_LFC	1	0.584963
868	P26637	S209-S-1-240min-S209-S-2-240min	0.494583	0.0108963	0.0483562	protein.linear.MS2	MP_LFC	1	0.584963
869	P26783	S209-S-1-240min-S209-S-2-240min	2.13096	6.2559e-05	0.000600701	protein.linear.MS2	MP_LFC	1	0.584963
870	P26784	S209-S-1-240min-S209-S-2-240min	2.22686	8.03649e-07	0.000124273	protein.linear.MS2	MP_LFC	1	0.584963
871	P26785	S209-S-1-240min-S209-S-2-240min	2.08893	1.3347e-05	0.000268591	protein.linear.MS2	MP_LFC	1	0.584963
872	P26786	S209-S-1-240min-S209-S-2-240min	2.10995	4.35882e-05	0.000496602	protein.linear.MS2	MP_LFC	1	0.584963
873	P27302	S209-S-1-240min-S209-S-2-240min	-2.19926	1.07724e-05	0.000246964	protein.linear.MS2	MP_LFC	1	-2
874	P27420	S209-S-1-240min-S209-S-2-240min	-0.842655	0.000102875	0.000825155	protein.linear.MS2	MP_LFC	1	-1
875	P27604	S209-S-1-240min-S209-S-2-240min	-1.28436	2.07393e-05	0.0003218	protein.linear.MS2	MP_LFC	1	-1
876	P27616	S209-S-1-240min-S209-S-2-240min	0.933168	0.000385374	0.00222663	protein.linear.MS2	MP_LFC	1	0.584963
877	P27639	S209-S-1-240min-S209-S-2-240min	-1.21611	4.29268e-06	0.000188993	protein.linear.MS2	MP_LFC	1	-1
878	P27798	S209-S-1-240min-S209-S-2-240min	-1.12931	2.05667e-05	0.000321586	protein.linear.MS2	MP_LFC	1	-1
879	P27836	S209-S-1-240min-S209-S-2-240min	1.12022	0.384556	0.743203	protein.linear.MS2	MP_LFC	1	-2
880	P28241	S209-S-1-240min-S209-S-2-240min	2.16401	3.77425e-05	0.000454096	protein.linear.MS2	MP_LFC	1	0.584963
881	P28274	S209-S-1-240min-S209-S-2-240min	-1.07957	8.58944e-05	0.00072514	protein.linear.MS2	MP_LFC	1	0.584963
882	P28635	S209-S-1-240min-S209-S-2-240min	-1.7894	0.000214078	0.0013909	protein.linear.MS2	MP_LFC	1	-2
883	P28707	S209-S-1-240min-S209-S-2-240min	2.28988	1.68334e-05	0.000287705	protein.linear.MS2	MP_LFC	1	0.584963
884	P28834	S209-S-1-240min-S209-S-2-240min	2.06336	3.78329e-05	0.000454504	protein.linear.MS2	MP_LFC	1	0.584963
885	P28904	S209-S-1-240min-S209-S-2-240min	-2.33143	5.48179e-06	0.000203968	protein.linear.MS2	MP_LFC	1	-2
886	P29311	S209-S-1-240min-S209-S-2-240min	1.96176	6.46484e-06	0.000211758	protein.linear.MS2	MP_LFC	1	0.584963
887	P29691	S209-S-1-240min-S209-S-2-240min	-0.81524	0.000213973	0.0013909	protein.linear.MS2	MP_LFC	1	-1
888	P30625	S209-S-1-240min-S209-S-2-240min	-1.25457	0.000856698	0.00440235	protein.linear.MS2	MP_LFC	1	-1
889	P30632	S209-S-1-240min-S209-S-2-240min	-0.645289	0.000204793	0.00134252	protein.linear.MS2	MP_LFC	1	-1
890	P30642	S209-S-1-240min-S209-S-2-240min	-1.05352	7.49771e-05	0.000665065	protein.linear.MS2	MP_LFC	1	-1
891	P30859	S209-S-1-240min-S209-S-2-240min	-2.02474	1.05565e-06	0.000126631	protein.linear.MS2	MP_LFC	1	-2
892	P30871	S209-S-1-240min-S209-S-2-240min	-0.327469	0.331733	0.693568	protein.linear.MS2	MP_LFC	1	-2
893	P30958	S209-S-1-240min-S209-S-2-240min	-2.44403	0.000130181	0.000966858	protein.linear.MS2	MP_LFC	1	-2
894	P31116	S209-S-1-240min-S209-S-2-240min	2.25172	2.67935e-05	0.000373853	protein.linear.MS2	MP_LFC	1	0.584963
895	P31161	S209-S-1-240min-S209-S-2-240min	-1.31446	0.000126296	0.000951736	protein.linear.MS2	MP_LFC	1	-1
896	P31373	S209-S-1-240min-S209-S-2-240min	2.23235	1.31075e-05	0.000268216	protein.linear.MS2	MP_LFC	1	0.584963
897	P31539	S209-S-1-240min-S209-S-2-240min	2.03409	1.35624e-06	0.000139564	protein.linear.MS2	MP_LFC	1	0.584963
898	P31787	S209-S-1-240min-S209-S-2-240min	1.79445	1.71583e-05	0.00028862	protein.linear.MS2	MP_LFC	1	0.584963
899	P31979	S209-S-1-240min-S209-S-2-240min	-2.19108	5.11616e-06	0.000200579	protein.linear.MS2	MP_LFC	1	-2
900	P32132	S209-S-1-240min-S209-S-2-240min	-2.19707	2.14385e-07	8.0477e-05	protein.linear.MS2	MP_LFC	1	-2
901	P32263	S209-S-1-240min-S209-S-2-240min	-0.749976	0.0847687	0.294431	protein.linear.MS2	MP_LFC	1	0.584963
902	P32266	S209-S-1-240min-S209-S-2-240min	0.00368982	0.971021	0.991374	protein.linear.MS2	MP_LFC	1	0.584963
903	P32324	S209-S-1-240min-S209-S-2-240min	2.11571	8.01902e-06	0.000218471	protein.linear.MS2	MP_LFC	1	0.584963
904	P32353	S209-S-1-240min-S209-S-2-240min	0.0192245	0.919487	0.976531	protein.linear.MS2	MP_LFC	1	0.584963
905	P32471	S209-S-1-240min-S209-S-2-240min	1.92936	8.75936e-06	0.000223256	protein.linear.MS2	MP_LFC	1	0.584963
906	P32473	S209-S-1-240min-S209-S-2-240min	2.22112	1.47841e-06	0.000146691	protein.linear.MS2	MP_LFC	1	0.584963
907	P32565	S209-S-1-240min-S209-S-2-240min	1.92569	5.98506e-05	0.000584897	protein.linear.MS2	MP_LFC	1	0.584963
908	P32582	S209-S-1-240min-S209-S-2-240min	2.05533	1.04001e-06	0.000126631	protein.linear.MS2	MP_LFC	1	0.584963
909	P32589	S209-S-1-240min-S209-S-2-240min	2.03152	3.54662e-06	0.000180149	protein.linear.MS2	MP_LFC	1	0.584963
910	P32599	S209-S-1-240min-S209-S-2-240min	2.20063	8.16556e-06	0.000218943	protein.linear.MS2	MP_LFC	1	0.584963
911	P32614	S209-S-1-240min-S209-S-2-240min	2.185	0.000322646	0.0019025	protein.linear.MS2	MP_LFC	1	0.584963
912	P32771	S209-S-1-240min-S209-S-2-240min	2.15091	6.46811e-05	0.0006139	protein.linear.MS2	MP_LFC	1	0.584963
913	P32799	S209-S-1-240min-S209-S-2-240min	1.96052	2.08438e-05	0.000322778	protein.linear.MS2	MP_LFC	1	0.584963
914	P32861	S209-S-1-240min-S209-S-2-240min	1.98914	5.04337e-05	0.000538296	protein.linear.MS2	MP_LFC	1	0.584963
915	P33136	S209-S-1-240min-S209-S-2-240min	-2.0362	5.81591e-05	0.000573614	protein.linear.MS2	MP_LFC	1	-2
916	P33195	S209-S-1-240min-S209-S-2-240min	-2.0112	5.65045e-05	0.00056697	protein.linear.MS2	MP_LFC	1	-2
917	P33232	S209-S-1-240min-S209-S-2-240min	-2.26192	2.04106e-05	0.00031977	protein.linear.MS2	MP_LFC	1	-2
918	P33297	S209-S-1-240min-S209-S-2-240min	2.14369	0.000200698	0.00132649	protein.linear.MS2	MP_LFC	1	0.584963
919	P33314	S209-S-1-240min-S209-S-2-240min	1.11318	0.00475984	0.0218974	protein.linear.MS2	MP_LFC	1	0.584963
920	P33315	S209-S-1-240min-S209-S-2-240min	0.515672	0.00275363	0.0129648	protein.linear.MS2	MP_LFC	1	0.584963
921	P33331	S209-S-1-240min-S209-S-2-240min	2.12024	6.26229e-06	0.000209415	protein.linear.MS2	MP_LFC	1	0.584963
922	P33442	S209-S-1-240min-S209-S-2-240min	2.03417	1.90018e-05	0.000304825	protein.linear.MS2	MP_LFC	1	0.584963
923	P33599	S209-S-1-240min-S209-S-2-240min	-2.25476	2.48178e-05	0.000359389	protein.linear.MS2	MP_LFC	1	-2
924	P33602	S209-S-1-240min-S209-S-2-240min	-2.20403	1.18006e-06	0.000135377	protein.linear.MS2	MP_LFC	1	-2
925	P33755	S209-S-1-240min-S209-S-2-240min	1.94914	1.64788e-05	0.000285431	protein.linear.MS2	MP_LFC	1	0.584963
926	P34183	S209-S-1-240min-S209-S-2-240min	-1.34985	0.000772661	0.00401414	protein.linear.MS2	MP_LFC	1	-1
927	P34227	S209-S-1-240min-S209-S-2-240min	2.29459	1.65892e-05	0.000285498	protein.linear.MS2	MP_LFC	1	0.584963
928	P34255	S209-S-1-240min-S209-S-2-240min	-1.19039	0.000356903	0.00207857	protein.linear.MS2	MP_LFC	1	-1
929	P34286	S209-S-1-240min-S209-S-2-240min	-1.15668	7.37127e-05	0.000661193	protein.linear.MS2	MP_LFC	1	-1
930	P34308	S209-S-1-240min-S209-S-2-240min	-1.32015	2.38756e-05	0.000348254	protein.linear.MS2	MP_LFC	1	-1
931	P34328	S209-S-1-240min-S209-S-2-240min	-1.0669	1.17946e-05	0.000254137	protein.linear.MS2	MP_LFC	1	-1
932	P34329	S209-S-1-240min-S209-S-2-240min	-1.04272	0.000731735	0.00382377	protein.linear.MS2	MP_LFC	1	-1
933	P34334	S209-S-1-240min-S209-S-2-240min	-0.879746	0.00217649	0.0103506	protein.linear.MS2	MP_LFC	1	-1
934	P34339	S209-S-1-240min-S209-S-2-240min	-1.25144	0.000252741	0.00156734	protein.linear.MS2	MP_LFC	1	-1
935	P34346	S209-S-1-240min-S209-S-2-240min	-1.17532	0.000273295	0.00166273	protein.linear.MS2	MP_LFC	1	-1
936	P34355	S209-S-1-240min-S209-S-2-240min	-1.43555	0.000129744	0.000966406	protein.linear.MS2	MP_LFC	1	-1
937	P34369	S209-S-1-240min-S209-S-2-240min	0.0325593	0.822928	0.953917	protein.linear.MS2	MP_LFC	1	-1
938	P34382	S209-S-1-240min-S209-S-2-240min	-1.33435	0.00014839	0.00106162	protein.linear.MS2	MP_LFC	1	-1
939	P34383	S209-S-1-240min-S209-S-2-240min	-1.24709	7.32246e-05	0.000657549	protein.linear.MS2	MP_LFC	1	-1
940	P34385	S209-S-1-240min-S209-S-2-240min	-0.430266	9.89872e-05	0.000802785	protein.linear.MS2	MP_LFC	1	-1
941	P34455	S209-S-1-240min-S209-S-2-240min	-1.21018	8.01394e-05	0.000694632	protein.linear.MS2	MP_LFC	1	-1
942	P34460	S209-S-1-240min-S209-S-2-240min	-1.27145	4.91538e-05	0.000530267	protein.linear.MS2	MP_LFC	1	-1
943	P34462	S209-S-1-240min-S209-S-2-240min	-1.24139	7.45977e-05	0.000664849	protein.linear.MS2	MP_LFC	1	-1
944	P34466	S209-S-1-240min-S209-S-2-240min	-0.922415	0.00016485	0.0011471	protein.linear.MS2	MP_LFC	1	-1
945	P34476	S209-S-1-240min-S209-S-2-240min	-1.37932	5.78886e-05	0.000572764	protein.linear.MS2	MP_LFC	1	-1
946	P34477	S209-S-1-240min-S209-S-2-240min	-1.26966	6.40414e-05	0.000612739	protein.linear.MS2	MP_LFC	1	-1
947	P34500	S209-S-1-240min-S209-S-2-240min	-1.36825	0.000687159	0.00361907	protein.linear.MS2	MP_LFC	1	-1
948	P34519	S209-S-1-240min-S209-S-2-240min	-0.444502	0.654383	0.900602	protein.linear.MS2	MP_LFC	1	-1
949	P34528	S209-S-1-240min-S209-S-2-240min	-1.23372	3.79151e-05	0.000454811	protein.linear.MS2	MP_LFC	1	-1
950	P34540	S209-S-1-240min-S209-S-2-240min	-0.975154	0.000168529	0.00116664	protein.linear.MS2	MP_LFC	1	-1
951	P34546	S209-S-1-240min-S209-S-2-240min	-1.26572	0.000475185	0.00263748	protein.linear.MS2	MP_LFC	1	-1
952	P34559	S209-S-1-240min-S209-S-2-240min	-1.25712	4.40464e-05	0.000498592	protein.linear.MS2	MP_LFC	1	-1
953	P34560	S209-S-1-240min-S209-S-2-240min	-1.13781	0.00687721	0.0311042	protein.linear.MS2	MP_LFC	1	-1
954	P34574	S209-S-1-240min-S209-S-2-240min	-1.171	0.000742791	0.00387399	protein.linear.MS2	MP_LFC	1	-1
955	P34575	S209-S-1-240min-S209-S-2-240min	-1.18655	2.10745e-05	0.000325097	protein.linear.MS2	MP_LFC	1	-1
956	P34604	S209-S-1-240min-S209-S-2-240min	-1.06151	0.00583097	0.0265516	protein.linear.MS2	MP_LFC	1	-1
957	P34610	S209-S-1-240min-S209-S-2-240min	-1.03025	0.00617007	0.0280321	protein.linear.MS2	MP_LFC	1	-1
958	P34629	S209-S-1-240min-S209-S-2-240min	-1.3556	0.000137004	0.001001	protein.linear.MS2	MP_LFC	1	-1
959	P34647	S209-S-1-240min-S209-S-2-240min	0.0345588	0.539836	0.847395	protein.linear.MS2	MP_LFC	1	-1
960	P34652	S209-S-1-240min-S209-S-2-240min	-1.24411	0.000415993	0.0023678	protein.linear.MS2	MP_LFC	1	-1
961	P34662	S209-S-1-240min-S209-S-2-240min	-1.172	0.00010218	0.00082122	protein.linear.MS2	MP_LFC	1	-1
962	P34685	S209-S-1-240min-S209-S-2-240min	-1.18559	1.06485e-05	0.000245221	protein.linear.MS2	MP_LFC	1	-1
963	P34689	S209-S-1-240min-S209-S-2-240min	-0.9995	2.77751e-05	0.000382896	protein.linear.MS2	MP_LFC	1	-1
964	H2L2E8;O18688;Q17409	S209-S-1-240min-S209-S-2-240min	-1.23252	2.82752e-05	0.000383736	protein.linear.MS2	MP_LFC	1	-1
965	P34690	S209-S-1-240min-S209-S-2-240min	-1.26141	2.5759e-05	0.000367066	protein.linear.MS2	MP_LFC	1	-1
966	P34697	S209-S-1-240min-S209-S-2-240min	-1.2945	5.39601e-06	0.000203111	protein.linear.MS2	MP_LFC	1	-1
967	P34703	S209-S-1-240min-S209-S-2-240min	0.016884	0.914519	0.976008	protein.linear.MS2	MP_LFC	1	-1
968	P34730	S209-S-1-240min-S209-S-2-240min	1.98683	0.000352295	0.0020577	protein.linear.MS2	MP_LFC	1	0.584963
969	P34760	S209-S-1-240min-S209-S-2-240min	2.06508	3.35884e-06	0.000179967	protein.linear.MS2	MP_LFC	1	0.584963
970	P34815	S209-S-1-240min-S209-S-2-240min	-0.021358	0.881976	0.969946	protein.linear.MS2	MP_LFC	1	-1
971	P35183	S209-S-1-240min-S209-S-2-240min	1.0454	0.000265477	0.00162501	protein.linear.MS2	MP_LFC	1	0.584963
972	P35189	S209-S-1-240min-S209-S-2-240min	-1.1811	3.0814e-05	0.000405322	protein.linear.MS2	MP_LFC	1	0.584963
973	P35197	S209-S-1-240min-S209-S-2-240min	-0.0998937	0.362846	0.720582	protein.linear.MS2	MP_LFC	1	0.584963
974	P35340	S209-S-1-240min-S209-S-2-240min	-2.07893	3.90456e-06	0.00018862	protein.linear.MS2	MP_LFC	1	-2
975	P35603	S209-S-1-240min-S209-S-2-240min	0.0388284	0.588537	0.874565	protein.linear.MS2	MP_LFC	1	-1
976	P35691	S209-S-1-240min-S209-S-2-240min	2.09552	4.95022e-08	5.56004e-05	protein.linear.MS2	MP_LFC	1	0.584963
977	P35719	S209-S-1-240min-S209-S-2-240min	0.0729337	0.573019	0.867333	protein.linear.MS2	MP_LFC	1	0.584963
978	P35844	S209-S-1-240min-S209-S-2-240min	2.05519	2.26269e-05	0.000339911	protein.linear.MS2	MP_LFC	1	0.584963
979	P35997;P38711	S209-S-1-240min-S209-S-2-240min	1.97645	2.30306e-07	8.0477e-05	protein.linear.MS2	MP_LFC	1	0.584963
980	P36008	S209-S-1-240min-S209-S-2-240min	1.606	3.26382e-05	0.000418261	protein.linear.MS2	MP_LFC	1	0.584963
981	P36010	S209-S-1-240min-S209-S-2-240min	1.49794	5.88493e-05	0.000578529	protein.linear.MS2	MP_LFC	1	0.584963
982	P36060	S209-S-1-240min-S209-S-2-240min	1.86036	6.48948e-05	0.000615046	protein.linear.MS2	MP_LFC	1	0.584963
983	P36126	S209-S-1-240min-S209-S-2-240min	1.93684	3.33438e-05	0.000423726	protein.linear.MS2	MP_LFC	1	0.584963
984	P36139	S209-S-1-240min-S209-S-2-240min	1.87242	2.06464e-05	0.0003218	protein.linear.MS2	MP_LFC	1	0.584963
985	P36573	S209-S-1-240min-S209-S-2-240min	-1.15573	0.000191303	0.00127806	protein.linear.MS2	MP_LFC	1	-1
986	O45904	S209-S-1-240min-S209-S-2-240min	-1.28541	0.000168852	0.00116787	protein.linear.MS2	MP_LFC	1	-1
987	P36609	S209-S-1-240min-S209-S-2-240min	-1.42163	0.000203737	0.00133865	protein.linear.MS2	MP_LFC	1	-1
988	P36683	S209-S-1-240min-S209-S-2-240min	-2.15038	2.58786e-06	0.000165068	protein.linear.MS2	MP_LFC	1	-2
989	P36938	S209-S-1-240min-S209-S-2-240min	-1.74849	0.000390259	0.00225001	protein.linear.MS2	MP_LFC	1	-2
990	P37012	S209-S-1-240min-S209-S-2-240min	2.10538	1.17483e-05	0.000254137	protein.linear.MS2	MP_LFC	1	0.584963
991	P37095	S209-S-1-240min-S209-S-2-240min	-1.23505	7.53855e-06	0.000211758	protein.linear.MS2	MP_LFC	1	-2
992	P37128	S209-S-1-240min-S209-S-2-240min	-2.09096	4.88619e-06	0.00019816	protein.linear.MS2	MP_LFC	1	-2
993	P37177	S209-S-1-240min-S209-S-2-240min	0.398465	0.00568327	0.0259525	protein.linear.MS2	MP_LFC	1	-2
994	P37291	S209-S-1-240min-S209-S-2-240min	2.16156	6.73454e-06	0.000211758	protein.linear.MS2	MP_LFC	1	0.584963
995	P37302	S209-S-1-240min-S209-S-2-240min	2.18091	0.000109525	0.00086384	protein.linear.MS2	MP_LFC	1	0.584963
996	P37666	S209-S-1-240min-S209-S-2-240min	-1.80468	7.12049e-06	0.000211758	protein.linear.MS2	MP_LFC	1	-2
997	P37689	S209-S-1-240min-S209-S-2-240min	0.106253	0.526967	0.839159	protein.linear.MS2	MP_LFC	1	-2
998	P37759	S209-S-1-240min-S209-S-2-240min	-2.12837	3.05751e-07	0.000102388	protein.linear.MS2	MP_LFC	1	-2
999	P37806;Q6LD30	S209-S-1-240min-S209-S-2-240min	-1.13067	2.83135e-05	0.000383736	protein.linear.MS2	MP_LFC	1	-1
1000	P37902	S209-S-1-240min-S209-S-2-240min	-2.12636	1.60068e-05	0.000282553	protein.linear.MS2	MP_LFC	1	-2
1001	P38011	S209-S-1-240min-S209-S-2-240min	1.98503	3.14267e-06	0.000176196	protein.linear.MS2	MP_LFC	1	0.584963
1002	P38013	S209-S-1-240min-S209-S-2-240min	1.94351	9.4775e-05	0.000779638	protein.linear.MS2	MP_LFC	1	0.584963
1003	P38061	S209-S-1-240min-S209-S-2-240min	2.03674	7.26726e-05	0.00065448	protein.linear.MS2	MP_LFC	1	0.584963
1004	P38067	S209-S-1-240min-S209-S-2-240min	1.97661	6.7423e-06	0.000211758	protein.linear.MS2	MP_LFC	1	0.584963
1005	P38079	S209-S-1-240min-S209-S-2-240min	2.07714	0.000202395	0.00133169	protein.linear.MS2	MP_LFC	1	0.584963
1006	P38115	S209-S-1-240min-S209-S-2-240min	1.90405	2.29182e-05	0.000342367	protein.linear.MS2	MP_LFC	1	0.584963
1007	P38219	S209-S-1-240min-S209-S-2-240min	1.99021	5.88042e-06	0.000205651	protein.linear.MS2	MP_LFC	1	0.584963
1008	P38221	S209-S-1-240min-S209-S-2-240min	2.19548	3.92111e-05	0.000460681	protein.linear.MS2	MP_LFC	1	0.584963
1009	P38295	S209-S-1-240min-S209-S-2-240min	0.114774	0.388183	0.746193	protein.linear.MS2	MP_LFC	1	0.584963
1010	P38314	S209-S-1-240min-S209-S-2-240min	1.75004	0.00111063	0.00558232	protein.linear.MS2	MP_LFC	1	0.584963
1011	P38427	S209-S-1-240min-S209-S-2-240min	2.0413	2.7074e-06	0.000167645	protein.linear.MS2	MP_LFC	1	0.584963
1012	P38489	S209-S-1-240min-S209-S-2-240min	-2.18198	1.9421e-07	8.0477e-05	protein.linear.MS2	MP_LFC	1	-2
1013	P38616	S209-S-1-240min-S209-S-2-240min	2.07511	5.68272e-07	0.000124273	protein.linear.MS2	MP_LFC	1	0.584963
1014	P38697	S209-S-1-240min-S209-S-2-240min	0.0740582	0.399976	0.756315	protein.linear.MS2	MP_LFC	1	0.584963
1015	P38701	S209-S-1-240min-S209-S-2-240min	2.08906	1.52304e-05	0.000280841	protein.linear.MS2	MP_LFC	1	0.584963
1016	P38715	S209-S-1-240min-S209-S-2-240min	2.04533	0.000141427	0.00102216	protein.linear.MS2	MP_LFC	1	0.584963
1017	P38720	S209-S-1-240min-S209-S-2-240min	1.74982	5.73859e-05	0.000569396	protein.linear.MS2	MP_LFC	1	0.584963
1018	P38754	S209-S-1-240min-S209-S-2-240min	1.9172	6.66552e-07	0.000124273	protein.linear.MS2	MP_LFC	1	0.584963
1019	P38788	S209-S-1-240min-S209-S-2-240min	1.93614	1.49817e-07	8.02721e-05	protein.linear.MS2	MP_LFC	1	0.584963
1020	P38804	S209-S-1-240min-S209-S-2-240min	1.93567	1.23654e-05	0.000261528	protein.linear.MS2	MP_LFC	1	0.584963
1021	P38858	S209-S-1-240min-S209-S-2-240min	2.14591	2.80819e-06	0.000169055	protein.linear.MS2	MP_LFC	1	0.584963
1022	P38879	S209-S-1-240min-S209-S-2-240min	1.99527	1.53931e-05	0.000280841	protein.linear.MS2	MP_LFC	1	0.584963
1023	P38889	S209-S-1-240min-S209-S-2-240min	0.0445558	0.635796	0.890255	protein.linear.MS2	MP_LFC	1	0.584963
1024	P38891	S209-S-1-240min-S209-S-2-240min	2.09605	6.72725e-07	0.000124273	protein.linear.MS2	MP_LFC	1	0.584963
1025	P38910	S209-S-1-240min-S209-S-2-240min	2.1124	8.6129e-07	0.000124273	protein.linear.MS2	MP_LFC	1	0.584963
1026	P38999	S209-S-1-240min-S209-S-2-240min	0.269639	0.0301719	0.12461	protein.linear.MS2	MP_LFC	1	0.584963
1027	P39015	S209-S-1-240min-S209-S-2-240min	1.81257	1.60375e-05	0.000282553	protein.linear.MS2	MP_LFC	1	0.584963
1028	P39077	S209-S-1-240min-S209-S-2-240min	-3.99152	2.42209e-06	0.000165068	protein.linear.MS2	MP_LFC	1	0.584963
1029	P39173	S209-S-1-240min-S209-S-2-240min	-1.97973	7.55322e-07	0.000124273	protein.linear.MS2	MP_LFC	1	-2
1030	P39676	S209-S-1-240min-S209-S-2-240min	1.94538	8.9514e-09	3.59712e-05	protein.linear.MS2	MP_LFC	1	0.584963
1031	P39726	S209-S-1-240min-S209-S-2-240min	2.03045	2.56691e-05	0.000367066	protein.linear.MS2	MP_LFC	1	0.584963
1032	P39831	S209-S-1-240min-S209-S-2-240min	-1.93086	1.42327e-05	0.00027697	protein.linear.MS2	MP_LFC	1	-2
1033	P39940	S209-S-1-240min-S209-S-2-240min	-0.00151202	0.991074	0.997489	protein.linear.MS2	MP_LFC	1	0.584963
1034	P39954	S209-S-1-240min-S209-S-2-240min	1.89301	0.000136124	0.00099729	protein.linear.MS2	MP_LFC	1	0.584963
1035	P39979	S209-S-1-240min-S209-S-2-240min	0.00463338	0.981319	0.995095	protein.linear.MS2	MP_LFC	1	0.584963
1036	P39986	S209-S-1-240min-S209-S-2-240min	-0.182982	0.167262	0.476804	protein.linear.MS2	MP_LFC	1	0.584963
1037	P39990	S209-S-1-240min-S209-S-2-240min	1.80583	0.0016596	0.00803991	protein.linear.MS2	MP_LFC	1	0.584963
1038	P40040	S209-S-1-240min-S209-S-2-240min	-0.035633	0.829244	0.956738	protein.linear.MS2	MP_LFC	1	0.584963
1039	P40089	S209-S-1-240min-S209-S-2-240min	2.29852	0.000222133	0.00142367	protein.linear.MS2	MP_LFC	1	0.584963
1040	P40159	S209-S-1-240min-S209-S-2-240min	2.06506	5.04024e-05	0.000538296	protein.linear.MS2	MP_LFC	1	0.584963
1041	P40185	S209-S-1-240min-S209-S-2-240min	1.75081	8.69478e-06	0.000222548	protein.linear.MS2	MP_LFC	1	0.584963
1042	P40212;Q12690	S209-S-1-240min-S209-S-2-240min	2.05573	3.60382e-05	0.000442432	protein.linear.MS2	MP_LFC	1	0.584963
1043	P40215	S209-S-1-240min-S209-S-2-240min	2.39316	0.000400733	0.00229394	protein.linear.MS2	MP_LFC	1	0.584963
1044	P40302	S209-S-1-240min-S209-S-2-240min	-0.0387861	0.507348	0.828768	protein.linear.MS2	MP_LFC	1	0.584963
1045	P40413	S209-S-1-240min-S209-S-2-240min	0.0486776	0.70921	0.916432	protein.linear.MS2	MP_LFC	1	0.584963
1046	P40518	S209-S-1-240min-S209-S-2-240min	2.04553	1.64535e-05	0.000285431	protein.linear.MS2	MP_LFC	1	0.584963
1047	P40525;P87262	S209-S-1-240min-S209-S-2-240min	1.81966	7.03954e-05	0.000643837	protein.linear.MS2	MP_LFC	1	0.584963
1048	P40582	S209-S-1-240min-S209-S-2-240min	2.05305	7.2227e-05	0.000652552	protein.linear.MS2	MP_LFC	1	0.584963
1049	P41057	S209-S-1-240min-S209-S-2-240min	2.64706	8.61291e-05	0.000726359	protein.linear.MS2	MP_LFC	1	0.584963
1050	P41277	S209-S-1-240min-S209-S-2-240min	2.09137	2.82815e-05	0.000383736	protein.linear.MS2	MP_LFC	1	0.584963
1051	P41338	S209-S-1-240min-S209-S-2-240min	1.91932	2.04108e-05	0.00031977	protein.linear.MS2	MP_LFC	1	0.584963
1052	P41805	S209-S-1-240min-S209-S-2-240min	1.86999	1.71576e-05	0.00028862	protein.linear.MS2	MP_LFC	1	0.584963
1053	P41847	S209-S-1-240min-S209-S-2-240min	-1.29288	0.000178045	0.0012168	protein.linear.MS2	MP_LFC	1	-1
1054	P41921;P41921-2	S209-S-1-240min-S209-S-2-240min	1.28206	1.89526e-05	0.000304643	protein.linear.MS2	MP_LFC	1	0.584963
1055	P41932	S209-S-1-240min-S209-S-2-240min	-1.06097	0.00235748	0.0111716	protein.linear.MS2	MP_LFC	1	-1
1056	P41938	S209-S-1-240min-S209-S-2-240min	-1.25933	0.000832892	0.00429375	protein.linear.MS2	MP_LFC	1	-1
1057	P41940	S209-S-1-240min-S209-S-2-240min	1.96448	4.71e-06	0.000194101	protein.linear.MS2	MP_LFC	1	0.584963
1058	P41956	S209-S-1-240min-S209-S-2-240min	-1.2216	0.00140974	0.0069297	protein.linear.MS2	MP_LFC	1	-1
1059	P41988	S209-S-1-240min-S209-S-2-240min	-1.16078	0.00018539	0.00125179	protein.linear.MS2	MP_LFC	1	-1
1060	P41994	S209-S-1-240min-S209-S-2-240min	-1.41458	0.000390712	0.002251	protein.linear.MS2	MP_LFC	1	-1
1061	P42168	S209-S-1-240min-S209-S-2-240min	-1.28002	0.00195973	0.0094032	protein.linear.MS2	MP_LFC	1	-1
1062	P42170	S209-S-1-240min-S209-S-2-240min	-1.3151	0.00135561	0.0066964	protein.linear.MS2	MP_LFC	1	-1
1063	P43593	S209-S-1-240min-S209-S-2-240min	2.13152	3.22142e-05	0.000414705	protein.linear.MS2	MP_LFC	1	0.584963
1064	P43616	S209-S-1-240min-S209-S-2-240min	0.123923	0.381541	0.741019	protein.linear.MS2	MP_LFC	1	0.584963
1065	P43672	S209-S-1-240min-S209-S-2-240min	0.0296487	0.857652	0.963787	protein.linear.MS2	MP_LFC	1	-2
1066	P45523	S209-S-1-240min-S209-S-2-240min	-2.193	8.31716e-06	0.000220611	protein.linear.MS2	MP_LFC	1	-2
1067	P45565	S209-S-1-240min-S209-S-2-240min	-2.25166	1.52554e-05	0.000280841	protein.linear.MS2	MP_LFC	1	-2
1068	P45577	S209-S-1-240min-S209-S-2-240min	-2.04186	4.37628e-05	0.000496602	protein.linear.MS2	MP_LFC	1	-2
1069	P45578	S209-S-1-240min-S209-S-2-240min	-2.09607	1.1737e-05	0.000254137	protein.linear.MS2	MP_LFC	1	-2
1070	P45971	S209-S-1-240min-S209-S-2-240min	-1.23495	3.69057e-05	0.00044873	protein.linear.MS2	MP_LFC	1	-1
1071	P46367	S209-S-1-240min-S209-S-2-240min	2.11401	7.49821e-06	0.000211758	protein.linear.MS2	MP_LFC	1	0.584963
1072	P46502	S209-S-1-240min-S209-S-2-240min	-1.21394	7.35233e-06	0.000211758	protein.linear.MS2	MP_LFC	1	-1
1073	P46548;Q95ZN7	S209-S-1-240min-S209-S-2-240min	-1.42695	4.98372e-05	0.000534769	protein.linear.MS2	MP_LFC	1	-1
1074	P46550	S209-S-1-240min-S209-S-2-240min	-1.26744	2.84395e-05	0.00038435	protein.linear.MS2	MP_LFC	1	-1
1075	P46561	S209-S-1-240min-S209-S-2-240min	-0.976096	0.00124882	0.00621856	protein.linear.MS2	MP_LFC	1	-1
1076	P46562	S209-S-1-240min-S209-S-2-240min	-1.19476	0.000255265	0.0015757	protein.linear.MS2	MP_LFC	1	-1
1077	P46563	S209-S-1-240min-S209-S-2-240min	-1.17533	9.02941e-05	0.000751236	protein.linear.MS2	MP_LFC	1	-1
1078	P46654	S209-S-1-240min-S209-S-2-240min	1.95797	7.4833e-05	0.000665065	protein.linear.MS2	MP_LFC	1	0.584963
1079	P46655	S209-S-1-240min-S209-S-2-240min	1.9853	7.22622e-05	0.000652552	protein.linear.MS2	MP_LFC	1	0.584963
1080	P46769	S209-S-1-240min-S209-S-2-240min	-1.21743	0.000247581	0.00154547	protein.linear.MS2	MP_LFC	1	-1
1081	P46784;Q08745	S209-S-1-240min-S209-S-2-240min	1.97383	5.43053e-05	0.000558449	protein.linear.MS2	MP_LFC	1	0.584963
1082	P46975	S209-S-1-240min-S209-S-2-240min	-1.18874	0.000650154	0.00344904	protein.linear.MS2	MP_LFC	1	-1
1083	P47117	S209-S-1-240min-S209-S-2-240min	2.18312	0.000949776	0.00482513	protein.linear.MS2	MP_LFC	1	0.584963
1084	P47143	S209-S-1-240min-S209-S-2-240min	2.22626	7.57567e-06	0.000211758	protein.linear.MS2	MP_LFC	1	0.584963
1085	P47207	S209-S-1-240min-S209-S-2-240min	-1.18219	0.000136875	0.00100097	protein.linear.MS2	MP_LFC	1	-1
1086	P47208	S209-S-1-240min-S209-S-2-240min	-1.29739	5.46425e-06	0.000203968	protein.linear.MS2	MP_LFC	1	-1
1087	P47209	S209-S-1-240min-S209-S-2-240min	-1.26013	1.59878e-05	0.000282553	protein.linear.MS2	MP_LFC	1	-1
1088	P47771	S209-S-1-240min-S209-S-2-240min	2.00692	9.43077e-06	0.00022789	protein.linear.MS2	MP_LFC	1	0.584963
1089	P47991	S209-S-1-240min-S209-S-2-240min	-1.20805	1.93784e-05	0.000309017	protein.linear.MS2	MP_LFC	1	-1
1090	P48015	S209-S-1-240min-S209-S-2-240min	2.00966	9.60553e-06	0.000229079	protein.linear.MS2	MP_LFC	1	0.584963
1091	P48016	S209-S-1-240min-S209-S-2-240min	0.190512	0.435759	0.781217	protein.linear.MS2	MP_LFC	1	0.584963
1092	P48053	S209-S-1-240min-S209-S-2-240min	-1.23436	0.000107973	0.000856639	protein.linear.MS2	MP_LFC	1	-1
1093	P48150	S209-S-1-240min-S209-S-2-240min	-1.20333	0.000743878	0.00387714	protein.linear.MS2	MP_LFC	1	-1
1094	P48152	S209-S-1-240min-S209-S-2-240min	-1.19864	0.00104298	0.00526534	protein.linear.MS2	MP_LFC	1	-1
1095	P48154	S209-S-1-240min-S209-S-2-240min	-1.09943	0.00053882	0.00292799	protein.linear.MS2	MP_LFC	1	-1
1096	P48156	S209-S-1-240min-S209-S-2-240min	-1.19902	0.000234015	0.00147976	protein.linear.MS2	MP_LFC	1	-1
1097	P48158	S209-S-1-240min-S209-S-2-240min	-1.25246	0.000596355	0.00320167	protein.linear.MS2	MP_LFC	1	-1
1098	P48162	S209-S-1-240min-S209-S-2-240min	-1.22654	5.11117e-06	0.000200579	protein.linear.MS2	MP_LFC	1	-1
1099	P48164	S209-S-1-240min-S209-S-2-240min	1.85385	4.35034e-06	0.000188993	protein.linear.MS2	MP_LFC	1	0.584963
1100	P48570	S209-S-1-240min-S209-S-2-240min	1.9627	6.60846e-05	0.000622362	protein.linear.MS2	MP_LFC	1	0.584963
1101	P48589	S209-S-1-240min-S209-S-2-240min	2.118	2.92323e-05	0.000391042	protein.linear.MS2	MP_LFC	1	0.584963
1102	P48727	S209-S-1-240min-S209-S-2-240min	-1.13769	0.000698759	0.00366814	protein.linear.MS2	MP_LFC	1	-1
1103	P49041	S209-S-1-240min-S209-S-2-240min	-0.998102	0.00695754	0.0314498	protein.linear.MS2	MP_LFC	1	-1
1104	P49049	S209-S-1-240min-S209-S-2-240min	-1.12744	0.000665646	0.00351666	protein.linear.MS2	MP_LFC	1	-1
1105	P49167	S209-S-1-240min-S209-S-2-240min	1.91692	4.29355e-05	0.000490857	protein.linear.MS2	MP_LFC	1	0.584963
1106	P49180	S209-S-1-240min-S209-S-2-240min	-1.26779	0.000510171	0.0027988	protein.linear.MS2	MP_LFC	1	-1
1107	P49181	S209-S-1-240min-S209-S-2-240min	-1.21536	0.000241974	0.00151711	protein.linear.MS2	MP_LFC	1	-1
1108	P49196	S209-S-1-240min-S209-S-2-240min	-1.24787	6.42277e-05	0.000613361	protein.linear.MS2	MP_LFC	1	-1
1109	P49197	S209-S-1-240min-S209-S-2-240min	-0.327859	0.487861	0.813642	protein.linear.MS2	MP_LFC	1	-1
1110	P49405	S209-S-1-240min-S209-S-2-240min	-1.28159	0.000205121	0.00134357	protein.linear.MS2	MP_LFC	1	-1
1111	P49596	S209-S-1-240min-S209-S-2-240min	-1.16184	0.000309343	0.00184026	protein.linear.MS2	MP_LFC	1	-1
1112	P49723	S209-S-1-240min-S209-S-2-240min	1.80911	5.24337e-05	0.00054657	protein.linear.MS2	MP_LFC	1	0.584963
1113	P50093	S209-S-1-240min-S209-S-2-240min	-1.23926	0.000498288	0.00274297	protein.linear.MS2	MP_LFC	1	-1
1114	P50094	S209-S-1-240min-S209-S-2-240min	0.0513874	0.482698	0.811095	protein.linear.MS2	MP_LFC	1	0.584963
1115	P50140	S209-S-1-240min-S209-S-2-240min	-1.10902	8.86108e-05	0.000743387	protein.linear.MS2	MP_LFC	1	-1
1116	P50305	S209-S-1-240min-S209-S-2-240min	-1.20161	0.000315357	0.00186499	protein.linear.MS2	MP_LFC	1	-1
1117	P50432	S209-S-1-240min-S209-S-2-240min	-1.26666	0.000111587	0.000874292	protein.linear.MS2	MP_LFC	1	-1
1118	P50861	S209-S-1-240min-S209-S-2-240min	1.765	0.000238906	0.00150535	protein.linear.MS2	MP_LFC	1	0.584963
1119	P50880	S209-S-1-240min-S209-S-2-240min	-1.25238	4.54106e-05	0.000509017	protein.linear.MS2	MP_LFC	1	-1
1120	P51402	S209-S-1-240min-S209-S-2-240min	1.89024	5.58194e-05	0.000563594	protein.linear.MS2	MP_LFC	1	0.584963
1121	P51403	S209-S-1-240min-S209-S-2-240min	-1.14381	0.000559241	0.00302872	protein.linear.MS2	MP_LFC	1	-1
1122	P51404	S209-S-1-240min-S209-S-2-240min	-1.25279	4.58084e-05	0.00051211	protein.linear.MS2	MP_LFC	1	-1
1123	P51875	S209-S-1-240min-S209-S-2-240min	-1.19279	9.00773e-05	0.000750987	protein.linear.MS2	MP_LFC	1	-1
1124	P52009	S209-S-1-240min-S209-S-2-240min	-1.20251	0.0002009	0.00132673	protein.linear.MS2	MP_LFC	1	-1
1125	P52011	S209-S-1-240min-S209-S-2-240min	-1.2022	4.49357e-05	0.000506519	protein.linear.MS2	MP_LFC	1	-1
1126	P52013	S209-S-1-240min-S209-S-2-240min	-1.04515	0.000141043	0.00102195	protein.linear.MS2	MP_LFC	1	-1
1127	P52015	S209-S-1-240min-S209-S-2-240min	-1.17164	0.000436981	0.00247151	protein.linear.MS2	MP_LFC	1	-1
1128	P52489	S209-S-1-240min-S209-S-2-240min	1.80779	5.93417e-05	0.000581621	protein.linear.MS2	MP_LFC	1	0.584963
1129	P52554	S209-S-1-240min-S209-S-2-240min	-1.46685	4.65197e-05	0.000515164	protein.linear.MS2	MP_LFC	1	-1
1130	P52709;Q86D21	S209-S-1-240min-S209-S-2-240min	-1.14109	5.21686e-05	0.000545936	protein.linear.MS2	MP_LFC	1	-1
1131	P52713	S209-S-1-240min-S209-S-2-240min	-1.17899	0.000430222	0.00243843	protein.linear.MS2	MP_LFC	1	-1
1132	P52717	S209-S-1-240min-S209-S-2-240min	-1.31813	2.96862e-05	0.000394717	protein.linear.MS2	MP_LFC	1	-1
1133	P52814	S209-S-1-240min-S209-S-2-240min	-1.27325	0.00095736	0.00485752	protein.linear.MS2	MP_LFC	1	-1
1134	P52819	S209-S-1-240min-S209-S-2-240min	-1.42336	0.000276395	0.00167526	protein.linear.MS2	MP_LFC	1	-1
1135	P52821	S209-S-1-240min-S209-S-2-240min	-1.20338	1.20704e-05	0.000258752	protein.linear.MS2	MP_LFC	1	-1
1136	P52872	S209-S-1-240min-S209-S-2-240min	-1.15363	7.06119e-05	0.000644014	protein.linear.MS2	MP_LFC	1	-1
1137	P52899;Q8I111	S209-S-1-240min-S209-S-2-240min	-1.17158	1.33085e-05	0.000268591	protein.linear.MS2	MP_LFC	1	-1
1138	P52910	S209-S-1-240min-S209-S-2-240min	2.11686	1.47081e-05	0.000280116	protein.linear.MS2	MP_LFC	1	0.584963
1139	P53013	S209-S-1-240min-S209-S-2-240min	-1.17063	2.88332e-05	0.000388161	protein.linear.MS2	MP_LFC	1	-1
1140	B6EU49;P53014	S209-S-1-240min-S209-S-2-240min	-1.25039	0.000111934	0.00087596	protein.linear.MS2	MP_LFC	1	-1
1141	P53090	S209-S-1-240min-S209-S-2-240min	2.04585	8.13976e-07	0.000124273	protein.linear.MS2	MP_LFC	1	0.584963
1142	P53184	S209-S-1-240min-S209-S-2-240min	2.01577	9.67267e-05	0.000792682	protein.linear.MS2	MP_LFC	1	0.584963
1143	P53221	S209-S-1-240min-S209-S-2-240min	2.09233	1.22826e-05	0.000261152	protein.linear.MS2	MP_LFC	1	0.584963
1144	P53228	S209-S-1-240min-S209-S-2-240min	2.10786	5.92952e-06	0.000205651	protein.linear.MS2	MP_LFC	1	0.584963
1145	P53252	S209-S-1-240min-S209-S-2-240min	2.0388	1.31155e-05	0.000268216	protein.linear.MS2	MP_LFC	1	0.584963
1146	P53550	S209-S-1-240min-S209-S-2-240min	1.21135	0.000478374	0.00265151	protein.linear.MS2	MP_LFC	1	0.584963
1147	P53585	S209-S-1-240min-S209-S-2-240min	-1.19139	7.16124e-05	0.000648141	protein.linear.MS2	MP_LFC	1	-1
1148	P53588	S209-S-1-240min-S209-S-2-240min	-1.17615	4.06326e-05	0.000471577	protein.linear.MS2	MP_LFC	1	-1
1149	P53589	S209-S-1-240min-S209-S-2-240min	-1.25302	0.000528605	0.00287832	protein.linear.MS2	MP_LFC	1	-1
1150	P53596	S209-S-1-240min-S209-S-2-240min	-1.19723	0.000127438	0.000958107	protein.linear.MS2	MP_LFC	1	-1
1151	P53598	S209-S-1-240min-S209-S-2-240min	2.10473	2.2728e-05	0.000340792	protein.linear.MS2	MP_LFC	1	0.584963
1152	P53630	S209-S-1-240min-S209-S-2-240min	2.07662	0.000318838	0.00188143	protein.linear.MS2	MP_LFC	1	0.584963
1153	P53691	S209-S-1-240min-S209-S-2-240min	1.94435	0.000337667	0.00198235	protein.linear.MS2	MP_LFC	1	0.584963
1154	P53703	S209-S-1-240min-S209-S-2-240min	-1.07131	0.000507031	0.00278538	protein.linear.MS2	MP_LFC	1	-1
1155	P53912	S209-S-1-240min-S209-S-2-240min	2.00898	1.86489e-05	0.000300966	protein.linear.MS2	MP_LFC	1	0.584963
1156	P54114	S209-S-1-240min-S209-S-2-240min	1.99986	0.000222436	0.00142448	protein.linear.MS2	MP_LFC	1	0.584963
1157	P54115	S209-S-1-240min-S209-S-2-240min	1.88821	1.26994e-05	0.000265377	protein.linear.MS2	MP_LFC	1	0.584963
1158	P54216	S209-S-1-240min-S209-S-2-240min	-1.25799	2.93836e-06	0.000171136	protein.linear.MS2	MP_LFC	1	-1
1159	P54412	S209-S-1-240min-S209-S-2-240min	-1.21125	0.000137196	0.00100149	protein.linear.MS2	MP_LFC	1	-1
1160	P54688	S209-S-1-240min-S209-S-2-240min	-1.3586	8.82029e-05	0.000741513	protein.linear.MS2	MP_LFC	1	-1
1161	P54811	S209-S-1-240min-S209-S-2-240min	-0.812212	3.1719e-05	0.000413169	protein.linear.MS2	MP_LFC	1	-1
1162	P54812	S209-S-1-240min-S209-S-2-240min	-1.04798	0.000665964	0.00351666	protein.linear.MS2	MP_LFC	1	-1
1163	P54838	S209-S-1-240min-S209-S-2-240min	1.76551	0.0005946	0.00319652	protein.linear.MS2	MP_LFC	1	0.584963
1164	P54839	S209-S-1-240min-S209-S-2-240min	2.15538	3.57892e-06	0.000180149	protein.linear.MS2	MP_LFC	1	0.584963
1165	P54889	S209-S-1-240min-S209-S-2-240min	-1.22783	0.0012052	0.00603124	protein.linear.MS2	MP_LFC	1	-1
1166	P55155	S209-S-1-240min-S209-S-2-240min	-1.16679	0.000136508	0.000999195	protein.linear.MS2	MP_LFC	1	-1
1167	P55216	S209-S-1-240min-S209-S-2-240min	-1.28859	0.000221861	0.00142306	protein.linear.MS2	MP_LFC	1	-1
1168	P55326	S209-S-1-240min-S209-S-2-240min	-1.09482	5.9225e-05	0.000581186	protein.linear.MS2	MP_LFC	1	-1
1169	P55853	S209-S-1-240min-S209-S-2-240min	-1.26741	0.000255572	0.00157639	protein.linear.MS2	MP_LFC	1	-1
1170	P55954	S209-S-1-240min-S209-S-2-240min	-1.09176	0.000122912	0.000934521	protein.linear.MS2	MP_LFC	1	-1
1171	P55955	S209-S-1-240min-S209-S-2-240min	-1.20968	1.28207e-05	0.000266254	protein.linear.MS2	MP_LFC	1	-1
1172	P55956	S209-S-1-240min-S209-S-2-240min	-1.19384	6.15438e-06	0.000209415	protein.linear.MS2	MP_LFC	1	-1
1173	P58798	S209-S-1-240min-S209-S-2-240min	-1.2418	0.000936481	0.00476964	protein.linear.MS2	MP_LFC	1	-1
1174	P60010	S209-S-1-240min-S209-S-2-240min	2.10745	2.78347e-06	0.000169055	protein.linear.MS2	MP_LFC	1	0.584963
1175	P60422	S209-S-1-240min-S209-S-2-240min	-2.15872	3.48403e-06	0.000180149	protein.linear.MS2	MP_LFC	1	-2
1176	P60438	S209-S-1-240min-S209-S-2-240min	-2.39213	0.000424989	0.00241217	protein.linear.MS2	MP_LFC	1	-2
1177	P60560	S209-S-1-240min-S209-S-2-240min	0.0848126	0.820917	0.953437	protein.linear.MS2	MP_LFC	1	-2
1178	P60624	S209-S-1-240min-S209-S-2-240min	-2.18667	0.000160021	0.00112227	protein.linear.MS2	MP_LFC	1	-2
1179	P60723	S209-S-1-240min-S209-S-2-240min	-2.20449	1.33575e-06	0.000139431	protein.linear.MS2	MP_LFC	1	-2
1180	P60906	S209-S-1-240min-S209-S-2-240min	-2.10328	5.16402e-05	0.000543468	protein.linear.MS2	MP_LFC	1	-2
1181	P61175	S209-S-1-240min-S209-S-2-240min	-2.27195	9.58043e-05	0.000786496	protein.linear.MS2	MP_LFC	1	-2
1182	P61517	S209-S-1-240min-S209-S-2-240min	-2.14741	5.29057e-06	0.000203111	protein.linear.MS2	MP_LFC	1	-2
1183	P61714	S209-S-1-240min-S209-S-2-240min	-2.16602	4.54614e-07	0.000124273	protein.linear.MS2	MP_LFC	1	-2
1184	P61866	S209-S-1-240min-S209-S-2-240min	-1.18281	6.09753e-05	0.000591144	protein.linear.MS2	MP_LFC	1	-1
1185	P61889	S209-S-1-240min-S209-S-2-240min	-2.07592	6.95601e-05	0.00063965	protein.linear.MS2	MP_LFC	1	-2
1186	P61949	S209-S-1-240min-S209-S-2-240min	-2.18357	8.14016e-05	0.000701693	protein.linear.MS2	MP_LFC	1	-2
1187	P62399	S209-S-1-240min-S209-S-2-240min	-2.23368	2.13295e-05	0.000328401	protein.linear.MS2	MP_LFC	1	-2
1188	P62707	S209-S-1-240min-S209-S-2-240min	-2.1794	1.20732e-05	0.000258752	protein.linear.MS2	MP_LFC	1	-2
1189	P62768	S209-S-1-240min-S209-S-2-240min	-2.17282	8.50284e-06	0.000221874	protein.linear.MS2	MP_LFC	1	-2
1190	P63020	S209-S-1-240min-S209-S-2-240min	-2.10955	2.14675e-05	0.00032865	protein.linear.MS2	MP_LFC	1	-2
1191	P63224	S209-S-1-240min-S209-S-2-240min	-2.08844	3.76897e-05	0.000454096	protein.linear.MS2	MP_LFC	1	-2
1192	P63284	S209-S-1-240min-S209-S-2-240min	-2.27306	7.72917e-07	0.000124273	protein.linear.MS2	MP_LFC	1	-2
1193	P67087	S209-S-1-240min-S209-S-2-240min	-0.0442084	0.822481	0.953917	protein.linear.MS2	MP_LFC	1	-2
1194	P67910	S209-S-1-240min-S209-S-2-240min	-2.15405	8.72779e-07	0.000124273	protein.linear.MS2	MP_LFC	1	-2
1195	P68187	S209-S-1-240min-S209-S-2-240min	-2.16848	0.000223888	0.00143149	protein.linear.MS2	MP_LFC	1	-2
1196	P68206	S209-S-1-240min-S209-S-2-240min	-2.01328	6.10946e-08	5.56004e-05	protein.linear.MS2	MP_LFC	1	-2
1197	P68679	S209-S-1-240min-S209-S-2-240min	-2.21225	3.80221e-05	0.000455415	protein.linear.MS2	MP_LFC	1	-2
1198	P68919	S209-S-1-240min-S209-S-2-240min	-2.09071	7.2907e-06	0.000211758	protein.linear.MS2	MP_LFC	1	-2
1199	P69441	S209-S-1-240min-S209-S-2-240min	-1.97159	9.86623e-06	0.00023079	protein.linear.MS2	MP_LFC	1	-2
1200	P69503	S209-S-1-240min-S209-S-2-240min	-2.01626	1.83403e-05	0.000297779	protein.linear.MS2	MP_LFC	1	-2
1201	P69776	S209-S-1-240min-S209-S-2-240min	-1.47685	0.000233834	0.00147976	protein.linear.MS2	MP_LFC	1	-2
1202	P69783	S209-S-1-240min-S209-S-2-240min	-1.98013	2.78898e-05	0.000383428	protein.linear.MS2	MP_LFC	1	-2
1203	P69828	S209-S-1-240min-S209-S-2-240min	-2.06276	4.22181e-05	0.000484238	protein.linear.MS2	MP_LFC	1	-2
1204	P69829	S209-S-1-240min-S209-S-2-240min	0.161128	0.798004	0.945755	protein.linear.MS2	MP_LFC	1	-2
1205	P71301	S209-S-1-240min-S209-S-2-240min	-2.07116	1.06061e-05	0.000244947	protein.linear.MS2	MP_LFC	1	-2
1206	P76116	S209-S-1-240min-S209-S-2-240min	-0.0664452	0.702509	0.912865	protein.linear.MS2	MP_LFC	1	-2
1207	P76177	S209-S-1-240min-S209-S-2-240min	-1.98826	0.000151956	0.00107886	protein.linear.MS2	MP_LFC	1	-2
1208	P76402	S209-S-1-240min-S209-S-2-240min	-2.11455	2.07406e-05	0.0003218	protein.linear.MS2	MP_LFC	1	-2
1209	P76536	S209-S-1-240min-S209-S-2-240min	-2.64491	2.80771e-05	0.000383736	protein.linear.MS2	MP_LFC	1	-2
1210	P76576	S209-S-1-240min-S209-S-2-240min	-2.0375	9.70736e-05	0.000793413	protein.linear.MS2	MP_LFC	1	-2
1211	P77258	S209-S-1-240min-S209-S-2-240min	-2.27714	3.37651e-05	0.000427355	protein.linear.MS2	MP_LFC	1	-2
1212	P77376	S209-S-1-240min-S209-S-2-240min	-0.337932	0.12066	0.381639	protein.linear.MS2	MP_LFC	1	-2
1213	P77395	S209-S-1-240min-S209-S-2-240min	-2.31583	3.96772e-05	0.000464171	protein.linear.MS2	MP_LFC	1	-2
1214	P77398	S209-S-1-240min-S209-S-2-240min	-1.94305	3.40625e-05	0.00042842	protein.linear.MS2	MP_LFC	1	-2
1215	P77804	S209-S-1-240min-S209-S-2-240min	-1.92768	6.84848e-06	0.000211758	protein.linear.MS2	MP_LFC	1	-2
1216	P90731	S209-S-1-240min-S209-S-2-240min	0.0132903	0.823623	0.953917	protein.linear.MS2	MP_LFC	1	-1
1217	P90732	S209-S-1-240min-S209-S-2-240min	0.0520481	0.658824	0.901079	protein.linear.MS2	MP_LFC	1	-1
1218	P90735;Q27461	S209-S-1-240min-S209-S-2-240min	-1.1358	4.71249e-05	0.000518826	protein.linear.MS2	MP_LFC	1	-1
1219	P90790	S209-S-1-240min-S209-S-2-240min	-1.31709	0.00148746	0.00728947	protein.linear.MS2	MP_LFC	1	-1
1220	P90795	S209-S-1-240min-S209-S-2-240min	-1.16749	0.0003526	0.00205799	protein.linear.MS2	MP_LFC	1	-1
1221	P90815	S209-S-1-240min-S209-S-2-240min	0.0150652	0.865433	0.965957	protein.linear.MS2	MP_LFC	1	-1
1222	P90860	S209-S-1-240min-S209-S-2-240min	-1.09394	0.000640629	0.0034075	protein.linear.MS2	MP_LFC	1	-1
1223	P90868	S209-S-1-240min-S209-S-2-240min	-0.786548	0.000965293	0.00489468	protein.linear.MS2	MP_LFC	1	-1
1224	P90900	S209-S-1-240min-S209-S-2-240min	-1.09326	0.000516804	0.00282555	protein.linear.MS2	MP_LFC	1	-1
1225	P90901	S209-S-1-240min-S209-S-2-240min	-1.25653	0.000327656	0.00192921	protein.linear.MS2	MP_LFC	1	-1
1226	P90916	S209-S-1-240min-S209-S-2-240min	-1.29855	0.00135434	0.00669422	protein.linear.MS2	MP_LFC	1	-1
1227	P90961	S209-S-1-240min-S209-S-2-240min	-0.570032	0.000389647	0.00224809	protein.linear.MS2	MP_LFC	1	-1
1228	P90978;Q8MXS2	S209-S-1-240min-S209-S-2-240min	0.0299137	0.86986	0.967232	protein.linear.MS2	MP_LFC	1	-1
1229	P90983	S209-S-1-240min-S209-S-2-240min	-1.2977	0.000352984	0.00205873	protein.linear.MS2	MP_LFC	1	-1
1230	P91020	S209-S-1-240min-S209-S-2-240min	-1.11038	0.000311761	0.00184784	protein.linear.MS2	MP_LFC	1	-1
1231	P91027	S209-S-1-240min-S209-S-2-240min	-1.26607	5.73236e-05	0.000569396	protein.linear.MS2	MP_LFC	1	-1
1232	P91128	S209-S-1-240min-S209-S-2-240min	-1.13109	7.78095e-05	0.000678996	protein.linear.MS2	MP_LFC	1	-1
1233	P91134	S209-S-1-240min-S209-S-2-240min	-1.1864	0.000271112	0.00165195	protein.linear.MS2	MP_LFC	1	-1
1234	P91180;Q95Q60	S209-S-1-240min-S209-S-2-240min	-1.04061	0.00147893	0.00725206	protein.linear.MS2	MP_LFC	1	-1
1235	P91252	S209-S-1-240min-S209-S-2-240min	-1.24112	0.000493742	0.00272168	protein.linear.MS2	MP_LFC	1	-1
1236	P91253	S209-S-1-240min-S209-S-2-240min	-1.25422	0.00218851	0.0104016	protein.linear.MS2	MP_LFC	1	-1
1237	P91276	S209-S-1-240min-S209-S-2-240min	-1.35369	0.000207789	0.00135883	protein.linear.MS2	MP_LFC	1	-1
1238	P91277;Q8I7G8	S209-S-1-240min-S209-S-2-240min	-1.25451	0.000166831	0.00115688	protein.linear.MS2	MP_LFC	1	-1
1239	P91283;Q7JNG1	S209-S-1-240min-S209-S-2-240min	-1.22871	0.000129164	0.000965352	protein.linear.MS2	MP_LFC	1	-1
1240	P91303	S209-S-1-240min-S209-S-2-240min	-1.20603	5.53279e-05	0.000561453	protein.linear.MS2	MP_LFC	1	-1
1241	P91306	S209-S-1-240min-S209-S-2-240min	-1.11287	0.000301276	0.00179892	protein.linear.MS2	MP_LFC	1	-1
1242	P91341	S209-S-1-240min-S209-S-2-240min	-1.35835	0.00130138	0.00646428	protein.linear.MS2	MP_LFC	1	-1
1243	P91374	S209-S-1-240min-S209-S-2-240min	-1.25782	3.17885e-06	0.000176196	protein.linear.MS2	MP_LFC	1	-1
1244	P91390	S209-S-1-240min-S209-S-2-240min	-1.28375	0.00325207	0.0151782	protein.linear.MS2	MP_LFC	1	-1
1245	P91398	S209-S-1-240min-S209-S-2-240min	-1.07939	0.000712115	0.00373094	protein.linear.MS2	MP_LFC	1	-1
1246	P91401	S209-S-1-240min-S209-S-2-240min	-1.05797	0.00121826	0.00608753	protein.linear.MS2	MP_LFC	1	-1
1247	P91423	S209-S-1-240min-S209-S-2-240min	-1.06945	0.000106939	0.000850121	protein.linear.MS2	MP_LFC	1	-1
1248	P91427	S209-S-1-240min-S209-S-2-240min	-1.37394	0.00014127	0.00102195	protein.linear.MS2	MP_LFC	1	-1
1249	P91430	S209-S-1-240min-S209-S-2-240min	0.0387122	0.795544	0.945045	protein.linear.MS2	MP_LFC	1	-1
1250	P91455	S209-S-1-240min-S209-S-2-240min	-1.01271	0.00154076	0.00751856	protein.linear.MS2	MP_LFC	1	-1
1251	P91477	S209-S-1-240min-S209-S-2-240min	-1.316	0.000254914	0.0015757	protein.linear.MS2	MP_LFC	1	-1
1252	P91856	S209-S-1-240min-S209-S-2-240min	-1.14486	0.000217186	0.00140053	protein.linear.MS2	MP_LFC	1	-1
1253	P91871	S209-S-1-240min-S209-S-2-240min	-1.34783	8.54151e-05	0.000724397	protein.linear.MS2	MP_LFC	1	-1
1254	P91913	S209-S-1-240min-S209-S-2-240min	-1.33987	0.000328903	0.00193231	protein.linear.MS2	MP_LFC	1	-1
1255	P91914	S209-S-1-240min-S209-S-2-240min	-1.17984	0.000129242	0.000965352	protein.linear.MS2	MP_LFC	1	-1
1256	P91917	S209-S-1-240min-S209-S-2-240min	-1.14188	2.22089e-05	0.000335804	protein.linear.MS2	MP_LFC	1	-1
1257	P91918	S209-S-1-240min-S209-S-2-240min	-1.31238	0.000233429	0.00147838	protein.linear.MS2	MP_LFC	1	-1
1258	P98080	S209-S-1-240min-S209-S-2-240min	-1.21844	2.37665e-05	0.000347806	protein.linear.MS2	MP_LFC	1	-1
1259	Q00055	S209-S-1-240min-S209-S-2-240min	1.97295	7.77086e-06	0.000213155	protein.linear.MS2	MP_LFC	1	0.584963
1260	Q00764	S209-S-1-240min-S209-S-2-240min	2.17191	4.50808e-06	0.000193168	protein.linear.MS2	MP_LFC	1	0.584963
1261	Q00955	S209-S-1-240min-S209-S-2-240min	2.85691	3.04165e-06	0.000174612	protein.linear.MS2	MP_LFC	1	0.584963
1262	Q01519	S209-S-1-240min-S209-S-2-240min	1.74072	4.97347e-05	0.000534769	protein.linear.MS2	MP_LFC	1	0.584963
1263	Q01532-2	S209-S-1-240min-S209-S-2-240min	1.92951	5.44066e-05	0.000558449	protein.linear.MS2	MP_LFC	1	0.584963
1264	Q01855	S209-S-1-240min-S209-S-2-240min	2.05016	1.81918e-06	0.000151311	protein.linear.MS2	MP_LFC	1	0.584963
1265	Q01939	S209-S-1-240min-S209-S-2-240min	-0.856568	0.00915142	0.0409521	protein.linear.MS2	MP_LFC	1	0.584963
1266	Q02196	S209-S-1-240min-S209-S-2-240min	2.58516	0.000895381	0.00458355	protein.linear.MS2	MP_LFC	1	0.584963
1267	Q02753;Q12672	S209-S-1-240min-S209-S-2-240min	1.90088	0.000180214	0.0012264	protein.linear.MS2	MP_LFC	1	0.584963
1268	Q02969	S209-S-1-240min-S209-S-2-240min	1.86004	2.23248e-05	0.000336001	protein.linear.MS2	MP_LFC	1	0.584963
1269	Q03048	S209-S-1-240min-S209-S-2-240min	1.60362	3.72783e-05	0.000452577	protein.linear.MS2	MP_LFC	1	0.584963
1270	Q03104	S209-S-1-240min-S209-S-2-240min	1.95279	1.35544e-05	0.000270314	protein.linear.MS2	MP_LFC	1	0.584963
1271	Q03161	S209-S-1-240min-S209-S-2-240min	2.00369	0.000243802	0.00152723	protein.linear.MS2	MP_LFC	1	0.584963
1272	Q03558	S209-S-1-240min-S209-S-2-240min	1.90387	4.68238e-06	0.000194101	protein.linear.MS2	MP_LFC	1	0.584963
1273	Q03565	S209-S-1-240min-S209-S-2-240min	-1.30952	0.000588648	0.00317089	protein.linear.MS2	MP_LFC	1	-1
1274	Q03577	S209-S-1-240min-S209-S-2-240min	-1.2006	4.57328e-06	0.00019345	protein.linear.MS2	MP_LFC	1	-1
1275	Q03598	S209-S-1-240min-S209-S-2-240min	0.0121768	0.800152	0.945991	protein.linear.MS2	MP_LFC	1	-1
1276	Q04304	S209-S-1-240min-S209-S-2-240min	2.07332	2.04172e-06	0.000151311	protein.linear.MS2	MP_LFC	1	0.584963
1277	Q04336	S209-S-1-240min-S209-S-2-240min	2.2215	5.3355e-06	0.000203111	protein.linear.MS2	MP_LFC	1	0.584963
1278	Q04432	S209-S-1-240min-S209-S-2-240min	2.06961	1.11171e-05	0.000248881	protein.linear.MS2	MP_LFC	1	0.584963
1279	Q04491	S209-S-1-240min-S209-S-2-240min	2.025	3.77612e-09	3.03487e-05	protein.linear.MS2	MP_LFC	1	0.584963
1280	Q04869	S209-S-1-240min-S209-S-2-240min	2.12276	5.37715e-06	0.000203111	protein.linear.MS2	MP_LFC	1	0.584963
1281	Q04908	S209-S-1-240min-S209-S-2-240min	-0.963332	0.000166307	0.00115524	protein.linear.MS2	MP_LFC	1	-1
1282	Q05016	S209-S-1-240min-S209-S-2-240min	1.8595	1.2982e-05	0.000268216	protein.linear.MS2	MP_LFC	1	0.584963
1283	Q05036	S209-S-1-240min-S209-S-2-240min	-1.2553	7.0825e-06	0.000211758	protein.linear.MS2	MP_LFC	1	-1
1284	Q05506	S209-S-1-240min-S209-S-2-240min	2.01401	2.21087e-05	0.000335804	protein.linear.MS2	MP_LFC	1	0.584963
1285	Q05812	S209-S-1-240min-S209-S-2-240min	-0.590132	0.00379613	0.0176457	protein.linear.MS2	MP_LFC	1	0.584963
1286	Q05905	S209-S-1-240min-S209-S-2-240min	1.86057	0.000636362	0.00338705	protein.linear.MS2	MP_LFC	1	0.584963
1287	Q06151	S209-S-1-240min-S209-S-2-240min	1.89454	0.000129742	0.000966406	protein.linear.MS2	MP_LFC	1	0.584963
1288	Q06252	S209-S-1-240min-S209-S-2-240min	2.08243	7.15485e-06	0.000211758	protein.linear.MS2	MP_LFC	1	0.584963
1289	Q06494	S209-S-1-240min-S209-S-2-240min	2.07633	9.44228e-06	0.00022789	protein.linear.MS2	MP_LFC	1	0.584963
1290	Q067X2	S209-S-1-240min-S209-S-2-240min	-1.41288	0.000465949	0.00260058	protein.linear.MS2	MP_LFC	1	-1
1291	Q07551	S209-S-1-240min-S209-S-2-240min	1.8361	5.068e-05	0.000539954	protein.linear.MS2	MP_LFC	1	0.584963
1292	Q07653	S209-S-1-240min-S209-S-2-240min	2.05106	1.00706e-05	0.000234602	protein.linear.MS2	MP_LFC	1	0.584963
1293	Q07749	S209-S-1-240min-S209-S-2-240min	-1.11104	3.61124e-05	0.000442432	protein.linear.MS2	MP_LFC	1	-1
1294	Q07750	S209-S-1-240min-S209-S-2-240min	-1.21641	7.272e-05	0.00065448	protein.linear.MS2	MP_LFC	1	-1
1295	Q08245	S209-S-1-240min-S209-S-2-240min	2.38077	4.18881e-05	0.000483005	protein.linear.MS2	MP_LFC	1	0.584963
1296	Q08723	S209-S-1-240min-S209-S-2-240min	2.24933	6.86004e-06	0.000211758	protein.linear.MS2	MP_LFC	1	0.584963
1297	Q08969	S209-S-1-240min-S209-S-2-240min	2.04965	1.48949e-05	0.000280779	protein.linear.MS2	MP_LFC	1	0.584963
1298	Q08971	S209-S-1-240min-S209-S-2-240min	2.03129	5.37379e-05	0.000554418	protein.linear.MS2	MP_LFC	1	0.584963
1299	Q09249	S209-S-1-240min-S209-S-2-240min	1.32029	0.126409	0.393931	protein.linear.MS2	MP_LFC	1	-1
1300	Q09312;Q9N5M6	S209-S-1-240min-S209-S-2-240min	-1.02539	0.000351229	0.00205572	protein.linear.MS2	MP_LFC	1	-1
1301	Q09321	S209-S-1-240min-S209-S-2-240min	-0.0335356	0.495577	0.821396	protein.linear.MS2	MP_LFC	1	-1
1302	Q09422	S209-S-1-240min-S209-S-2-240min	-1.15662	8.95909e-05	0.000749264	protein.linear.MS2	MP_LFC	1	-1
1303	Q09450	S209-S-1-240min-S209-S-2-240min	-1.06167	4.9312e-06	0.00019816	protein.linear.MS2	MP_LFC	1	-1
1304	Q09475	S209-S-1-240min-S209-S-2-240min	-1.31926	0.000255145	0.0015757	protein.linear.MS2	MP_LFC	1	-1
1305	Q09486	S209-S-1-240min-S209-S-2-240min	-1.3648	0.000281972	0.00170264	protein.linear.MS2	MP_LFC	1	-1
1306	Q09489;Q65ZJ7	S209-S-1-240min-S209-S-2-240min	-1.18418	2.92847e-06	0.000171136	protein.linear.MS2	MP_LFC	1	-1
1307	Q09508	S209-S-1-240min-S209-S-2-240min	-1.32315	2.36128e-05	0.000347806	protein.linear.MS2	MP_LFC	1	-1
1308	Q09510	S209-S-1-240min-S209-S-2-240min	-1.10178	0.0009022	0.00460965	protein.linear.MS2	MP_LFC	1	-1
1309	Q09530	S209-S-1-240min-S209-S-2-240min	-0.0369447	0.673459	0.903511	protein.linear.MS2	MP_LFC	1	-1
1310	Q09533	S209-S-1-240min-S209-S-2-240min	-1.10174	0.000612922	0.00327748	protein.linear.MS2	MP_LFC	1	-1
1311	Q09541	S209-S-1-240min-S209-S-2-240min	-1.26703	4.72366e-05	0.000519344	protein.linear.MS2	MP_LFC	1	-1
1312	Q09543;V5XY55	S209-S-1-240min-S209-S-2-240min	-0.920106	1.43839e-05	0.000277872	protein.linear.MS2	MP_LFC	1	-1
1313	Q09544	S209-S-1-240min-S209-S-2-240min	-1.22318	5.23601e-06	0.000203111	protein.linear.MS2	MP_LFC	1	-1
1314	Q09545	S209-S-1-240min-S209-S-2-240min	-1.20221	1.53613e-05	0.000280841	protein.linear.MS2	MP_LFC	1	-1
1315	Q09580	S209-S-1-240min-S209-S-2-240min	-1.41212	3.4933e-05	0.000435957	protein.linear.MS2	MP_LFC	1	-1
1316	Q09583	S209-S-1-240min-S209-S-2-240min	-1.22686	7.9178e-05	0.000689297	protein.linear.MS2	MP_LFC	1	-1
1317	Q09590	S209-S-1-240min-S209-S-2-240min	-1.02535	0.00065602	0.00347327	protein.linear.MS2	MP_LFC	1	-1
1318	Q09607	S209-S-1-240min-S209-S-2-240min	-1.03772	7.10657e-05	0.000644644	protein.linear.MS2	MP_LFC	1	-1
1319	Q09622	S209-S-1-240min-S209-S-2-240min	-1.309	0.000269612	0.00164656	protein.linear.MS2	MP_LFC	1	-1
1320	Q09657	S209-S-1-240min-S209-S-2-240min	-0.93268	0.000110066	0.000867259	protein.linear.MS2	MP_LFC	1	-1
1321	Q09665	S209-S-1-240min-S209-S-2-240min	-1.15746	0.000260433	0.00160023	protein.linear.MS2	MP_LFC	1	-1
1322	Q09936	S209-S-1-240min-S209-S-2-240min	-1.157	1.3071e-05	0.000268216	protein.linear.MS2	MP_LFC	1	-1
1323	Q09996	S209-S-1-240min-S209-S-2-240min	-1.34505	0.000407685	0.0023271	protein.linear.MS2	MP_LFC	1	-1
1324	Q09EF7	S209-S-1-240min-S209-S-2-240min	-0.715517	0.0237384	0.100413	protein.linear.MS2	MP_LFC	1	-1
1325	Q10013	S209-S-1-240min-S209-S-2-240min	-0.975976	0.00122274	0.00610381	protein.linear.MS2	MP_LFC	1	-1
1326	Q10020	S209-S-1-240min-S209-S-2-240min	-1.14412	0.00010285	0.000825155	protein.linear.MS2	MP_LFC	1	-1
1327	Q10033;Q8I4L0	S209-S-1-240min-S209-S-2-240min	-0.973109	0.000622845	0.00332391	protein.linear.MS2	MP_LFC	1	-1
1328	Q10039;Q8I711	S209-S-1-240min-S209-S-2-240min	-1.37695	0.000310077	0.00184326	protein.linear.MS2	MP_LFC	1	-1
1329	Q10051	S209-S-1-240min-S209-S-2-240min	-1.27404	0.000189038	0.0012682	protein.linear.MS2	MP_LFC	1	-1
1330	Q10121	S209-S-1-240min-S209-S-2-240min	-1.27625	0.000286134	0.00171984	protein.linear.MS2	MP_LFC	1	-1
1331	Q10454	S209-S-1-240min-S209-S-2-240min	-1.23349	0.000225922	0.00143877	protein.linear.MS2	MP_LFC	1	-1
1332	Q10576	S209-S-1-240min-S209-S-2-240min	-1.2995	0.00016169	0.00112902	protein.linear.MS2	MP_LFC	1	-1
1333	Q10578	S209-S-1-240min-S209-S-2-240min	-0.0728221	0.577107	0.868579	protein.linear.MS2	MP_LFC	1	-1
1334	Q10657	S209-S-1-240min-S209-S-2-240min	-1.28818	0.000115309	0.000892808	protein.linear.MS2	MP_LFC	1	-1
1335	Q10661	S209-S-1-240min-S209-S-2-240min	-1.14382	0.000161196	0.00112655	protein.linear.MS2	MP_LFC	1	-1
1336	Q10663	S209-S-1-240min-S209-S-2-240min	-1.17549	8.07433e-06	0.000218943	protein.linear.MS2	MP_LFC	1	-1
1337	Q10901	S209-S-1-240min-S209-S-2-240min	-1.02692	0.00417976	0.0193062	protein.linear.MS2	MP_LFC	1	-1
1338	Q11067	S209-S-1-240min-S209-S-2-240min	-1.23569	0.000317434	0.00187452	protein.linear.MS2	MP_LFC	1	-1
1339	Q11102	S209-S-1-240min-S209-S-2-240min	-1.29239	8.37051e-05	0.000714987	protein.linear.MS2	MP_LFC	1	-1
1340	Q11117	S209-S-1-240min-S209-S-2-240min	-1.07204	0.000245288	0.00153535	protein.linear.MS2	MP_LFC	1	-1
1341	Q11183	S209-S-1-240min-S209-S-2-240min	-1.4279	0.000381352	0.00220657	protein.linear.MS2	MP_LFC	1	-1
1342	Q12207	S209-S-1-240min-S209-S-2-240min	1.993	0.00501386	0.0230002	protein.linear.MS2	MP_LFC	1	0.584963
1343	Q12230	S209-S-1-240min-S209-S-2-240min	2.11694	1.12294e-05	0.000250002	protein.linear.MS2	MP_LFC	1	0.584963
1344	Q12305	S209-S-1-240min-S209-S-2-240min	2.04992	0.000103317	0.000827874	protein.linear.MS2	MP_LFC	1	0.584963
1345	Q12329	S209-S-1-240min-S209-S-2-240min	2.40596	3.77126e-05	0.000454096	protein.linear.MS2	MP_LFC	1	0.584963
1346	Q12335	S209-S-1-240min-S209-S-2-240min	2.04799	3.51864e-05	0.00043776	protein.linear.MS2	MP_LFC	1	0.584963
1347	Q12408	S209-S-1-240min-S209-S-2-240min	-0.194636	0.383264	0.742727	protein.linear.MS2	MP_LFC	1	0.584963
1348	Q12443	S209-S-1-240min-S209-S-2-240min	1.05362	0.000656625	0.00347419	protein.linear.MS2	MP_LFC	1	0.584963
1349	Q12447	S209-S-1-240min-S209-S-2-240min	2.00026	8.89508e-05	0.000745461	protein.linear.MS2	MP_LFC	1	0.584963
1350	Q12458	S209-S-1-240min-S209-S-2-240min	-0.61331	0.140838	0.425395	protein.linear.MS2	MP_LFC	1	0.584963
1351	Q12460	S209-S-1-240min-S209-S-2-240min	1.65405	0.00140769	0.00692734	protein.linear.MS2	MP_LFC	1	0.584963
1352	Q12497	S209-S-1-240min-S209-S-2-240min	2.00869	8.54459e-05	0.000724397	protein.linear.MS2	MP_LFC	1	0.584963
1353	Q12499	S209-S-1-240min-S209-S-2-240min	1.95158	0.000584198	0.00315326	protein.linear.MS2	MP_LFC	1	0.584963
1354	Q12513	S209-S-1-240min-S209-S-2-240min	1.97268	1.80617e-05	0.000297779	protein.linear.MS2	MP_LFC	1	0.584963
1355	Q12523	S209-S-1-240min-S209-S-2-240min	-0.0478585	0.758507	0.933556	protein.linear.MS2	MP_LFC	1	0.584963
1356	Q17334	S209-S-1-240min-S209-S-2-240min	-1.2074	1.96289e-05	0.000311159	protein.linear.MS2	MP_LFC	1	-1
1357	Q17335	S209-S-1-240min-S209-S-2-240min	-1.32874	0.000387905	0.00223965	protein.linear.MS2	MP_LFC	1	-1
1358	Q17339	S209-S-1-240min-S209-S-2-240min	-1.16806	1.54018e-05	0.000280841	protein.linear.MS2	MP_LFC	1	-1
1359	Q17348	S209-S-1-240min-S209-S-2-240min	-1.26128	0.000109285	0.000862796	protein.linear.MS2	MP_LFC	1	-1
1360	Q17361	S209-S-1-240min-S209-S-2-240min	-1.19606	0.000120412	0.000920792	protein.linear.MS2	MP_LFC	1	-1
1361	Q17446	S209-S-1-240min-S209-S-2-240min	0.109795	0.301402	0.659691	protein.linear.MS2	MP_LFC	1	-1
1362	Q17473	S209-S-1-240min-S209-S-2-240min	-1.18045	8.35031e-05	0.000714712	protein.linear.MS2	MP_LFC	1	-1
1363	Q17474;Q17475	S209-S-1-240min-S209-S-2-240min	-1.0315	0.0215735	0.0917388	protein.linear.MS2	MP_LFC	1	-1
1364	Q17489	S209-S-1-240min-S209-S-2-240min	-1.25643	3.04123e-06	0.000174612	protein.linear.MS2	MP_LFC	1	-1
1365	Q17343;Q17490	S209-S-1-240min-S209-S-2-240min	-1.17914	5.4082e-06	0.000203111	protein.linear.MS2	MP_LFC	1	-1
1366	Q17499	S209-S-1-240min-S209-S-2-240min	0.0877319	0.477725	0.807479	protein.linear.MS2	MP_LFC	1	-1
1367	Q17512	S209-S-1-240min-S209-S-2-240min	-1.18334	8.56322e-05	0.000724831	protein.linear.MS2	MP_LFC	1	-1
1368	Q17571;Q7JMQ6	S209-S-1-240min-S209-S-2-240min	-1.36666	3.66338e-05	0.000446777	protein.linear.MS2	MP_LFC	1	-1
1369	Q17574	S209-S-1-240min-S209-S-2-240min	-1.13703	0.000612412	0.00327694	protein.linear.MS2	MP_LFC	1	-1
1370	Q17686;Q5WRS4	S209-S-1-240min-S209-S-2-240min	-1.31882	0.000105383	0.000841074	protein.linear.MS2	MP_LFC	1	-1
1371	Q17693	S209-S-1-240min-S209-S-2-240min	-0.792606	0.0125647	0.0554544	protein.linear.MS2	MP_LFC	1	-1
1372	Q17698	S209-S-1-240min-S209-S-2-240min	-1.28063	1.36574e-05	0.000271694	protein.linear.MS2	MP_LFC	1	-1
1373	Q17761	S209-S-1-240min-S209-S-2-240min	-1.21228	0.000683693	0.00360318	protein.linear.MS2	MP_LFC	1	-1
1374	Q17763	S209-S-1-240min-S209-S-2-240min	-1.26157	0.000328222	0.00192971	protein.linear.MS2	MP_LFC	1	-1
1375	Q17770	S209-S-1-240min-S209-S-2-240min	-0.839182	0.000372508	0.00216006	protein.linear.MS2	MP_LFC	1	-1
1376	Q17802	S209-S-1-240min-S209-S-2-240min	-1.26527	0.000238766	0.00150535	protein.linear.MS2	MP_LFC	1	-1
1377	Q17820	S209-S-1-240min-S209-S-2-240min	-2.31696	0.102984	0.342018	protein.linear.MS2	MP_LFC	1	-1
1378	Q17832	S209-S-1-240min-S209-S-2-240min	-1.22389	0.000115939	0.000894932	protein.linear.MS2	MP_LFC	1	-1
1379	Q17849;Q86GU1	S209-S-1-240min-S209-S-2-240min	-1.30878	1.75362e-06	0.000151311	protein.linear.MS2	MP_LFC	1	-1
1380	Q17880	S209-S-1-240min-S209-S-2-240min	-0.659039	0.000480482	0.0026577	protein.linear.MS2	MP_LFC	1	-1
1381	Q17967	S209-S-1-240min-S209-S-2-240min	-1.02689	2.83065e-05	0.000383736	protein.linear.MS2	MP_LFC	1	-1
1382	Q17993	S209-S-1-240min-S209-S-2-240min	-1.34603	0.00222281	0.0105583	protein.linear.MS2	MP_LFC	1	-1
1383	Q17994	S209-S-1-240min-S209-S-2-240min	-1.25424	0.000756998	0.00393786	protein.linear.MS2	MP_LFC	1	-1
1384	Q18025	S209-S-1-240min-S209-S-2-240min	-1.36314	0.000951951	0.00483312	protein.linear.MS2	MP_LFC	1	-1
1385	Q18026	S209-S-1-240min-S209-S-2-240min	-1.15387	0.000491681	0.00271217	protein.linear.MS2	MP_LFC	1	-1
1386	Q18032	S209-S-1-240min-S209-S-2-240min	-1.24275	3.93215e-05	0.000460681	protein.linear.MS2	MP_LFC	1	-1
1387	Q18036	S209-S-1-240min-S209-S-2-240min	-1.42658	0.000635171	0.00338295	protein.linear.MS2	MP_LFC	1	-1
1388	Q18038	S209-S-1-240min-S209-S-2-240min	-0.182308	0.10587	0.348864	protein.linear.MS2	MP_LFC	1	-1
1389	Q18040	S209-S-1-240min-S209-S-2-240min	-1.21714	3.18076e-05	0.000413654	protein.linear.MS2	MP_LFC	1	-1
1390	Q18066	S209-S-1-240min-S209-S-2-240min	-1.22419	9.89668e-05	0.000802785	protein.linear.MS2	MP_LFC	1	-1
1391	Q18115	S209-S-1-240min-S209-S-2-240min	-1.13407	0.000250709	0.00155728	protein.linear.MS2	MP_LFC	1	-1
1392	Q18164	S209-S-1-240min-S209-S-2-240min	-1.27331	0.000652553	0.00345948	protein.linear.MS2	MP_LFC	1	-1
1393	Q18211	S209-S-1-240min-S209-S-2-240min	-1.20206	5.10852e-05	0.000541102	protein.linear.MS2	MP_LFC	1	-1
1394	Q18212	S209-S-1-240min-S209-S-2-240min	-1.12923	5.04339e-05	0.000538296	protein.linear.MS2	MP_LFC	1	-1
1395	Q18231	S209-S-1-240min-S209-S-2-240min	-1.1125	2.63673e-05	0.000369188	protein.linear.MS2	MP_LFC	1	-1
1396	Q18246	S209-S-1-240min-S209-S-2-240min	0.0292339	0.867986	0.967033	protein.linear.MS2	MP_LFC	1	-1
1397	Q18359	S209-S-1-240min-S209-S-2-240min	-0.998203	0.000146272	0.00104932	protein.linear.MS2	MP_LFC	1	-1
1398	Q18409	S209-S-1-240min-S209-S-2-240min	-1.24824	0.000110867	0.000871598	protein.linear.MS2	MP_LFC	1	-1
1399	Q18421	S209-S-1-240min-S209-S-2-240min	-1.15745	0.000479356	0.00265512	protein.linear.MS2	MP_LFC	1	-1
1400	Q18453	S209-S-1-240min-S209-S-2-240min	-1.13718	0.000648111	0.00344502	protein.linear.MS2	MP_LFC	1	-1
1401	Q18493	S209-S-1-240min-S209-S-2-240min	-1.28865	0.000477091	0.00264623	protein.linear.MS2	MP_LFC	1	-1
1402	Q18577	S209-S-1-240min-S209-S-2-240min	-1.10016	4.34801e-06	0.000188993	protein.linear.MS2	MP_LFC	1	-1
1403	Q18599	S209-S-1-240min-S209-S-2-240min	-1.35491	5.15397e-05	0.000543468	protein.linear.MS2	MP_LFC	1	-1
1404	Q18625	S209-S-1-240min-S209-S-2-240min	-1.20701	1.17904e-05	0.000254137	protein.linear.MS2	MP_LFC	1	-1
1405	Q18678	S209-S-1-240min-S209-S-2-240min	-1.29857	9.98977e-05	0.000807724	protein.linear.MS2	MP_LFC	1	-1
1406	Q18680	S209-S-1-240min-S209-S-2-240min	-1.24682	3.35149e-05	0.000424857	protein.linear.MS2	MP_LFC	1	-1
1407	Q18688	S209-S-1-240min-S209-S-2-240min	-1.30147	0.000259447	0.00159661	protein.linear.MS2	MP_LFC	1	-1
1408	Q18786	S209-S-1-240min-S209-S-2-240min	-1.08214	8.53254e-05	0.000724397	protein.linear.MS2	MP_LFC	1	-1
1409	Q18787	S209-S-1-240min-S209-S-2-240min	-1.04959	0.000183135	0.00123808	protein.linear.MS2	MP_LFC	1	-1
1410	Q18803	S209-S-1-240min-S209-S-2-240min	-1.22229	2.63088e-05	0.000369188	protein.linear.MS2	MP_LFC	1	-1
1411	Q18823	S209-S-1-240min-S209-S-2-240min	-0.880027	0.000689344	0.0036282	protein.linear.MS2	MP_LFC	1	-1
1412	Q18853	S209-S-1-240min-S209-S-2-240min	-1.19081	0.000160321	0.00112318	protein.linear.MS2	MP_LFC	1	-1
1413	Q18864	S209-S-1-240min-S209-S-2-240min	-1.1416	0.000614679	0.00328251	protein.linear.MS2	MP_LFC	1	-1
1414	Q18885	S209-S-1-240min-S209-S-2-240min	-0.965655	0.00504941	0.0231369	protein.linear.MS2	MP_LFC	1	-1
1415	Q18905	S209-S-1-240min-S209-S-2-240min	0.0482657	0.65619	0.900602	protein.linear.MS2	MP_LFC	1	-1
1416	Q18926	S209-S-1-240min-S209-S-2-240min	-1.35351	0.00247508	0.0116739	protein.linear.MS2	MP_LFC	1	-1
1417	Q18943	S209-S-1-240min-S209-S-2-240min	-1.20364	4.91125e-05	0.000530267	protein.linear.MS2	MP_LFC	1	-1
1418	Q18947	S209-S-1-240min-S209-S-2-240min	-1.25377	0.00280952	0.0132047	protein.linear.MS2	MP_LFC	1	-1
1419	Q18967	S209-S-1-240min-S209-S-2-240min	-0.977259	0.00010214	0.00082122	protein.linear.MS2	MP_LFC	1	-1
1420	Q18990	S209-S-1-240min-S209-S-2-240min	-1.07868	0.000442945	0.00249821	protein.linear.MS2	MP_LFC	1	-1
1421	Q19007	S209-S-1-240min-S209-S-2-240min	-1.1571	4.86571e-05	0.000529171	protein.linear.MS2	MP_LFC	1	-1
1422	Q19020	S209-S-1-240min-S209-S-2-240min	-0.108844	0.381998	0.741383	protein.linear.MS2	MP_LFC	1	-1
1423	Q19057	S209-S-1-240min-S209-S-2-240min	-0.989036	0.00115682	0.00580358	protein.linear.MS2	MP_LFC	1	-1
1424	Q19086	S209-S-1-240min-S209-S-2-240min	-1.19195	5.24461e-05	0.00054657	protein.linear.MS2	MP_LFC	1	-1
1425	A0A2K5ATU7;Q19087	S209-S-1-240min-S209-S-2-240min	-1.13841	8.66784e-06	0.000222548	protein.linear.MS2	MP_LFC	1	-1
1426	Q19102	S209-S-1-240min-S209-S-2-240min	-1.18079	0.000256243	0.0015781	protein.linear.MS2	MP_LFC	1	-1
1427	Q19126	S209-S-1-240min-S209-S-2-240min	-1.19635	7.56168e-05	0.000667837	protein.linear.MS2	MP_LFC	1	-1
1428	Q19130;Q95QM8	S209-S-1-240min-S209-S-2-240min	-1.24398	0.001063	0.00535966	protein.linear.MS2	MP_LFC	1	-1
1429	Q19202	S209-S-1-240min-S209-S-2-240min	-1.24276	0.000210696	0.00137337	protein.linear.MS2	MP_LFC	1	-1
1430	Q19246	S209-S-1-240min-S209-S-2-240min	-1.09946	0.000391449	0.00225202	protein.linear.MS2	MP_LFC	1	-1
1431	Q19264	S209-S-1-240min-S209-S-2-240min	-1.13314	0.000129175	0.000965352	protein.linear.MS2	MP_LFC	1	-1
1432	Q19278;Q8MNT7	S209-S-1-240min-S209-S-2-240min	-1.07168	1.29507e-06	0.000139431	protein.linear.MS2	MP_LFC	1	-1
1433	Q19289	S209-S-1-240min-S209-S-2-240min	-1.17318	3.03497e-05	0.00040092	protein.linear.MS2	MP_LFC	1	-1
1434	Q19328	S209-S-1-240min-S209-S-2-240min	-1.22854	0.000126353	0.000951736	protein.linear.MS2	MP_LFC	1	-1
1435	Q19371	S209-S-1-240min-S209-S-2-240min	-1.45686	0.00208022	0.00992797	protein.linear.MS2	MP_LFC	1	-1
1436	Q19437	S209-S-1-240min-S209-S-2-240min	-1.15296	0.000225628	0.00143804	protein.linear.MS2	MP_LFC	1	-1
1437	Q19459	S209-S-1-240min-S209-S-2-240min	-1.09232	3.59158e-05	0.000442432	protein.linear.MS2	MP_LFC	1	-1
1438	Q19554	S209-S-1-240min-S209-S-2-240min	-1.22816	8.58202e-05	0.00072514	protein.linear.MS2	MP_LFC	1	-1
1439	Q19626	S209-S-1-240min-S209-S-2-240min	-1.17355	5.52922e-05	0.000561453	protein.linear.MS2	MP_LFC	1	-1
1440	Q19642	S209-S-1-240min-S209-S-2-240min	-1.37034	0.00022475	0.00143472	protein.linear.MS2	MP_LFC	1	-1
1441	Q19655	S209-S-1-240min-S209-S-2-240min	0.129998	0.156992	0.457943	protein.linear.MS2	MP_LFC	1	-1
1442	Q19699	S209-S-1-240min-S209-S-2-240min	-1.27469	2.96307e-05	0.000394717	protein.linear.MS2	MP_LFC	1	-1
1443	Q19706	S209-S-1-240min-S209-S-2-240min	-1.12731	0.000186939	0.00125735	protein.linear.MS2	MP_LFC	1	-1
1444	Q19713	S209-S-1-240min-S209-S-2-240min	-1.29504	5.71846e-05	0.000569396	protein.linear.MS2	MP_LFC	1	-1
1445	A0A1X7RBJ2;A0A1X7RBJ5;A0A1X7RBK2;A0A1X7RBK3;A0A1X7RBK4;A0A1X7RBM0;A0A1X7RBM7;A0A1X7RBN7;A0A1X7RBR4;A0A1X7RBS0;A0A1X7RC48;A0A1X7RC50;A0A1X7RCT5;A0A1X7RCV1;Q19720	S209-S-1-240min-S209-S-2-240min	-1.81791	3.90946e-05	0.000460681	protein.linear.MS2	MP_LFC	1	-1
1446	Q19722	S209-S-1-240min-S209-S-2-240min	-1.32575	7.46804e-06	0.000211758	protein.linear.MS2	MP_LFC	1	-1
1447	Q19749	S209-S-1-240min-S209-S-2-240min	-1.16132	1.27963e-06	0.000139431	protein.linear.MS2	MP_LFC	1	-1
1448	Q19753	S209-S-1-240min-S209-S-2-240min	-1.05718	0.000586751	0.00316279	protein.linear.MS2	MP_LFC	1	-1
1449	Q19766	S209-S-1-240min-S209-S-2-240min	-1.151	0.000296043	0.00177163	protein.linear.MS2	MP_LFC	1	-1
1450	Q19825;Q65ZK0	S209-S-1-240min-S209-S-2-240min	-1.20295	9.74128e-05	0.000793413	protein.linear.MS2	MP_LFC	1	-1
1451	Q19842	S209-S-1-240min-S209-S-2-240min	-1.39059	4.10458e-06	0.000188993	protein.linear.MS2	MP_LFC	1	-1
1452	Q18907;Q19866;Q7JPI2	S209-S-1-240min-S209-S-2-240min	0.0317615	0.661707	0.901079	protein.linear.MS2	MP_LFC	1	-1
1453	Q19869	S209-S-1-240min-S209-S-2-240min	-1.16324	0.000512916	0.00280811	protein.linear.MS2	MP_LFC	1	-1
1454	Q19877	S209-S-1-240min-S209-S-2-240min	-1.26205	1.4447e-05	0.000277872	protein.linear.MS2	MP_LFC	1	-1
1455	Q19905	S209-S-1-240min-S209-S-2-240min	-1.20203	0.000115142	0.000892378	protein.linear.MS2	MP_LFC	1	-1
1456	Q1XFY9	S209-S-1-240min-S209-S-2-240min	-1.23785	0.000196189	0.00130097	protein.linear.MS2	MP_LFC	1	-1
1457	Q20025	S209-S-1-240min-S209-S-2-240min	-1.28714	0.000101944	0.000820967	protein.linear.MS2	MP_LFC	1	-1
1458	Q20049	S209-S-1-240min-S209-S-2-240min	-1.30582	0.000155302	0.00109777	protein.linear.MS2	MP_LFC	1	-1
1459	Q20053	S209-S-1-240min-S209-S-2-240min	-1.08111	2.38016e-05	0.000347806	protein.linear.MS2	MP_LFC	1	-1
1460	Q20065	S209-S-1-240min-S209-S-2-240min	-1.37026	0.00397168	0.0183767	protein.linear.MS2	MP_LFC	1	-1
1461	Q20107	S209-S-1-240min-S209-S-2-240min	-1.01598	0.0016509	0.0080074	protein.linear.MS2	MP_LFC	1	-1
1462	Q20117	S209-S-1-240min-S209-S-2-240min	-1.12524	0.00247492	0.0116739	protein.linear.MS2	MP_LFC	1	-1
1463	Q20121	S209-S-1-240min-S209-S-2-240min	-1.30853	1.23246e-05	0.000261352	protein.linear.MS2	MP_LFC	1	-1
1464	Q20128	S209-S-1-240min-S209-S-2-240min	0.0235093	0.987165	0.99709	protein.linear.MS2	MP_LFC	1	-1
1465	Q20140	S209-S-1-240min-S209-S-2-240min	-1.26574	1.98355e-06	0.000151311	protein.linear.MS2	MP_LFC	1	-1
1466	Q20168	S209-S-1-240min-S209-S-2-240min	-1.35252	8.12002e-05	0.000700974	protein.linear.MS2	MP_LFC	1	-1
1467	Q20203	S209-S-1-240min-S209-S-2-240min	-1.20527	0.000130336	0.000966858	protein.linear.MS2	MP_LFC	1	-1
1468	Q20206	S209-S-1-240min-S209-S-2-240min	-1.2844	0.000380318	0.00220217	protein.linear.MS2	MP_LFC	1	-1
1469	Q20223	S209-S-1-240min-S209-S-2-240min	-1.25239	0.000111051	0.000871598	protein.linear.MS2	MP_LFC	1	-1
1470	Q20224	S209-S-1-240min-S209-S-2-240min	-1.07514	0.000130901	0.000968831	protein.linear.MS2	MP_LFC	1	-1
1471	Q20228	S209-S-1-240min-S209-S-2-240min	-1.18478	0.000116864	0.000897931	protein.linear.MS2	MP_LFC	1	-1
1472	Q20239;Q9U3F8	S209-S-1-240min-S209-S-2-240min	-1.29662	3.98277e-05	0.000465254	protein.linear.MS2	MP_LFC	1	-1
1473	Q20303	S209-S-1-240min-S209-S-2-240min	-1.14645	0.000230039	0.00146036	protein.linear.MS2	MP_LFC	1	-1
1474	Q20306	S209-S-1-240min-S209-S-2-240min	-1.19266	0.000980371	0.00496487	protein.linear.MS2	MP_LFC	1	-1
1475	Q20310	S209-S-1-240min-S209-S-2-240min	-1.31013	0.00012771	0.000958362	protein.linear.MS2	MP_LFC	1	-1
1476	Q20312	S209-S-1-240min-S209-S-2-240min	-1.2735	0.00264244	0.0124559	protein.linear.MS2	MP_LFC	1	-1
1477	Q20334	S209-S-1-240min-S209-S-2-240min	-1.26506	0.000530068	0.00288433	protein.linear.MS2	MP_LFC	1	-1
1478	Q20363	S209-S-1-240min-S209-S-2-240min	-1.26572	0.000217669	0.00140064	protein.linear.MS2	MP_LFC	1	-1
1479	Q20384;Q86RT3;Q8MQ51	S209-S-1-240min-S209-S-2-240min	-1.10861	3.33729e-05	0.000423726	protein.linear.MS2	MP_LFC	1	-1
1480	Q20412	S209-S-1-240min-S209-S-2-240min	-1.21354	0.000293787	0.00175944	protein.linear.MS2	MP_LFC	1	-1
1481	Q20477	S209-S-1-240min-S209-S-2-240min	-1.19947	2.88974e-05	0.000388375	protein.linear.MS2	MP_LFC	1	-1
1482	Q20502	S209-S-1-240min-S209-S-2-240min	-1.26545	0.000803137	0.00415903	protein.linear.MS2	MP_LFC	1	-1
1483	Q20507	S209-S-1-240min-S209-S-2-240min	-1.2298	3.62852e-05	0.000443873	protein.linear.MS2	MP_LFC	1	-1
1484	Q20626	S209-S-1-240min-S209-S-2-240min	-1.21764	4.05521e-06	0.000188993	protein.linear.MS2	MP_LFC	1	-1
1485	Q4TT88	S209-S-1-240min-S209-S-2-240min	-1.26273	6.08937e-06	0.000209147	protein.linear.MS2	MP_LFC	1	-1
1486	Q20637	S209-S-1-240min-S209-S-2-240min	-1.29039	4.58777e-05	0.00051211	protein.linear.MS2	MP_LFC	1	-1
1487	Q20641	S209-S-1-240min-S209-S-2-240min	-1.21573	4.89532e-05	0.000529882	protein.linear.MS2	MP_LFC	1	-1
1488	Q20647	S209-S-1-240min-S209-S-2-240min	-1.19093	0.00159809	0.00777472	protein.linear.MS2	MP_LFC	1	-1
1489	Q20655;W6E8Z9	S209-S-1-240min-S209-S-2-240min	-1.23683	0.000116785	0.000897931	protein.linear.MS2	MP_LFC	1	-1
1490	Q20676;Q8WQF1	S209-S-1-240min-S209-S-2-240min	-1.24312	1.05166e-05	0.000243579	protein.linear.MS2	MP_LFC	1	-1
1491	Q20684	S209-S-1-240min-S209-S-2-240min	-1.20648	5.94628e-05	0.000582098	protein.linear.MS2	MP_LFC	1	-1
1492	Q20719	S209-S-1-240min-S209-S-2-240min	-1.44221	5.75474e-06	0.000205651	protein.linear.MS2	MP_LFC	1	-1
1493	Q20720	S209-S-1-240min-S209-S-2-240min	-1.17681	4.38087e-05	0.000496602	protein.linear.MS2	MP_LFC	1	-1
1494	Q20748	S209-S-1-240min-S209-S-2-240min	-1.35003	0.00304824	0.0142766	protein.linear.MS2	MP_LFC	1	-1
1495	Q20751	S209-S-1-240min-S209-S-2-240min	-1.16289	0.000932886	0.00475435	protein.linear.MS2	MP_LFC	1	-1
1496	Q20774	S209-S-1-240min-S209-S-2-240min	-1.26042	1.758e-06	0.000151311	protein.linear.MS2	MP_LFC	1	-1
1497	Q20779	S209-S-1-240min-S209-S-2-240min	-1.18073	0.000183163	0.00123808	protein.linear.MS2	MP_LFC	1	-1
1498	Q20780	S209-S-1-240min-S209-S-2-240min	-1.21284	7.4996e-05	0.000665065	protein.linear.MS2	MP_LFC	1	-1
1499	Q20822	S209-S-1-240min-S209-S-2-240min	-1.20738	0.000480079	0.0026573	protein.linear.MS2	MP_LFC	1	-1
1500	Q20936	S209-S-1-240min-S209-S-2-240min	-0.0577716	0.436027	0.781219	protein.linear.MS2	MP_LFC	1	-1
1501	Q20938	S209-S-1-240min-S209-S-2-240min	-1.20655	0.00020451	0.00134176	protein.linear.MS2	MP_LFC	1	-1
1502	Q20964	S209-S-1-240min-S209-S-2-240min	-1.19072	0.000201595	0.00132914	protein.linear.MS2	MP_LFC	1	-1
1503	Q20970	S209-S-1-240min-S209-S-2-240min	-1.15322	0.000489458	0.00270177	protein.linear.MS2	MP_LFC	1	-1
1504	Q21000	S209-S-1-240min-S209-S-2-240min	-1.20816	2.60483e-05	0.000368574	protein.linear.MS2	MP_LFC	1	-1
1505	Q21018	S209-S-1-240min-S209-S-2-240min	-1.29472	0.00154311	0.00752547	protein.linear.MS2	MP_LFC	1	-1
1506	Q21021;Q86G90	S209-S-1-240min-S209-S-2-240min	-1.24175	5.46439e-05	0.000558663	protein.linear.MS2	MP_LFC	1	-1
1507	Q21086	S209-S-1-240min-S209-S-2-240min	-1.04548	0.00159262	0.0077528	protein.linear.MS2	MP_LFC	1	-1
1508	Q21153	S209-S-1-240min-S209-S-2-240min	-1.25173	0.00168431	0.00814977	protein.linear.MS2	MP_LFC	1	-1
1509	Q21166	S209-S-1-240min-S209-S-2-240min	-1.24036	4.17357e-05	0.00048194	protein.linear.MS2	MP_LFC	1	-1
1510	Q21193	S209-S-1-240min-S209-S-2-240min	-1.3857	6.82573e-06	0.000211758	protein.linear.MS2	MP_LFC	1	-1
1511	Q21210	S209-S-1-240min-S209-S-2-240min	-1.33034	0.000157752	0.00110885	protein.linear.MS2	MP_LFC	1	-1
1512	Q21215	S209-S-1-240min-S209-S-2-240min	-1.22938	6.84253e-05	0.000632108	protein.linear.MS2	MP_LFC	1	-1
1513	Q21217	S209-S-1-240min-S209-S-2-240min	-1.20794	0.000137341	0.00100164	protein.linear.MS2	MP_LFC	1	-1
1514	Q21233	S209-S-1-240min-S209-S-2-240min	-1.3442	0.000481478	0.00266138	protein.linear.MS2	MP_LFC	1	-1
1515	Q21276	S209-S-1-240min-S209-S-2-240min	-1.27045	2.51411e-06	0.000165068	protein.linear.MS2	MP_LFC	1	-1
1516	Q21284	S209-S-1-240min-S209-S-2-240min	-1.03162	0.00018985	0.00127152	protein.linear.MS2	MP_LFC	1	-1
1517	Q21351	S209-S-1-240min-S209-S-2-240min	-1.14111	0.000111612	0.000874292	protein.linear.MS2	MP_LFC	1	-1
1518	Q21392	S209-S-1-240min-S209-S-2-240min	-1.20485	5.88823e-05	0.000578529	protein.linear.MS2	MP_LFC	1	-1
1519	Q21443	S209-S-1-240min-S209-S-2-240min	-1.24044	0.000268776	0.00164395	protein.linear.MS2	MP_LFC	1	-1
1520	Q21465	S209-S-1-240min-S209-S-2-240min	-0.978361	0.0081767	0.036754	protein.linear.MS2	MP_LFC	1	-1
1521	Q21473	S209-S-1-240min-S209-S-2-240min	-1.10758	6.4259e-05	0.000613361	protein.linear.MS2	MP_LFC	1	-1
1522	Q21481	S209-S-1-240min-S209-S-2-240min	-1.26392	2.35933e-05	0.000347806	protein.linear.MS2	MP_LFC	1	-1
1523	Q21525	S209-S-1-240min-S209-S-2-240min	-0.961859	0.000132912	0.000980909	protein.linear.MS2	MP_LFC	1	-1
1524	Q21544	S209-S-1-240min-S209-S-2-240min	-1.3266	0.00017129	0.00118168	protein.linear.MS2	MP_LFC	1	-1
1525	Q21549	S209-S-1-240min-S209-S-2-240min	-0.992736	0.000217478	0.00140053	protein.linear.MS2	MP_LFC	1	-1
1526	Q21559	S209-S-1-240min-S209-S-2-240min	-0.908312	0.00273333	0.0128768	protein.linear.MS2	MP_LFC	1	-1
1527	Q21568	S209-S-1-240min-S209-S-2-240min	-1.11066	0.000128498	0.000962478	protein.linear.MS2	MP_LFC	1	-1
1528	Q21573	S209-S-1-240min-S209-S-2-240min	0.0393863	0.782803	0.941231	protein.linear.MS2	MP_LFC	1	-1
1529	Q21603	S209-S-1-240min-S209-S-2-240min	-1.03772	0.00184059	0.00887392	protein.linear.MS2	MP_LFC	1	-1
1530	Q21633	S209-S-1-240min-S209-S-2-240min	-1.36494	0.00207637	0.00992138	protein.linear.MS2	MP_LFC	1	-1
1531	Q21693	S209-S-1-240min-S209-S-2-240min	-1.31141	7.31196e-05	0.00065734	protein.linear.MS2	MP_LFC	1	-1
1532	Q21732	S209-S-1-240min-S209-S-2-240min	-1.26339	5.25011e-05	0.00054657	protein.linear.MS2	MP_LFC	1	-1
1533	Q21735	S209-S-1-240min-S209-S-2-240min	-1.2506	0.000130406	0.000966858	protein.linear.MS2	MP_LFC	1	-1
1534	Q21746	S209-S-1-240min-S209-S-2-240min	-1.18001	3.19343e-05	0.00041463	protein.linear.MS2	MP_LFC	1	-1
1535	Q21752	S209-S-1-240min-S209-S-2-240min	-1.20598	0.00016466	0.00114677	protein.linear.MS2	MP_LFC	1	-1
1536	Q21763	S209-S-1-240min-S209-S-2-240min	-1.10316	7.47397e-05	0.000665065	protein.linear.MS2	MP_LFC	1	-1
1537	Q21770	S209-S-1-240min-S209-S-2-240min	-0.717397	0.0108951	0.0483562	protein.linear.MS2	MP_LFC	1	-1
1538	Q21773	S209-S-1-240min-S209-S-2-240min	0.0101851	0.914926	0.976008	protein.linear.MS2	MP_LFC	1	-1
1539	Q21774	S209-S-1-240min-S209-S-2-240min	-1.12755	9.47061e-06	0.00022789	protein.linear.MS2	MP_LFC	1	-1
1540	Q21824	S209-S-1-240min-S209-S-2-240min	-1.04599	0.00027275	0.00166068	protein.linear.MS2	MP_LFC	1	-1
1541	Q21832	S209-S-1-240min-S209-S-2-240min	-1.12284	0.000359118	0.00208693	protein.linear.MS2	MP_LFC	1	-1
1542	Q21888	S209-S-1-240min-S209-S-2-240min	-0.986433	0.000506316	0.00278335	protein.linear.MS2	MP_LFC	1	-1
1543	Q21926	S209-S-1-240min-S209-S-2-240min	-0.813562	0.000208176	0.00135915	protein.linear.MS2	MP_LFC	1	-1
1544	Q21928	S209-S-1-240min-S209-S-2-240min	-0.928328	0.00011792	0.000904318	protein.linear.MS2	MP_LFC	1	-1
1545	Q21929	S209-S-1-240min-S209-S-2-240min	-1.4917	0.00100686	0.00509582	protein.linear.MS2	MP_LFC	1	-1
1546	Q21930	S209-S-1-240min-S209-S-2-240min	-1.31831	3.29953e-05	0.000421595	protein.linear.MS2	MP_LFC	1	-1
1547	Q21962;Q86LS6	S209-S-1-240min-S209-S-2-240min	-1.11452	5.52441e-05	0.000561453	protein.linear.MS2	MP_LFC	1	-1
1548	Q21966	S209-S-1-240min-S209-S-2-240min	-0.629147	0.00696475	0.0314647	protein.linear.MS2	MP_LFC	1	-1
1549	Q21986	S209-S-1-240min-S209-S-2-240min	-1.22182	1.49421e-05	0.000280779	protein.linear.MS2	MP_LFC	1	-1
1550	Q21994;Q6AHR3;Q9BI73	S209-S-1-240min-S209-S-2-240min	-1.15336	0.000140545	0.00102038	protein.linear.MS2	MP_LFC	1	-1
1551	Q22021	S209-S-1-240min-S209-S-2-240min	-1.28436	0.000173152	0.00118995	protein.linear.MS2	MP_LFC	1	-1
1552	Q22037	S209-S-1-240min-S209-S-2-240min	-1.25028	0.000474426	0.00263508	protein.linear.MS2	MP_LFC	1	-1
1553	Q22046	S209-S-1-240min-S209-S-2-240min	-1.42371	0.00247452	0.0116739	protein.linear.MS2	MP_LFC	1	-1
1554	Q22053	S209-S-1-240min-S209-S-2-240min	-1.29599	1.70162e-05	0.000288565	protein.linear.MS2	MP_LFC	1	-1
1555	Q22054	S209-S-1-240min-S209-S-2-240min	-1.22641	0.00316253	0.0147947	protein.linear.MS2	MP_LFC	1	-1
1556	Q22067	S209-S-1-240min-S209-S-2-240min	-1.18428	7.07157e-05	0.000644014	protein.linear.MS2	MP_LFC	1	-1
1557	Q22099;Q95ZQ3	S209-S-1-240min-S209-S-2-240min	-0.623034	0.254329	0.606669	protein.linear.MS2	MP_LFC	1	-1
1558	Q22100	S209-S-1-240min-S209-S-2-240min	-1.06686	8.24166e-05	0.000707673	protein.linear.MS2	MP_LFC	1	-1
1559	Q22101	S209-S-1-240min-S209-S-2-240min	-1.09712	5.18651e-05	0.000543468	protein.linear.MS2	MP_LFC	1	-1
1560	Q22135	S209-S-1-240min-S209-S-2-240min	-1.27723	0.00212759	0.010124	protein.linear.MS2	MP_LFC	1	-1
1561	Q22169	S209-S-1-240min-S209-S-2-240min	-1.03745	8.79876e-05	0.000740478	protein.linear.MS2	MP_LFC	1	-1
1562	Q22192	S209-S-1-240min-S209-S-2-240min	-1.19449	0.00161731	0.00785396	protein.linear.MS2	MP_LFC	1	-1
1563	Q22235	S209-S-1-240min-S209-S-2-240min	-1.17534	0.00012771	0.000958362	protein.linear.MS2	MP_LFC	1	-1
1564	Q22253	S209-S-1-240min-S209-S-2-240min	-1.32882	0.0005697	0.00308328	protein.linear.MS2	MP_LFC	1	-1
1565	Q22257	S209-S-1-240min-S209-S-2-240min	0.0329767	0.744971	0.92891	protein.linear.MS2	MP_LFC	1	-1
1566	Q22288	S209-S-1-240min-S209-S-2-240min	-1.4195	0.00188753	0.00907843	protein.linear.MS2	MP_LFC	1	-1
1567	Q22352	S209-S-1-240min-S209-S-2-240min	-1.15138	0.000298338	0.00178271	protein.linear.MS2	MP_LFC	1	-1
1568	Q22370	S209-S-1-240min-S209-S-2-240min	-1.36656	1.42188e-05	0.00027697	protein.linear.MS2	MP_LFC	1	-1
1569	Q22494	S209-S-1-240min-S209-S-2-240min	-1.03612	0.000444732	0.00250478	protein.linear.MS2	MP_LFC	1	-1
1570	Q22505	S209-S-1-240min-S209-S-2-240min	-1.3651	0.00017666	0.00120938	protein.linear.MS2	MP_LFC	1	-1
1571	Q22515;Q5WRQ0	S209-S-1-240min-S209-S-2-240min	-1.52439	0.000177464	0.00121385	protein.linear.MS2	MP_LFC	1	-1
1572	Q22562	S209-S-1-240min-S209-S-2-240min	-1.27115	0.000170258	0.00117557	protein.linear.MS2	MP_LFC	1	-1
1573	Q22620	S209-S-1-240min-S209-S-2-240min	-1.31096	7.57294e-06	0.000211758	protein.linear.MS2	MP_LFC	1	-1
1574	Q22633	S209-S-1-240min-S209-S-2-240min	-1.24876	1.39131e-05	0.000274977	protein.linear.MS2	MP_LFC	1	-1
1575	Q22716	S209-S-1-240min-S209-S-2-240min	-1.10061	0.000843305	0.00433908	protein.linear.MS2	MP_LFC	1	-1
1576	Q22781	S209-S-1-240min-S209-S-2-240min	-0.475371	0.000822062	0.0042408	protein.linear.MS2	MP_LFC	1	-1
1577	Q22814	S209-S-1-240min-S209-S-2-240min	-1.13486	0.0014062	0.00692734	protein.linear.MS2	MP_LFC	1	-1
1578	K8FDX2	S209-S-1-240min-S209-S-2-240min	-1.29057	0.000150418	0.00107142	protein.linear.MS2	MP_LFC	1	-1
1579	Q22968	S209-S-1-240min-S209-S-2-240min	-1.42037	0.000233138	0.00147771	protein.linear.MS2	MP_LFC	1	-1
1580	Q22972	S209-S-1-240min-S209-S-2-240min	-1.46638	0.000110941	0.000871598	protein.linear.MS2	MP_LFC	1	-1
1581	Q22993	S209-S-1-240min-S209-S-2-240min	-1.20274	1.81104e-05	0.000297779	protein.linear.MS2	MP_LFC	1	-1
1582	Q23050	S209-S-1-240min-S209-S-2-240min	-1.27364	3.1523e-05	0.000411283	protein.linear.MS2	MP_LFC	1	-1
1583	Q23089	S209-S-1-240min-S209-S-2-240min	-1.41454	0.000262314	0.00160933	protein.linear.MS2	MP_LFC	1	-1
1584	Q23098	S209-S-1-240min-S209-S-2-240min	-1.44583	1.44991e-05	0.000278114	protein.linear.MS2	MP_LFC	1	-1
1585	Q23121	S209-S-1-240min-S209-S-2-240min	-1.13897	0.00140674	0.00692734	protein.linear.MS2	MP_LFC	1	-1
1586	Q23158	S209-S-1-240min-S209-S-2-240min	-1.10046	0.000606821	0.00325135	protein.linear.MS2	MP_LFC	1	-1
1587	Q23188	S209-S-1-240min-S209-S-2-240min	-1.30686	0.000172323	0.00118779	protein.linear.MS2	MP_LFC	1	-1
1588	Q23237	S209-S-1-240min-S209-S-2-240min	-1.1392	7.26906e-05	0.00065448	protein.linear.MS2	MP_LFC	1	-1
1589	Q23280	S209-S-1-240min-S209-S-2-240min	-1.1869	0.00558734	0.0255289	protein.linear.MS2	MP_LFC	1	-1
1590	Q23312	S209-S-1-240min-S209-S-2-240min	-1.21555	0.00172264	0.00832523	protein.linear.MS2	MP_LFC	1	-1
1591	Q23315	S209-S-1-240min-S209-S-2-240min	-1.2573	3.59218e-05	0.000442432	protein.linear.MS2	MP_LFC	1	-1
1592	Q23445	S209-S-1-240min-S209-S-2-240min	-1.2003	0.000265459	0.00162501	protein.linear.MS2	MP_LFC	1	-1
1593	Q23449	S209-S-1-240min-S209-S-2-240min	-1.16545	0.000383557	0.00221773	protein.linear.MS2	MP_LFC	1	-1
1594	Q23451	S209-S-1-240min-S209-S-2-240min	-1.12663	1.6095e-05	0.000282553	protein.linear.MS2	MP_LFC	1	-1
1595	Q23500	S209-S-1-240min-S209-S-2-240min	-1.25	2.64181e-06	0.000167183	protein.linear.MS2	MP_LFC	1	-1
1596	Q23523	S209-S-1-240min-S209-S-2-240min	-0.080775	0.616067	0.884712	protein.linear.MS2	MP_LFC	1	-1
1597	Q23534	S209-S-1-240min-S209-S-2-240min	-0.887457	0.000971528	0.00492318	protein.linear.MS2	MP_LFC	1	-1
1598	Q23571	S209-S-1-240min-S209-S-2-240min	-1.12201	0.000172478	0.00118784	protein.linear.MS2	MP_LFC	1	-1
1599	Q23597	S209-S-1-240min-S209-S-2-240min	-1.13727	0.000499237	0.00274631	protein.linear.MS2	MP_LFC	1	-1
1600	Q23621	S209-S-1-240min-S209-S-2-240min	-1.20642	0.000129871	0.00096646	protein.linear.MS2	MP_LFC	1	-1
1601	Q23655	S209-S-1-240min-S209-S-2-240min	-1.49977	1.33689e-05	0.000268591	protein.linear.MS2	MP_LFC	1	-1
1602	Q23680	S209-S-1-240min-S209-S-2-240min	-1.21042	6.13262e-05	0.000593115	protein.linear.MS2	MP_LFC	1	-1
1603	Q27245	S209-S-1-240min-S209-S-2-240min	-1.09764	9.12998e-06	0.000225851	protein.linear.MS2	MP_LFC	1	-1
1604	Q27249	S209-S-1-240min-S209-S-2-240min	-1.3203	7.02336e-06	0.000211758	protein.linear.MS2	MP_LFC	1	-1
1605	Q27274	S209-S-1-240min-S209-S-2-240min	-1.24509	0.000189494	0.00127019	protein.linear.MS2	MP_LFC	1	-1
1606	Q27371	S209-S-1-240min-S209-S-2-240min	-1.05145	1.21862e-05	0.000259789	protein.linear.MS2	MP_LFC	1	-1
1607	Q27389	S209-S-1-240min-S209-S-2-240min	-1.29837	7.62776e-05	0.000672934	protein.linear.MS2	MP_LFC	1	-1
1608	Q27464	S209-S-1-240min-S209-S-2-240min	-1.23296	6.02818e-05	0.000586543	protein.linear.MS2	MP_LFC	1	-1
1609	Q27473	S209-S-1-240min-S209-S-2-240min	-1.28385	0.000948239	0.00482037	protein.linear.MS2	MP_LFC	1	-1
1610	O61235	S209-S-1-240min-S209-S-2-240min	-1.28944	0.000399835	0.00229049	protein.linear.MS2	MP_LFC	1	-1
1611	Q27511	S209-S-1-240min-S209-S-2-240min	-1.31743	1.26216e-05	0.000265377	protein.linear.MS2	MP_LFC	1	-1
1612	Q27527	S209-S-1-240min-S209-S-2-240min	-1.12802	9.08637e-05	0.000754412	protein.linear.MS2	MP_LFC	1	-1
1613	Q27535	S209-S-1-240min-S209-S-2-240min	-1.27128	0.000116028	0.000894932	protein.linear.MS2	MP_LFC	1	-1
1614	A0A2C9C320;Q27888	S209-S-1-240min-S209-S-2-240min	-1.16318	0.000241998	0.00151711	protein.linear.MS2	MP_LFC	1	-1
1615	Q2AAB8;Q9GUM1	S209-S-1-240min-S209-S-2-240min	-1.25698	0.000181193	0.00123202	protein.linear.MS2	MP_LFC	1	-1
1616	Q2HQL4;Q9U307	S209-S-1-240min-S209-S-2-240min	-1.28168	8.57098e-06	0.000222548	protein.linear.MS2	MP_LFC	1	-1
1617	Q2L6Y6	S209-S-1-240min-S209-S-2-240min	-1.02027	0.0100128	0.0446825	protein.linear.MS2	MP_LFC	1	-1
1618	Q2XN18	S209-S-1-240min-S209-S-2-240min	-1.18507	0.00513577	0.0235058	protein.linear.MS2	MP_LFC	1	-1
1619	Q3E841	S209-S-1-240min-S209-S-2-240min	2.08977	1.45767e-05	0.000278936	protein.linear.MS2	MP_LFC	1	0.584963
1620	Q3LFN1	S209-S-1-240min-S209-S-2-240min	-1.1616	0.000799019	0.00414037	protein.linear.MS2	MP_LFC	1	-1
1621	Q46857	S209-S-1-240min-S209-S-2-240min	-0.957957	0.000160434	0.00112318	protein.linear.MS2	MP_LFC	1	-2
1622	Q4PIU9;Q53U87	S209-S-1-240min-S209-S-2-240min	-1.02892	0.000220461	0.00141634	protein.linear.MS2	MP_LFC	1	-1
1623	Q4W4Y5;Q8MXD9	S209-S-1-240min-S209-S-2-240min	-1.27292	0.000106155	0.00084556	protein.linear.MS2	MP_LFC	1	-1
1624	Q4W5P0;Q8MXR6	S209-S-1-240min-S209-S-2-240min	-0.901843	0.00895045	0.0400751	protein.linear.MS2	MP_LFC	1	-1
1625	Q56VZ2;Q9U365;Q9XXN4	S209-S-1-240min-S209-S-2-240min	-1.24677	0.00123669	0.00616579	protein.linear.MS2	MP_LFC	1	-1
1626	Q5WRM0;Q9XUT9	S209-S-1-240min-S209-S-2-240min	-0.813229	0.00134442	0.00665339	protein.linear.MS2	MP_LFC	1	-1
1627	Q65XX4	S209-S-1-240min-S209-S-2-240min	-1.24547	0.00123667	0.00616579	protein.linear.MS2	MP_LFC	1	-1
1628	A8WHP8	S209-S-1-240min-S209-S-2-240min	-1.15259	9.31132e-05	0.000769909	protein.linear.MS2	MP_LFC	1	-1
1629	Q69Z12	S209-S-1-240min-S209-S-2-240min	-1.37549	0.000193889	0.00128784	protein.linear.MS2	MP_LFC	1	-1
1630	Q69Z13;Q86D12;Q9XUS4;Q9XUS5;Q9XUS6	S209-S-1-240min-S209-S-2-240min	-1.3038	1.87264e-05	0.000301611	protein.linear.MS2	MP_LFC	1	-1
1631	Q7K707;Q9U1Q2	S209-S-1-240min-S209-S-2-240min	-1.20728	2.90192e-05	0.000389361	protein.linear.MS2	MP_LFC	1	-1
1632	Q7Z072	S209-S-1-240min-S209-S-2-240min	-1.13747	0.000436939	0.00247151	protein.linear.MS2	MP_LFC	1	-1
1633	Q7Z1Q2;Q7Z1Q3	S209-S-1-240min-S209-S-2-240min	-0.893867	0.000538237	0.0029268	protein.linear.MS2	MP_LFC	1	-1
1634	Q86B36;Q9GYS8	S209-S-1-240min-S209-S-2-240min	-1.25659	0.000399845	0.00229049	protein.linear.MS2	MP_LFC	1	-1
1635	Q86GV3;Q8T8L6	S209-S-1-240min-S209-S-2-240min	-0.0244656	0.886535	0.971249	protein.linear.MS2	MP_LFC	1	-1
1636	Q86MI3;Q95X21;Q9TZC8	S209-S-1-240min-S209-S-2-240min	-1.29555	0.000511185	0.00280245	protein.linear.MS2	MP_LFC	1	-1
1637	Q86NC1	S209-S-1-240min-S209-S-2-240min	-0.971465	0.000166803	0.00115688	protein.linear.MS2	MP_LFC	1	-1
1638	Q86NE0	S209-S-1-240min-S209-S-2-240min	-0.969059	0.000508247	0.00279015	protein.linear.MS2	MP_LFC	1	-1
1639	Q86S66	S209-S-1-240min-S209-S-2-240min	-1.27808	9.74838e-05	0.000793413	protein.linear.MS2	MP_LFC	1	-1
1640	Q8I0Z2;Q8I0Z3	S209-S-1-240min-S209-S-2-240min	-0.0859272	0.434455	0.780795	protein.linear.MS2	MP_LFC	1	-1
1641	Q8MXI1	S209-S-1-240min-S209-S-2-240min	-1.25283	0.00019237	0.00128199	protein.linear.MS2	MP_LFC	1	-1
1642	Q8MXK1	S209-S-1-240min-S209-S-2-240min	-1.28835	0.000149994	0.00107007	protein.linear.MS2	MP_LFC	1	-1
1643	Q8MXQ7	S209-S-1-240min-S209-S-2-240min	-1.26117	5.32727e-05	0.000550324	protein.linear.MS2	MP_LFC	1	-1
1644	Q8WQA8	S209-S-1-240min-S209-S-2-240min	-1.29379	4.17112e-05	0.00048194	protein.linear.MS2	MP_LFC	1	-1
1645	Q93168	S209-S-1-240min-S209-S-2-240min	-1.14256	0.00059847	0.00320874	protein.linear.MS2	MP_LFC	1	-1
1646	Q93235	S209-S-1-240min-S209-S-2-240min	-1.34204	0.000117629	0.000902943	protein.linear.MS2	MP_LFC	1	-1
1647	Q93244	S209-S-1-240min-S209-S-2-240min	-1.46535	0.000358817	0.0020867	protein.linear.MS2	MP_LFC	1	-1
1648	Q93315	S209-S-1-240min-S209-S-2-240min	-1.08148	0.000277352	0.00167851	protein.linear.MS2	MP_LFC	1	-1
1649	Q93341	S209-S-1-240min-S209-S-2-240min	0.0644024	0.395381	0.751401	protein.linear.MS2	MP_LFC	1	-1
1650	Q93353	S209-S-1-240min-S209-S-2-240min	-1.17637	0.00025073	0.00155728	protein.linear.MS2	MP_LFC	1	-1
1651	Q93379	S209-S-1-240min-S209-S-2-240min	-1.08833	0.000512642	0.00280811	protein.linear.MS2	MP_LFC	1	-1
1652	Q93545	S209-S-1-240min-S209-S-2-240min	-1.26769	7.12272e-06	0.000211758	protein.linear.MS2	MP_LFC	1	-1
1653	Q93568	S209-S-1-240min-S209-S-2-240min	-1.40708	0.000311767	0.00184784	protein.linear.MS2	MP_LFC	1	-1
1654	Q93572	S209-S-1-240min-S209-S-2-240min	-1.23196	1.21802e-07	7.87523e-05	protein.linear.MS2	MP_LFC	1	-1
1655	Q93573	S209-S-1-240min-S209-S-2-240min	-1.32194	3.7667e-05	0.000454096	protein.linear.MS2	MP_LFC	1	-1
1656	Q93576	S209-S-1-240min-S209-S-2-240min	-1.22644	0.000169186	0.00116917	protein.linear.MS2	MP_LFC	1	-1
1657	Q93615	S209-S-1-240min-S209-S-2-240min	-1.13996	0.000648704	0.00344589	protein.linear.MS2	MP_LFC	1	-1
1658	Q93618	S209-S-1-240min-S209-S-2-240min	-1.10773	0.00142288	0.00698576	protein.linear.MS2	MP_LFC	1	-1
1659	Q93714	S209-S-1-240min-S209-S-2-240min	-1.11009	5.82422e-06	0.000205651	protein.linear.MS2	MP_LFC	1	-1
1660	Q93796	S209-S-1-240min-S209-S-2-240min	-1.25033	0.00117767	0.0059045	protein.linear.MS2	MP_LFC	1	-1
1661	Q93831	S209-S-1-240min-S209-S-2-240min	-1.17345	0.00152152	0.00743371	protein.linear.MS2	MP_LFC	1	-1
1662	Q93873	S209-S-1-240min-S209-S-2-240min	-1.22894	0.000113932	0.000887138	protein.linear.MS2	MP_LFC	1	-1
[truncated: 6,375 more rows]

## Sheet: MS1MS2
	Protein	Compare	log2FC	pvalue	adjusted.pvalue	Method	Dataset	Label	Tlog2FC
[truncated: 8,037 more rows]
